# Supplementary material for: Monoterpenoid aryl hydrocarbon receptor allosteric antagonists protect against ultraviolet skin damage in female mice
Source: Nat Commun. 2023 May 11;14:2728. doi: 10.1038/s41467-023-38478-6 (PMC10174618; doi:10.1038/s41467-023-38478-6)
Supplement: Supplementary file 4 — source data [file 41467_2023_38478_MOESM4_ESM.zip]

Archive with 120 entries (85 files):
- DATA - ONDROVA new/Figure 1/
- DATA - ONDROVA new/Figure 1/Figure 1A.xlsx
- DATA - ONDROVA new/Figure 1/Figure 1B.xlsx
- DATA - ONDROVA new/Figure 2/
- DATA - ONDROVA new/Figure 2/Figure 2A.xls
- DATA - ONDROVA new/Figure 2/Figure 2B.xlsx
- DATA - ONDROVA new/Figure 2/Figure 2B-HaCaT_actin.JPG
- DATA - ONDROVA new/Figure 2/Figure 2B-HaCaT_CYP1A1.JPG
- DATA - ONDROVA new/Figure 2/Figure 2B-HepG2_actin.PNG
- DATA - ONDROVA new/Figure 2/Figure 2B-HepG2_CYP1A1.PNG
- DATA - ONDROVA new/Figure 2/Figure 2B-LS180_actin.PNG
- DATA - ONDROVA new/Figure 2/Figure 2B-LS180_CYP1A1.PNG
- DATA - ONDROVA new/Figure 3/
- DATA - ONDROVA new/Figure 3/Figure 3A/
- DATA - ONDROVA new/Figure 3/Figure 3A/2018-07-19_tcdd.jpg
- DATA - ONDROVA new/Figure 3/Figure 3A/2018-07-20_ficz.jpg
- DATA - ONDROVA new/Figure 3/Figure 3A/2018-07-24_1000uM_RC.jpg
- DATA - ONDROVA new/Figure 3/Figure 3A/2018-07-24_1000uM_RC_bap.jpg
- DATA - ONDROVA new/Figure 3/Figure 3A/2018-07-24_1000uM_RC_ficz.jpg
- DATA - ONDROVA new/Figure 3/Figure 3A/2018-07-24_1000uM_RC_tcdd.jpg
- DATA - ONDROVA new/Figure 3/Figure 3A/2018-07-24_1000uM_SC.jpg
- DATA - ONDROVA new/Figure 3/Figure 3A/2018-07-24_1000uM_SC_bap.jpg
- DATA - ONDROVA new/Figure 3/Figure 3A/2018-07-24_1000uM_SC_ficz.jpg
- DATA - ONDROVA new/Figure 3/Figure 3A/2018-07-24_1000uM_SC_tcdd.jpg
- DATA - ONDROVA new/Figure 3/Figure 3A/2018-07-31_ BaP.jpg
- DATA - ONDROVA new/Figure 3/Figure 3A/2018-07-31_dmso.jpg
- DATA - ONDROVA new/Figure 3/Figure 3B.pptx
- DATA - ONDROVA new/Figure 3/Figure 3C/
- DATA - ONDROVA new/Figure 3/Figure 3C/Figure 3C.xlsx
- DATA - ONDROVA new/Figure 3/Figure 3C/Figure 3C-CYP1A1.tif
- DATA - ONDROVA new/Figure 3/Figure 3C/Figure 3C-input.tif
- DATA - ONDROVA new/Figure 4/
- DATA - ONDROVA new/Figure 4/Figure 4A.xlsx
- DATA - ONDROVA new/Figure 4/Figure 4B.xlsx
- DATA - ONDROVA new/Figure 4/Figure 4C.xlsx
- DATA - ONDROVA new/Figure 4/Figure 4D/
- DATA - ONDROVA new/Figure 4/Figure 4D/Figure 4D - WT.jpg
- DATA - ONDROVA new/Figure 4/Figure 4D/Figure 4D - Y76A.jpg
- DATA - ONDROVA new/Figure 4/Figure 4D/Figure 4D - Y76F.jpg
- DATA - ONDROVA new/Figure 4/Figure 4E/
- DATA - ONDROVA new/Figure 4/Figure 4E/1036.5001.LIFT/
- DATA - ONDROVA new/Figure 4/Figure 4E/1036.5001.LIFT/1SRef/
- DATA - ONDROVA new/Figure 4/Figure 4E/1036.5001.LIFT/1SRef/acqu
- DATA - ONDROVA new/Figure 4/Figure 4E/1036.5001.LIFT/1SRef/acqus
- DATA - ONDROVA new/Figure 4/Figure 4E/1036.5001.LIFT/1SRef/Analysis.FAmethod
- DATA - ONDROVA new/Figure 4/Figure 4E/1036.5001.LIFT/1SRef/AnalysisParameter.xml
- DATA - ONDROVA new/Figure 4/Figure 4E/1036.5001.LIFT/1SRef/fid
- DATA - ONDROVA new/Figure 4/Figure 4E/1036.5001.LIFT/1SRef/pdata/
- DATA - ONDROVA new/Figure 4/Figure 4E/1036.5001.LIFT/1SRef/pdata/1/
- DATA - ONDROVA new/Figure 4/Figure 4E/1036.5001.LIFT/1SRef/pdata/1/1r
- DATA - ONDROVA new/Figure 4/Figure 4E/1036.5001.LIFT/1SRef/pdata/1/MSToolDataInfo
- DATA - ONDROVA new/Figure 4/Figure 4E/1036.5001.LIFT/1SRef/pdata/1/peaklist.xml
- DATA - ONDROVA new/Figure 4/Figure 4E/1036.5001.LIFT/1SRef/pdata/1/proc
- DATA - ONDROVA new/Figure 4/Figure 4E/1036.5001.LIFT/1SRef/pdata/1/procs
- DATA - ONDROVA new/Figure 4/Figure 4E/1036.5001.LIFT/1SRef/sptype
- DATA - ONDROVA new/Figure 4/Figure 4E/220414_AHR_ingel_digest_sample_K01_CHCA_8000shots_02/
- DATA - ONDROVA new/Figure 4/Figure 4E/220414_AHR_ingel_digest_sample_K01_CHCA_8000shots_02/0_P19/
- DATA - ONDROVA new/Figure 4/Figure 4E/220414_AHR_ingel_digest_sample_K01_CHCA_8000shots_02/0_P19/1/
- DATA - ONDROVA new/Figure 4/Figure 4E/220414_AHR_ingel_digest_sample_K01_CHCA_8000shots_02/0_P19/1/1SRef/
- DATA - ONDROVA new/Figure 4/Figure 4E/220414_AHR_ingel_digest_sample_K01_CHCA_8000shots_02/0_P19/1/1SRef/acqu
- DATA - ONDROVA new/Figure 4/Figure 4E/220414_AHR_ingel_digest_sample_K01_CHCA_8000shots_02/0_P19/1/1SRef/acqus
- DATA - ONDROVA new/Figure 4/Figure 4E/220414_AHR_ingel_digest_sample_K01_CHCA_8000shots_02/0_P19/1/1SRef/Analysis.FAmethod
- DATA - ONDROVA new/Figure 4/Figure 4E/220414_AHR_ingel_digest_sample_K01_CHCA_8000shots_02/0_P19/1/1SRef/AnalysisParameter.xml
- DATA - ONDROVA new/Figure 4/Figure 4E/220414_AHR_ingel_digest_sample_K01_CHCA_8000shots_02/0_P19/1/1SRef/fid
- DATA - ONDROVA new/Figure 4/Figure 4E/220414_AHR_ingel_digest_sample_K01_CHCA_8000shots_02/0_P19/1/1SRef/pdata/
- DATA - ONDROVA new/Figure 4/Figure 4E/220414_AHR_ingel_digest_sample_K01_CHCA_8000shots_02/0_P19/1/1SRef/pdata/1/
- DATA - ONDROVA new/Figure 4/Figure 4E/220414_AHR_ingel_digest_sample_K01_CHCA_8000shots_02/0_P19/1/1SRef/pdata/1/1r
- DATA - ONDROVA new/Figure 4/Figure 4E/220414_AHR_ingel_digest_sample_K01_CHCA_8000shots_02/0_P19/1/1SRef/pdata/1/MascotScore.gif
- DATA - ONDROVA new/Figure 4/Figure 4E/220414_AHR_ingel_digest_sample_K01_CHCA_8000shots_02/0_P19/1/1SRef/pdata/1/MSToolData.HTM
- DATA - ONDROVA new/Figure 4/Figure 4E/220414_AHR_ingel_digest_sample_K01_CHCA_8000shots_02/0_P19/1/1SRef/pdata/1/MSToolDataInfo
- DATA - ONDROVA new/Figure 4/Figure 4E/220414_AHR_ingel_digest_sample_K01_CHCA_8000shots_02/0_P19/1/1SRef/pdata/1/MSToolMascotResults
- DATA - ONDROVA new/Figure 4/Figure 4E/220414_AHR_ingel_digest_sample_K01_CHCA_8000shots_02/0_P19/1/1SRef/pdata/1/peaklist.xml
- DATA - ONDROVA new/Figure 4/Figure 4E/220414_AHR_ingel_digest_sample_K01_CHCA_8000shots_02/0_P19/1/1SRef/pdata/1/proc
- DATA - ONDROVA new/Figure 4/Figure 4E/220414_AHR_ingel_digest_sample_K01_CHCA_8000shots_02/0_P19/1/1SRef/pdata/1/procs
- DATA - ONDROVA new/Figure 4/Figure 4E/220414_AHR_ingel_digest_sample_K01_CHCA_8000shots_02/0_P19/1/1SRef/sptype
- DATA - ONDROVA new/Figure 4/Figure 4E/220414_AHR_ingel_digest_sample_K01_CHCA_8000shots_02_0_P19_1.txt
- DATA - ONDROVA new/Figure 4/Figure 4E/220414_AHR_ingel_digest_sample_K01_CHCA_8000shots_02_0_P19_subtractedBL.txt
- DATA - ONDROVA new/Figure 4/Figure 4E/220414_AHR_ingel_digest_sample_VZ01_CHCA_8000shots_01/
- DATA - ONDROVA new/Figure 4/Figure 4E/220414_AHR_ingel_digest_sample_VZ01_CHCA_8000shots_01/0_P21/
- DATA - ONDROVA new/Figure 4/Figure 4E/220414_AHR_ingel_digest_sample_VZ01_CHCA_8000shots_01/0_P21/1/
- DATA - ONDROVA new/Figure 4/Figure 4E/220414_AHR_ingel_digest_sample_VZ01_CHCA_8000shots_01/0_P21/1/1SRef/
- DATA - ONDROVA new/Figure 4/Figure 4E/220414_AHR_ingel_digest_sample_VZ01_CHCA_8000shots_01/0_P21/1/1SRef/acqu
- DATA - ONDROVA new/Figure 4/Figure 4E/220414_AHR_ingel_digest_sample_VZ01_CHCA_8000shots_01/0_P21/1/1SRef/acqus
- DATA - ONDROVA new/Figure 4/Figure 4E/220414_AHR_ingel_digest_sample_VZ01_CHCA_8000shots_01/0_P21/1/1SRef/Analysis.FAmethod
- DATA - ONDROVA new/Figure 4/Figure 4E/220414_AHR_ingel_digest_sample_VZ01_CHCA_8000shots_01/0_P21/1/1SRef/AnalysisParameter.xml
- DATA - ONDROVA new/Figure 4/Figure 4E/220414_AHR_ingel_digest_sample_VZ01_CHCA_8000shots_01/0_P21/1/1SRef/fid
- DATA - ONDROVA new/Figure 4/Figure 4E/220414_AHR_ingel_digest_sample_VZ01_CHCA_8000shots_01/0_P21/1/1SRef/pdata/
- DATA - ONDROVA new/Figure 4/Figure 4E/220414_AHR_ingel_digest_sample_VZ01_CHCA_8000shots_01/0_P21/1/1SRef/pdata/1/
- DATA - ONDROVA new/Figure 4/Figure 4E/220414_AHR_ingel_digest_sample_VZ01_CHCA_8000shots_01/0_P21/1/1SRef/pdata/1/1r
- DATA - ONDROVA new/Figure 4/Figure 4E/220414_AHR_ingel_digest_sample_VZ01_CHCA_8000shots_01/0_P21/1/1SRef/pdata/1/peaklist.xml
- DATA - ONDROVA new/Figure 4/Figure 4E/220414_AHR_ingel_digest_sample_VZ01_CHCA_8000shots_01/0_P21/1/1SRef/pdata/1/proc
- DATA - ONDROVA new/Figure 4/Figure 4E/220414_AHR_ingel_digest_sample_VZ01_CHCA_8000shots_01/0_P21/1/1SRef/pdata/1/procs
- DATA - ONDROVA new/Figure 4/Figure 4E/220414_AHR_ingel_digest_sample_VZ01_CHCA_8000shots_01/0_P21/1/1SRef/sptype
- DATA - ONDROVA new/Figure 4/Figure 4E/220414_AHR_ingel_digest_sample_VZ01_CHCA_8000shots_01_0_P21_1.txt
- DATA - ONDROVA new/Figure 4/Figure 4E/220414_AHR_ingel_digest_sample_VZ01_CHCA_8000shots_01_0_P21_subtractedBL_1.txt
- DATA - ONDROVA new/Figure 5/
- DATA - ONDROVA new/Figure 5/Figure 5.xlsx
- DATA - ONDROVA new/Figure 6/
- DATA - ONDROVA new/Figure 6/Figure 6.xlsx
- DATA - ONDROVA new/Figure S1/
- DATA - ONDROVA new/Figure S1/Figure S1.xlsx
- DATA - ONDROVA new/Figure S2/
- DATA - ONDROVA new/Figure S2/Figure S2.xlsx
- DATA - ONDROVA new/Figure S3/
- DATA - ONDROVA new/Figure S3/Figure S3.xls
- DATA - ONDROVA new/Figure S4/
- DATA - ONDROVA new/Figure S4/Figure S4.xlsx
- DATA - ONDROVA new/Figure S5/
- DATA - ONDROVA new/Figure S5/Figure S5A.xlsx
- DATA - ONDROVA new/Figure S5/Figure S5B/
- DATA - ONDROVA new/Figure S5/Figure S5B/Figure S5B.pptx
- DATA - ONDROVA new/Figure S5/Figure S5B/Figure S5B.xlsx
- DATA - ONDROVA new/Figure S6/
- DATA - ONDROVA new/Figure S6/Figure S6BDF.xlsx
- DATA - ONDROVA new/Figure S6/Figure S6C.opj
- DATA - ONDROVA new/Figure S6/Figure S6C.xlsx
- DATA - ONDROVA new/Figure S8/
- DATA - ONDROVA new/Figure S8/Figure S8.xlsx
- DATA - ONDROVA new/Figure S9/
- DATA - ONDROVA new/Figure S9/Figure S9.csv
