# Supplementary material for: Monoterpenoid aryl hydrocarbon receptor allosteric antagonists protect against ultraviolet skin damage in female mice
Source: Nat Commun. 2023 May 11;14:2728. doi: 10.1038/s41467-023-38478-6 (PMC10174618; doi:10.1038/s41467-023-38478-6)
Supplement: Supplementary file 4 — source data [file 41467_2023_38478_MOESM4_ESM.zip › DATA - ONDROVA new/Figure 1/Figure 1A.xlsx]

## Sheet: CH223191
4 h								24 h
		EXP1	EXP2	EXP3	MEAN					EXP1	EXP2	EXP3	MEAN
		% max	% max	% max	% max	SD				% max	% max	% max	% max	SD
TCDD 20 nM + CH223191	10 nM	100	100	100	100	0		TCDD 13,5 nM + CH223191	10 nM	100	100	100	100	0
	100 nM	86.5162	92.0135	86.6358	88.3885	3.13993			100 nM	62.9811	47.1368	47.548	52.5553	9.03132
	500 nM	43.3202	57.4502	53.4396	51.4033	7.28176			500 nM	3.5921	4.22683	4.70324	4.17406	0.557449
	1 µM	25.8326	42.5161	36.1386	34.8291	8.4185			1 µM	0.610198	1.2222	1.35422	1.06221	0.396979
	5 µM	4.5766	9.04221	6.2977	6.63884	2.25227			5 µM	0.0282426	0.0694097	0.0691497	0.0556007	0.0236931
	10 µM	1.91906	4.45932	4.00398	3.46079	1.35445			10 µM	0.0120293	0.0304774	0.0378557	0.0267874	0.0133027
	50 µM	2.024	4.83586	3.56534	3.47507	1.4081			50 µM	0.0413179	0.0336234	0.0307893	0.0352435	0.00544809
	100 µM	1.61796	4.96557	3.74057	3.44137	1.69374			100 µM	0.0601463	0.0387357	0.035332	0.044738	0.0134521
IC50 (nM)		418	713.1	571.6	567.567	147.591		IC50 (nM)		125	94.5	95.2	104.9	17.4106
Ki (nM)		85.7436	146.277	117.251	116.424	30.2751		Ki (nM)		34.28	25.9	26.1	28.76	4.78151
					MEAN									MEAN
					% max	SD				EXP1	EXP2	EXP3	EXP4	% max	SD
BaP 7 µM + CH223191	10 nM	100	100	100	100	0		BaP 15 µM + CH223191	10 nM	100	100	100	100	100	0
	100 nM	100.972	96.4858	99.4913	98.9831	2.28592			100 nM	100.618	96.9098	98.6555	103.278	98.7278	1.85512
	500 nM	88.7791	85.9261	86.8928	87.1993	1.45098			500 nM	96.9117	92.5337	101.603	103.737	97.016	4.53539
	1 µM	73.5053	79.8779	78.1663	77.1831	3.29809			1 µM	100.074	82.7368	95.758	93.416	92.8561	9.02532
	5 µM	37.7077	47.5493	40.8646	42.0405	5.02509			5 µM	64.4821	59.1803	67.0825	72.1649	63.5816	4.02731
	10 µM	23.6504	33.2406	29.9534	28.9481	4.87352			10 µM	44.0622	44.2048	46.3252	49.0222	44.8641	1.2674
	50 µM	15.7469	21.9763	15.5681	17.7637	3.64924			50 µM	31.7076	40.0603	28.7782	25.2173	33.5154	5.85426
	100 µM	19.8998	28.1896	17.9877	22.0257	5.42307			100 µM	37.7746	37.9537	29.5844	23.9257	35.1042	4.78112
IC50 (mM)		3.45	6	4.17	4.54	1.31465		IC50 (mM)		17.03	17.06	14.75	14.19	15.7575	1.5042
Ki (mM)		0.276	0.48	0.3336	0.3632	0.105172		Ki (mM)		5.63	5.64	4.87	4.69	5.2075	0.499091
					MEAN								MEAN
					% max	SD							% max	SD
FICZ 4 nM + CH223191	10 nM	100	100	100	100	0		FICZ 22,6 mM + CH223191	10 nM	100	100	100	100	0
	100 nM	85.3985	95.6925	90.1634	90.4181	5.15176			100 nM	100.077	91.7444	106.277	99.366	7.29228
	500 nM	70.5737	83.6514	79.6202	77.9484	6.69722			500 nM	104.044	78.2653	111.392	97.9006	17.397
	1 µM	59.5467	75.4152	70.6416	68.5345	8.14139			1 µM	101.57	67.3999	97.0108	88.6603	18.5526
	5 µM	33.5115	48.8946	44.1848	42.197	7.88183			5 µM	102.91	69.0998	107.135	93.0482	20.8472
	10 µM	22.4087	34.6266	33.3166	30.1173	6.70792			10 µM	111.353	90.0439	119.687	107.028	15.2873
	50 µM	10.4617	20.4176	20.0947	16.9913	5.65714			50 µM	82.9439	121.745	83.621	96.1032	22.2088
	100 µM	10.9901	24.2818	19.2067	18.1595	6.70741			100 µM	108.87	118.172	104.331	110.458	7.05597
IC50 (mM)		1.79	5.49	4.09	3.79	1.86815
Ki (mM)		0.311304	0.954783	0.711304	0.65913	0.324896
					MEAN								MEAN
					% max	SD							% max	SD
Indirubin 60 nM + CH223191	10 nM	100	100	100	100	0		Indirubin 1 mM + CH223191	10 nM	100	100	100	100	0
	100 nM	95.4083	91.2169	96.3378	94.321	2.72809			100 nM	86.6446	77.4737	93.5927	85.9037	8.08498
	500 nM	92.2857	87.9575	93.4722	91.2384	2.90264			500 nM	75.0538	58.3511	80.5761	71.327	11.5717
	1 µM	88.999	84.9671	89.361	87.7757	2.43904			1 µM	81.4498	46.8628	90.19	72.8342	22.9125
	5 µM	81.233	84.4728	89.1823	84.9627	3.99724			5 µM	118.566	97.3709	137.222	117.72	19.9392
	10 µM	82.0257	85.85	105.472	91.116	12.579			10 µM	164.724	197.202	201.473	187.8	20.0982
	50 µM	86.7038	85.2548	96.6389	89.5325	6.19682			50 µM	253.453	368.1	230.411	283.988	73.7483
	100 µM	95.2694	100.322	112.534	102.709	8.87625			100 µM	299.122	420.141	275.669	331.644	77.5326
					MEAN
					% max	SD
Indol 100 µM + CH223191	10 nM	100	100	100	100	0
	100 nM	96.7523	91.3488	82.612	90.2377	7.13534
	500 nM	70.4526	74.8474	66.2024	70.5008	4.32265
	1 µM	52.6404	63.6191	39.775	52.0115	11.9345
	5 µM	21.6456	31.6381	24.6148	25.9662	5.13149
	10 µM	13.2381	19.8863	13.554	15.5595	3.75048
	50 µM	10.2953	12.5599	5.01109	9.28875	3.87374
	100 µM	8.82709	13.3395	6.96161	9.70939	3.2792
IC50 (mM)		1.28	2.04	0.881	1.40033	0.588796
Ki (mM)		0.235368	0.375117	0.161999	0.257495	0.108268
					MEAN
					% max	SD
3-MI 40 µM + CH223191	10 nM	100	100	100	100	0
	100 nM	131.067	93.072	101.043	108.394	20.036
	500 nM	132.364	93.53	101.586	109.16	20.4948
	1 µM	123.962	86.2605	94.906	101.71	19.7502
	5 µM	92.8628	64.8782	74.998	77.5797	14.1698
	10 µM	42.0673	22.757	27.5212	30.7819	10.0596
	50 µM	17.925	6.21523	14.6323	12.9242	6.03887
	100 µM	47.0887	45.4337	24.4589	38.9938	12.6147
IC50 (mM)		20.6	7.06	8.25	11.97	7.49745
Ki (mM)		1.74416	0.597757	0.698513	1.01348	0.634795

## Sheet: S-carvon
4 h								24 h
										EXP1	EXP2	EXP3	MEAN
		EXP1	EXP2	EXP3	MEAN					% max	% max	% max	% max	SD
		% max	% max	% max	% max	SD		TCDD 13,5 nM + S-carvone v EtOH	100 nM	100	100	100	100	0
TCDD 20 nM + S-carvone v EtOH	10 nM	100	100	100	100	0			1 µM	91.9462	104.05	91.8463	95.9474	7.01688
	100 nM	96.8613	95.9782	82.0523	91.6306	8.30679			5 µM	76.2063	85.5128	80.9964	80.9052	4.65392
	1 µM	93.1545	87.8194	82.0471	87.6737	5.55513			10 µM	60.0142	67.2998	60.7239	62.6793	4.01717
	10 µM	110.803	88.3237	79.3326	92.8199	16.21			50 µM	39.9268	41.559	38.8211	40.1023	1.37738
	100 µM	65.0812	67.163	52.2702	61.5048	8.06486			100 µM	22.911	25.5775	19.5327	22.6738	3.02939
	500 µM	11.1979	12.8816	4.17727	9.41893	4.61682			500 µM	22.919	15.5433	7.72028	15.3942	7.60048
	1 mM	2.17352	2.63275	0.491642	1.76597	1.12723			1 mM	24.3489	14.7139	5.84968	14.9708	9.25226
IC50 (mM)		144.2	151.7	100	131.967	27.9368		IC50 (mM)		28.3	33.8	22.4	28.1667	5.70117
Ki (mM)		29.5795	31.1179	20.5128	27.0701	5.73062		Ki (mM)		7.8	9.3	6.1	7.73333	1.60104
													MEAN
					MEAN								% max	SD
					% max	SD		BaP 7 µM + S-carvone v EtOH	100 nM	100	100	100	100	0
BaP 7 uM + S-carvone v EtOH	10 nM	100	100	100	100	0			1 µM	90.5331	97.5555	88.9231	93.2393	6.10402
	100 nM	141.937	98.6456	98.2869	98.4663	0.253649			5 µM	71.5442	89.4627	78.192	83.8274	7.96954
	1 µM	160.27	91.2406	96.5618	93.9012	3.76263			10 µM	54.9127	68.7421	67.3667	68.0544	0.972602
	10 µM	125.864	84.0269	87.3527	85.6898	2.35169			50 µM	36.6828	52.1869	44.0175	48.1022	5.77664
	100 µM	77.2065	59.9419	57.516	58.7289	1.71538			100 µM	23.5592	34.3924	27.6128	31.0026	4.79389
	500 µM	15.123	11.5518	4.73318	8.14247	4.82146			500 µM	13.814	18.3486	17.3069	17.8278	0.736556
	1 mM	2.63377	2.6473	1.32228	1.98479	0.936929			1 mM	16.5428	18.1977	17.9223	18.06	0.194703
IC50 (mM)		193.9	118.1	114.9	142.3	44.7155		IC50 (mM)		26.4	51.9	33	37.1	13.2352
Ki (mM)		15.512	9.448	9.192	11.384	3.57724		Ki (mM)		8.8	17.1	10.9	12.2667	4.31548
													MEAN
					MEAN								% max	SD
					% max	SD		FICZ 22,6 mM + S-carvone v EtOH	100 nM	100	100	100
FICZ 4 nM + S-carvone v EtOH	10 nM	100	100	100	100	0			1 µM	98.2893	100.02	93.4014	97.2368	3.43233
	100 nM	115.299	96.0907	97.1307	102.84	10.802			5 µM	104.699	94.0234	87.7966	95.5062	8.54801
	1 µM	112.19	97.4188	96.6466	102.085	8.75982			10 µM	92.881	87.349	85.2216	88.4839	3.95382
	10 µM	112.516	90.7884	81.1712	94.8252	16.0576			50 µM	85.5996	78.3805	77.4572	80.4791	4.45847
	100 µM	79.2891	77.278	66.7377	74.4349	6.74145			100 µM	77.9295	75.3231	71.7778	75.0101	3.08775
	500 µM	31.5035	28.9411	19.9068	26.7838	6.09188			500 µM	78.8881	70.455	59.3343	69.5591	9.80765
	1 mM	12.1125	10.0385	6.63543	9.5955	2.7653			1 mM	75.0409	55.7505	45.4023	58.7312	15.0424
IC50 (mM)		276.9	241.8	149.2	222.633	65.9723
Ki (mM)		48.1565	42.0522	25.9478	38.7188	11.4734
					MEAN								MEAN
					% max	SD							% max	SD
Indirubin 60 nM + S-carvone v EtOH	10 nM	100	100	100	100	0		Indirubin 1 mM + S-carvone v EtOH	100 nM	100	100	100	100	0
	100 nM	92.6761	99.2864	92.4756	94.8127	3.87564			1 µM	99.5649	88.5724	93.8284	93.9886	5.49797
	1 µM	85.7531	96.6847	91.7811	91.4063	5.47547			5 µM	98.5678	93.6738	101.701	97.9808	4.04555
	10 µM	90.7519	94.7645	93.0654	92.8606	2.01414			10 µM	103.47	93.9177	98.2941	98.5605	4.78147
	100 µM	78.971	82.2085	72.6654	77.9483	4.85307			50 µM	104.192	96.9907	107.14	102.774	5.22128
	500 µM	39.67	27.3213	30.3195	32.4369	6.44093			100 µM	116.382	103.76	116.521	112.221	7.32754
	1 mM	22.9178	11.6979	8.07139	14.229	7.74007			500 µM	137.7	119.792	138.936	132.143	10.7139
IC50 (mM)		324.1	265.9	220.2	270.067	52.0752			1 mM	126.593	150.575	117.088	131.419	17.2569
Ki (mM)		12.964	10.636	8.808	10.8027	2.08301
					MEAN
					% max	SD
Indol 100 uM + S-carvone v EtOH	10 nM	100	100	100	100	0
	100 nM	131.456	97.6698	96.2445	108.457	19.9305
	1 µM	118.724	92.2224	96.6287	102.525	14.2006
	10 µM	119.158	86.3431	81.8732	95.7916	20.3593
	100 µM	111.475	74.2706	65.8893	83.8782	24.264
	500 µM	36.8337	22.3366	16.45	25.2068	10.4906
	1 mM	10.213	6.08621	2.87682	6.392	3.67762
IC50 (mM)		431.9	200	146.5	259.467	151.709
Ki (mM)		79.4182	36.7762	26.9386	47.711	27.8963
					MEAN
					% max	SD
3-MI 40 uM + S-carvone v EtOH	10 nM	100	100	100	100	0
	100 nM	131.067	93.072	101.043	108.394	20.036
	1 µM	132.364	93.53	101.586	109.16	20.4948
	10 µM	123.962	86.2605	94.906	101.71	19.7502
	100 µM	92.8628	64.8782	74.998	77.5797	14.1698
	500 µM	42.0673	22.757	27.5212	30.7819	10.0596
	1 mM	17.925	6.21523	14.6323	12.9242	6.03887
IC50 (mM)		423.2	152.7	234.9	270.267	138.675
Ki (mM)		35.8316	12.9288	19.8886	22.883	11.7413
