# Supplementary material for: Monoterpenoid aryl hydrocarbon receptor allosteric antagonists protect against ultraviolet skin damage in female mice
Source: Nat Commun. 2023 May 11;14:2728. doi: 10.1038/s41467-023-38478-6 (PMC10174618; doi:10.1038/s41467-023-38478-6)
Supplement: Supplementary file 4 — source data [file 41467_2023_38478_MOESM4_ESM.zip › DATA - ONDROVA new/Figure 1/Figure 1B.xlsx]

## Sheet: S-carv TCDD
4 h						24 h
		Exp1	Exp2	Exp3				Exp1	Exp2	Exp3
		%max	%max	%max				%max	%max	%max
S-carvone 0 µM	TCDD					S-carvone 0 µM	TCDD
	10 pM	0	0	0			10 pM	0.264818	0.203516	0.091538
	100 pM	13.7215	15.69	-3.53551			100 pM	7.34887	3.98488	3.16063
	1 nM	36.6129	35.4668	6.07986			1 nM	22.0868	31.8163	30.2113
	5 nM	71.0287	61.7945	50.6203			5 nM	56.5346	35.7058	38.9466
	10 nM	68.9548	64.5879	78.1927			10 nM	88.8052	88.8923	91.8791
	50 nM	113.387	99.3272	100			50 nM	100	100	100
	100 nM	100	100	88.2411			100 nM	89.7314	39.05	30.5967
S-carvone 10 µM	TCDD					S-carvone 10 µM	TCDD
	10 pM	0.43989	-3.77079	0			10 pM	0.205395	0.14055	0.0713693
	100 pM	1.8202	1.15325	-1.42419			100 pM	5.81479	2.67431	2.14986
	1 nM	6.9776	8.28807	5.47515			1 nM	13.7929	29.2169	27.2257
	5 nM	21.8383	46.3536	47.0678			5 nM	48.5393	34.9201	32.5813
	10 nM	28.1468	53.1367	53.7786			10 nM	83.635	111.87	84.1008
	50 nM	42.9746	87.2999	65.6235			50 nM	92.3379	132.636	95.0042
	100 nM	42.7804	89.6136	50.0417			100 nM	79.4341	48.586	25.4228
S-carvone 100 µM	TCDD					S-carvone 100 µM	TCDD
	10 pM	0.30417	-0.368462	0			10 pM	0.109802	5.17349	0.0387373
	100 pM	0.962192	1.67683	-2.05836			100 pM	1.97587	4.94656	0.439448
	1 nM	3.37933	3.13414	0.227911			1 nM	6.19329	5.12554	9.60189
	5 nM	20.2993	21.1755	24.1621			5 nM	27.5755	5.85812	11.8983
	10 nM	25.75	27.5508	27.8299			10 nM	65.425	63.1136	45.8802
	50 nM	66.7633	58.6649	55.3572			50 nM	80.7142	88.2358	77.855
	100 nM	100.66	70.8187	59.8161			100 nM	72.4769	19.0368	7.58447
S-carvone 500 µM	TCDD					S-carvone 500 µM	TCDD
	10 pM	0.0671679	-0.637384	-0.0224723			10 pM	0.0533941	0.0558876	0.0288214
	100 pM	-0.0330827	-0.207843	-0.0907426			100 pM	0.238838	0.0728032	0.023895
	1 nM	0.0551378	0.213172	-0.293847			1 nM	0.914015	0.558808	0.480196
	5 nM	0.704762	1.02429	1.06871			5 nM	6.76943	0.647339	0.88298
	10 nM	1.66817	1.20016	1.10911			10 nM	34.7122	13.1028	14.3427
	50 nM	8.98145	12.1636	11.041			50 nM	56.9879	26.7734	32.3712
	100 nM	13.4376	18.7986	18.0444			100 nM	50.029	1.85023	0.523912
S-carvone 1000 µM	TCDD					S-carvone 1000 µM	TCDD
	10 pM	0.0730278	0.13364	0.131059			10 pM	0.044208	0.0629965	0.0250635
	100 pM	-0.235089	0.111366	-0.0289351			100 pM	0.0416244	0.0620125	0.00854748
	1 nM	-0.0630239	-0.00262039	0.211623			1 nM	0.0542553	0.116848	0.0204213
	5 nM	0.113043	-0.0327548	0.10723			5 nM	0.150279	0.115627	0.0311372
	10 nM	-0.135051	0.208321	0.103826			10 nM	2.42728	2.89421	0.903696
	50 nM	0.360137	0.847695	0.789474			50 nM	9.2023	8.4543	3.52318
	100 nM	1.48056	3.16674	1.87114			100 nM	10.836	0.421393	0.0520744

## Sheet: CH223191 TCDD
4 h							24 h
		Exp1	Exp2	Exp3	Exp4				Exp1	Exp2	Exp3
		%max	%max	%max	%max				%max	%max	%max
CH223191 0 µM	TCDD						CH223191 0 µM	TCDD
	10 pM	2.13594	-0.136945	0	1.62161			10 pM	0.181867	0.118745	0.23845
	100 pM	3.26582	-1.29337	1.24962	-0.0256402			100 pM	7.62922	5.18187	9.70388
	1 nM	8.281	38.5499	10.676	15.8901			1 nM	61.9881	51.9708	60.1502
	5 nM	16.1487	53.8116	37.903	39.5482			5 nM	63.4843	57.1776	65.0845
	10 nM	14.2863	57.5761	52.3861	51.7713			10 nM	94.7775	90.3803	88.2161
	50 nM	22.5136	94.4324	87.2272	91.7847			50 nM	95.3422	95.1431	90.1079
	100 nM	100	100	100	100			100 nM	100	100	100
CH223191 0,1 µM	TCDD						CH223191 0,1 µM	TCDD
	10 pM	1.02955	-0.471889	0.533415	0.427814			10 pM	0.0394685	0.0236697	0.0333577
	100 pM	1.34049	0.0112355	0.69546	7.70225			100 pM	0.330289	0.164366	0.596068
	1 nM	2.03442	3.80882	2.56322	5.9048			1 nM	16.4266	12.1254	24.1811
	5 nM	8.22406	19.907	9.99426	13.8868			5 nM	24.2372	16.8802	27.0805
	10 nM	9.81497	17.8138	12.9531	17.6018			10 nM	92.5867	65.4267	69.5752
	50 nM	24.0822	52.8987	31.2072	53.1647			50 nM	111.021	76.9116	78.5635
	100 nM	31.8774	57.8626	52.6826	68.8985			100 nM	124.775	92.0131	99.8346
CH223191 1 µM	TCDD						CH223191 1 µM	TCDD
	10 pM	0.483324	-0.195188	-0.160501	-0.143841			10 pM	0.0163067	0.011372	0.00874202
	100 pM	0.854376	0.043375	-0.107001	-0.261864			100 pM	0.0194227	0.0203639	0.0271463
	1 nM	1.42768	0.0108438	0.0152858	0.490534			1 nM	0.378275	0.174812	0.363139
	5 nM	1.35482	2.56997	0.699327	1.24662			5 nM	0.586212	0.285623	0.706148
	10 nM	1.22662	1.00847	0.764292	1.15073			10 nM	16.1022	10.6425	17.0771
	50 nM	8.80214	10.4902	7.58407	15.7236			50 nM	34.2877	23.2551	33.2651
	100 nM	11.2446	19.406	15.1093	27.4389			100 nM	100.695	71.3313	84.1394
CH223191 5 µM	TCDD						CH223191 5 µM	TCDD
	10 pM	1.02119	0	0.0495937	-0.161772			10 pM	0.0105942	0.00991748	0.00264561
	100 pM	1.08051	0.140603	-0.0076298	-0.0919158			100 pM	0.0157874	0.0120332	0.0187493
	1 nM	1.22702	0.529965	0.0991874	-0.102946			1 nM	0.0282512	0.0165291	0.0187493
	5 nM	1.35203	0.324468	0.0343341	-0.0661794			5 nM	0.0329251	0.0157357	0.0314023
	10 nM	1.31859	0.129787	-0.0038149	-0.0992691			10 nM	1.28777	0.580847	1.17454
	50 nM	2.14987	1.28706	0.747721	1.28314			50 nM	4.23352	2.25949	3.53247
	100 nM	2.90352	2.52004	1.97993	3.7884			100 nM	43.1108	30.7086	40.0594
CH223191 10 µM	TCDD						CH223191 10 µM	TCDD
	10 pM	1.39145	0.195103	0.0381526	0.00734989			10 pM	0.00799757	0.00595049	0.00460106
	100 pM	1.50252	-0.0758734	-0.0305221	0.0514492			100 pM	0.0085169	0.00806621	0.0126529
	1 nM	1.40259	0.303493	0.057229	0.113923			1 nM	0.0126715	0.0120332	0.0161037
	5 nM	1.4432	1.46327	0.13735	0.0992235			5 nM	0.0240966	0.00885961	0.0207048
	10 nM	1.47665	0.0975515	0.0877511	0.0734989			10 nM	0.219881	0.0998359	0.196696
	50 nM	2.06109	0.433562	0.202209	0.323395			50 nM	0.863115	0.426584	0.710059
	100 nM	2.40627	0.80209	0.480723	1.05103			100 nM	17.6548	11.3845	15.0029

## Sheet: S-carv BaP
4h						24h
		Exp1	Exp2	Exp3				Exp1	Exp2	Exp3
		%max	%max	%max				%max	%max	%max
S-carvone 0 µM	BaP					S-carvone 0 µM	BaP
	10 pM	0.84909	-1.73901	-0.97999			100 nM	0.346905	0.214948	0.218549
	100 pM	0.887402	1.26173	0.512385			1 µM	6.89693	2.55288	3.89337
	1 nM	1.3544	0.435671	0.0113984			5 µM	37.0302	33.4649	53.4231
	10 nM	12.754	10.7792	9.37843			10 µM	65.3665	51.8085	65.1552
	100 nM	47.4703	34.522	37.8248			50 µM	100	98.9298	100
	1 µM	72.9534	53.5802	62.9905			100 µM	99.286	96.3529	91.3444
	10 µM	99.182	81.8193	79.9508			200 µM	95.7534	100	75.3684
	100 µM	100	100	100
S-carvone 10 µM	BaP					S-carvone 10 µM	BaP
	10 pM	0.227956	-5.76043	-0.769168			100 nM	0.325223	0.174878	0.135126
	100 pM	0.398667	-4.75229	0.120166			1 µM	6.41626	2.35865	1.52232
	1 nM	0.529512	-3.6313	-0.393245			5 µM	33.5884	26.9221	37.8252
	10 nM	7.18623	2.91658	4.54085			10 µM	56.666	41.9204	41.8927
	100 nM	27.5448	28.4849	31.209			50 µM	90.7052	77.2809	77.2183
	1 µM	41.5063	51.1279	56.6502			100 µM	91.2006	81.1483	84.142
	10 µM	61.2884	62.3842	79.2268			200 µM	80.7824	81.3403	84.3909
	100 µM	62.235	89.8008	104.398
S-carvone 100 µM	BaP					S-carvone 100 µM	BaP
	10 pM	-0.619597	-1.66373	-0.784167			100 nM	0.272673	0.135998	0.122067
	100 pM	-0.516835	-1.08627	-0.105551			1 µM	6.43905	1.80006	0.794337
	1 nM	-0.679038	-2.03884	-0.558673			5 µM	24.0849	16.4997	14.0737
	10 nM	0.743517	0.216545	0.495236			10 µM	41.1729	30.6112	21.46
	100 nM	10.0415	11.3728	12.9321			50 µM	58.4571	58.807	46.5668
	1 µM	23.05	27.3024	46.8355			100 µM	66.3587	65.4792	51.2814
	10 µM	38.1007	46.1335	78.9184			200 µM	64.3221	69.8697	53.1688
	100 µM	44.9828	54.8427	101.971
S-carvone 500 µM	BaP					S-carvone 500 µM	BaP
	10 pM	-0.233238	-0.735778	-0.231995			100 nM		0.11053	0.0954279
	100 pM	0.0573213	-0.62791	-0.133652			1 µM		1.00614	0.377343
	1 nM	-0.0968533	-0.75281	-0.196947			5 µM		3.1434	1.42688
	10 nM	-0.0612745	-0.836834	-0.151437			10 µM		5.07979	2.95438
	100 nM	0.194695	0.11014	0.0761111			50 µM		9.55039	7.4421
	1 µM	2.7277	4.79846	4.85306			100 µM		11.6749	9.70174
	10 µM	11.4109	13.8901	20.5761			200 µM		17.1219	14.7216
	100 µM	18.8992	12.5593	26.7495
S-carvone 1000 µM	BaP					S-carvone 1000 µM	BaP
	10 pM	-0.0216246	-0.0984186	-0.067995			100 nM	0.116125	0.10255	0.116716
	100 pM	-0.216246	-0.210258	0.0174546			1 µM	0.264588	0.163503	0.372027
	1 nM	-0.144492	-0.0111839	0.0330857			5 µM	1.02013	0.799686	2.22727
	10 nM	-0.0786349	-0.339992	-0.00937861			10 µM	1.82786	1.81534	3.93807
	100 nM	-0.0383345	-0.0861163	-0.00390776			50 µM	3.67631	3.96278	7.70685
	1 µM	0.296847	0.68222	0.0976939			100 µM	4.0041	4.84549	9.04393
	10 µM	1.9757	3.9222	1.2299			200 µM	5.35791	7.54422	10.8406
	100 µM	3.89144	5.85926	3.06811

## Sheet: CH223191 BaP
4 h						24 h
		Exp1	Exp2	Exp3				Exp1	Exp2	Exp3
		%max	%max	%max				%max	%max	%max
CH223191 0 µM	BaP					CH223191 0 µM	BaP
	10 pM	0.84909	-0.268094	-0.97083			100 nM	0.245867	0.231666	0.248884
	100 pM	0.887402	0.181577	2.7463			1 µM	7.78736	8.62057	7.52067
	1 nM	1.3544	1.35863	4.39344			5 µM	37.8934	41.9134	35.9412	;
	10 nM	12.754	8.63988	6.66555			10 µM	64.2307	64.826	65.5925
	100 nM	47.4703	26.2935	19.3441			50 µM	97.0361	92.5498	96.3798
	1 µM	72.9534	53.1744	35.9169			100 µM	100	100	100
	10 µM	99.182	92.4496	89.2034			200 µM	96.2176	96.1371	97.4453
	100 µM	100	100	100
CH223191 0,1 µM	BaP					CH223191 0,1 µM	BaP
	10 pM	0.645586	0.270945	-1.49743			100 nM	0.0920636	0.0953823	0.0936228
	100 pM	0.405483	-0.435154	-1.23474			1 µM	2.99569	3.08234	3.11128
	1 nM	2.4877	0.0656836	-0.653127			5 µM	33.0831	37.5355	31.6085
	10 nM	12.4225	1.32188	1.94174			10 µM	56.2312	59.3212	51.6246
	100 nM	31.0578	11.4002	10.2026			50 µM	86.5508	84.5174	79.9356
	1 µM	75.3611	36.2984	32.0338			100 µM	93.8177	89.9168	77.6282
	10 µM	116.604	57.3681	53.7838			200 µM	91.8788	86.6784	83.3979
	100 µM	111.587	64.1745	50.3761
CH223191 1 µM	BaP					CH223191 1 µM	BaP
	10 pM	0.149986	0	0.0220459			100 nM	0.0500318	0.0556261	0.0657369
	100 pM	0.387792	0.119454	0.110229			1 µM	0.914769	1.021	1.03281
	1 nM	0.220045	0.159272	0			5 µM	23.4263	28.0398	23.7246
	10 nM	0.4914	0.151309	-0.00440917			10 µM	52.8324	57.8581	49.3005
	100 nM	4.45418	1.26622	1.43739			50 µM	78.3011	83.0717	78.4613
	1 µM	34.7848	15.5498	15.582			100 µM	83.7548	84.8924	78.5687
	10 µM	81.6208	43.6645	46.175			200 µM	83.7487	83.2512	83.7731
	100 µM	83.3457	48.508	48.8505
CH223191 5 µM	BaP					CH223191 5 µM	BaP
	10 pM	-0.161753	0.135571	-0.0352074			100 nM	0.0247619	0.022414	0.05537
	100 pM	-0.0109158	0.0398737	-0.0176037			1 µM	0.368229	0.441933	0.449823
	1 nM	-0.0724415	0.127596	-0.00440092			5 µM	9.8039	11.5251	11.8958
	10 nM	0.122059	0.263166	-0.057212			10 µM	27.0323	35.2988	33.4116
	100 nM	0.883191	0.15152	0.176037			50 µM	57.7432	61.9105	65.8981
	1 µM	7.64208	3.37331	2.60975			100 µM	61.9806	65.2415	72.7729
	10 µM	34.8563	23.283	21.6882			200 µM	67.2465	63.6014	85.565
	100 µM	43.965	33.6143	30.0266
CH223191 10 µM	BaP					CH223191 10 µM	BaP
	10 pM	-0.0300078	0.0877396	0.0880301			100 nM	0.0156191	0.0206144	0.0180817
	100 pM	0.292076	-0.023929	0.0836286			1 µM	0.182476	0.198291	0.263269
	1 nM	1.46238	-0.0957159	0.246484			5 µM	4.83815	5.37387	6.75182
	10 nM	0.666173	0.335006	0.0792271			10 µM	18.1766	23.2522	22.8144
	100 nM	1.00226	-0.047858	0.224477			50 µM	43.7597	51.2392	51.5693
	1 µM	6.20661	1.26824	0.937521			100 µM	48.1664	57.2075	59.8421
	10 µM	30.4569	11.9685	13.2111			200 µM	51.107	58.0418	55.2722
	100 µM	42.344	26.2166	29.233

## Sheet: S-carv FICZ
4 h								24 h
		Exp1	Exp2	Exp3	Exp4	Exp5				Exp1	Exp2	Exp3
		%max	%max	%max	%max	%max				%max	%max	%max
S-carvone 0 µM	FICZ							S-carvone 0 µM	FICZ
	10 fM				-1.47553	-1.87782			1 nM	0.384566	0.455467	0.191303
	100 fM				-3.1232	-1.39489			10 nM	2.3607	2.17595	1.07386
	1 pM				-2.21674	-0.710717			100 nM	22.0265	19.1431	8.80614
	10 pM	59.4815	70.5746	66.3577	5.47887	2.79493			1 µM	40.8809	35.8571	28.7621
	100 pM	48.4634	47.608	47.1754	37.9807	20.528			10 µM	62.4355	56.0349	55.3172
	1 nM	82.1902	71.4231	71.542	74.79	34.8184			50 µM	93.7878	89.0696	94.5089
	10 nM	92.3291	91.3098	87.648	87.295	52.6089			100 µM	100	100	100
	100 nM	100	90.2511	100	100	54.663			200 µM	82.9848	62.7624	95.6278
	1 µM	92.1555	100	86.7979	90.7279	100
S-carvone 10 µM	FICZ							S-carvone 10 µM	FICZ
	10 fM				2.36762	-0.999221			1 nM	0.467457	0.466386	0.146072
	100 fM				-0.131967	-1.16292			10 nM	1.72561	1.82915	0.786365
	1 pM				0.283009	0.216294			100 nM	17.9732	17.2532	7.16055
	10 pM	54.7414	67.0029	61.7726	7.55172	5.2555			1 µM	36.4182	34.0233	27.1651
	100 pM	38.1112	52.5991	40.8723	36.4463	30.8703			10 µM	54.2222	53.6552	54.3115
	1 nM	70.0784	80.1518	65.3007	68.4229	56.4641			50 µM	74.5463	86.1589	98.298
	10 nM	87.7897	76.0374	74.5371	79.2827	76.8997			100 µM	73.2505	87.9702	107.872
	100 nM	87.6153	96.0497	81.8417	75.2412	85.7824			200 µM	66.1152	68.324	116.17
	1 µM	83.8431	112.118	83.7247	115.337	113.065
S-carvone 100 µM	FICZ							S-carvone 100 µM	FICZ
	10 fM				-0.838981	-0.120181			1 nM	0.230801	0.309884	0.147806
	100 fM				-1.81132	-1.35952			10 nM	1.42271	1.92378	0.820441
	1 pM				-2.30596	-1.00114			100 nM	15.4107	16.2819	8.52075
	10 pM	48.6134	46.7792	53.0581	2.21529	1.8951			1 µM	30.5024	33.919	29.0186
	100 pM	26.6765	30.9545	31.9838	26.52	15.5293			10 µM	48.8408	50.8969	60.289
	1 nM	60.1652	64.7578	62.4865	65.2274	36.1603			50 µM	62.1892	75.3517	96.8416
	10 nM	69.9094	72.1484	77.2991	78.0806	51.8628			100 µM	62.3838	73.5525	112.341
	100 nM	71.7307	88.299	77.3432	87.7721	55.3939			200 µM	62.4221	45.7297	112.055
	1 µM	63.1567	88.9941	59.1379	89.6969	93.0035
S-carvone 500 µM	FICZ							S-carvone 500 µM	FICZ
	10 fM				-0.142685	-0.320442			1 nM	0.16609	0.324442	0.114383
	100 fM				0.195917	-0.621494			10 nM	1.16695	1.67785	0.776639
	1 pM				0.22647	-0.567407			100 nM	11.3773	16.1589	11.1958
	10 pM	13.9986	17.1045	15.7459	0.699252	-0.330647			1 µM	20.4153	32.282	36.9729
	100 pM	6.04192	8.23294	7.98996	6.33138	2.86017			10 µM	28.7515	33.6866	54.6
	1 nM	26.2404	26.7452	23.1476	18.288	12.8133			50 µM	38.9231	32.6431	61.4674
	10 nM	44.7792	39.1269	33.1195	25.9558	20.876			100 µM	43.4667	33.8878	74.8187
	100 nM	46.6136	47.1535	38.0904	25.0436	24.0634			200 µM	47.4162	33.3099	75.9656
	1 µM	39.5013	46.2526	36.0558	20.9127	19.1428
S-carvone 1000 µM	FICZ							S-carvone 1000 µM	FICZ
	10 fM				0.0691561	-0.0516441			1 nM	0.215394	0.339001	0.101427
	100 fM				-0.0090339	-0.105971			10 nM	0.824597	1.61077	0.67143
	1 pM				0.0137066	-0.0405775			100 nM	4.35918	10.0179	6.94782
	10 pM	3.4459	5.25744	4.97939	0.100307	-0.037224			1 µM	6.99013	11.244	17.7098
	100 pM	1.52563	2.65167	2.41452	0.779408	0.220996			10 µM	8.07495	10.9593	20.3016
	1 nM	6.54241	7.29776	9.01814	5.13344	2.73881			50 µM	7.6303	9.48916	18.1768
	10 nM	14.8968	10.931	15.4828	8.85073	3.56813			100 µM	8.08235	8.46202	21.8278
	100 nM	16.6969	14.9471	14.2444	8.60027	6.05812			200 µM	10.0884	9.20371	24.3889
	1 µM	5.99173	14.1466	14.418	8.06322	6.60004

## Sheet: CH223191 FICZ
4 h						24 h
		Exp1	Exp2	Exp3				Exp1	Exp2	Exp3
		%max	%max	%max				%max	%max	%max
CH223191 0 µM	FICZ					CH223191 0 µM	FICZ
	10 pM	14.4496	21.7666	0			1 nM	0.433136	0.460612	0.479473
	100 pM	50.4412	48.6654	21.026			10 nM	2.9451	3.02807	2.732
	1 nM	70.2007	63.1802	42.1311			100 nM	21.2879	23.2682	15.2399
	10 nM	72.196	84.5191	68.557			1 µM	49.5153	44.1449	29.9394
	100 nM	89.0878	101.973	94.9556			10 µM	85.2189	70.9803	45.6098
	1 µM	100	93.2507	100			50 µM	100	87.5124	56.1675
	10 µM	85.3567	99.591	100.462			100 µM	89.0257	100	60.0202
	100 µM	62.5777	100	63.0717			200 µM	107.896	96.0226	100
CH223191 0,1 µM	FICZ					CH223191 0,1 µM	FICZ
	10 pM	14.9699	7.65408	0			1 nM	0.097984	0.154584	0.184684
	100 pM	21.6163	35.8031	20.311			10 nM	0.677328	1.08143	1.22305
	1 nM	62.8857	65.0044	38.1027			100 nM	8.15727	12.0537	11.8294
	10 nM	86.2163	81.3027	57.7521			1 µM	23.5717	32.9295	27.6391
	100 nM	96.4115	87.0175	70.5306			10 µM	46.5971	60.1006	48.3933
	1 µM	110.777	75.8476	65.4501			50 µM	76.0397	85.2782	59.6142
	10 µM	110.249	79.1858	67.0143			100 µM	84.7445	98.076	61.5057
	100 µM	108.797	70.0595	69.3587			200 µM	124.947	87.2647	105.559
CH223191 1 µM	FICZ					CH223191 1 µM	FICZ
	10 pM	0.422217	0.970897	0.593554			1 nM	0.0952534	0.120276	0.143157
	100 pM	7.04448	9.20597	8.64869			10 nM	0.524897	0.674564	0.800845
	1 nM	34.5802	51.1651	31.9926			100 nM	5.92251	8.63893	8.59103
	10 nM	67.2348	102.724	56.5829			1 µM	19.3612	27.389	24.3909
	100 nM	80.1534	105.223	54.9903			10 µM	46.849	62.7083	47.6783
	1 µM	85.3604	94.6998	58.7818			50 µM	74.7886	93.614	59.2441
	10 µM	104.188	90.4548	55.8595			100 µM	82.5245	107.885	63.6012
	100 µM	97.6522	92.7873	44.6702			200 µM	118.869	90.4365	98.4508
CH223191 5 µM	FICZ					CH223191 5 µM	FICZ
	10 pM	-0.285906	0.23365	0.127353			1 nM	0.129735	0.141002	0.161378
	100 pM	32.9808	2.1379	1.48394			10 nM	0.924644	0.702184	1.23664
	1 nM	20.9572	25.7483	18.8206			100 nM	10.335	12.5951	10.6913
	10 nM	65.8074	76.6408	50.4756			1 µM	31.9345	37.4252	29.1131
	100 nM	94.3393	80.8909	59.67			10 µM	70.7307	70.0162	48.164
	1 µM	123.093	73.0823	52.6971			50 µM	104.504	98.5427	63.3309
	10 µM	101.293	83.4751	57.7298			100 µM	118.387	113.685	68.3201
	100 µM	78.831	62.1148	61.9546			200 µM	143.451	101.163	89.2644
CH223191 10 µM	FICZ					CH223191 10 µM	FICZ
	10 pM		0.104971	-0.0609689			1 nM	0.14142	0.12585	0.15529
	100 pM	7.38636	0.816441	0.36027			10 nM	1.0955	1.31363	1.59913
	1 nM	8.95793	18.4527	10.8816			100 nM	13.7852	16.0343	14.9049
	10 nM	47.3344	99.0074	52.8434			1 µM	41.7652	41.8802	34.1352
	100 nM	82.4903	111.887	60.3414			10 µM	89.2569	67.292	51.1642
	1 µM	84.9601	117.824	62.5757			50 µM	112.971	91.4728	68.2718
	10 µM	86.9632	105.828	66.4328			100 µM	132.673	105.782	75.2637
	100 µM	65.9441	98.6575	67.5452			200 µM	134.332	92.2214	92.6324

## Sheet: S-carv Indirubin
4 h						24 h
		Exp1	Exp2	Exp3				Exp1	Exp2	Exp3
		%max	%max	%max				%max	%max	%max
S-carvone 0 µM	Indirubin					S-carvone 0 µM	Indirubin
	1 pM	0	2.67792	0.0512517			10 pM	0.0229612	0.0778431	0.0344974
	10 pM	36.9033	30.0806	13.1637			100 pM	0.0508513	0.165812	0.0614682
	1 nM	44.5582	59.3492	62.1276			1 pM	0.0556599	0.576324	0.143635
	5 nM	56.01	67.9411	71.3457			10 nM	0.522193	3.77352	0.937578
	10 nM	64.1825	62.8411	70.5088			100 nM	0.804821	23.6362	7.3066
	100 nM	54.4628	62.7209	75.5936			1 µM	7.47095	87.6022	52.979
	5 µM	100	80.4738	88.2539			2,5 µM	7.99011	96.1389	73.724
	10 µM	54.1561	100	100			5 µM	97.7899	87.3886	99.6978
							10 µM	100	100	100
S-carvone 10 µM	Indirubin					S-carvone 10 µM	Indirubin
	1 pM	1.01578	3.57525	1.65606			10 pM	0.0270485	0.0968293	0.0246709
	10 pM	11.4513	19.2302	12.3433			100 pM	0.0563812	0.150307	0.0434877
	1 nM	47.6012	41.1959	71.0142			1 pM	0.156401	0.560154	0.0876026
	5 nM	49.5024	40.1972	77.5163			10 nM	0.785466	3.6573	0.523483
	10 nM	51.4343	45.3725	76.5826			100 nM	6.23297	22.4653	5.37767
	100 nM	65.732	47.2785	80.9209			1 µM	6.93801	77.0394	57.5805
	5 µM	51.6449	64.9073	95.8645			2,5 µM	93.4041	90.4368	59.4152
	10 µM	61.6625	66.6383	110.667			5 µM	94.1239	86.8182	96.2873
							10 µM	108.663	81.7246	105.747
S-carvone 100 µM	Indirubin					S-carvone 100 µM	Indirubin
	1 pM	0.386391	0.241328	0.451016			10 pM	0.0371467	0.0749952	0.0293751
	10 pM	4.67457	5.70944	10.2918			100 pM	0.0672006	0.119929	0.0454739
	1 nM	34.6245	24.409	82.5177			1 pM	0.273731	0.572558	0.115514
	5 nM	36.6768	25.5863	92.3456			10 nM	1.61447	2.59411	0.553318
	10 nM	36.3341	27.5954	94.6912			100 nM	12.81	10.4065	5.63494
	100 nM	44.7674	26.9447	98.5631			1 µM	90.8553	78.9615	71.3716
	5 µM	64.1489	36.3751	110.795			2,5 µM	109.87	91.3703	91.4278
	10 µM	43.7442	29.887	108.233			5 µM	106.133	95.5868	107.827
							10 µM	109.358	98.184	122.357
S-carvone 500 µM	Indirubin					S-carvone 500 µM	Indirubin
	1 pM	-0.0570768	-0.176106	-0.150979			10 pM	0.0304146	0.0655021	0.022162
	10 pM	1.18888	0.859927	0.882139			100 pM	0.0943694	0.401873	0.0455784
	1 nM	16.6279	10.3215	17.807			1 pM	0.379161	1.01335	0.133808
	5 nM	23.4586	12.9592	22.6557			10 nM	2.51763	6.25507	0.664776
	10 nM	21.2702	12.023	23.1219			100 nM	23.5831	36.4785	7.71208
	100 nM	23.6581	13.3989	24.38			1 µM	100.084	80.7336	85.1826
	5 µM	27.9831	15.9619	28.8205			2,5 µM	107.726	100.064	99.2859
	10 µM	33.682	14.8804	26.9552			5 µM	105.906	107.511	118.35
							10 µM	123.462	104.915	120.443
S-carvone 1000 µM	Indirubin					S-carvone 1000 µM	Indirubin
	1 pM		-0.115743	-0.122975			10 pM	0.0312561	0.0738877	0.0467284
	10 pM		0.0298068	0.0660268			100 pM	0.113724	0.408392	0.108197
	1 nM		3.86328	3.91924			1 pM	0.522939	2.10961	0.376106
	5 nM		4.64251	5.51599			10 nM	4.64718	12.1816	1.871
	10 nM		5.78872	5.85602			100 nM	19.3623	38.3689	17.4975
	100 nM		5.63543	6.08079			1 µM	35.6375	57.9521	84.8631
	5 µM		7.0139	7.99006			2,5 µM	45.6842	59.1753	105.055
	10 µM		6.60628	8.51305			5 µM	45.7282	62.8565	134.215
							10 µM	66.3452	71.3231	135.285

## Sheet: CH223191 Indirubin 
4 h						24 h
		Exp1	Exp2	Exp3				Exp1	Exp2	Exp3
		%max	%max	%max				%max	%max	%max
CH223191 0 µM	Indirubin					CH223191 0 µM	Indirubin
	1 pM	0	-3.76839	0.477116			10 pM	0.0760408	0.0617441	0.0889037
	10 pM	36.9033	4.93549	6.38642			100 pM	0.114339	0.112312	0.204063
	1 nM	44.5582	57.4394	53.408			1 pM	0.526674	0.51887	0.930682
	5 nM	56.01	71.0572	52.9458			10 nM	3.36728	3.62883	5.87422
	10 nM	64.1825	55.5961	58.9894			100 nM	20.8292	22.3488	27.2443
	100 nM	54.4628	57.5145	59.0454			1 µM	85.1514	90.504	77.4764
	5 µM	100	78.5554	85.2033			2,5 µM	92.2007	100	95.7512
	10 µM	54.1561	100	100			5 µM	94.8384	96.7072	100
							10 µM	100	96.917	99.5112
CH223191 0,1 µM	Indirubin					CH223191 0,1 µM	Indirubin
	1 pM		0.817534	1.87			10 pM	0.0409707	0.0227189	0.0257353
	10 pM		3.96769	3.11188			100 pM	0.0614561	0.0604616	0.0842246
	1 nM		44.9925	36.1613			1 pM	0.231462	0.254946	0.328684
	5 nM		52.77	41.3724			10 nM	1.18521	1.65106	2.38852
	10 nM		51.6285	44.933			100 nM	11.6799	12.9196	17.8504
	100 nM		56.917	51.3629			1 µM	75.2296	79.233	75.1255
	5 µM		76.6986	63.982			2,5 µM	90.1834	90.6378	89.5839
	10 µM		75.3025	82.2694			5 µM	79.6858	93.206	92.3495
							10 µM	94.701	96.313	99.4039
CH223191 1 µM	Indirubin					CH223191 1 µM	Indirubin
	1 pM	-0.0707507	0.158136	1.79036			10 pM	0.0342907	0.0229021	0.0431521
	10 pM	1.97837	0.275609	0.250465			100 pM	0.0436427	0.0542322	0.0772059
	1 nM	41.2145	25.9054	25.4535			1 pM	0.187263	0.191095	0.241522
	5 nM	60.5033	41.7543	41.5191			10 nM	0.92242	1.0864	1.72333
	10 nM	63.0256	41.6134	43.2869			100 nM	8.31227	9.78759	13.6525
	100 nM	86.9796	47.8114	56.9503			1 µM	75.3634	75.0217	78.5391
	5 µM	95.276	59.5519	65.5876			2,5 µM	94.6691	90.3814	97.1871
	10 µM	84.3366	68.9877	88.6156			5 µM	94.6597	93.7417	101.73
							10 µM	89.3382	92.5661	104.625
CH223191 5 µM	Indirubin					CH223191 5 µM	Indirubin
	1 pM	-0.0819813	-0.0767484	0.169765			10 pM	0.0543307	0.0220776	0.0431521
	10 pM	0.894704	0.0406315	-0.00617326			100 pM	0.0961921	0.105991	0.153632
	1 nM	12.7222	9.82334	12.4595			1 pM	0.537518	0.508207	0.712088
	5 nM	29.5731	25.0123	33.4091			10 nM	3.22143	3.13968	4.17887
	10 nM	36.1985	35.7178	41.0358			100 nM	17.9565	21.0744	26.1129
	100 nM	62.0222	46.6576	57.3169			1 µM	99.1205	100.214	94.8725
	5 µM	58.8094	60.5003	71.9157			2,5 µM	116.719	115.6	109.671
	10 µM	60.7215	62.4822	88.4471			5 µM	115.142	109.878	105.661
							10 µM	101.572	106.12	110.167
CH223191 10 µM	Indirubin					CH223191 10 µM	Indirubin
	1 pM	-0.132898	-0.0586913	-0.0154489			10 pM	0.0326207	0.0222609	0.0301545
	10 pM	3.28067	-0.00451471	-0.0154489			100 pM	0.0902914	0.0927994	0.105541
	1 nM	6.34222	4.95264	7.69663			1 pM	0.693585	0.772497	1.08182
	5 nM	13.3165	23.411	30.476			10 nM	5.16507	6.17168	7.1939
	10 nM	18.8147	33.998	42.409			100 nM	30.0523	34.5884	43.7605
	100 nM	35.9336	53.0384	79.2256			1 µM	106.145	106.005	124.723
	5 µM	35.4509	63.5627	98.533			2,5 µM	114.632	117.252	142.085
	10 µM	55.679	58.3476	115.225			5 µM	105.249	104.698	140.251
							10 µM	110.435	99.211	120.339

## Sheet: S-carv Indole
4 h
		Exp1	Exp2	Exp3
		%max	%max	%max
S-carvone 0 µM	Indol
	10 nM		0.604094	1.23123
	100 nM	0	2.16587	4.58966
	1 µM	19.7451	11.9188	5.64399
	5 µM	46.2538	24.6991	22.9958
	10 µM	62.1866	32.4415	37.6307
	50 µM	88.6269	46.8932	79.218
	100 µM	100	56.9406	83.5197
	500 µM	94.0996	100	94.5621
	1 mM	73.062	98.8127	100
S-carvone 10 µM	Indol
	10 nM	1.98343	-1.05567	0.628756
	100 nM	0.726548	-1.4455	-0.308696
	1 µM	12.3907	3.52849	5.34222
	5 µM	41.663	12.1688	18.8099
	10 µM	52.5935	20.1467	27.9264
	50 µM	94.4717	30.4845	57.6701
	100 µM	130.815	46.8524	67.5293
	500 µM	94.1132	59.8553	76.9354
	1 mM	95.7654	66.3289	69.1939
S-carvone 100 µM	Indol
	10 nM	-0.155542	2.22689	6.59883
	100 nM	-0.00228738	-0.672778	-0.19681
	1 µM	4.43218	3.00732	3.59715
	5 µM	16.8892	9.09175	14.2396
	10 µM	22.5215	14.3705	20.3145
	50 µM	62.543	24.5391	38.5797
	100 µM	48.8836	35.3095	40.4059
	500 µM	53.5853	44.7191	77.9704
	1 mM	40.084	41.1652	67.351
S-carvone 500 µM	Indol
	10 nM	0.0790558	-0.0651724	-0.0554435
	100 nM	0.431419	-0.175718	-0.0710042
	1 µM	1.15271	0.911176	0.533513
	5 µM	7.7166	2.62381	3.90759
	10 µM	11.6062	4.94815	6.28721
	50 µM	31.7496	9.01152	15.2885
	100 µM	29.4939	15.2499	17.712
	500 µM	48.1247	18.0779	29.7319
	1 mM	24.0239	10.4123	25.0264
S-carvone 1000 µM	Indol
	10 nM	-0.0586332	-0.0488464	-0.0389678
	100 nM	-0.0992254	-0.10385	-0.0118598
	1 µM	-0.0233029	-0.0800424	0.0420956
	5 µM	0.507402	0.58944	0.58191
	10 µM	0.570546	1.05204	1.01056
	50 µM	4.1607	2.93448	4.34145
	100 µM	5.07853	4.6363	5.45223
	500 µM	5.17099	5.16499	7.89768
	1 mM	3.19175	2.85813	5.05799

## Sheet: CH223191 Indole
4 h
		Exp1	Exp2	Exp3
		%max	%max	%max
CH223191 0 µM	Indol
	10 nM		1.7409	-2.31029
	100 nM	0	2.89476	2.21937
	1 µM	19.7451	5.90224	-0.562938
	5 µM	46.2538	16.7718	28.5791
	10 µM	62.1866	23.4422	41.9389
	50 µM	88.6269	53.3749	78.1264
	100 µM	100	63.4249	99.1718
	500 µM	94.0996	100	100
	1 mM	73.062	71.3912	52.1465
CH223191 0,1 µM	Indol
	10 nM	-0.0598718	-0.058236	-0.412583
	100 nM	-0.0947339	-0.104825	-0.875686
	1 µM	2.92311	0.704656	2.3492
	5 µM	17.5515	5.62269	14.677
	10 µM	27.7851	13.4153	24.3634
	50 µM	96.2322	41.2713	49.8914
	100 µM	106.502	50.3814	63.8047
	500 µM	136.666	80.951	61.0682
	1 mM	108.578	51.2966	40.0694
CH223191 1 µM	Indol
	10 nM	-0.156311	0.106413	0.159879
	100 nM	-0.215966	0.156819	0.121813
	1 µM	0.0196332	0.123215	0.350212
	5 µM	1.3343	0.632876	1.88049
	10 µM	3.14736	1.76421	3.70007
	50 µM	34.7712	15.4243	20.9541
	100 µM	44.6671	29.0076	32.5415
	500 µM	77.1488	54.1551	40.1054
	1 mM	71.3562	51.4579	30.7045
CH223191 5 µM	Indol
	10 nM	-0.149298	0.056057	-0.0380607
	100 nM	-0.107826	0.0168171	-0.00761215
	1 µM	0.0505201	0.0448456	0.053285
	5 µM	-0.0113105	0.134537	-0.0228364
	10 µM	0.962144	0.297102	0.266425
	50 µM	6.80513	2.97102	4.46072
	100 µM	21.3225	8.3082	9.56847
	500 µM	57.6706	30.3879	23.2962
	1 mM	56.8647	21.4435	16.2184
CH223191 10 µM	Indol
	10 nM	-0.121065	0.0840524	-0.167429
	100 nM	-0.0654817	0.067242	-0.129377
	1 µM	0.0510148	0.0168105	-0.00761041
	5 µM	0.280962	0.0504315	0.0608833
	10 µM	0.347966	0.0504315	0.129377
	50 µM	4.88371	1.51294	1.3166
	100 µM	8.86515	4.53379	4.59669
	500 µM	30.3835	19.0351	12.3311
	1 mM	30.1802	16.4771	13.8235

[truncated: 3 more sheets: S-carv 3-MI, CH223191 3-MI, List1]
