# Supplementary material for: Monoterpenoid aryl hydrocarbon receptor allosteric antagonists protect against ultraviolet skin damage in female mice
Source: Nat Commun. 2023 May 11;14:2728. doi: 10.1038/s41467-023-38478-6 (PMC10174618; doi:10.1038/s41467-023-38478-6)
Supplement: Supplementary file 4 — source data [file 41467_2023_38478_MOESM4_ESM.zip › DATA - ONDROVA new/Figure 2/Figure 2A.xls]

## Sheet: LS180
LS180 25/06/2018 Exp1
	GAPDH					CYP1A1					delta ct	SD delta ct	delt delta ct	SD delta ct	fold to C	range		aver range		% max
	1	2	3	aver	SD	1	2	3	aver	SD						1	2
DMSO	18.03	18.16	n18,34	18.095	0.0919239	29.72	n29,85	29.73	29.725	0.00707107	11.63	0.0921954	0	0.0921954	1	1.06599	0.938094	0.0639485
TCDD 5 nM	18.8	18.81	18.82	18.81	0.01	21.02	20.99	21.06	21.0233	0.0351188	2.21333	0.0365148	-9.41667	0.0365148	683.438	700.957	666.357	17.2998		Exp1	Exp2		AVG	SD
BaP 15,8 uM	n18,88	19.03	18.95	18.99	0.0565685	21.98	21.92	22.01	21.97	0.0458258	2.98	0.0728011	-8.65	0.0728011	401.707	422.498	381.939	20.2795		100	100		100	0
R-carvone 10 uM + BaP 15,8 uM	n18,45	18.69	18.92	18.805	0.162635	21.78	21.84	21.79	21.8033	0.0321455	2.99833	0.165781	-8.63167	0.165781	396.635	444.934	353.578	45.6779		98.7373	103.526		101.132	3.38649
R-carvone 100 uM + BaP 15,8 uM	19.03	19.07	19.07	19.0567	0.023094	22.79	22.81	22.84	22.8133	0.0251661	3.75667	0.0341565	-7.87333	0.0341565	234.482	240.1	228.996	5.55199		58.3714	70.9562		64.6638	8.89878
R-carvone 1000 uM + BaP 15,8 uM	18.69	18.73	18.77	18.73	0.04	23.75	23.75	23.76	23.7533	0.0057735	5.02333	0.0404145	-6.60667	0.0404145	97.4552	100.224	94.763	2.73039		24.2603	39.1839		31.7221	10.5526
S-carvone 10 uM + BaP 15,8 uM	19.36	19.33	19.37	19.3533	0.0208167	22.48	22.49	n22,37	22.485	0.00707107	3.13167	0.0219848	-8.49833	0.0219848	361.621	367.174	356.152	5.51085		90.021	127.899		108.96	26.7835
S-carvone 100 uM + BaP 15,8 uM	18.89	18.9	18.97	18.92	0.043589	22.51	n22,4	22.54	22.525	0.0212132	3.605	0.0484768	-8.025	0.0484768	260.475	269.376	251.868	8.75401		64.842	65.5954		65.2187	0.532754
S-carvone 1000 uM + BaP 15,8 uM	n18,04	18.53	18.63	18.58	0.0707107	22.86	22.92	22.97	22.9167	0.0550757	4.33667	0.0896289	-7.29333	0.0896289	156.86	166.914	147.411	9.75135		39.0483	39.3654		39.2069	0.22419
TCDD 13,5 nM	18.62	18.7	18.67	18.6633	0.0404145	20.6	20.62	20.56	20.5933	0.0305505	1.93	0.0506623	-9.7	0.0506623	831.746	861.473	803.045	29.214		100	100		100	0
R-carvone 10 uM + TCDD 13,5 nM	18.36	18.31	18.36	18.3433	0.0288675	20.39	20.36	20.36	20.37	0.0173205	2.02667	0.033665	-9.60333	0.033665	777.842	796.206	759.901	18.1524		93.5191	41.466		67.4926	36.8071
R-carvone 100 uM + TCDD 13,5 nM	n18,12	18.3	18.23	18.265	0.0494975	20.2	20.24	20.23	20.2233	0.0208167	1.95833	0.0536967	-9.67167	0.0536967	815.571	846.498	785.774	30.3623		98.0552	84.9685		91.5119	9.25372
R-carvone 1000 uM + TCDD 13,5 nM	18.68	18.74	18.77	18.73	0.0458258	21.16	21.31	21.24	21.2367	0.0750555	2.50667	0.0879394	-9.12333	0.0879394	557.695	592.747	524.716	34.0153		67.0511	65.9754		66.5133	0.760652
S-carvone 10 uM + TCDD 13,5 nM	18.28	18.31	18.25	18.28	0.03	20.3	20.31	20.35	20.32	0.0264575	2.04	0.04	-9.59	0.04	770.686	792.353	749.612	21.3707		92.6588	116.473		104.566	16.8394
S-carvone 100 uM + TCDD 13,5 nM	18.18	18.22	18.27	18.2233	0.0450925	20.26	20.34	20.31	20.3033	0.0404145	2.08	0.060553	-9.55	0.060553	749.612	781.744	718.8	31.4721	.	90.125	40.6126		65.3688	35.0106
S-carvone 1000 uM + TCDD 13,5 nM	18.57	18.57	18.56	18.5667	0.0057735	21.56	21.61	21.58	21.5833	0.0251661	3.01667	0.0258199	-8.61333	0.0258199	391.626	398.698	384.68	7.0093		47.0848	46.6516		46.8682	0.306284
FICZ 22,5 uM	18.43	18.31	18.38	18.3733	0.0602771	n20,26	20.37	20.35	20.36	0.0141421	1.98667	0.0619139	-9.64333	0.0619139	799.71	834.777	766.116	34.3305		100	100		100	0
R-carvone 10 uM + FICZ 22,5 uM	18.3	18.4	n18,49	18.35	0.0707107	20.35	20.36	n20,45	20.355	0.00707107	2.005	0.0710634	-9.625	0.0710634	789.612	829.48	751.66	38.9099		98.7373	92.9805		95.8589	4.07066
R-carvone 100 uM + FICZ 22,5 uM	19.67	19.68	19.71	19.6867	0.0208167	23.04	23.01	23.02	23.0233	0.0152753	3.33667	0.0258199	-8.29333	0.0258199	313.72	319.385	308.155	5.61494		98.7373	90.7519		94.7446	5.6465
R-carvone 1000 uM + FICZ 22,5 uM	18.5	18.54	18.55	18.53	0.0264575	20.5	20.53	20.51	20.5133	0.0152753	1.98333	0.0305505	-9.64667	0.0305505	801.56	818.715	784.765	16.9751		100.231	117.691		108.961	12.3456
S-carvone 10 uM + FICZ 22,5 uM	18.55	18.55	18.56	18.5533	0.0057735	20.61	20.64	20.6	20.6167	0.0208167	2.06333	0.0216025	-9.56667	0.0216025	758.322	769.762	747.052	11.3553		94.8246	106.069		100.447	7.95083
S-carvone 100 uM + FICZ 22,5 uM	n18,23	18.33	18.38	18.355	0.0353553	20.52	20.54	20.5	20.52	0.02	2.165	0.0406202	-9.465	0.0406202	706.722	726.904	687.102	19.9009		88.3723	115.402		101.887	19.1128
S-carvone 1000 uM + FICZ 22,5 uM	18.82	18.78	18.8	18.8	0.02	n20,73	20.8	20.82	20.81	0.0141421	2.01	0.0244949	-9.62	0.0244949	786.88	800.354	773.633	13.3607		98.3957	101.396		99.8958	2.12152
LS180 27/06/2018 Exp2
	GAPDH					CYP1A1					delta ct	SD delta ct	delt delta ct	SD delta ct	fold to C	range		aver range		% max
	1	2	3	aver	SD	1	2	3	aver	SD						1	2
DMSO1	n18,02	18.28	18.29	18.285	0.00707107	30.1	30.04	n29,82	30.07	0.0424264	11.785	0.0430116	0	0.0430116	1	1.03026	0.970627	0.0298178
TCDD 5 nM	n18	18.08	18.07	18.075	0.00707107	n20,35	20.29	20.31	20.3	0.0141421	2.225	0.0158114	-9.56	0.0158114	754.826	763.144	746.598	8.27277
BaP 15,8 uM	n18,8	18.87	18.88	18.875	0.00707107	21.72	21.72	n21,75	21.72	0	2.845	0.00707107	-8.94	0.00707107	491.143	493.556	488.742	2.40725		100
R-carvone 10 uM + BaP 15,8 uM	18.51	18.51	n18,46	18.51	0	21.31	21.3	n21,34	21.305	0.00707107	2.795	0.00707107	-8.99	0.00707107	508.463	510.962	505.977	2.49214		103.526
R-carvone 100 uM + BaP 15,8 uM	20.36	n20,49	20.42	20.39	0.0424264	23.73	n23,79	23.73	23.73	0	3.34	0.0424264	-8.445	0.0424264	348.496	358.897	338.397	10.25		70.9562
R-carvone 1000 uM + BaP 15,8 uM	18.68	18.66	n18,73	18.67	0.0141421	22.87	22.86	22.87	22.8667	0.0057735	4.19667	0.0152753	-7.58833	0.0152753	192.449	194.498	190.422	2.03769		39.1839
S-carvone 10 uM + BaP 15,8 uM	21.27	21.25	n21,33	21.26	0.0141421	23.76	23.75	23.74	23.75	0.01	2.49	0.0173205	-9.295	0.0173205	628.165	635.752	620.669	7.54172		127.899
S-carvone 100 uM + BaP 15,8 uM	n18,54	18.66	18.68	18.67	0.0141421	22.15	22.11	22.11	22.1233	0.023094	3.45333	0.0270801	-8.33167	0.0270801	322.167	328.272	316.177	6.0476		65.5954
S-carvone 1000 uM + BaP 15,8 uM	18.4	18.4	n18,47	18.4	0	n22,53	22.59	22.59	22.59	0	4.19	0	-7.595	0	193.34	193.34	193.34	0		39.3654
TCDD 13,5 nM	18.28	n18,14	18.24	18.26	0.0282843	n20,04	20.07	20.05	20.06	0.0141421	1.8	0.0316228	-9.985	0.0316228	1013.41	1035.87	991.437	22.2149		100
R-carvone 10 uM + TCDD 13,5 nM	15.56	n15,5	15.56	15.56	0	18.62	18.63	18.64	18.63	0.01	3.07	0.01	-8.715	0.01	420.22	423.143	417.317	2.91276		41.466
R-carvone 100 uM + TCDD 13,5 nM	n17,99	18.02	18.03	18.025	0.00707107	20	20.12	20.06	20.06	0.06	2.035	0.0604152	-9.75	0.0604152	861.078	897.903	825.763	36.0696		84.9685
R-carvone 1000 uM + TCDD 13,5 nM	18.65	18.68	18.65	18.66	0.0173205	n21,02	21.05	21.07	21.06	0.0141421	2.4	0.0223607	-9.385	0.0223607	668.6	679.044	658.317	10.3632		65.9754
S-carvone 10 uM + TCDD 13,5 nM	18.57	18.49	n18,4	18.53	0.0565685	20.11	20.1	20.12	20.11	0.01	1.58	0.0574456	-10.205	0.0574456	1180.35	1228.3	1134.27	47.012		116.473
S-carvone 100 uM + TCDD 13,5 nM	n18,8	19.99	19.93	19.96	0.0424264	23.04	23.08	n23,15	23.06	0.0282843	3.1	0.0509902	-8.685	0.0509902	411.572	426.378	397.279	14.5495	.	40.6126
S-carvone 1000 uM + TCDD 13,5 nM	18.47	18.46	18.48	18.47	0.01	21.39	21.35	21.37	21.37	0.02	2.9	0.0223607	-8.885	0.0223607	472.772	480.156	465.501	7.3279		46.6516
FICZ 22,5 uM	18.02	18.01	n18,05	18.015	0.00707107	19.95	19.96	n20,04	19.955	0.00707107	1.94	0.01	-9.845	0.01	919.688	926.084	913.335	6.37484		100
R-carvone 10 uM + FICZ 22,5 uM	n18,86	18.93	18.93	18.93	0	n20,94	20.98	20.97	20.975	0.00707107	2.045	0.00707107	-9.74	0.00707107	855.13	859.332	850.949	4.19126		92.9805
R-carvone 100 uM + FICZ 22,5 uM	18.05	18.07	n18,01	18.06	0.0141421	20.13	20.15	n20,18	20.14	0.0141421	2.08	0.02	-9.705	0.02	834.634	846.285	823.143	11.5709		90.7519
R-carvone 1000 uM + FICZ 22,5 uM	18.71	18.73	n18,78	18.72	0.0141421	n20,35	20.41	20.44	20.425	0.0212132	1.705	0.0254951	-10.08	0.0254951	1082.39	1101.68	1063.43	19.1288		117.691
S-carvone 10 uM + FICZ 22,5 uM	18.69	n18,66	18.69	18.69	0	n20,48	20.53	20.56	20.545	0.0212132	1.855	0.0212132	-9.93	0.0212132	975.501	989.951	961.263	14.3442		106.069
S-carvone 100 uM + FICZ 22,5 uM	18.49	18.47	18.47	18.4767	0.011547	20.21	20.22	20.2	20.21	0.01	1.73333	0.0152753	-10.0517	0.0152753	1061.34	1072.63	1050.16	11.2376		115.402
S-carvone 1000 uM + FICZ 22,5 uM	18.9	18.9	n19,03	18.9	0	n20,85	20.82	20.82	20.82	0	1.92	0	-9.865	0	932.526	932.526	932.526	0		101.396

## Sheet: HepG2
HepG2 Exp1 3/7/18
	GAPDH					CYP1A1					delta ct	SD delta ct	delt delta ct	SD delta ct	fold to C	range		aver range		% max
	1	2	3	aver	SD	1	2	3	aver	SD						1	2
DMSO1	16.43	16.41	n15,82	16.42	0.0141421	26.6	26.63	n26,69	26.615	0.0212132	10.195	0.0254951	0	0.0254951	1	1.01783	0.982483	0.0176728
TCDD 5 nM	18.49	18.53	n18,61	18.51	0.0282843	n20,79	20.75	20.75	20.75	0	2.24	0.0282843	-7.955	0.0282843	248.138	253.051	243.321	4.8651		Exp1	Exp2		AVG	SD
BaP 15,8 uM	n19,58	19.34	19.41	19.375	0.0494975	22.47	22.48	n22,52	22.475	0.00707107	3.1	0.05	-7.095	0.05	136.712	141.534	132.055	4.73904		100	100		100	0
R-carvone 10 uM + BaP 15,8 uM	18.91	18.9	n18,83	18.905	0.00707107	22.25	22.28	n22,33	22.265	0.0212132	3.36	0.0223607	-6.835	0.0223607	114.167	115.95	112.411	1.76957		83.5088	105.336		94.4224	15.4342
R-carvone 100 uM + BaP 15,8 uM	19.24	19.22	19.21	19.2233	0.0152753	22.75	22.78	22.76	22.7633	0.0152753	3.54	0.0216025	-6.655	0.0216025	100.775	102.296	99.2777	1.50904		73.7135	76.5779		75.1457	2.02546
R-carvone 1000 uM + BaP 15,8 uM	18.93	18.93	n18,96	18.93	0	22.17	22.21	n22,11	22.19	0.0282843	3.26	0.0282843	-6.935	0.0282843	122.361	124.784	119.985	2.39906		89.5025	68.302		78.9023	14.991
S-carvone 10 uM + BaP 15,8 uM	n19,47	19.33	19.37	19.35	0.0282843	n22,56	22.89	22.87	22.88	0.0141421	3.53	0.0316228	-6.665	0.0316228	101.476	103.725	99.2763	2.22446		74.2262	96.929		85.5776	16.0533
S-carvone 100 uM + BaP 15,8 uM	19.2	19.22	n19,46	19.21	0.0141421	n22,78	22.82	22.81	22.815	0.00707107	3.605	0.0158114	-6.59	0.0158114	96.3358	97.3974	95.2858	1.05582		70.466	71.6978		71.0819	0.870961
S-carvone 1000 uM + BaP 15,8 uM	n18,94	18.92	18.93	18.925	0.00707107	22.28	22.3	22.26	22.28	0.02	3.355	0.0212132	-6.84	0.0212132	114.563	116.26	112.891	1.68458		83.7987	67.1286		75.4637	11.7875
TCDD 13,5 nM	n18,68	18.76	18.73	18.745	0.0212132	20.63	20.64	20.67	20.6467	0.0208167	1.90167	0.0297209	-8.29333	0.0297209	313.72	320.25	307.323	6.46339		100	100		100	0
R-carvone 10 uM + TCDD 13,5 nM	17.6	17.65	17.6	17.6167	0.0288675	19.96	19.95	19.94	19.95	0.01	2.33333	0.0305505	-7.86167	0.0305505	232.593	237.571	227.72	4.92577		74.1405	109.936		92.0383	25.3114
R-carvone 100 uM + TCDD 13,5 nM	n18,49	18.62	18.64	18.63	0.0141421	n20,81	20.91	21.04	20.975	0.0919239	2.345	0.0930054	-7.85	0.0930054	230.72	246.084	216.316	14.884		73.5433	67.4395		70.4914	4.31604
R-carvone 1000 uM + TCDD 13,5 nM	19.07	19.07	n19,14	19.07	0	22.06	22.05	22.06	22.0567	0.0057735	2.98667	0.0057735	-7.20833	0.0057735	147.885	148.478	147.295	0.591821		47.1392	40.9424		44.0408	4.38184
S-carvone 10 uM + TCDD 13,5 nM	19.04	n18,98	19.05	19.045	0.00707107	n20,89	20.96	20.97	20.965	0.00707107	1.92	0.01	-8.275	0.01	309.758	311.913	307.619	2.1471		98.7373	103.766		101.252	3.55582
S-carvone 100 uM + TCDD 13,5 nM	18.81	18.87	18.84	18.84	0.03	20.9	20.92	n20,98	20.91	0.0141421	2.07	0.0331662	-8.125	0.0331662	279.17	285.662	272.825	6.41843	.	88.987	74.0549		81.5209	10.5586
S-carvone 1000 uM + TCDD 13,5 nM	19.64	19.64	19.65	19.6433	0.0057735	21.99	21.99	21.96	21.98	0.0173205	2.33667	0.0182574	-7.85833	0.0182574	232.057	235.012	229.138	2.93677		73.9694	31.2443		52.6069	30.2112
FICZ 22,5 uM	n18,78	18.86	18.86	18.86	0	n21,02	20.92	20.93	20.925	0.00707107	2.065	0.00707107	-8.13	0.00707107	280.139	281.516	278.77	1.37305		100	100		100	0
R-carvone 10 uM + FICZ 22,5 uM	n18,29	18.38	18.36	18.37	0.0141421	20.48	n20,45	20.49	20.485	0.00707107	2.115	0.0158114	-8.08	0.0158114	270.597	273.579	267.647	2.9657		96.5936	80.6642		88.6289	11.2638
R-carvone 100 uM + FICZ 22,5 uM	18.28	18.24	18.27	18.2633	0.0208167	20.51	n20,54	20.51	20.51	0	2.24667	0.0208167	-7.94833	0.0208167	246.994	250.584	243.456	3.56401		88.1684	69.4157		78.792	13.2602
R-carvone 1000 uM + FICZ 22,5 uM	n18,81	18.75	18.76	18.755	0.00707107	20.29	20.28	20.28	20.2833	0.0057735	1.52833	0.00912871	-8.66667	0.00912871	406.375	408.954	403.811	2.57137		145.062	104.972		125.017	28.3479
S-carvone 10 uM + FICZ 22,5 uM	18.6	18.6	18.61	18.6033	0.0057735	20.62	20.6	20.62	20.6133	0.011547	2.01	0.0129099	-8.185	0.0129099	291.025	293.641	288.433	2.60427		103.886	84.1868		94.0364	13.9293
S-carvone 100 uM + FICZ 22,5 uM	18.53	18.52	n18,57	18.525	0.00707107	20.65	20.64	n20,68	20.645	0.00707107	2.12	0.01	-8.075	0.01	269.66	271.536	267.798	1.86916		96.2594	80.8508		88.5551	10.8956
S-carvone 1000 uM + FICZ 22,5 uM	n18,99	19.13	19.16	19.145	0.0212132	20.57	n20,53	20.61	20.59	0.0282843	1.445	0.0353553	-8.75	0.0353553	430.539	441.22	420.116	10.552		153.688	86.1546		119.921	47.753
HepG2 Exp2 4/7/18
	GAPDH					CYP1A1					delta ct	SD delta ct	delt delta ct	SD delta ct	fold to C	range		aver range
	1	2	3	aver	SD	1	2	3	aver	SD						1	2
DMSO1	17.88	17.88	n17,78	17.88	0	28.31	28.34	n28,51	28.325	0.0212132	10.445	0.0212132	0	0.0212132	1	1.01481	0.985404	0.0147044
TCDD 5 nM	18.64	n18,67	18.62	18.63	0.0141421	20.97	n20,92	20.97	20.97	0	2.34	0.0141421	-8.105	0.0141421	275.327	278.039	272.641	2.69895
BaP 15,8 uM	19.39	19.37	19.32	19.36	0.0360555	22.81	n22,78	22.81	22.81	0	3.45	0.0360555	-6.995	0.0360555	127.557	130.785	124.409	3.18821		100
R-carvone 10 uM + BaP 15,8 uM	19.6	n19,66	19.62	19.61	0.0141421	22.99	n22,95	22.98	22.985	0.00707107	3.375	0.0158114	-7.07	0.0158114	134.364	135.844	132.899	1.4726		105.336
R-carvone 100 uM + BaP 15,8 uM	n18,9	18.97	18.96	18.965	0.00707107	22.8	22.78	22.82	22.8	0.02	3.835	0.0212132	-6.61	0.0212132	97.6806	99.1275	96.2548	1.43633		76.5779
R-carvone 1000 uM + BaP 15,8 uM	18.26	18.38	18.32	18.32	0.06	n22,36	22.32	22.32	22.32	0	4	0.06	-6.445	0.06	87.1241	90.8239	83.575	3.62443		68.302
S-carvone 10 uM + BaP 15,8 uM	n19,35	19.38	19.39	19.385	0.00707107	n22,84	22.88	22.88	22.88	0	3.495	0.00707107	-6.95	0.00707107	123.64	124.247	123.035	0.605997		96.929
S-carvone 100 uM + BaP 15,8 uM	18.99	n19,12	19.05	19.02	0.0424264	22.95	22.95	n22,97	22.95	0	3.93	0.0424264	-6.515	0.0424264	91.4556	94.1851	88.8053	2.68989		71.6978
S-carvone 1000 uM + BaP 15,8 uM	18.57	18.55	18.56	18.56	0.01	22.6	n22,52	22.57	22.585	0.0212132	4.025	0.0234521	-6.42	0.0234521	85.6274	87.0307	84.2467	1.392		67.1286
TCDD 13,5 nM	n17,87	17.97	18.02	17.995	0.0353553	19.74	19.74	19.76	19.7467	0.011547	1.75167	0.0371932	-8.69333	0.0371932	413.956	424.767	403.42	10.6731		100
R-carvone 10 uM + TCDD 13,5 nM	18.57	18.56	n18,49	18.565	0.00707107	20.2	20.16		20.18	0.0282843	1.615	0.0291548	-8.83	0.0291548	455.087	464.378	445.983	9.19728		109.936
R-carvone 100 uM + TCDD 13,5 nM	n18,34	18.27	18.29	18.28	0.0141421	20.6	20.57	20.63	20.6	0.03	2.32	0.0331662	-8.125	0.0331662	279.17	285.662	272.825	6.41843		67.4395
R-carvone 1000 uM + TCDD 13,5 nM	n18,82	18.87	18.75	18.81	0.0848528	21.86	n21,89	21.84	21.85	0.0141421	3.04	0.0860233	-7.405	0.0860233	169.483	179.896	159.673	10.1117		40.9424
S-carvone 10 uM + TCDD 13,5 nM	18.4	n18,47	18.39	18.395	0.00707107	20.1	20.09	20.09	20.0933	0.0057735	1.69833	0.00912871	-8.74667	0.00912871	429.545	432.272	426.836	2.71798		103.766
S-carvone 100 uM + TCDD 13,5 nM	18.19	n18,22	18.18	18.185	0.00707107	20.37	n20,34	20.37	20.37	0	2.185	0.00707107	-8.26	0.00707107	306.555	308.061	305.056	1.50252		74.0549
S-carvone 1000 uM + TCDD 13,5 nM	n18,6	18.69	18.72	18.705	0.0212132	n22,11	22.13	22.14	22.135	0.00707107	3.43	0.0223607	-7.015	0.0223607	129.338	131.358	127.349	2.00472		31.2443
FICZ 22,5 uM	n18,61	18.54	18.56	18.55	0.0141421	n20,33	20.38	20.37	20.375	0.00707107	1.825	0.0158114	-8.62	0.0158114	393.44	397.776	389.152	4.31204		100
R-carvone 10 uM + FICZ 22,5 uM	18.13	n18,09	18.14	18.135	0.00707107	20.26	n20,19	20.28	20.27	0.0141421	2.135	0.0158114	-8.31	0.0158114	317.365	320.863	313.906	3.47827		80.6642
R-carvone 100 uM + FICZ 22,5 uM	18.18	n18,21	18.19	18.185	0.00707107	20.53	20.53	20.55	20.5367	0.011547	2.35167	0.0135401	-8.09333	0.0135401	273.109	275.684	270.558	2.56324		69.4157
R-carvone 1000 uM + FICZ 22,5 uM	18.7	18.73	n18,79	18.715	0.0212132	n20,56	20.48	20.46	20.47	0.0141421	1.755	0.0254951	-8.69	0.0254951	413.001	420.364	405.766	7.29887		104.972
S-carvone 10 uM + FICZ 22,5 uM	18.15	18.13	n18,09	18.14	0.0141421	20.21	20.2	20.23	20.2133	0.0152753	2.07333	0.0208167	-8.37167	0.0208167	331.225	336.039	326.48	4.77941		84.1868
S-carvone 100 uM + FICZ 22,5 uM	18.07	18.08	18.1	18.0833	0.0152753	n20,15	20.23	20.2	20.215	0.0212132	2.13167	0.0261406	-8.31333	0.0261406	318.099	323.916	312.387	5.76406		80.8508
S-carvone 1000 uM + FICZ 22,5 uM	18.58	n18,65	18.61	18.595	0.0212132	20.63	20.64	n20,59	20.635	0.00707107	2.04	0.0223607	-8.405	0.0223607	338.967	344.261	333.754	5.25394		86.1546

## Sheet: HaCaT
HaCaT Exp1 17/07/2018
	GAPDH					CYP1A1					delta ct	SD delta ct	delt delta ct	SD delta ct	fold to C	range		aver range		% max
	1	2	3	aver	SD	1	2	3	aver	SD						1	2
DMSO1	18.2	18.23	18.07	18.1667	0.085049	29.85	29.77	29.76	29.7933	0.0493288	11.6267	0.0983192	0	0.0983192	1	1.07053	0.934121	0.0682024
TCDD 5 nM	18.6	18.76	18.71	18.69	0.0818535	21.2	21.15	21.23	21.1933	0.0404145	2.50333	0.0912871	-9.12333	0.0912871	557.695	594.124	523.5	35.3119		Exp1	Exp2		AVG	SD
BaP 15,8 uM	18.72	18.76	18.82	18.7667	0.0503322	21.12	21.1	21.12	21.1133	0.011547	2.34667	0.0516398	-9.28	0.0516398	621.668	644.323	599.809	22.2567		100	100		100	0
R-carvone 10 uM + BaP 15,8 uM	18.64	18.72	18.74	18.7	0.052915	21.03	21.16	21.14	21.11	0.07	2.41	0.0877496	-9.21667	0.0877496	594.967	632.278	559.858	36.2103		95.705	112.506		104.105	11.88
R-carvone 100 uM + BaP 15,8 uM	18.52	18.53	18.6	18.55	0.043589	21.04	21.05	21.09	21.06	0.0264575	2.51	0.0509902	-9.11667	0.0509902	555.124	575.095	535.847	19.6242		89.296	89.5025		89.3992	0.146057
R-carvone 1000 uM + BaP 15,8 uM	18.64	18.66	18.69	18.6633	0.0251661	24.12	24.05	24.04	24.07	0.043589	5.40667	0.0503322	-6.22	0.0503322	74.5429	77.1895	71.9872	2.60116		11.9908	11.8805		11.9356	0.0779995
S-carvone 10 uM + BaP 15,8 uM	n17,69	18.31	18.41	18.36	0.0707107	20.8	20.84	20.82	20.82	0.02	2.46	0.0734847	-9.16667	0.0734847	574.701	604.732	546.161	29.2854		92.445	89.9171		91.181	1.7875
S-carvone 100 uM + BaP 15,8 uM	18.86	18.95	18.99	18.9333	0.0665833	21.31	21.37	21.41	21.3633	0.0503322	2.43	0.0834666	-9.19667	0.0834666	586.776	621.725	553.792	33.9667		94.3874	111.471		102.929	12.0798
S-carvone 1000 uM + BaP 15,8 uM	18.85	18.86	18.79	18.8333	0.0378594	24.92	24.95	24.9	24.9233	0.0251661	6.09	0.0454606	-5.53667	0.0454606	46.4197	47.9058	44.9798	1.46297		7.46697	8.11462		7.79079	0.457955
TCDD 13,5 nM	18.5	18.48	18.52	18.5	0.02	20.75	20.71	20.7	20.72	0.0264575	2.22	0.0331662	-9.40667	0.0331662	678.717	694.501	663.292	15.6045		100	100		100	0
R-carvone 10 uM + TCDD 13,5 nM	18.18	18.22	18.2	18.2	0.02	20.66	20.68	20.72	20.6867	0.0305505	2.48667	0.0365148	-9.14	0.0365148	564.175	578.637	550.075	14.2809		83.1238	106.437		94.7804	16.4849
R-carvone 100 uM + TCDD 13,5 nM	18.7	18.67	18.64	18.67	0.03	21.04	21.07	21.05	21.0533	0.0152753	2.38333	0.033665	-9.24333	0.033665	606.067	620.376	592.088	14.1437		89.296	85.4607		87.3783	2.71192
R-carvone 1000 uM + TCDD 13,5 nM	18.88	18.83	18.89	18.8667	0.0321455	26.92	26.93	26.89	26.9133	0.0208167	8.04667	0.0382971	-3.58	0.0382971	11.9588	12.2805	11.6455	0.31749		1.76197	1.88843		1.8252	0.0894226
S-carvone 10 uM + TCDD 13,5 nM	18.55	18.5	18.6	18.55	0.05	20.76	20.78	20.84	20.7933	0.0416333	2.24333	0.0650641	-9.38333	0.0650641	667.828	698.636	638.379	30.1286		98.3957	102.337		100.367	2.78722
S-carvone 100 uM + TCDD 13,5 nM	18.62	18.74	18.59	18.65	0.0793725	21.09	21.15	21.17	21.1367	0.0416333	2.48667	0.0896289	-9.14	0.0896289	564.175	600.337	530.192	35.0725	.	83.1238	88.0666		85.5952	3.49509
S-carvone 1000 uM + TCDD 13,5 nM	19.34	19.32	19.3	19.32	0.02	27.7	27.81	27.75	27.7533	0.0550757	8.43333	0.0585947	-3.19333	0.0585947	9.14722	9.52638	8.78315	0.371614		1.34772	1.47822		1.41297	0.0922726
FICZ 22,5 uM	18.33	18.33	18.3	18.32	0.0173205	20.35	20.48	20.39	20.4067	0.0665833	2.08667	0.0687992	-9.54	0.0687992	744.434	780.795	709.767	35.514		100	100		100	0
R-carvone 10 uM + FICZ 22,5 uM	19.14	19.1	n19,24	19.12	0.0282843	21.04	21.03	20.98	21.0167	0.0321455	1.89667	0.0428174	-9.73	0.0428174	849.223	874.805	824.39	25.2076		114.076	91.8064		102.941	15.7472
R-carvone 100 uM + FICZ 22,5 uM	17.64	18.11	n18,59	17.875	0.33234	20.66	20.45	20.55	20.5533	0.10504	2.67833	0.348545	-8.94833	0.348545	493.988	628.983	387.967	120.508		66.3576	87.0551		76.7063	14.6353
R-carvone 1000 uM + FICZ 22,5 uM	18.34	18.36	n18,09	18.35	0.0141421	22.25	22.31	22.22	22.26	0.0458258	3.91	0.0479583	-7.71667	0.0479583	210.353	217.463	203.475	6.99387		28.2567	32.9877		30.6222	3.3453
S-carvone 10 uM + FICZ 22,5 uM	18.29	18.4	18.32	18.3367	0.0568624	20.6	20.57	20.56	20.5767	0.0208167	2.24	0.060553	-9.38667	0.060553	669.373	698.066	641.859	28.1033		89.9171	97.4905		93.7038	5.35523
S-carvone 100 uM + FICZ 22,5 uM	18.58	18.42	18.62	18.54	0.10583	20.74	20.71	20.74	20.73	0.0173205	2.19	0.107238	-9.43667	0.107238	692.978	746.452	643.336	51.5578		93.088	91.3831		92.2356	1.20549
S-carvone 1000 uM + FICZ 22,5 uM	18.65	18.56	18.59	18.6	0.0458258	23.06	23.05	23.2	23.1033	0.083865	4.50333	0.0955685	-7.12333	0.0955685	139.424	148.972	130.487	9.24261		18.7288	22.9516		20.8402	2.98594
	GAPDH					CYP1A1					delta ct	SD delta ct	delt delta ct	SD delta ct	fold to C	range		aver range
	1	2	3	aver	SD	1	2	3	aver	SD						1	2
DMSO1	19.34	19.52	19.52	19.46	0.103923	30.2	n30,52	30.34	30.27	0.0989949	10.81	0.143527	0	0.143527	1	1.1046	0.905303	0.0996495
TCDD 5 nM	19.19	19.39	19.4	19.3267	0.118462	21.1	21.15	21.16	21.1367	0.0321455	1.81	0.122746	-9	0.122746	512	557.468	470.24	43.6142
BaP 15,8 uM	18.14	18.24	18.18	18.1867	0.0503322	20.32	20.3	20.29	20.3033	0.0152753	2.11667	0.0525991	-8.69333	0.0525991	413.956	429.327	399.135	15.0957		100
R-carvone 10 uM + BaP 15,8 uM	18.93	19.11	19.21	19.0833	0.141892	21.05	20.97	21.07	21.03	0.052915	1.94667	0.151438	-8.86333	0.151438	465.725	517.269	419.316	48.9762		112.506
R-carvone 100 uM + BaP 15,8 uM	18.42	18.49	18.54	18.4833	0.0602771	20.75	20.75	20.78	20.76	0.0173205	2.27667	0.0627163	-8.53333	0.0627163	370.501	386.962	354.74	16.1113		89.5025
R-carvone 1000 uM + BaP 15,8 uM	n18,28	17.82	17.82	17.82	0	23.01	22.98	23.04	23.01	0.03	5.19	0.03	-5.62	0.03	49.18	50.2134	48.1679	1.02274		11.8805
S-carvone 10 uM + BaP 15,8 uM	18.36	18.49	n18,69	18.425	0.0919239	n20,97	20.74	20.65	20.695	0.0636396	2.27	0.111803	-8.54	0.111803	372.217	402.21	344.461	28.8743		89.9171
S-carvone 100 uM + BaP 15,8 uM	19.14	19.22	19.25	19.2033	0.0568624	21.18	21.18	21.13	21.1633	0.0288675	1.96	0.0637704	-8.85	0.0637704	461.44	482.294	441.488	20.4034		111.471
S-carvone 1000 uM + BaP 15,8 uM	18.85	18.87	18.88	18.8667	0.0152753	24.65	24.56	24.61	24.6067	0.0450925	5.74	0.0476095	-5.07	0.0476095	33.5909	34.7179	32.5005	1.10872		8.11462
TCDD 13,5 nM	17.9	17.94	17.95	17.93	0.0264575	19.64	19.66	19.71	19.67	0.0360555	1.74	0.0447214	-9.07	0.0447214	537.455	554.376	521.05	16.663		100
R-carvone 10 uM + TCDD 13,5 nM	18.63	18.63	18.53	18.5967	0.057735	20.24	20.25	20.25	20.2467	0.0057735	1.65	0.058023	-9.16	0.058023	572.051	595.527	549.501	23.0132		106.437
R-carvone 100 uM + TCDD 13,5 nM	18.81	18.75	18.8	18.7867	0.0321455	20.75	20.77	20.74	20.7533	0.0152753	1.96667	0.0355903	-8.84333	0.0355903	459.313	470.785	448.121	11.3321		85.4607
R-carvone 1000 uM + TCDD 13,5 nM	18.8	18.86	18.89	18.85	0.0458258	26.29	26.34	26.32	26.3167	0.0251661	7.46667	0.0522813	-3.34333	0.0522813	10.1495	10.524	9.78826	0.367884		1.88843
S-carvone 10 uM + TCDD 13,5 nM	18.49	18.54	18.55	18.5267	0.0321455	20.22	20.22	20.26	20.2333	0.023094	1.70667	0.0395811	-9.10333	0.0395811	550.017	565.316	535.132	15.0919		102.337
S-carvone 100 uM + TCDD 13,5 nM	18.79	18.92	18.88	18.8633	0.0665833	20.8	20.75	20.81	20.7867	0.0321455	1.92333	0.0739369	-8.88667	0.0739369	473.318	498.208	449.672	24.2678		88.0666
S-carvone 1000 uM + TCDD 13,5 nM	19.08	19.01	19.01	19.0333	0.0404145	26.86	26.88	26.82	26.8533	0.0305505	7.82	0.0506623	-2.99	0.0506623	7.94474	8.22869	7.67059	0.279048		1.47822
FICZ 22,5 uM	18.46	18.57	18.57	18.5333	0.0635085	19.99	20.05	20.01	20.0167	0.0305505	1.48333	0.0704746	-9.32667	0.0704746	642.106	674.251	611.493	31.3789		100
R-carvone 10 uM + FICZ 22,5 uM	18.87	18.95	18.97	18.93	0.052915	20.5	20.54	20.57	20.5367	0.0351188	1.60667	0.0635085	-9.20333	0.0635085	589.494	616.024	564.107	25.9584		91.8064
R-carvone 100 uM + FICZ 22,5 uM	18.59	18.59	18.59	18.59	0	20.24	20.35	20.23	20.2733	0.0665833	1.68333	0.0665833	-9.12667	0.0665833	558.985	585.388	533.773	25.8075		87.0551
R-carvone 1000 uM + FICZ 22,5 uM	18.9	18.87	18.87	18.88	0.0173205	21.94	21.97	21.98	21.9633	0.0208167	3.08333	0.0270801	-7.72667	0.0270801	211.816	215.829	207.877	3.97613		32.9877
S-carvone 10 uM + FICZ 22,5 uM	18.7	18.68	18.66	18.68	0.02	20.22	20.18	20.2	20.2	0.02	1.52	0.0282843	-9.29	0.0282843	625.992	638.386	613.839	12.2735		97.4905
S-carvone 100 uM + FICZ 22,5 uM	18.88	18.92	18.96	18.92	0.04	20.54	20.54	20.52	20.5333	0.011547	1.61333	0.0416333	-9.19667	0.0416333	586.776	603.956	570.085	16.9356		91.3831
S-carvone 1000 uM + FICZ 22,5 uM	18.8	18.71	18.74	18.75	0.0458258	22.36	22.36	22.35	22.3567	0.0057735	3.60667	0.046188	-7.20333	0.046188	147.374	152.168	142.73	4.71898		22.9516
