# Supplementary material for: Monoterpenoid aryl hydrocarbon receptor allosteric antagonists protect against ultraviolet skin damage in female mice
Source: Nat Commun. 2023 May 11;14:2728. doi: 10.1038/s41467-023-38478-6 (PMC10174618; doi:10.1038/s41467-023-38478-6)
Supplement: Supplementary file 4 — source data [file 41467_2023_38478_MOESM4_ESM.zip › DATA - ONDROVA new/Figure 2/Figure 2B.xlsx]

## Sheet: CYP1A1-exp.1
LS180 29.6.2018 - protein - treatment 24h
Vzorek	Aktin	CYP1A1	Aktin norm.	Protein norm.	Fold	% of max induction
UT	313371	1367	1	1367	1
BaP 15,8 μM	293394	36436	1.06809	38916.9	28.4688	100
R-carvone 10 μM + BaP 15,8 μM	305615	34183	1.02538	35050.5	25.6405	90.065
R-carvone 100 μM + BaP 15,8 μM	280325	23957	1.11788	26781.2	19.5912	68.8163
R-carvone 1000 μM + BaP 15,8 μM	304473	17283	1.02922	17788.1	13.0125	45.7079
S-carvone 10 μM + BaP 15,8 μM	336453	35199	0.931396	32784.2	23.9826	84.2416
S-carvone 100 μM + BaP 15,8 μM	309175	23395	1.01357	23712.5	17.3464	60.9311
S-carvone 1000 μM + BaP 15,8 μM	224319	16257	1.39699	22710.8	16.6136	58.3573
TCDD 13,5 nM	296002	160317	1.05868	169724	124.158	100
R-carvone 10 μM + TCDD 13,5 nM	341726	163405	0.917024	149846	109.617	88.2881
R-carvone 100 μM + TCDD 13,5 nM	320214	129972	0.97863	127194	93.0464	74.9419
R-carvone 1000 μM + TCDD 13,5 nM	209724	22032	1.49421	32920.4	24.0822	19.3964
S-carvone 10 μM + TCDD 13,5 nM	280232	147493	1.11826	164935	120.655	97.1782
S-carvone 100 μM + TCDD 13,5 nM	275719	133446	1.13656	151669	110.95	89.3622
S-carvone 1000 μM + TCDD 13,5 nM	172069	14182	1.82119	25828.2	18.8941	15.2177
FICZ 22,5 μM	342125	106607	0.915955	97647.2	71.4317	100
R-carvone 10 μM + FICZ 22,5 μM	335417	98314	0.934273	91852.1	67.1925	94.0653
R-carvone 100 μM + FICZ 22,5 μM	322633	105229	0.971292	102208	74.7682	104.671
R-carvone 1000 μM + FICZ 22,5 μM	222376	62444	1.40919	87995.7	64.3714	90.116
S-carvone 10 μM + FICZ 22,5 μM	358005	78848	0.875326	69017.7	50.4884	70.6807
S-carvone 100 μM + FICZ 22,5 μM	364168	79906	0.860512	68760.1	50.3	70.4169
S-carvone 1000 μM + FICZ 22,5 μM	247147	42711	1.26795	54155.6	39.6164	55.4605
HepG2 29.6.2018 - protein - treatment 24h
Vzorek	Aktin	CYP1A1	Aktin norm.	Protein norm.	Fold	% of max induction
UT	136090	5153	2.30267	11865.7	1
BaP 15,8 μM	65540	14829	4.78137	70902.9	5.97546	100
R-carvone 10 μM + BaP 15,8 μM	64909	12054	4.82785	58194.9	4.90447	82.0769
R-carvone 100 μM + BaP 15,8 μM	69217	10710	4.52737	48488.1	4.08642	68.3866
R-carvone 1000 μM + BaP 15,8 μM	54302	10851	5.77089	62620	5.2774	88.3179
S-carvone 10 μM + BaP 15,8 μM	65651	12183	4.77329	58152.9	4.90094	82.0177
S-carvone 100 μM + BaP 15,8 μM	59074	10185	5.30472	54028.6	4.55335	76.2007
S-carvone 1000 μM + BaP 15,8 μM	72426	11985	4.32677	51856.4	4.37028	73.1372
TCDD 13,5 nM	114832	69227	2.72895	188917	15.9213	100
R-carvone 10 μM + TCDD 13,5 nM	95274	50374	3.28916	165688	13.9636	87.704
R-carvone 100 μM + TCDD 13,5 nM	86320	27360	3.63034	99326.1	8.37087	52.5765
R-carvone 1000 μM + TCDD 13,5 nM	67833	8061	4.61974	37239.7	3.13844	19.7122
S-carvone 10 μM + TCDD 13,5 nM	151242	73951	2.07198	153225	12.9133	81.1071
S-carvone 100 μM + TCDD 13,5 nM	96722	37480	3.23991	121432	10.2339	64.2779
S-carvone 1000 μM + TCDD 13,5 nM	79934	7095	3.92037	27815	2.34416	14.7234
FICZ 22,5 μM	111448	56317	2.81181	158353	13.3455	100
R-carvone 10 μM + FICZ 22,5 μM	103759	41036	3.02018	123936	10.4449	78.2658
R-carvone 100 μM + FICZ 22,5 μM	99687	40677	3.14355	127870	10.7765	80.7501
R-carvone 1000 μM + FICZ 22,5 μM	59104	27174	5.30203	144077	12.1424	90.9849
S-carvone 10 μM + FICZ 22,5 μM	109662	43787	2.85761	125126	10.5452	79.0172
S-carvone 100 μM + FICZ 22,5 μM	99593	42707	3.14652	134378	11.325	84.86
S-carvone 1000 μM + FICZ 22,5 μM	65460	18277	4.78721	87495.9	7.37386	55.2537

## Sheet: CYP1A1-exp.2
LS180 11.7.2018 - protein - treatment 24h
Vzorek	Aktin	CYP1A1	Aktin norm.	Protein norm.	Fold	% of max induction
UT	255740	2217	1	2217	1
BaP 15,8 μM	260667	42231	0.981098	41432.8	18.6887	100
R-carvone 10 μM + BaP 15,8 μM	267694	39696	0.955345	37923.4	17.1057	91.5299
R-carvone 100 μM + BaP 15,8 μM	222048	29394	1.15173	33854	15.2702	81.7084
R-carvone 1000 μM + BaP 15,8 μM	224632	24791	1.13848	28224.2	12.7308	68.1204
S-carvone 10 μM + BaP 15,8 μM	240236	39616	1.06454	42172.7	19.0224	101.786
S-carvone 100 μM + BaP 15,8 μM	288801	37673	0.885523	33360.3	15.0475	80.5167
S-carvone 1000 μM + BaP 15,8 μM	289266	28686	0.8841	25361.3	11.4395	61.2107
TCDD 13,5 nM	261589	187986	0.97764	183783	82.897	100
R-carvone 10 μM + TCDD 13,5 nM	185179	155793	1.38104	215157	97.0486	117.071
R-carvone 100 μM + TCDD 13,5 nM	231344	121280	1.10545	134069	60.4733	72.9499
R-carvone 1000 μM + TCDD 13,5 nM	198445	26352	1.28872	33960.3	15.3182	18.4785
S-carvone 10 μM + TCDD 13,5 nM	269631	182872	0.948481	173451	78.2367	94.3781
S-carvone 100 μM + TCDD 13,5 nM	240552	146116	1.06314	155341	70.0683	84.5245
S-carvone 1000 μM + TCDD 13,5 nM	186686	13705	1.36989	18774.4	8.46838	10.2155
FICZ 22,5 μM	304232	116977	0.840608	98331.9	44.3536	100
R-carvone 10 μM + FICZ 22,5 μM	280326	109365	0.912295	99773.1	45.0037	101.466
R-carvone 100 μM + FICZ 22,5 μM	250186	104595	1.0222	106917	48.226	108.731
R-carvone 1000 μM + FICZ 22,5 μM	171793	51445	1.48865	76583.7	34.5438	77.8829
S-carvone 10 μM + FICZ 22,5 μM	291886	124710	0.876164	109266	49.2857	111.12
S-carvone 100 μM + FICZ 22,5 μM	247507	96097	1.03326	99293.5	44.7873	100.978
S-carvone 1000 μM + FICZ 22,5 μM	225698	49190	1.13311	55737.5	25.141	56.6831
HepG2 11.7.2018 - protein - treatment 24h
Vzorek	Aktin	CYP1A1	Aktin norm.	Protein norm.	Fold	% of max induction
UT	104617	996	1	996	1
BaP 15,8 μM	64712	18146	1.61666	29335.8	29.4536	100
R-carvone 10 μM + BaP 15,8 μM	63972	14720	1.63536	24072.4	24.1691	82.0582
R-carvone 100 μM + BaP 15,8 μM	55574	14109	1.88248	26559.9	26.6666	90.5375
R-carvone 1000 μM + BaP 15,8 μM	70744	14003	1.47881	20707.8	20.791	70.5887
S-carvone 10 μM + BaP 15,8 μM	46867	12486	2.23221	27871.4	27.9833	95.008
S-carvone 100 μM + BaP 15,8 μM	66131	11488	1.58197	18173.6	18.2466	61.9503
S-carvone 1000 μM + BaP 15,8 μM	70333	12600	1.48745	18741.9	18.8172	63.8874
TCDD 13,5 nM	108378	81875	0.965297	79033.7	79.3511	100
R-carvone 10 μM + TCDD 13,5 nM	110726	61946	0.944828	58528.3	58.7634	74.0548
R-carvone 100 μM + TCDD 13,5 nM	102326	33214	1.02239	33957.6	34.094	42.966
R-carvone 1000 μM + TCDD 13,5 nM	91343	11297	1.14532	12938.7	12.9906	16.3711
S-carvone 10 μM + TCDD 13,5 nM	200412	66015	0.52201	34460.5	34.5989	43.6022
S-carvone 100 μM + TCDD 13,5 nM	123722	49629	0.845581	41965.4	42.1339	53.098
S-carvone 1000 μM + TCDD 13,5 nM	68357	10314	1.53045	15785.1	15.8485	19.9726
FICZ 22,5 μM	140953	63231	0.742212	46930.8	47.1193	100
R-carvone 10 μM + FICZ 22,5 μM	116400	67009	0.898771	60225.8	60.4676	128.329
R-carvone 100 μM + FICZ 22,5 μM	96021	47513	1.08952	51766.5	51.9744	110.304
R-carvone 1000 μM + FICZ 22,5 μM	93050	45142	1.12431	50753.6	50.9574	108.146
S-carvone 10 μM + FICZ 22,5 μM	144847	70852	0.722259	51173.5	51.379	109.04
S-carvone 100 μM + FICZ 22,5 μM	134911	59110	0.775452	45837	46.021	97.6693
S-carvone 1000 μM + FICZ 22,5 μM	75242	32480	1.39041	45160.4	45.3418	96.2277

## Sheet: CYP1A1-exp.3
HaCaT exp 1 - protein - treatment 24h
Vzorek	Aktin	CYP1A1	Aktin norm.	Protein norm.	Fold	% of max induction
UT	139113	2313	1	2313	1
BaP 15,8 μM	134096	33659	1.03741	34918.3	15.0965	100
R-carvone 10 μM + BaP 15,8 μM	98512	37594	1.41214	53088.1	22.9521	152.035
R-carvone 100 μM + BaP 15,8 μM	115886	35579	1.20043	42710.1	18.4652	122.314
R-carvone 1000 μM + BaP 15,8 μM	158228	4125	0.879193	3626.67	1.56795	10.3862
S-carvone 10 μM + BaP 15,8 μM	107340	48204	1.296	62472.5	27.0093	178.911
S-carvone 100 μM + BaP 15,8 μM	138371	41430	1.00536	41652.2	18.0079	119.285
S-carvone 1000 μM + BaP 15,8 μM	118167	1668	1.17726	1963.67	0.848969	5.6236
TCDD 13,5 nM	124994	47408	1.11296	52763.1	22.8115	100
R-carvone 10 μM + TCDD 13,5 nM	121481	34350	1.14514	39335.6	17.0063	74.5514
R-carvone 100 μM + TCDD 13,5 nM	131440	34466	1.05838	36478	15.7709	69.1355
R-carvone 1000 μM + TCDD 13,5 nM	152373	752	0.912977	686.558	0.296826	1.30121
S-carvone 10 μM + TCDD 13,5 nM	107887	28061	1.28943	36182.8	15.6432	68.5759
S-carvone 100 μM + TCDD 13,5 nM	135588	29881	1.026	30657.8	13.2546	58.1047
S-carvone 1000 μM + TCDD 13,5 nM	113117	925	1.22982	1137.58	0.49182	2.15601
FICZ 22,5 μM	128511	33588	1.0825	36359	15.7194	100
R-carvone 10 μM + FICZ 22,5 μM	124446	38506	1.11786	43044.3	18.6097	118.387
R-carvone 100 μM + FICZ 22,5 μM	100881	41162	1.37898	56761.6	24.5403	156.115
R-carvone 1000 μM + FICZ 22,5 μM	130143	7458	1.06892	7972.04	3.44662	21.9259
S-carvone 10 μM + FICZ 22,5 μM	105833	38977	1.31446	51233.6	22.1503	140.911
S-carvone 100 μM + FICZ 22,5 μM	116653	51769	1.19254	61736.4	26.6911	169.797
S-carvone 1000 μM + FICZ 22,5 μM	114245	2203	1.21767	2682.53	1.15976	7.37791
HaCaT exp 2 - protein - treatment 24h
Vzorek	Aktin	CYP1A1	Aktin norm.	Protein norm.	Fold	% of max induction
UT	149899	992	1	992	1
BaP 15,8 μM	113412	38721	1.32172	51178.4	51.5911	100
R-carvone 10 μM + BaP 15,8 μM	117343	37910	1.27744	48427.9	48.8184	94.6257
R-carvone 100 μM + BaP 15,8 μM	111170	32398	1.34838	43684.7	44.037	85.3578
R-carvone 1000 μM + BaP 15,8 μM	138234	13295	1.08439	14416.9	14.5332	28.1699
S-carvone 10 μM + BaP 15,8 μM	128175	43429	1.16949	50789.7	51.1992	99.2405
S-carvone 100 μM + BaP 15,8 μM	142611	42517	1.0511	44689.8	45.0502	87.3217
S-carvone 1000 μM + BaP 15,8 μM	131807	5513	1.13726	6269.72	6.32028	12.2507
TCDD 13,5 nM	156523	41023	0.95768	39286.9	39.6038	100
R-carvone 10 μM + TCDD 13,5 nM	145192	36852	1.03242	38046.7	38.3535	96.8432
R-carvone 100 μM + TCDD 13,5 nM	136580	42859	1.09752	47038.5	47.4179	119.731
R-carvone 1000 μM + TCDD 13,5 nM	139068	3527	1.07788	3801.69	3.83235	9.67674
S-carvone 10 μM + TCDD 13,5 nM	136570	31050	1.0976	34080.4	34.3553	86.7475
S-carvone 100 μM + TCDD 13,5 nM	144713	13976	1.03584	14476.9	14.5936	36.849
S-carvone 1000 μM + TCDD 13,5 nM	149567	2435	1.00222	2440.41	2.46009	6.21175
FICZ 22,5 μM	153277	49971	0.977961	48869.7	49.2638	100
R-carvone 10 μM + FICZ 22,5 μM	176850	45260	0.847605	38362.6	38.672	78.4998
R-carvone 100 μM + FICZ 22,5 μM	199268	33068	0.752248	24875.3	25.076	50.9014
R-carvone 1000 μM + FICZ 22,5 μM	117576	12048	1.27491	15360.1	15.484	31.4308
S-carvone 10 μM + FICZ 22,5 μM	143969	63064	1.04119	65661.6	66.1911	134.36
S-carvone 100 μM + FICZ 22,5 μM	126995	34286	1.18035	40469.6	40.796	82.8112
S-carvone 1000 μM + FICZ 22,5 μM	110647	5519	1.35475	7476.86	7.53716	15.2996

## Sheet: 2B
LS180
Vzorek	Exp.1	Exp.2	Exp.1	Exp.2
	Fold induction	Fold induction	% of max induction	% of max induction	AVG	SD
UT	1	1
BaP 15,8 μM	28.4688	18.6887	100	100	100	0
R-carvone 10 μM + BaP 15,8 μM	25.6405	17.1057	90.065	91.5299	90.7974	1.03581
R-carvone 100 μM + BaP 15,8 μM	19.5912	15.2702	68.8163	81.7084	75.2623	9.11609
R-carvone 1000 μM + BaP 15,8 μM	13.0125	12.7308	45.7079	68.1204	56.9141	15.8481
S-carvone 10 μM + BaP 15,8 μM	23.9826	19.0224	84.2416	101.786	93.0137	12.4056
S-carvone 100 μM + BaP 15,8 μM	17.3464	15.0475	60.9311	80.5167	70.7239	13.8491
S-carvone 1000 μM + BaP 15,8 μM	16.6136	11.4395	58.3573	61.2107	59.784	2.01768
TCDD 13,5 nM	124.158	82.897	100	100	100	0
R-carvone 10 μM + TCDD 13,5 nM	109.617	97.0486	88.2881	117.071	102.68	20.3527
R-carvone 100 μM + TCDD 13,5 nM	93.0464	60.4733	74.9419	72.9499	73.9459	1.40851
R-carvone 1000 μM + TCDD 13,5 nM	24.0822	15.3182	19.3964	18.4785	18.9375	0.649024
S-carvone 10 μM + TCDD 13,5 nM	120.655	78.2367	97.1782	94.3781	95.7782	1.97993
S-carvone 100 μM + TCDD 13,5 nM	110.95	70.0683	89.3622	84.5245	86.9434	3.42076
S-carvone 1000 μM + TCDD 13,5 nM	18.8941	8.46838	15.2177	10.2155	12.7166	3.53708
FICZ 22,5 μM	71.4317	44.3536	100	100	100	0
R-carvone 10 μM + FICZ 22,5 μM	67.1925	45.0037	94.0653	101.466	97.7655	5.2329
R-carvone 100 μM + FICZ 22,5 μM	74.7682	48.226	104.671	108.731	106.701	2.87077
R-carvone 1000 μM + FICZ 22,5 μM	64.3714	34.5438	90.116	77.8829	83.9994	8.6501
S-carvone 10 μM + FICZ 22,5 μM	50.4884	49.2857	70.6807	111.12	90.9004	28.595
S-carvone 100 μM + FICZ 22,5 μM	50.3	44.7873	70.4169	100.978	85.6974	21.61
S-carvone 1000 μM + FICZ 22,5 μM	39.6164	25.141	55.4605	56.6831	56.0718	0.864529
HepG2
Vzorek	Exp.1	Exp.2	Exp.1	Exp.2
	Fold induction	Fold induction	% of max induction	% of max induction	AVG	SD
UT	1	1
BaP 15,8 μM	5.97546	29.4536	100	100	100	0
R-carvone 10 μM + BaP 15,8 μM	4.90447	24.1691	82.0769	82.0582	82.0675	0.0132342
R-carvone 100 μM + BaP 15,8 μM	4.08642	26.6666	68.3866	90.5375	79.4621	15.663
R-carvone 1000 μM + BaP 15,8 μM	5.2774	20.791	88.3179	70.5887	79.4533	12.5364
S-carvone 10 μM + BaP 15,8 μM	4.90094	27.9833	82.0177	95.008	88.5128	9.18553
S-carvone 100 μM + BaP 15,8 μM	4.55335	18.2466	76.2007	61.9503	69.0755	10.0766
S-carvone 1000 μM + BaP 15,8 μM	4.37028	18.8172	73.1372	63.8874	68.5123	6.54056
TCDD 13,5 nM	15.9213	79.3511	100	100	100	0
R-carvone 10 μM + TCDD 13,5 nM	13.9636	58.7634	87.704	74.0548	80.8794	9.65142
R-carvone 100 μM + TCDD 13,5 nM	8.37087	34.094	52.5765	42.966	47.7713	6.79568
R-carvone 1000 μM + TCDD 13,5 nM	3.13844	12.9906	19.7122	16.3711	18.0417	2.36253
S-carvone 10 μM + TCDD 13,5 nM	12.9133	34.5989	81.1071	43.6022	62.3547	26.52
S-carvone 100 μM + TCDD 13,5 nM	10.2339	42.1339	64.2779	53.098	58.688	7.90537
S-carvone 1000 μM + TCDD 13,5 nM	2.34416	15.8485	14.7234	19.9726	17.348	3.71172
FICZ 22,5 μM	13.3455	47.1193	100	100	100	0
R-carvone 10 μM + FICZ 22,5 μM	10.4449	60.4676	78.2658	128.329	103.297	35.4
R-carvone 100 μM + FICZ 22,5 μM	10.7765	51.9744	80.7501	110.304	95.527	20.8976
R-carvone 1000 μM + FICZ 22,5 μM	12.1424	50.9574	90.9849	108.146	99.5652	12.1344
S-carvone 10 μM + FICZ 22,5 μM	10.5452	51.379	79.0172	109.04	94.0287	21.2295
S-carvone 100 μM + FICZ 22,5 μM	11.325	46.021	84.86	97.6693	91.2646	9.05751
S-carvone 1000 μM + FICZ 22,5 μM	7.37386	45.3418	55.2537	96.2277	75.7407	28.9729
HaCaT
Vzorek	Exp.1	Exp.2	Exp.1	Exp.2
	Fold induction	Fold induction	% of max induction	% of max induction	AVG	SD
UT	1	1
BaP 15,8 μM	15.0965	51.5911	100	100	100	0
R-carvone 10 μM + BaP 15,8 μM	22.9521	48.8184	152.035	94.6257	123.33	40.5946
R-carvone 100 μM + BaP 15,8 μM	18.4652	44.037	122.314	85.3578	103.836	26.1322
R-carvone 1000 μM + BaP 15,8 μM	1.56795	14.5332	10.3862	28.1699	19.2781	12.575
S-carvone 10 μM + BaP 15,8 μM	27.0093	51.1992	178.911	99.2405	139.076	56.3353
S-carvone 100 μM + BaP 15,8 μM	18.0079	45.0502	119.285	87.3217	103.303	22.6012
S-carvone 1000 μM + BaP 15,8 μM	0.848969	6.32028	5.6236	12.2507	8.93717	4.68609
TCDD 13,5 nM	22.8115	39.6038	100	100	100	0
R-carvone 10 μM + TCDD 13,5 nM	17.0063	38.3535	74.5514	96.8432	85.6973	15.7627
R-carvone 100 μM + TCDD 13,5 nM	15.7709	47.4179	69.1355	119.731	94.4331	35.7763
R-carvone 1000 μM + TCDD 13,5 nM	0.296826	3.83235	1.30121	9.67674	5.48897	5.92239
S-carvone 10 μM + TCDD 13,5 nM	15.6432	34.3553	68.5759	86.7475	77.6617	12.8493
S-carvone 100 μM + TCDD 13,5 nM	13.2546	14.5936	58.1047	36.849	47.4769	15.03
S-carvone 1000 μM + TCDD 13,5 nM	0.49182	2.46009	2.15601	6.21175	4.18388	2.86784
FICZ 22,5 μM	15.7194	49.2638	100	100	100	0
R-carvone 10 μM + FICZ 22,5 μM	18.6097	38.672	118.387	78.4998	98.4433	28.2044
R-carvone 100 μM + FICZ 22,5 μM	24.5403	25.076	156.115	50.9014	103.508	74.3969
R-carvone 1000 μM + FICZ 22,5 μM	3.44662	15.484	21.9259	31.4308	26.6783	6.72096
S-carvone 10 μM + FICZ 22,5 μM	22.1503	66.1911	140.911	134.36	137.635	4.6316
S-carvone 100 μM + FICZ 22,5 μM	26.6911	40.796	169.797	82.8112	126.304	61.5082
S-carvone 1000 μM + FICZ 22,5 μM	1.15976	7.53716	7.37791	15.2996	11.3387	5.60147
