# Supplementary material for: Monoterpenoid aryl hydrocarbon receptor allosteric antagonists protect against ultraviolet skin damage in female mice
Source: Nat Commun. 2023 May 11;14:2728. doi: 10.1038/s41467-023-38478-6 (PMC10174618; doi:10.1038/s41467-023-38478-6)
Supplement: Supplementary file 4 — source data [file 41467_2023_38478_MOESM4_ESM.zip › DATA - ONDROVA new/Figure 3/Figure 3C/Figure 3C.xlsx]

## Sheet: 3C
UT	R-carvone 1 mM	S-carvone 1 mM	TCDD 20 nM	TCDD 20 nM+R-carvone 1 mM	TCDD 20 nM+S-carvone 1 mM	BaP 7 µM	BaP 7 µM+R-carvone 1 mM	BaP 7 µM+S-carvone 1 mM	FICZ 8 nM	FICZ 8 nM+R-carvone 1 mM	FICZ 8 nM+S-carvone 1 mM
0.78	0.14	0.11	16.58	4.51	3.5	15.07	3.17	4.35	5.14	2.89	4.33
0.59	0.37	0.18	2.73	0.83	2.08	5	0.72	1.26	6.13	2.84	2.18
0	0	0	4.76	0.69	1.96	7.86	1.25	1.62	5.06	2.82	4.32
