# Supplementary material for: Monoterpenoid aryl hydrocarbon receptor allosteric antagonists protect against ultraviolet skin damage in female mice
Source: Nat Commun. 2023 May 11;14:2728. doi: 10.1038/s41467-023-38478-6 (PMC10174618; doi:10.1038/s41467-023-38478-6)
Supplement: Supplementary file 4 — source data [file 41467_2023_38478_MOESM4_ESM.zip › DATA - ONDROVA new/Figure 4/Figure 4A.xlsx]

## Sheet: List1
DMSO	0.1 μM FICZ	0.1 μM DEX	1 μM	10 μM	100 μM	1000 μM
100	-6	105	107	79	96	90
100	0.4	92	74	97	77	57
100	6	90	94	82	87	67.4
100	-14	101	86	113	81	55
100		91			103	65
