# Supplementary material for: Monoterpenoid aryl hydrocarbon receptor allosteric antagonists protect against ultraviolet skin damage in female mice
Source: Nat Commun. 2023 May 11;14:2728. doi: 10.1038/s41467-023-38478-6 (PMC10174618; doi:10.1038/s41467-023-38478-6)
Supplement: Supplementary file 4 — source data [file 41467_2023_38478_MOESM4_ESM.zip › DATA - ONDROVA new/Figure 4/Figure 4B.xlsx]

## Sheet: List1
Time	0 mM S-Carvone	1 mM S-Carvone	2 mM S-Carvone	4 mM S-Carvone
-3.57675	0.99945	1.00104	1.00037	0.99986
-3.50223	1.00009	0.9995	0.99966	0.99834
-3.42772	1.00005	0.99917	0.99988	1.00068
-3.3532	1.00022	0.99982	0.99953	0.99965
-3.27869	0.99954	0.99911	1.00007	0.9989
-3.20417	0.99894	1.00056	0.99909	1.00112
-3.12966	1.00028	0.9983	0.99959	1.00094
-3.05514	0.99958	0.99889	0.99938	0.99986
-2.98062	0.99904	0.99963	0.9987	0.99955
-2.90611	0.99923	0.99855	1.00058	0.99981
-2.83159	0.99876	0.9998	0.99892	0.99871
-2.75708	0.99964	0.99908	0.99912	0.99979
-2.68256	0.9996	0.99887	1.00074	0.99929
-2.60805	1.0004	0.99959	0.99985	0.99913
-2.53353	1.00003	1.00003	0.99851	1.00063
-2.45901	0.99928	1.00017	0.99948	0.99881
-2.3845	0.99954	0.99889	0.99952	0.99896
-2.30998	0.99951	0.99911	1.00072	0.99907
-2.23547	0.99976	0.99908	0.99925	0.9995
-2.16095	1.00065	1.00037	1.00044	0.99917
-2.08644	0.99841	0.99919	0.99914	0.99962
-2.01192	0.99997	0.99862	0.99905	0.9992
-1.93741	0.99901	0.99944	0.99908	1.00008
-1.86289	0.99865	0.9993	0.99921	1.00022
-1.78837	0.99981	0.99894	0.99992	0.99896
-1.71386	1.00048	0.9988	0.99896	0.9982
-1.63934	0.99918	0.99843	1.00024	0.99844
-1.56483	0.99831	0.99918	0.9994	0.99835
-1.49031	0.99865	0.99882	0.99986	0.99909
-1.4158	0.99858	0.99857	0.99962	0.99985
-1.34128	0.99949	0.99992	0.99894	0.99866
-1.26677	0.99887	0.99829	0.99841	0.99918
-1.19225	0.99919	0.99742	0.99881	1.00005
-1.11773	0.99964	0.99946	0.9986	0.99939
-1.04322	0.99949	0.99941	0.99891	0.99823
-0.9687	0.99796	0.99704	0.99855	0.99854
-0.89419	0.99906	0.9984	0.99915	0.99947
-0.81967	0.99919	0.99816	0.99727	0.998
-0.74516	0.99895	0.99882	0.99826	0.99853
-0.67064	0.99825	0.99919	0.99948	0.99805
-0.59612	0.99813	0.9989	0.99904	0.99775
-0.52161	0.99859	0.99842	0.99902	0.9982
-0.44709	0.99877	0.99764	0.99861	0.99915
-0.37258	0.99954	0.99765	0.99896	0.9977
-0.29806	0.99871	0.99733	0.99825	0.99886
-0.22355	0.99814	0.99672	0.9989	0.99886
-0.14903	0.99822	0.99794	0.99838	0.99904
-0.07452	0.99846	0.99703	0.99862	0.99806
0	0.99625	0.996	0.99654	0.99687
0.07452	0.97864	0.97874	0.98082	0.98047
0.14903	0.96761	0.97062	0.97214	0.97236
0.22355	0.96213	0.96214	0.9653	0.96594
0.29806	0.95832	0.958	0.9599	0.96308
0.37258	0.95478	0.95619	0.95618	0.95954
0.44709	0.95079	0.95261	0.95297	0.95547
0.52161	0.94796	0.94934	0.95096	0.95399
0.59612	0.94601	0.94734	0.94897	0.95123
0.67064	0.94294	0.94362	0.94603	0.94958
0.74516	0.93959	0.94149	0.94298	0.9472
0.81967	0.93731	0.94004	0.94241	0.946
0.89419	0.93524	0.93851	0.94066	0.9439
0.9687	0.93492	0.93561	0.93776	0.94215
1.04322	0.93132	0.93329	0.93666	0.94111
1.11773	0.93074	0.9329	0.93493	0.9388
1.19225	0.92768	0.93056	0.93268	0.93843
1.26677	0.92633	0.9291	0.93169	0.93644
1.34128	0.92443	0.928	0.93095	0.93439
1.4158	0.92384	0.92579	0.92909	0.93403
1.49031	0.92167	0.92457	0.92752	0.9325
1.56483	0.92044	0.92378	0.92618	0.93202
1.63934	0.91914	0.92143	0.92444	0.93155
1.71386	0.91787	0.92118	0.924	0.92966
1.78837	0.91654	0.91955	0.92307	0.92932
1.86289	0.91633	0.91799	0.92189	0.92761
1.93741	0.91385	0.91665	0.92007	0.92688
2.01192	0.91435	0.91524	0.91908	0.92579
2.08644	0.91163	0.91467	0.91775	0.92555
2.16095	0.91059	0.91471	0.91805	0.92478
2.23547	0.90896	0.91316	0.91682	0.92316
2.30998	0.90921	0.91276	0.91603	0.92289
2.3845	0.90824	0.91234	0.91407	0.92201
2.45901	0.90688	0.90999	0.91371	0.92038
2.53353	0.90633	0.90963	0.91306	0.9203
2.60805	0.90468	0.90855	0.91312	0.91927
2.68256	0.90463	0.90775	0.91115	0.91794
2.75708	0.90312	0.9069	0.91063	0.91741
2.83159	0.90242	0.90562	0.90937	0.91767
2.90611	0.90149	0.90412	0.90961	0.91706
2.98062	0.90061	0.90431	0.90906	0.91693
3.05514	0.90052	0.90347	0.90836	0.91544
3.12966	0.89958	0.90396	0.90702	0.91438
3.20417	0.89934	0.90223	0.90709	0.91422
3.27869	0.8976	0.90173	0.90576	0.91366
3.3532	0.89647	0.9009	0.90557	0.91269
3.42772	0.89712	0.90073	0.90548	0.91212
3.50223	0.89574	0.90052	0.90519	0.91235
3.57675	0.89453	0.8995	0.90392	0.91183
3.65126	0.89575	0.89892	0.90403	0.912
3.72578	0.89453	0.89861	0.90282	0.91181
3.8003	0.89178	0.89784	0.90202	0.91038
3.87481	0.89288	0.89692	0.90123	0.91038
3.94933	0.89231	0.89545	0.90221	0.9103
4.02384	0.89062	0.89609	0.90112	0.91008
4.09836	0.88997	0.89562	0.90106	0.90879
4.17287	0.88912	0.89472	0.8981	0.90777
4.24739	0.88909	0.89599	0.89943	0.90915
4.3219	0.88857	0.89347	0.89924	0.90801
4.39642	0.88808	0.89254	0.89918	0.90827
4.47094	0.88798	0.894	0.89824	0.90768
4.54545	0.88709	0.8922	0.89799	0.90634
4.61997	0.88709	0.89287	0.89882	0.90678
4.69448	0.88655	0.89135	0.89683	0.90687
4.769	0.88687	0.89103	0.89671	0.90751
4.84351	0.8857	0.89089	0.89631	0.90592
4.91803	0.88438	0.8909	0.89594	0.90606
4.99255	0.88439	0.89017	0.89661	0.90609
5.06706	0.8847	0.88863	0.89543	0.90509
5.14158	0.88316	0.88885	0.8963	0.90665
5.21609	0.88371	0.88862	0.89471	0.90538
5.29061	0.88373	0.88786	0.89583	0.9049
5.36512	0.88235	0.88855	0.89443	0.90467
5.43964	0.88269	0.8877	0.89495	0.90492
5.51415	0.88257	0.88617	0.89455	0.90476
5.58867	0.88126	0.88674	0.89305	0.90321
5.66319	0.88058	0.88554	0.89394	0.90382
5.7377	0.88054	0.8862	0.89259	0.90308
5.81222	0.88041	0.8861	0.89299	0.90323
5.88673	0.88029	0.88554	0.89206	0.90309
5.96125	0.87986	0.88543	0.89192	0.90415
6.03576	0.88	0.8859	0.89299	0.90396
6.11028	0.87888	0.88549	0.89253	0.90372
6.18479	0.87895	0.88506	0.89146	0.90173
6.25931	0.8781	0.88464	0.8921	0.90261
6.33383	0.87796	0.88494	0.89028	0.90285
6.40834	0.87816	0.8848	0.88979	0.90171
6.48286	0.87802	0.88543	0.89181	0.90211
6.55737	0.87784	0.88342	0.89116	0.90262
6.63189	0.87752	0.88371	0.89129	0.90193
6.7064	0.87658	0.88399	0.88971	0.90201
6.78092	0.87779	0.88383	0.89014	0.90268
6.85544	0.87598	0.88283	0.88989	0.90353
6.92995	0.87617	0.88289	0.88951	0.90155
7.00447	0.87625	0.8817	0.88964	0.90182
7.07898	0.87581	0.88291	0.89006	0.90153
7.1535	0.87565	0.8819	0.89022	0.90216
7.22801	0.87563	0.88216	0.88927	0.90173
7.30253	0.87534	0.88209	0.88964	0.90141
7.37704	0.87527	0.88275	0.88913	0.90183
7.45156	0.87481	0.88162	0.88884	0.90201
7.52608	0.87508	0.88188	0.88879	0.90179
7.60059	0.8743	0.8813	0.88888	0.90184
7.67511	0.87525	0.88141	0.88849	0.9024
7.74962	0.8757	0.88129	0.88952	0.90171
7.82414	0.87362	0.87995	0.88856	0.90217
7.89865	0.87412	0.88165	0.88879	0.90167
7.97317	0.87403	0.88101	0.88846	0.90212
8.04768	0.87374	0.88043	0.88824	0.90234
8.1222	0.87291	0.88092	0.88928	0.90228
8.19672	0.87283	0.87999	0.88733	0.90166
8.27123	0.87267	0.87986	0.88859	0.90186
8.34575	0.8731	0.88148	0.88699	0.9015
8.42026	0.87256	0.87991	0.88777	0.90213
8.49478	0.87289	0.87966	0.88859	0.90119
8.56929	0.87351	0.87914	0.88789	0.90142
8.64381	0.87295	0.87967	0.88692	0.90222
8.71833	0.87171	0.87917	0.88685	0.90178
8.79284	0.87282	0.88046	0.88699	0.90138
8.86736	0.87256	0.87979	0.88717	0.90149
8.94187	0.87325	0.87871	0.88839	0.90194
9.01639	0.87235	0.87959	0.88759	0.90183
9.0909	0.87289	0.87838	0.88717	0.90176
9.16542	0.87194	0.87908	0.88765	0.90237
9.23993	0.87286	0.87933	0.88829	0.90264
9.31445	0.87099	0.87921	0.88787	0.9025
9.38897	0.8716	0.87958	0.88743	0.90292
9.46348	0.87131	0.87934	0.88775	0.90248
9.538	0.8718	0.87956	0.88616	0.9021
9.61251	0.87135	0.87908	0.88764	0.902
9.68703	0.87126	0.88015	0.88795	0.90283
9.76154	0.87031	0.87922	0.88821	0.90225
9.83606	0.87151	0.8793	0.88695	0.90277
9.91057	0.87203	0.87937	0.88783	0.90269
9.98509	0.87164	0.87874	0.88727	0.90317
10.0596	0.87143	0.87928	0.8882	0.90296
10.1341	0.87102	0.87863	0.88766	0.90341
10.2086	0.87059	0.87985	0.88826	0.90365
10.2831	0.8715	0.87798	0.88851	0.90275
10.3577	0.87121	0.87954	0.88764	0.90383
10.4322	0.87009	0.87822	0.88801	0.90415
10.5067	0.87096	0.87916	0.88888	0.90387
10.5812	0.87016	0.87955	0.88711	0.90301
10.6557	0.87203	0.8785	0.88709	0.90392
10.7302	0.8711	0.87874	0.88945	0.90402
10.8048	0.86994	0.8792	0.8871	0.90353
10.8793	0.87009	0.87919	0.88815	0.90495
10.9538	0.87019	0.87874	0.88914	0.90494
11.0283	0.87091	0.87955	0.88785	0.90468
11.1028	0.87145	0.87893	0.88805	0.90413
11.1773	0.86988	0.87994	0.88864	0.90474
11.2519	0.87058	0.87907	0.8879	0.90636
11.3264	0.86983	0.87954	0.88835	0.90475
11.4009	0.87078	0.87909	0.88943	0.90557
11.4754	0.87046	0.87891	0.88842	0.90539
11.5499	0.87054	0.87915	0.88821	0.90504
11.6244	0.87039	0.87945	0.88811	0.90607
11.6989	0.87028	0.87975	0.88824	0.90618
11.7735	0.87027	0.87943	0.88918	0.90667
11.848	0.87017	0.88057	0.88876	0.90577
11.9225	0.87049	0.87942	0.88868	0.90571
11.997	0.87007	0.87914	0.88857	0.90493
12.0715	0.87092	0.8791	0.88955	0.90645
12.146	0.87035	0.87912	0.88936	0.90592
12.2206	0.8705	0.87955	0.88827	0.90682
12.2951	0.87057	0.87873	0.89026	0.90707
12.3696	0.87076	0.87973	0.88979	0.90736
12.4441	0.8708	0.88034	0.88936	0.90554
12.5186	0.86997	0.87869	0.88947	0.90648
12.5931	0.87111	0.87978	0.88901	0.90765
12.6677	0.8704	0.87997	0.88949	0.90714
12.7422	0.8711	0.87932	0.88891	0.9078
12.8167	0.87065	0.87911	0.88952	0.90728
12.8912	0.87042	0.8801	0.88922	0.90734
12.9657	0.87084	0.88012	0.89003	0.90722
13.0402	0.86957	0.87993	0.88955	0.90765
13.1148	0.87041	0.88009	0.89046	0.90888
13.1893	0.87033	0.88003	0.89024	0.90778
13.2638	0.87123	0.88048	0.88979	0.90855
13.3383	0.87072	0.88045	0.89026	0.90896
13.4128	0.87032	0.87968	0.89098	0.90852
13.4873	0.87055	0.88042	0.88981	0.90834
13.5618	0.87091	0.88122	0.89039	0.90752
13.6364	0.87147	0.88163	0.89102	0.90907
13.7109	0.87112	0.88065	0.89141	0.90916
13.7854	0.87117	0.88043	0.89064	0.90974
13.8599	0.87144	0.88003	0.89057	0.90948
13.9344	0.87061	0.88019	0.89049	0.9095
14.0089	0.87172	0.88126	0.89062	0.90955
14.0834	0.87133	0.88023	0.89094	0.91051
14.158	0.87077	0.88085	0.89034	0.90932
14.2325	0.87211	0.88104	0.89188	0.90898
14.307	0.87076	0.88097	0.88968	0.91036
14.3815	0.87219	0.88165	0.89088	0.91035
14.456	0.87093	0.88162	0.89098	0.91077
14.5305	0.87157	0.88083	0.8914	0.91048
14.6051	0.87187	0.88041	0.89177	0.91005
14.6796	0.87206	0.88214	0.89135	0.91112
14.7541	0.87062	0.88249	0.89117	0.91056
14.8286	0.87217	0.88217	0.89136	0.91086
14.9031	0.87225	0.8818	0.89074	0.91186
14.9776	0.87214	0.8813	0.89137	0.91091
15.0521	0.87163	0.88257	0.89124	0.91086
15.1267	0.87148	0.88118	0.89252	0.91241
15.2012	0.8721	0.88222	0.89163	0.91119
15.2757	0.87196	0.88257	0.89199	0.91165
15.3502	0.87182	0.88113	0.89272	0.91176
15.4247	0.87204	0.88244	0.89243	0.91262
15.4992	0.87162	0.88211	0.89178	0.91151
15.5738	0.87191	0.88219	0.8941	0.91197
15.6483	0.87219	0.88269	0.8926	0.91225
15.7228	0.87212	0.88253	0.89311	0.9123
15.7973	0.87201	0.88257	0.893	0.91214
15.8718	0.87268	0.88195	0.89267	0.9135
15.9463	0.87218	0.88286	0.89301	0.91209
16.0208	0.87168	0.88293	0.89366	0.91262
16.0954	0.87183	0.88267	0.89414	0.913
16.1699	0.87265	0.88248	0.89422	0.91266
16.2444	0.87224	0.88286	0.89407	0.91344
16.3189	0.87254	0.88297	0.89323	0.9131
16.3934	0.87328	0.88237	0.89422	0.91323
16.4679	0.87333	0.88258	0.89388	0.91421
16.5425	0.87224	0.88389	0.89506	0.91371
16.617	0.87324	0.88257	0.89391	0.9144
16.6915	0.87261	0.88296	0.89436	0.91353
16.766	0.87296	0.88388	0.89422	0.9132
16.8405	0.87297	0.88297	0.89542	0.91462
16.915	0.87364	0.88471	0.89456	0.91438
16.9896	0.87294	0.88483	0.8944	0.91446
17.0641	0.87359	0.8852	0.89515	0.91453
17.1386	0.87387	0.88427	0.89447	0.91492
17.2131	0.87349	0.88349	0.8951	0.91532
17.2876	0.87318	0.88434	0.89523	0.91527
17.3621	0.87415	0.88506	0.89397	0.91512
17.4367	0.87273	0.88501	0.8955	0.91655
17.5112	0.87307	0.88506	0.89543	0.9143
17.5857	0.87367	0.8848	0.89567	0.91626
17.6602	0.87484	0.88512	0.89565	0.91583
17.7347	0.8725	0.88463	0.89551	0.91595
17.8092	0.87409	0.88507	0.89702	0.91623
17.8837	0.87313	0.88454	0.89612	0.91563
17.9583	0.87315	0.88494	0.89531	0.91706
18.0328	0.87384	0.8853	0.89642	0.91615
18.1073	0.87477	0.88563	0.89628	0.91604
18.1818	0.87409	0.88649	0.89588	0.91649
18.2563	0.87397	0.88571	0.89574	0.91611
18.3308	0.87352	0.88456	0.89722	0.91708
18.4053	0.87387	0.88673	0.89718	0.91778
18.4799	0.87429	0.885	0.89617	0.91673
18.5544	0.87512	0.88612	0.89644	0.91741
18.6289	0.87582	0.88537	0.89687	0.91706
18.7034	0.87398	0.88648	0.89708	0.91782
18.7779	0.8745	0.88578	0.89679	0.9173
18.8525	0.87477	0.88613	0.89781	0.919
18.927	0.87529	0.88694	0.89663	0.91815
19.0015	0.87452	0.88653	0.89641	0.9179
19.076	0.87478	0.88581	0.89727	0.91767
19.1505	0.87472	0.88585	0.89647	0.91903
19.225	0.87463	0.88632	0.89738	0.91834
19.2995	0.87446	0.8863	0.89744	0.91899
19.3741	0.87576	0.88675	0.89818	0.9201
19.4486	0.8753	0.88704	0.89739	0.91954
19.5231	0.87541	0.88624	0.89807	0.91905
19.5976	0.87455	0.88705	0.89799	0.91952
19.6721	0.87397	0.88736	0.8979	0.91992
19.7466	0.87675	0.88796	0.89816	0.91869
19.8211	0.87488	0.88709	0.89842	0.9203
19.8957	0.87536	0.88639	0.89893	0.92033
19.9702	0.87591	0.88732	0.89804	0.92096
20.0447	0.87512	0.88709	0.89799	0.92096
20.1192	0.87632	0.88795	0.89873	0.92133
20.1937	0.8755	0.88685	0.89819	0.92106
20.2682	0.87585	0.88835	0.89835	0.92057
20.3428	0.87681	0.88743	0.89926	0.91996
20.4173	0.87651	0.88818	0.89951	0.92044
20.4918	0.87581	0.88913	0.89863	0.91943
20.5663	0.87639	0.88803	0.89889	0.92022
20.6408	0.87576	0.88791	0.89811	0.9214
20.7153	0.87734	0.88834	0.89917	0.92131
20.7899	0.87694	0.88775	0.89894	0.92198
20.8644	0.87712	0.88931	0.89901	0.92154
20.9389	0.87657	0.88842	0.90071	0.92235
21.0134	0.88764	0.89963	0.9119	0.93293
21.0879	0.90138	0.91362	0.92342	0.94559
21.1624	0.90677	0.91843	0.93023	0.95346
21.237	0.91266	0.92381	0.93479	0.95775
21.3115	0.91493	0.92668	0.93728	0.96149
21.386	0.91758	0.93029	0.9416	0.96278
21.4605	0.92088	0.93209	0.94427	0.96538
21.535	0.92268	0.93514	0.9467	0.96754
21.6095	0.92549	0.93725	0.94752	0.97031
21.684	0.92731	0.93896	0.94962	0.97388
21.7586	0.92999	0.9405	0.95268	0.97575

## Sheet: List2
Time	0 mM S-Carvone	0.25 mM S-Carvone	0.5 mM S-Carvone	1.0 mM S-Carvone
-3.57675	1.00064	0.99976	1.00111	1.00012
-3.50223	1.0002	1.00085	0.99973	0.99913
-3.42772	1.00006	1.00078	1.00129	1.00095
-3.3532	1.00087	1.00026	1.00024	1.00148
-3.27869	0.9994	0.99924	1.001	1.00044
-3.20417	1.00014	1.00044	1.00094	1.00097
-3.12966	1.00089	0.99978	1.00011	1.00001
-3.05514	0.99978	1.00042	1.00045	0.99989
-2.98062	1.00096	1.0006	0.99969	1.0009
-2.90611	0.99897	1.00064	1.00045	0.99915
-2.83159	0.99988	0.9992	0.99901	0.99928
-2.75708	1.00059	0.99982	0.99865	0.99956
-2.68256	1.00066	1.00063	0.99941	0.9996
-2.60805	0.9994	1.00108	0.99912	1.00073
-2.53353	1.00037	0.99979	0.99963	0.99892
-2.45901	1.00033	0.9998	1.00043	0.99993
-2.3845	0.99958	0.99887	1.00071	0.99923
-2.30998	1.00013	0.99962	0.99901	0.99892
-2.23547	0.99901	0.99951	1.00039	1.00066
-2.16095	0.99951	0.99985	1.00021	0.99903
-2.08644	1.00081	1.00061	0.99939	0.99973
-2.01192	0.99964	1.00056	1.00004	0.99948
-1.93741	1.0004	0.99978	0.99976	0.9988
-1.86289	0.9994	0.99978	0.99963	0.99961
-1.78837	0.99887	0.9996	1.00018	1.00073
-1.71386	0.999	0.99939	0.99947	0.99921
-1.63934	0.99955	0.99907	1.00044	0.99876
-1.56483	0.99971	0.99986	0.99989	0.99948
-1.49031	0.9994	0.99998	0.99881	0.9989
-1.4158	0.99974	1.00049	0.99971	0.9999
-1.34128	0.99877	0.99907	0.99845	0.99882
-1.26677	0.99977	0.99889	0.99976	0.99952
-1.19225	0.99926	0.99834	0.99935	0.99852
-1.11773	0.9992	0.99893	0.99952	0.99854
-1.04322	0.99787	0.99882	0.99947	0.99801
-0.9687	0.99941	0.99864	0.99866	0.99912
-0.89419	0.99942	1.00103	0.99953	0.99923
-0.81967	0.99841	0.99848	0.99872	0.99871
-0.74516	0.99853	0.9988	0.99933	0.99946
-0.67064	0.99869	0.99899	0.999	0.99977
-0.59612	0.99882	0.99962	0.99899	0.99835
-0.52161	0.99836	0.99833	0.99924	0.99779
-0.44709	0.99871	0.99874	0.99988	0.99827
-0.37258	0.99941	0.99989	0.99839	0.99722
-0.29806	0.99985	0.99942	0.99866	0.99827
-0.22355	0.99902	0.99853	0.99858	0.99868
-0.14903	0.99951	0.99913	0.99858	0.99716
-0.07452	0.99758	0.99775	0.99923	0.99866
0	0.99743	0.9973	0.99753	0.99733
0.07452	0.97716	0.97751	0.97768	0.97737
0.14903	0.96703	0.96744	0.96789	0.96798
0.22355	0.96104	0.96131	0.96016	0.96112
0.29806	0.95565	0.95551	0.95669	0.95601
0.37258	0.95124	0.95185	0.95206	0.95238
0.44709	0.94852	0.94832	0.94881	0.9491
0.52161	0.94498	0.94542	0.94527	0.94617
0.59612	0.94273	0.94239	0.94235	0.94315
0.67064	0.93978	0.93873	0.93972	0.94055
0.74516	0.93745	0.93744	0.93754	0.93757
0.81967	0.93457	0.9351	0.93455	0.93599
0.89419	0.93248	0.93295	0.93257	0.93208
0.9687	0.9306	0.9304	0.93027	0.93142
1.04322	0.92771	0.9281	0.92807	0.93102
1.11773	0.92649	0.92691	0.92632	0.92814
1.19225	0.92494	0.92528	0.92458	0.92739
1.26677	0.92348	0.92363	0.92311	0.92548
1.34128	0.92203	0.92188	0.92235	0.92417
1.4158	0.9194	0.91951	0.91907	0.92133
1.49031	0.91718	0.91884	0.91849	0.92088
1.56483	0.9163	0.91653	0.91678	0.91913
1.63934	0.91452	0.91709	0.91542	0.91689
1.71386	0.91402	0.91495	0.91387	0.91593
1.78837	0.91231	0.91177	0.91389	0.91486
1.86289	0.91055	0.91239	0.91149	0.91347
1.93741	0.90959	0.91029	0.91042	0.91254
2.01192	0.90821	0.90885	0.90873	0.91119
2.08644	0.90797	0.90848	0.9086	0.91
2.16095	0.90538	0.90703	0.90708	0.9098
2.23547	0.90547	0.90586	0.90529	0.90948
2.30998	0.90333	0.90396	0.9048	0.90762
2.3845	0.90229	0.90364	0.9034	0.9058
2.45901	0.9018	0.90192	0.90251	0.90442
2.53353	0.90113	0.90095	0.90161	0.90511
2.60805	0.90038	0.90008	0.9014	0.90362
2.68256	0.89867	0.90014	0.89965	0.90238
2.75708	0.8984	0.89921	0.8989	0.90161
2.83159	0.89583	0.89783	0.89801	0.90097
2.90611	0.89657	0.8967	0.89584	0.89877
2.98062	0.89599	0.89642	0.89636	0.89969
3.05514	0.89456	0.89529	0.89613	0.89886
3.12966	0.8933	0.89387	0.89482	0.89854
3.20417	0.89201	0.89348	0.89434	0.89819
3.27869	0.89201	0.89324	0.8943	0.8977
3.3532	0.89186	0.8921	0.89211	0.89588
3.42772	0.89118	0.8916	0.89305	0.89559
3.50223	0.89019	0.88984	0.89137	0.89456
3.57675	0.8902	0.89042	0.89072	0.89425
3.65126	0.88821	0.89063	0.89086	0.89349
3.72578	0.88831	0.88962	0.89025	0.8931
3.8003	0.88729	0.88897	0.88852	0.8923
3.87481	0.88676	0.88812	0.88851	0.89134
3.94933	0.88624	0.88741	0.8882	0.89166
4.02384	0.88478	0.88653	0.88705	0.89091
4.09836	0.88525	0.88642	0.88674	0.89055
4.17287	0.88579	0.88483	0.88629	0.88954
4.24739	0.88405	0.88371	0.88492	0.88931
4.3219	0.88395	0.88625	0.88482	0.88809
4.39642	0.88298	0.88443	0.88479	0.88898
4.47094	0.88277	0.8832	0.8837	0.8883
4.54545	0.88263	0.88336	0.88251	0.88838
4.61997	0.88103	0.88253	0.88283	0.88662
4.69448	0.88053	0.8818	0.88356	0.88569
4.769	0.88088	0.88236	0.88257	0.88644
4.84351	0.88056	0.88148	0.88165	0.88627
4.91803	0.88043	0.88059	0.88209	0.88702
4.99255	0.87997	0.88035	0.88138	0.88603
5.06706	0.87796	0.88058	0.88053	0.88497
5.14158	0.87896	0.8803	0.88122	0.88445
5.21609	0.87771	0.88003	0.87992	0.88479
5.29061	0.8766	0.87908	0.88053	0.88439
5.36512	0.87799	0.87854	0.87943	0.88332
5.43964	0.87728	0.87795	0.87867	0.88273
5.51415	0.87698	0.87794	0.87858	0.88338
5.58867	0.87649	0.87797	0.8781	0.88268
5.66319	0.87632	0.87556	0.87879	0.88312
5.7377	0.87574	0.87678	0.87874	0.88175
5.81222	0.87489	0.87655	0.87774	0.88257
5.88673	0.874	0.87687	0.8759	0.8825
5.96125	0.87429	0.87629	0.87755	0.88095
6.03576	0.87412	0.87564	0.87739	0.88254
6.11028	0.87329	0.87601	0.87749	0.88162
6.18479	0.87406	0.87464	0.87694	0.87965
6.25931	0.87311	0.87366	0.87667	0.88068
6.33383	0.87289	0.87508	0.87461	0.88131
6.40834	0.87304	0.87442	0.87577	0.88062
6.48286	0.87229	0.8749	0.87633	0.88126
6.55737	0.87266	0.87377	0.87572	0.88019
6.63189	0.87153	0.87429	0.87589	0.87982
6.7064	0.87156	0.87395	0.87565	0.87976
6.78092	0.87205	0.87376	0.87522	0.88014
6.85544	0.87166	0.87301	0.8747	0.87935
6.92995	0.87077	0.87282	0.87416	0.88007
7.00447	0.87114	0.87288	0.87434	0.87943
7.07898	0.87139	0.87195	0.87543	0.87945
7.1535	0.87124	0.87251	0.87452	0.8786
7.22801	0.87118	0.87209	0.87386	0.87958
7.30253	0.8698	0.87125	0.87475	0.87947
7.37704	0.86931	0.8736	0.87385	0.87889
7.45156	0.87076	0.87237	0.87445	0.8786
7.52608	0.86951	0.87061	0.87372	0.87746
7.60059	0.87013	0.87223	0.87395	0.87977
7.67511	0.8688	0.87171	0.87382	0.8775
7.74962	0.86896	0.87029	0.87305	0.87759
7.82414	0.86961	0.87078	0.87392	0.87784
7.89865	0.86946	0.86993	0.87401	0.87713
7.97317	0.86951	0.87044	0.87354	0.87741
8.04768	0.86919	0.87114	0.87298	0.87829
8.1222	0.86824	0.87131	0.87252	0.87773
8.19672	0.86801	0.86964	0.87227	0.87876
8.27123	0.86903	0.87019	0.87241	0.87726
8.34575	0.86825	0.87039	0.87272	0.87759
8.42026	0.86887	0.87007	0.87232	0.87837
8.49478	0.86831	0.87013	0.87219	0.87908
8.56929	0.86716	0.87108	0.87226	0.87865
8.64381	0.86804	0.86952	0.87253	0.87703
8.71833	0.86774	0.86935	0.87209	0.87779
8.79284	0.86724	0.86995	0.87201	0.87794
8.86736	0.86762	0.86981	0.87265	0.87619
8.94187	0.86773	0.86946	0.87293	0.87767
9.01639	0.86849	0.86927	0.87242	0.87841
9.0909	0.86731	0.86948	0.87263	0.87859
9.16542	0.86778	0.86932	0.87321	0.87735
9.23993	0.86787	0.86884	0.87299	0.87776
9.31445	0.86663	0.86968	0.87275	0.87708
9.38897	0.86707	0.86891	0.87268	0.87742
9.46348	0.8666	0.86839	0.87222	0.87838
9.538	0.86684	0.8692	0.87229	0.87681
9.61251	0.86728	0.8696	0.8725	0.8782
9.68703	0.86694	0.86872	0.87245	0.87822
9.76154	0.86746	0.86964	0.87202	0.87832
9.83606	0.86741	0.86906	0.87153	0.87679
9.91057	0.86686	0.86875	0.87239	0.87769
9.98509	0.8662	0.86952	0.87215	0.87753
10.0596	0.86736	0.86896	0.87253	0.87777
10.1341	0.86694	0.86823	0.87275	0.87687
10.2086	0.86747	0.86923	0.87224	0.87817
10.2831	0.86774	0.8689	0.87271	0.87814
10.3577	0.86649	0.86907	0.87193	0.87759
10.4322	0.86791	0.8692	0.87311	0.8779
10.5067	0.86746	0.8685	0.87157	0.87797
10.5812	0.86646	0.86854	0.87163	0.87843
10.6557	0.86655	0.86913	0.87334	0.87845
10.7302	0.86753	0.86887	0.87236	0.87829
10.8048	0.86659	0.86968	0.87168	0.87859
10.8793	0.86745	0.8693	0.87136	0.87813
10.9538	0.86688	0.86935	0.87188	0.87823
11.0283	0.86655	0.86952	0.87125	0.87892
11.1028	0.86627	0.86943	0.87191	0.87869
11.1773	0.86563	0.86981	0.87193	0.87859
11.2519	0.86614	0.86912	0.87233	0.87789
11.3264	0.86746	0.86927	0.87179	0.87842
11.4009	0.86725	0.86891	0.87204	0.87854
11.4754	0.866	0.86917	0.87106	0.87937
11.5499	0.86741	0.8695	0.87178	0.87889
11.6244	0.86648	0.86922	0.87218	0.87923
11.6989	0.8677	0.86818	0.87224	0.87919
11.7735	0.86587	0.86852	0.87067	0.87895
11.848	0.86738	0.86846	0.87145	0.87931
11.9225	0.86719	0.86965	0.87165	0.88002
11.997	0.86764	0.86963	0.87168	0.87942
12.0715	0.86793	0.87002	0.87297	0.87922
12.146	0.86769	0.87065	0.87167	0.8795
12.2206	0.86757	0.86939	0.87085	0.87821
12.2951	0.86729	0.86959	0.87316	0.87959
12.3696	0.86744	0.86993	0.8722	0.87863
12.4441	0.86676	0.86921	0.87273	0.87974
12.5186	0.86771	0.86982	0.87174	0.87965
12.5931	0.86766	0.8697	0.87383	0.87886
12.6677	0.86737	0.87026	0.87362	0.87983
12.7422	0.86821	0.86942	0.87393	0.88116
12.8167	0.86709	0.86986	0.87263	0.87949
12.8912	0.86686	0.87023	0.8741	0.8814
12.9657	0.86752	0.8699	0.87315	0.88017
13.0402	0.86825	0.87	0.87285	0.87992
13.1148	0.86906	0.86942	0.87336	0.88086
13.1893	0.86758	0.87078	0.87416	0.88052
13.2638	0.86773	0.86983	0.87367	0.88115
13.3383	0.86827	0.86966	0.87512	0.88132
13.4128	0.86901	0.87015	0.87335	0.88134
13.4873	0.86794	0.87006	0.87342	0.88166
13.5618	0.86864	0.87055	0.87474	0.8811
13.6364	0.86746	0.87062	0.8727	0.88095
13.7109	0.86865	0.87095	0.87485	0.88181
13.7854	0.86784	0.87026	0.87383	0.88101
13.8599	0.86892	0.87016	0.87427	0.88237
13.9344	0.86888	0.87082	0.87317	0.88171
14.0089	0.86777	0.87269	0.87396	0.88186
14.0834	0.8684	0.87073	0.87345	0.88186
14.158	0.86809	0.87098	0.87316	0.88163
14.2325	0.86842	0.87069	0.87331	0.88195
14.307	0.86896	0.87118	0.87379	0.8821
14.3815	0.86896	0.87145	0.87388	0.88213
14.456	0.86725	0.87047	0.87356	0.88134
14.5305	0.86984	0.87	0.8746	0.88309
14.6051	0.86856	0.87152	0.87413	0.88254
14.6796	0.8689	0.87126	0.87363	0.8816
14.7541	0.869	0.87223	0.87382	0.8829
14.8286	0.86885	0.87208	0.87494	0.88308
14.9031	0.86961	0.87152	0.87455	0.88339
14.9776	0.86949	0.87128	0.87501	0.88351
15.0521	0.86964	0.87168	0.8752	0.88323
15.1267	0.86917	0.87105	0.8744	0.88306
15.2012	0.86996	0.87188	0.87382	0.88337
15.2757	0.8696	0.87089	0.87498	0.88446
15.3502	0.86978	0.87193	0.87459	0.88327
15.4247	0.86959	0.87241	0.87552	0.88362
15.4992	0.86993	0.87102	0.87453	0.88373
15.5738	0.87022	0.87178	0.87669	0.8841
15.6483	0.87013	0.87246	0.87413	0.88442
15.7228	0.86987	0.87235	0.87548	0.8846
15.7973	0.86965	0.87257	0.87557	0.88474
15.8718	0.87008	0.87251	0.87555	0.88429
15.9463	0.87061	0.87256	0.87645	0.88452
16.0208	0.8697	0.87283	0.87625	0.88405
16.0954	0.87097	0.87195	0.87644	0.88486
16.1699	0.87007	0.87293	0.87647	0.88389
16.2444	0.87026	0.87297	0.87553	0.88562
16.3189	0.87033	0.87253	0.877	0.8861
16.3934	0.87114	0.87314	0.87724	0.88603
16.4679	0.87161	0.87296	0.87606	0.88608
16.5425	0.87025	0.87203	0.87562	0.88475
16.617	0.87049	0.87283	0.87694	0.88555
16.6915	0.87082	0.87316	0.87696	0.88671
16.766	0.87139	0.87313	0.87687	0.88458
16.8405	0.87075	0.87426	0.87702	0.88726
16.915	0.87254	0.87408	0.87734	0.88606
16.9896	0.87127	0.87343	0.87805	0.88678
17.0641	0.87101	0.87412	0.87783	0.8864
17.1386	0.87217	0.87376	0.87641	0.88631
17.2131	0.87174	0.87354	0.87736	0.88582
17.2876	0.87199	0.87399	0.8776	0.88741
17.3621	0.87239	0.8749	0.87743	0.88626
17.4367	0.8716	0.87391	0.87792	0.88657
17.5112	0.87191	0.87363	0.87805	0.88749
17.5857	0.87169	0.87434	0.8775	0.88729
17.6602	0.87205	0.8745	0.87952	0.88767
17.7347	0.87206	0.87369	0.87934	0.88754
17.8092	0.87174	0.87469	0.87787	0.8883
17.8837	0.87216	0.87388	0.87873	0.88744
17.9583	0.87176	0.87484	0.87938	0.88798
18.0328	0.87175	0.87412	0.87837	0.88695
18.1073	0.87174	0.87486	0.8799	0.88778
18.1818	0.87241	0.87552	0.87861	0.88877
18.2563	0.87314	0.87476	0.87952	0.88881
18.3308	0.87302	0.87466	0.87958	0.88906
18.4053	0.8716	0.87569	0.87918	0.88854
18.4799	0.87235	0.87539	0.88039	0.88892
18.5544	0.87289	0.87588	0.88019	0.88893
18.6289	0.87307	0.8755	0.87999	0.88952
18.7034	0.87384	0.8752	0.88001	0.88939
18.7779	0.87258	0.87639	0.88037	0.88879
18.8525	0.87369	0.87566	0.87991	0.88955
18.927	0.87377	0.87658	0.88037	0.88857
19.0015	0.87309	0.87632	0.88042	0.88962
19.076	0.87373	0.87458	0.87984	0.8895
19.1505	0.87325	0.87608	0.87983	0.88891
19.225	0.8746	0.87589	0.8815	0.88957
19.2995	0.87347	0.87617	0.88145	0.88892
19.3741	0.87349	0.87567	0.88125	0.88922
19.4486	0.87445	0.87603	0.88125	0.89058
19.5231	0.87332	0.87623	0.88017	0.89038
19.5976	0.87369	0.87654	0.88148	0.89077
19.6721	0.87406	0.87711	0.88083	0.89081
19.7466	0.87468	0.87702	0.88127	0.89069
19.8211	0.87486	0.87752	0.88196	0.89023
19.8957	0.87488	0.87681	0.88225	0.89092
19.9702	0.87447	0.87713	0.88143	0.89057
20.0447	0.87517	0.87685	0.88219	0.89072
20.1192	0.87509	0.8773	0.88229	0.89058
20.1937	0.87545	0.87687	0.88095	0.89138
20.2682	0.87535	0.87828	0.88235	0.89144
20.3428	0.87456	0.87804	0.88239	0.89111
20.4173	0.87506	0.87787	0.88224	0.89156
20.4918	0.8748	0.87799	0.88247	0.89163
20.5663	0.87453	0.8779	0.88222	0.89172
20.6408	0.8753	0.878	0.88369	0.89312
20.7153	0.87574	0.87778	0.8828	0.89205
20.7899	0.8751	0.87814	0.88348	0.89248
20.8644	0.87464	0.87803	0.88338	0.89327
20.9389	0.87613	0.87886	0.88428	0.89262
21.0134	0.8839	0.88638	0.89124	0.89912
21.0879	0.89821	0.90167	0.90827	0.91602
21.1624	0.90669	0.90925	0.91518	0.92323
21.237	0.91085	0.9142	0.91935	0.92892
21.3115	0.91486	0.91783	0.92337	0.93336
21.386	0.91804	0.92037	0.92661	0.93512
21.4605	0.92054	0.92421	0.92916	0.9385
21.535	0.92286	0.92747	0.93212	0.94097
21.6095	0.92567	0.92969	0.93471	0.94282
21.684	0.92821	0.93161	0.93809	0.94465
21.7586	0.93001	0.93346	0.93879	0.94683

## Sheet: List3
Time	0 mM S-Carvone	1.0 mM S-Carvone
-3.57675	0.9988	0.99944
-3.50223	1.00036	1.00031
-3.42772	0.99919	0.99925
-3.3532	1.00002	1.00044
-3.27869	0.99962	1.00026
-3.20417	0.99971	0.99934
-3.12966	0.99954	0.99951
-3.05514	0.99992	1.00002
-2.98062	1.00054	0.99904
-2.90611	1.00071	0.99922
-2.83159	0.99972	1.00044
-2.75708	1.0007	1.00007
-2.68256	1.00028	1.00105
-2.60805	0.99937	0.99873
-2.53353	0.99978	1.0006
-2.45901	0.99943	0.99919
-2.3845	1.00045	0.99988
-2.30998	0.99874	0.99979
-2.23547	0.99961	0.99906
-2.16095	1.00008	0.99953
-2.08644	1.00015	1.00017
-2.01192	1.00029	0.99932
-1.93741	0.99992	0.99935
-1.86289	1.00023	1.00079
-1.78837	0.99955	1.00064
-1.71386	0.99977	1.00008
-1.63934	0.99863	0.99912
-1.56483	0.99929	1.0001
-1.49031	0.99966	0.99983
-1.4158	1.00085	0.99969
-1.34128	0.99949	1.00055
-1.26677	1.00016	1.00034
-1.19225	0.99905	1.00032
-1.11773	1.0004	1.00017
-1.04322	0.99956	0.99963
-0.9687	0.99959	0.99877
-0.89419	0.99876	0.999
-0.81967	0.99808	0.99978
-0.74516	0.99879	0.99985
-0.67064	1.00099	0.99834
-0.59612	0.99894	0.99914
-0.52161	0.99967	0.99846
-0.44709	0.99807	0.99972
-0.37258	0.99904	0.99926
-0.29806	1.00019	0.99979
-0.22355	1.00026	0.99921
-0.14903	0.99936	0.9995
-0.07452	1.00008	0.99912
0	0.99761	0.99852
0.07452	0.98695	0.9867
0.14903	0.98119	0.98183
0.22355	0.97773	0.97776
0.29806	0.97482	0.97586
0.37258	0.97228	0.9732
0.44709	0.97004	0.97055
0.52161	0.96825	0.96785
0.59612	0.96615	0.96707
0.67064	0.965	0.96448
0.74516	0.96274	0.9625
0.81967	0.9612	0.96273
0.89419	0.9603	0.96092
0.9687	0.95935	0.95961
1.04322	0.95846	0.95702
1.11773	0.95602	0.95776
1.19225	0.95684	0.9552
1.26677	0.95482	0.95553
1.34128	0.95416	0.95363
1.4158	0.95234	0.95269
1.49031	0.95107	0.95235
1.56483	0.95137	0.95092
1.63934	0.94993	0.94964
1.71386	0.94944	0.94824
1.78837	0.94863	0.94825
1.86289	0.94695	0.94674
1.93741	0.94648	0.94598
2.01192	0.94807	0.94628
2.08644	0.94654	0.94536
2.16095	0.94481	0.9445
2.23547	0.94373	0.94395
2.30998	0.94346	0.94356
2.3845	0.94242	0.94237
2.45901	0.94279	0.9415
2.53353	0.94293	0.94122
2.60805	0.94063	0.9407
2.68256	0.9396	0.94094
2.75708	0.93995	0.94037
2.83159	0.93912	0.9381
2.90611	0.93811	0.9378
2.98062	0.93844	0.93797
3.05514	0.93714	0.93741
3.12966	0.93542	0.93651
3.20417	0.93502	0.93773
3.27869	0.93676	0.93577
3.3532	0.93455	0.93557
3.42772	0.93448	0.93577
3.50223	0.93453	0.93474
3.57675	0.93423	0.93335
3.65126	0.93436	0.93271
3.72578	0.93259	0.93256
3.8003	0.93185	0.93299
3.87481	0.93103	0.93341
3.94933	0.93127	0.93211
4.02384	0.93136	0.93141
4.09836	0.93105	0.93104
4.17287	0.931	0.93119
4.24739	0.92927	0.93054
4.3219	0.92846	0.92883
4.39642	0.92838	0.92957
4.47094	0.9284	0.92916
4.54545	0.92872	0.92748
4.61997	0.92849	0.92922
4.69448	0.92715	0.92796
4.769	0.92773	0.92822
4.84351	0.92788	0.92708
4.91803	0.92676	0.92528
4.99255	0.92586	0.92593
5.06706	0.92505	0.92611
5.14158	0.92489	0.92547
5.21609	0.92483	0.92562
5.29061	0.92502	0.92521
5.36512	0.92595	0.92461
5.43964	0.92421	0.92429
5.51415	0.924	0.92465
5.58867	0.92335	0.92329
5.66319	0.92318	0.92335
5.7377	0.92296	0.92298
5.81222	0.92315	0.92213
5.88673	0.92292	0.92375
5.96125	0.92125	0.92213
6.03576	0.92147	0.92174
6.11028	0.92	0.92149
6.18479	0.92132	0.92127
6.25931	0.92227	0.92178
6.33383	0.92125	0.92076
6.40834	0.91954	0.9202
6.48286	0.91965	0.92048
6.55737	0.91972	0.91911
6.63189	0.91923	0.92039
6.7064	0.92004	0.91923
6.78092	0.91802	0.91924
6.85544	0.91984	0.92043
6.92995	0.91869	0.91887
7.00447	0.91805	0.91824
7.07898	0.9191	0.91874
7.1535	0.91793	0.91784
7.22801	0.91781	0.91779
7.30253	0.91874	0.91739
7.37704	0.91776	0.91757
7.45156	0.91763	0.91769
7.52608	0.91731	0.918
7.60059	0.91676	0.91775
7.67511	0.91704	0.91743
7.74962	0.91579	0.91715
7.82414	0.91614	0.91763
7.89865	0.91626	0.91573
7.97317	0.91585	0.91604
8.04768	0.91533	0.91534
8.1222	0.91632	0.91566
8.19672	0.91535	0.91562
8.27123	0.91654	0.91521
8.34575	0.91499	0.91518
8.42026	0.91498	0.91521
8.49478	0.91514	0.91442
8.56929	0.91395	0.91322
8.64381	0.91519	0.91496
8.71833	0.91526	0.91401
8.79284	0.91396	0.91411
8.86736	0.91457	0.91375
8.94187	0.91308	0.91301
9.01639	0.91295	0.91397
9.0909	0.91361	0.9135
9.16542	0.91287	0.91322
9.23993	0.91356	0.91433
9.31445	0.91341	0.91304
9.38897	0.91288	0.91369
9.46348	0.9133	0.9135
9.538	0.91257	0.91364
9.61251	0.91224	0.91197
9.68703	0.91244	0.91343
9.76154	0.91278	0.91422
9.83606	0.91239	0.91342
9.91057	0.91209	0.91207
9.98509	0.91217	0.9116
10.0596	0.91166	0.91273
10.1341	0.91177	0.91339
10.2086	0.91201	0.91169
10.2831	0.91103	0.91138
10.3577	0.91191	0.91163
10.4322	0.911	0.91149
10.5067	0.91082	0.9111
10.5812	0.9111	0.91064
10.6557	0.91023	0.91032
10.7302	0.9098	0.9101
10.8048	0.91043	0.91053
10.8793	0.91074	0.91139
10.9538	0.91009	0.91109
11.0283	0.91065	0.91037
11.1028	0.91038	0.9104
11.1773	0.91004	0.90957
11.2519	0.90902	0.9104
11.3264	0.90992	0.91123
11.4009	0.91035	0.91044
11.4754	0.90995	0.91056
11.5499	0.9091	0.91165
11.6244	0.90955	0.91022
11.6989	0.91066	0.90911
11.7735	0.90951	0.90855
11.848	0.90972	0.91023
11.9225	0.90879	0.90973
11.997	0.91027	0.90877
12.0715	0.90948	0.90997
12.146	0.90793	0.91002
12.2206	0.90976	0.91069
12.2951	0.90894	0.90984
12.3696	0.90864	0.90894
12.4441	0.90826	0.90905
12.5186	0.90935	0.90895
12.5931	0.90862	0.90776
12.6677	0.90912	0.91013
12.7422	0.90849	0.90791
12.8167	0.90913	0.90857
12.8912	0.90711	0.90852
12.9657	0.909	0.90808
13.0402	0.90839	0.90921
13.1148	0.90856	0.90776
13.1893	0.90879	0.90824
13.2638	0.90716	0.90818
13.3383	0.90798	0.90922
13.4128	0.90844	0.908
13.4873	0.90834	0.90963
13.5618	0.90663	0.90833
13.6364	0.90913	0.90795
13.7109	0.90848	0.90743
13.7854	0.90821	0.90803
13.8599	0.90831	0.9087
13.9344	0.9076	0.90809
14.0089	0.90859	0.9081
14.0834	0.90698	0.90795
14.158	0.90786	0.90882
14.2325	0.90743	0.90679
14.307	0.90823	0.90798
14.3815	0.90733	0.90672
14.456	0.90763	0.90814
14.5305	0.9083	0.90914
14.6051	0.90702	0.90799
14.6796	0.90776	0.90725
14.7541	0.90723	0.9085
14.8286	0.90716	0.90709
14.9031	0.90773	0.9077
14.9776	0.90707	0.90782
15.0521	0.90719	0.90813
15.1267	0.90721	0.90605
15.2012	0.90772	0.90661
15.2757	0.90882	0.90761
15.3502	0.90603	0.90776
15.4247	0.90791	0.90661
15.4992	0.90768	0.90681
15.5738	0.9076	0.9072
15.6483	0.90617	0.90697
15.7228	0.90663	0.90611
15.7973	0.90833	0.90564
15.8718	0.90755	0.9087
15.9463	0.9069	0.90717
16.0208	0.90711	0.9066
16.0954	0.90709	0.90782
16.1699	0.90729	0.90716
16.2444	0.90628	0.90794
16.3189	0.90712	0.90759
16.3934	0.90728	0.90621
16.4679	0.90692	0.90768
16.5425	0.90709	0.90717
16.617	0.90645	0.90592
16.6915	0.90771	0.90595
16.766	0.90758	0.9075
16.8405	0.90681	0.90672
16.915	0.90607	0.90715
16.9896	0.90688	0.90691
17.0641	0.90714	0.90659
17.1386	0.90735	0.90738
17.2131	0.90639	0.90652
17.2876	0.90618	0.90627
17.3621	0.90671	0.90756
17.4367	0.90794	0.90596
17.5112	0.90687	0.90623
17.5857	0.90657	0.90504
17.6602	0.90677	0.90646
17.7347	0.90676	0.90606
17.8092	0.90703	0.90646
17.8837	0.90597	0.90709
17.9583	0.90635	0.90701
18.0328	0.90664	0.9055
18.1073	0.90754	0.90719
18.1818	0.90655	0.90637
18.2563	0.90728	0.90787
18.3308	0.90683	0.90648
18.4053	0.90736	0.90538
18.4799	0.90746	0.9067
18.5544	0.90756	0.90685
18.6289	0.90668	0.90593
18.7034	0.90719	0.90708
18.7779	0.90698	0.90649
18.8525	0.90676	0.90586
18.927	0.9061	0.90692
19.0015	0.9066	0.90661
19.076	0.90762	0.90658
19.1505	0.90731	0.90661
19.225	0.90541	0.90712
19.2995	0.90645	0.90719
19.3741	0.90692	0.90541
19.4486	0.90637	0.90619
19.5231	0.90587	0.90645
19.5976	0.9052	0.90686
19.6721	0.90621	0.90542
19.7466	0.90685	0.90643
19.8211	0.90531	0.90717
19.8957	0.90685	0.90704
19.9702	0.90612	0.90677
20.0447	0.90613	0.90741
20.1192	0.90669	0.90733
20.1937	0.90603	0.90685
20.2682	0.90634	0.90638
20.3428	0.90519	0.9077
20.4173	0.90598	0.90637
20.4918	0.90613	0.90603
20.5663	0.90638	0.90629
20.6408	0.90569	0.90677
20.7153	0.90564	0.90629
20.7899	0.90554	0.90664
20.8644	0.90573	0.90644
20.9389	0.9065	0.90652
21.0134	0.9117	0.9136
21.0879	0.92121	0.92168
21.1624	0.92549	0.92737
21.237	0.93005	0.92962
21.3115	0.9315	0.93267
21.386	0.93391	0.93534
21.4605	0.93623	0.93681
21.535	0.93644	0.93815
21.6095	0.93899	0.93893
21.684	0.94128	0.94087
21.7586	0.94168	0.94284
