# Supplementary material for: Monoterpenoid aryl hydrocarbon receptor allosteric antagonists protect against ultraviolet skin damage in female mice
Source: Nat Commun. 2023 May 11;14:2728. doi: 10.1038/s41467-023-38478-6 (PMC10174618; doi:10.1038/s41467-023-38478-6)
Supplement: Supplementary file 4 — source data [file 41467_2023_38478_MOESM4_ESM.zip › DATA - ONDROVA new/Figure 4/Figure 4C.xlsx]

## Sheet: TSA
Conc. (mM)	S-carvone	S-carvone	S-carvone
10	-0.20602	-0.93716	-0.96185
6	-0.38412	-0.68967	-0.59523
4	-0.69865	-0.83791	-0.12366
2	-0.48708	-0.99429	-0.33723
1.5	0.159626	-0.93715	-0.04504
1	0.086662	-0.85493	0.324207
0.5	-0.00615	-0.75717	0.572891
0	-0.23453	-0.36732	0.700935

## Sheet: cTSA
Temperature (˚C)	DMSO	DMSO	DMSO	DMSO	S-carvone (10 mM)	S-carvone (10 mM)	S-carvone (10 mM)	S-carvone (10 mM)	R-carvone (10 mM)	R-carvone (10 mM)	R-carvone (10 mM)	R-carvone (10 mM)	S-carvone (0.5 mM)	S-carvone (0.5 mM)	S-carvone (0.5 mM)	S-carvone (0.5 mM)	R-carvone (0.5 mM)	R-carvone (0.5 mM)	R-carvone (0.5 mM)	R-carvone (0.5 mM)	DMSO_2	DMSO_2	DMSO_2	DMSO_2
62	10075	11358	12511	12298	11423	11858	11615	11551	11427	11389	10775	12736	13081	12194	11593	12093	12466	11811	11406	11334	12187	11920	10641	11164
61.5	10912	12349	13456	12842	11772	13367	12283	12536	12838	13269	12924	13761	13272	13297	13128	13700	13234	13336	13269	12466	12993	13043	11752	11821
60.8	10673	13253	14309	13785	12952	13684	13505	13769	13344	13593	14100	14918	15389	14115	14406	15606	14117	14313	14133	13763	14102	14039	13416	13097
59.7	11555	12988	14122	14369	13728	14449	13998	14085	14163	15238	15530	14941	16282	15614	15552	15176	15182	14068	14751	14689	14231	14181	13144	12117
58	12402	13749	15148	14439	13969	15203	14752	14459	14666	15121	15523	15984	16566	15770	15966	15955	15084	15199	14345	14841	13965	14473	13188	13045
56.3	13278	15739	16519	16448	15028	16415	16317	16379	16657	17469	17834	18008	18484	16729	17903	17524	16871	17565	16502	15863	15802	15830	14581	13765
53.9	17217	18680	19192	19885	18931	20294	21597	20574	21085	21433	21482	22153	22163	22246	21425	21207	21138	20498	20480	18898	17811	19019	16710	17168
51.5	26763	26049	28042	27832	25294	27345	26490	27732	26675	29287	28849	29732	29798	29438	29355	28461	29138	28307	28954	26472	26764	27532	25126	24398
48.5	37237	42604	45825	45586	40672	43275	43696	44568	43165	44636	45799	44041	45284	44723	46537	45190	43192	43379	40104	40424	40749	42685	34846	36398
46	76735	58125	65036	61610	58073	59653	59729	62985	58815	57850	61800	66684	71279	63839	63258	60504	60825	61896	60425	55984	58116	61277	52847	50263
44	59010	67066	72646	76005	71072	73508	72957	76685	74215	72809	75840	66796	79368	74546	77632	74560	71251	70534	75819	63684	70622	65476	54908	57102
42.1	74310	74062	83239	85208	80546	81449	88957	88001	81832	80593	82818	81013	84345	78532	80780	77577	74065	67734	77603	67209	66250	70706	62210	60014
40.5	66990	74302	85739	85639	83593	85856	85162	86401	85814	85531	89478	85296	86515	86130	88365	84876	79440	74993	80293	73319	78549	74938	68554	65558
39.3	66677	66937	89042	89797	84310	86143	83624	89682	85872	82783	88033	86781	92388	89759	88910	85974	82443	80864	82015	74877	76780	68836	63600	67620
38.4	69706	69714	83273	90140	85313	85003	83756	88581	85648	84062	89255	84968	94347	88889	89762	88295	81928	83727	87639	74645	81089	75558	63854	65855
38	66849	74488	87658	85208	82462	79795	81009	82478	81363	81285	84294	87652	92422	85652	84832	81930	75869	75445	82479	72308	75641	70262	68492	67476
