# Supplementary material for: Monoterpenoid aryl hydrocarbon receptor allosteric antagonists protect against ultraviolet skin damage in female mice
Source: Nat Commun. 2023 May 11;14:2728. doi: 10.1038/s41467-023-38478-6 (PMC10174618; doi:10.1038/s41467-023-38478-6)
Supplement: Supplementary file 4 — source data [file 41467_2023_38478_MOESM4_ESM.zip › DATA - ONDROVA new/Figure 4/Figure 4E/1036.5001.LIFT/1SRef/acqu]

##TITLE=  XMASS Parameter file
##JCAMPDX=  5.0
##DATATYPE=  CONTINUOUS MASS SPECTRUM
##ORIGIN=  XMASS, Bruker-Daltonics (USA) and Bruker-Daltonik (GER)
##OWNER=  TOF User
##SPECTROMETER/DATASYSTEM=  Bruker Flex Series
##.SPECTROMETER TYPE=  TOF
##.INLET=  DIRECT
##.IONIZATION MODE=  LD+
##$ACQMID= 0 
##$ACQVSMA= 3 
##$ACQVSMI= 0 
##$ADC= 1 
##$ANT= no 
##$AOfs= 1.1 
##$AQOP_m= 1 
##$AQ_mod= 6 
##$ATTEN= 0 
##$AccE= 20000 
##$AccE_is= 0 
##$AppTyp= 0 
##$BYTORDA= 0 
##$CIDOn= no 
##$CTOF= 0 
##$Calmet= 1 
##$CapEnt= -4000 
##$CapExit= 0 
##$CapHtr= 0 
##$Corona= 0 
##$Cycle= 100 
##$Cyl= 0 
##$DATE= 0 
##$DCOff1= 0 
##$DComp= no 
##$DE= 625 
##$DELAY= 24825 
##$DIGTYP= 16 
##$DPCAL1= 0 
##$DR_end= 6 
##$DR_set= 12 
##$DR_strt= 12 
##$DS= 0 
##$DTATYPE= 0 
##$DW= 0.40000001 
##$DataTyp= 2 
##$DefDly= 0 
##$DeflOff= 30 
##$DigDep= 8 
##$DigTrig= 100 
##$DryFlow= 0 
##$DrySW= 0 
##$DryTemp= 150 
##$EOSTime= 0.92799997 
##$EndP= -3500 
##$Enhance= no 
##$EsiMode= 0 
##$Extract= 0 
##$FASTON= yes 
##$FOV= 20 
##$FPCAL1= 435.064724 
##$FPCAL2= 5774768.606828 
##$FPCAL3= -0.089004 
##$FPMASS= 2466.7 
##$FPON= no 
##$FPSHIFT= 0 
##$FW= 2500 
##$Flatlin= no 
##$FpWinHi= 4.6642509 
##$FpWinLo= 4.6642509 
##$GDEDLY= 0 
##$GDEON= yes 
##$GDETime= 0 
##$GSpotId= 0 
##$GSpotno= -1 
##$GatStr= 0 
##$Gate= 100 
##$HITURBO= no 
##$HPCML3= 0 
##$HPClBHi= 0 
##$HPClBLo= 0 
##$HPClOrd= 0 
##$HPClUse= yes 
##$Hpcgc0= 0 
##$Hpcgc2= 0 
##$IS2BNDV= 0 
##$ISD= no 
##$InstTyp= 2 
##$IsCalib= no 
##$LASP= 1 
##$LBNDVAL= 0 
##$LINDIS= 0 
##$LLNSBND= no 
##$LasFoc= 7 
##$LftHV1= 0 
##$LftHV2= 0 
##$Lift1= 19 
##$Lift2= 3.7 
##$MC2= 4 
##$ML1= 20000 
##$ML1_raw= 0 
##$ML2= 0 
##$ML2_raw= 0 
##$ML3= 0 
##$ML3_raw= 0 
##$MSupMz= 500 
##$MW_low= 15 
##$MapMode= 0 
##$Masserr= 1000 
##$MatSup= 0 
##$NBL= 1 
##$NC= 0 
##$NS= 16 
##$NSdigit= 1 
##$NebFlow= 0 
##$NebSW= 0 
##$NebTemp= 30 
##$NoSHOTS= 41000 
##$OFFSET= 1000 
##$PAPS= 0 
##$PIEDLY= 90 
##$POLARI= 1 
##$PR= 1 
##$PULSER= 10 
##$PULSREP= 10000 
##$Parent= 1036.50014744622 
##$RBNDVAL= 0 
##$REPHZ= 1000 
##$RFAmp= 600 
##$RFFreq= 5 
##$RG= 1 
##$RLNSBND= no 
##$RTSmoo= 0 
##$Realign= 0 
##$Ref2= 14.15 
##$RefFull= 0 
##$ReflE= 0 
##$Repel= 20 
##$RetTime= 0 
##$RunDId= 0 
##$RunId= 0 
##$SF= 0 
##$SFO1= 0 
##$SPType= 2 
##$SW= 0 
##$SW_p= 100 
##$SampId= 0 
##$Sens1= 100 
##$Sens2= 0 
##$Skim1= 20 
##$SumShot= 0 
##$Sync= 1 
##$TD= 86698 
##$TIB= 5 
##$TLft= 16600 
##$TLftCor= 0 
##$TLift= 580 
##$TPLMS= 23740 
##$TargId= 0 
##$TgCount= 169 
##$Trans= 100 
##$Trap= 45 
##$UDeflL= 0 
##$UGrid= 0 
##$UIS2BND= no 
##$ULensR= 0 
##$UPAcc= 0 
##$URepel= 9000 
##$Udefl= 0 
##$UdetL= 0 
##$UdetR= 2.545 
##$Uhim= 0 
##$Uhimass= 0 
##$Uis1= 7.5 
##$Uis2= 6.8000002 
##$Ulens= 3.5 
##$Uref_is= 0 
##$Urefl= 29.5 
##$XLens= -50 
##$YMAX_a= 9000 
##$YMIN_a= -2147483648 
##$ACQMETH= <D:\Methods\flexControlMethods\Service_New_Probe_Movement_2022_03_02\LIFT_service_2022_03_03_NewRef.lft> 
##$AQ_DATE= <2022-03-23T11:41:46.609+01:00> 
##$AUNM= <> 
##$AXMeth= <> 
##$CALME= (0..15) 
0 0 0 0 0 0 0 0 
0 0 0 0 0 0 0 0 
##$CALMR= (0..15) 
0 0 0 0 0 0 0 0 
0 0 0 0 0 0 0 0 
##$CALNAM1= <> 
##$CALNAM2= <> 
##$CALNAM3= <> 
##$CALNAM4= <> 
##$CALNAM5= <> 
##$CALNAM6= <> 
##$CALNAM7= <> 
##$CHIPNO= <0> 
##$CMT1= <> 
##$CMT2= <> 
##$CMT3= <> 
##$CMT4= <> 
##$CalStar= <<?xml version="1.0" encoding="ISO-8859-1"?><cs version="1.0"><ca>LiftFull</ca><cm>Unknown</cm><cd>2022-03-03T19:23:29.000+00:00</cd><cr>OK</cr><pn>flexControl</pn><pv>3.4.135.0</pv><un>sebelam</un><rsid>4DEE2B30-13E0-4943-9110-9FD34FEC1CCE</rsid><cocp>0</cocp></cs>> 
##$D= (0..31) 
0 0 0 0 0 0 0 0 
0 0 0 0 0 0 0 0 
0 0 0 0 0 0 0 0 
0 0 0 0 0 0 0 0 
##$DOMNAME= <> 
##$FAMeth= <> 
##$FASTCal= <> 
##$FCVer= <flexControl 3.4.135.0> 
##$GEOFILE= <> 
##$Gelcode= <> 
##$HPCStr= <> 
##$HPCal= (0..31) 
0 0 0 0 0 0 0 0 
0 0 0 0 0 0 0 0 
0 0 0 0 0 0 0 0 
0 0 0 0 0 0 0 0 
##$ID_raw= <53178883-9E1A-422D-ADD9-FF312A503BF1> 
##$IN= (0..31) 
0.001 0.001 0.001 0.001 0.001 0.001 0.001 0.001 
0.001 0.001 0.001 0.001 0.001 0.001 0.001 0.001 
0.001 0.001 0.001 0.001 0.001 0.001 0.001 0.001 
0.001 0.001 0.001 0.001 0.001 0.001 0.001 0.001 
##$INSTRUM= <F2-TOFTOF-PC> 
##$InstrID= <8276601.00445> 
##$LIFTC= (0..2) 
625.662301 3996081.555769 -0.122558 
##$MOTPOS= <(-107670.0,-71620.0)> 
##$Mctrlst= <> 
##$NTBCal= <V3.0CCalibrator 10 1 0 0 -2147483648 2147483647  V1.0CHPCData  Order 0 vCoeff V1.0VectorDouble 0  c2 0 c0 0 minMass 0 maxMass 0 bUse 0 endCHPCData V1.0CLift2CalibrationConstants V3.0CTOFCalibrationConstants 24825.599999999999 0.39999999999999997 0 0 0 2 11 V1.0CCalibPolynomial V1.0VectorDouble 7 -324.162401207024 1237.1002220794401 7.5457420467203198 -0.94154378256590299 0.044559591973420201 -0.00106429707881617 1.04178195903057e-005 757.39916000000005 8.3707825201709802 27.5208858869042 V1.0CCalibPolynomial V1.0VectorDouble 7 -348.501249730827 1254.68356241842 3.6916525878879498 -0.49658085092545801 0.0211248313088605 -0.000452738209879111 3.9899818154057098e-006 1046.5418 8.3707825201709802 32.350298298470101 V1.0CCalibPolynomial V1.0VectorDouble 7 -360.47199732386798 1262.4824752478701 1.9179970361956 -0.288093815733026 0.010648700357783701 -0.000198941483127084 1.5624575706988099e-006 1296.68478 8.3707825201709802 36.009509577332501 V1.0CCalibPolynomial V1.0VectorDouble 7 -362.13076350800497 1263.9700913315601 1.6855924840357901 -0.270178709669396 0.0101360723702635 -0.00019281528027168901 1.53476431827564e-006 1347.73543 8.3707825201709802 36.711516313004601 V1.0CCalibPolynomial V1.0VectorDouble 7 -367.36384881209602 1265.54732980219 1.51698716057203 -0.23661693116247901 0.0084440355027751903 -0.000150766271691691 1.10939779121145e-006 1619.8223499999999 8.3707825201709802 40.247016659623398 V1.0CCalibPolynomial V1.0VectorDouble 7 -368.02575787471 1268.0788829343701 1.0162461205355999 -0.18906659203112 0.0064909657876968795 -0.00011096815044969301 7.8363123940858998e-007 1758.9326100000001 8.3707825201709802 41.939630542006398 V1.0CCalibPolynomial V1.0VectorDouble 7 -365.14738925160202 1268.0471024292599 0.79322964629830295 -0.14650872272422799 0.0045348873837893801 -7.0455640360888002e-005 4.5813678561562798e-007 2093.08617 8.3707825201709802 45.750258687793199 V1.0CCalibPolynomial V1.0VectorDouble 7 -355.93556383338603 1264.59689518201 1.20610783097751 -0.15752164891946699 0.0046952632050691395 -6.9892727912852594e-005 4.2653376710458702e-007 2465.1983399999999 8.3707825201709802 49.650763740349497 V1.0CCalibPolynomial V1.0VectorDouble 7 -337.41983680973601 1258.7296024060299 1.8616746917337299 -0.17863150539782799 0.0050106562947510001 -6.9599997750504201e-005 3.8981789667798198e-007 2932.5900000000001 8.3701851831366305 54.153393245483699 V1.0CCalibPolynomial V1.0VectorDouble 7 -307.23059806200598 1259.3983751380899 1.08390164154942 -0.10180214080550901 0.0023034017210840098 -2.6180735420295201e-005 1.24657666833484e-007 3494.6507799999999 10.9581020254422 59.115571383519601 V1.0CCalibPolynomial V1.0VectorDouble 7 -234.242385065484 1240.9364679227599 2.7997767610737299 -0.169595508497356 0.0038854277470508299 -4.5010237399093003e-005 2.1056629807563801e-007 4539.2666499999996 10.491472727887199 67.374079956612405 V1.0CCalibPolynomial V1.0VectorDouble 7 0 1 0 0 0 0 0 2465 58.889207151357702 2465 V1.0VectorDouble 3 0 -17.511802503493399 0.208315410814054 0 0 17179.744882166851 17203.923230939399 1036.500147446224 V1.0CCalibPolynomial V1.0VectorDouble 7 -347.86866549262538 1254.0729095087734 3.8046774918441937 -0.50787288895975558 0.021654874094240214 -0.00046526003962908148 4.1105163373490226e-006 1036.500147446224 8.3305265576090726 32.194722353923503 V1.0CCalibPolynomial V1.0VectorDouble 7 0 1 0 0 0 0 0 1036.500147446224 24.762138699948679 1036.500147446224 0 0 1 1 1 0 V1.0CLift2CalibrationConstants V3.0CTOFCalibrationConstants 24825.599999999999 0.39999999999999997 0 0 0 2 11 V1.0CCalibPolynomial V1.0VectorDouble 7 -324.162401207024 1237.1002220794401 7.5457420467203198 -0.94154378256590299 0.044559591973420201 -0.00106429707881617 1.04178195903057e-005 757.39916000000005 8.3707825201709802 27.5208858869042 V1.0CCalibPolynomial V1.0VectorDouble 7 -348.501249730827 1254.68356241842 3.6916525878879498 -0.49658085092545801 0.0211248313088605 -0.000452738209879111 3.9899818154057098e-006 1046.5418 8.3707825201709802 32.350298298470101 V1.0CCalibPolynomial V1.0VectorDouble 7 -360.47199732386798 1262.4824752478701 1.9179970361956 -0.288093815733026 0.010648700357783701 -0.000198941483127084 1.5624575706988099e-006 1296.68478 8.3707825201709802 36.009509577332501 V1.0CCalibPolynomial V1.0VectorDouble 7 -362.13076350800497 1263.9700913315601 1.6855924840357901 -0.270178709669396 0.0101360723702635 -0.00019281528027168901 1.53476431827564e-006 1347.73543 8.3707825201709802 36.711516313004601 V1.0CCalibPolynomial V1.0VectorDouble 7 -367.36384881209602 1265.54732980219 1.51698716057203 -0.23661693116247901 0.0084440355027751903 -0.000150766271691691 1.10939779121145e-006 1619.8223499999999 8.3707825201709802 40.247016659623398 V1.0CCalibPolynomial V1.0VectorDouble 7 -368.02575787471 1268.0788829343701 1.0162461205355999 -0.18906659203112 0.0064909657876968795 -0.00011096815044969301 7.8363123940858998e-007 1758.9326100000001 8.3707825201709802 41.939630542006398 V1.0CCalibPolynomial V1.0VectorDouble 7 -365.14738925160202 1268.0471024292599 0.79322964629830295 -0.14650872272422799 0.0045348873837893801 -7.0455640360888002e-005 4.5813678561562798e-007 2093.08617 8.3707825201709802 45.750258687793199 V1.0CCalibPolynomial V1.0VectorDouble 7 -355.93556383338603 1264.59689518201 1.20610783097751 -0.15752164891946699 0.0046952632050691395 -6.9892727912852594e-005 4.2653376710458702e-007 2465.1983399999999 8.3707825201709802 49.650763740349497 V1.0CCalibPolynomial V1.0VectorDouble 7 -337.41983680973601 1258.7296024060299 1.8616746917337299 -0.17863150539782799 0.0050106562947510001 -6.9599997750504201e-005 3.8981789667798198e-007 2932.5900000000001 8.3701851831366305 54.153393245483699 V1.0CCalibPolynomial V1.0VectorDouble 7 -307.23059806200598 1259.3983751380899 1.08390164154942 -0.10180214080550901 0.0023034017210840098 -2.6180735420295201e-005 1.24657666833484e-007 3494.6507799999999 10.9581020254422 59.115571383519601 V1.0CCalibPolynomial V1.0VectorDouble 7 -234.242385065484 1240.9364679227599 2.7997767610737299 -0.169595508497356 0.0038854277470508299 -4.5010237399093003e-005 2.1056629807563801e-007 4539.2666499999996 10.491472727887199 67.374079956612405 V1.0CCalibPolynomial V1.0VectorDouble 7 0 1 0 0 0 0 0 2465 58.889207151357702 2465 V1.0VectorDouble 3 0 -17.511802503493399 0.208315410814054 0 0 17179.744882166851 17203.923230939399 1036.500147446224 V1.0CCalibPolynomial V1.0VectorDouble 7 -347.86866549262538 1254.0729095087734 3.8046774918441937 -0.50787288895975558 0.021654874094240214 -0.00046526003962908148 4.1105163373490226e-006 1036.500147446224 8.3305265576090726 32.194722353923503 V1.0CCalibPolynomial V1.0VectorDouble 7 0 1 0 0 0 0 0 1036.500147446224 24.762138699948679 1036.500147446224 0 0 1 1 1 0 > 
##$NTBCalr= <V3.0CCalibrator 10 1 0 0 -2147483648 2147483647  V1.0CHPCData  Order 0 vCoeff V1.0VectorDouble 0  c2 0 c0 0 minMass 0 maxMass 0 bUse 0 endCHPCData V1.0CLift2CalibrationConstants V3.0CTOFCalibrationConstants 24825.599999999999 0.39999999999999997 0 0 0 2 11 V1.0CCalibPolynomial V1.0VectorDouble 7 -324.162401207024 1237.1002220794401 7.5457420467203198 -0.94154378256590299 0.044559591973420201 -0.00106429707881617 1.04178195903057e-005 757.39916000000005 8.3707825201709802 27.5208858869042 V1.0CCalibPolynomial V1.0VectorDouble 7 -348.501249730827 1254.68356241842 3.6916525878879498 -0.49658085092545801 0.0211248313088605 -0.000452738209879111 3.9899818154057098e-006 1046.5418 8.3707825201709802 32.350298298470101 V1.0CCalibPolynomial V1.0VectorDouble 7 -360.47199732386798 1262.4824752478701 1.9179970361956 -0.288093815733026 0.010648700357783701 -0.000198941483127084 1.5624575706988099e-006 1296.68478 8.3707825201709802 36.009509577332501 V1.0CCalibPolynomial V1.0VectorDouble 7 -362.13076350800497 1263.9700913315601 1.6855924840357901 -0.270178709669396 0.0101360723702635 -0.00019281528027168901 1.53476431827564e-006 1347.73543 8.3707825201709802 36.711516313004601 V1.0CCalibPolynomial V1.0VectorDouble 7 -367.36384881209602 1265.54732980219 1.51698716057203 -0.23661693116247901 0.0084440355027751903 -0.000150766271691691 1.10939779121145e-006 1619.8223499999999 8.3707825201709802 40.247016659623398 V1.0CCalibPolynomial V1.0VectorDouble 7 -368.02575787471 1268.0788829343701 1.0162461205355999 -0.18906659203112 0.0064909657876968795 -0.00011096815044969301 7.8363123940858998e-007 1758.9326100000001 8.3707825201709802 41.939630542006398 V1.0CCalibPolynomial V1.0VectorDouble 7 -365.14738925160202 1268.0471024292599 0.79322964629830295 -0.14650872272422799 0.0045348873837893801 -7.0455640360888002e-005 4.5813678561562798e-007 2093.08617 8.3707825201709802 45.750258687793199 V1.0CCalibPolynomial V1.0VectorDouble 7 -355.93556383338603 1264.59689518201 1.20610783097751 -0.15752164891946699 0.0046952632050691395 -6.9892727912852594e-005 4.2653376710458702e-007 2465.1983399999999 8.3707825201709802 49.650763740349497 V1.0CCalibPolynomial V1.0VectorDouble 7 -337.41983680973601 1258.7296024060299 1.8616746917337299 -0.17863150539782799 0.0050106562947510001 -6.9599997750504201e-005 3.8981789667798198e-007 2932.5900000000001 8.3701851831366305 54.153393245483699 V1.0CCalibPolynomial V1.0VectorDouble 7 -307.23059806200598 1259.3983751380899 1.08390164154942 -0.10180214080550901 0.0023034017210840098 -2.6180735420295201e-005 1.24657666833484e-007 3494.6507799999999 10.9581020254422 59.115571383519601 V1.0CCalibPolynomial V1.0VectorDouble 7 -234.242385065484 1240.9364679227599 2.7997767610737299 -0.169595508497356 0.0038854277470508299 -4.5010237399093003e-005 2.1056629807563801e-007 4539.2666499999996 10.491472727887199 67.374079956612405 V1.0CCalibPolynomial V1.0VectorDouble 7 0 1 0 0 0 0 0 2465 58.889207151357702 2465 V1.0VectorDouble 3 0 -17.511802503493399 0.208315410814054 0 0 17179.744882166851 17203.923230939399 1036.500147446224 V1.0CCalibPolynomial V1.0VectorDouble 7 -347.86866549262538 1254.0729095087734 3.8046774918441937 -0.50787288895975558 0.021654874094240214 -0.00046526003962908148 4.1105163373490226e-006 1036.500147446224 8.3305265576090726 32.194722353923503 V1.0CCalibPolynomial V1.0VectorDouble 7 0 1 0 0 0 0 0 1036.500147446224 24.762138699948679 1036.500147446224 0 0 1 1 1 0 V1.0CLift2CalibrationConstants V3.0CTOFCalibrationConstants 24825.599999999999 0.39999999999999997 0 0 0 2 11 V1.0CCalibPolynomial V1.0VectorDouble 7 -324.162401207024 1237.1002220794401 7.5457420467203198 -0.94154378256590299 0.044559591973420201 -0.00106429707881617 1.04178195903057e-005 757.39916000000005 8.3707825201709802 27.5208858869042 V1.0CCalibPolynomial V1.0VectorDouble 7 -348.501249730827 1254.68356241842 3.6916525878879498 -0.49658085092545801 0.0211248313088605 -0.000452738209879111 3.9899818154057098e-006 1046.5418 8.3707825201709802 32.350298298470101 V1.0CCalibPolynomial V1.0VectorDouble 7 -360.47199732386798 1262.4824752478701 1.9179970361956 -0.288093815733026 0.010648700357783701 -0.000198941483127084 1.5624575706988099e-006 1296.68478 8.3707825201709802 36.009509577332501 V1.0CCalibPolynomial V1.0VectorDouble 7 -362.13076350800497 1263.9700913315601 1.6855924840357901 -0.270178709669396 0.0101360723702635 -0.00019281528027168901 1.53476431827564e-006 1347.73543 8.3707825201709802 36.711516313004601 V1.0CCalibPolynomial V1.0VectorDouble 7 -367.36384881209602 1265.54732980219 1.51698716057203 -0.23661693116247901 0.0084440355027751903 -0.000150766271691691 1.10939779121145e-006 1619.8223499999999 8.3707825201709802 40.247016659623398 V1.0CCalibPolynomial V1.0VectorDouble 7 -368.02575787471 1268.0788829343701 1.0162461205355999 -0.18906659203112 0.0064909657876968795 -0.00011096815044969301 7.8363123940858998e-007 1758.9326100000001 8.3707825201709802 41.939630542006398 V1.0CCalibPolynomial V1.0VectorDouble 7 -365.14738925160202 1268.0471024292599 0.79322964629830295 -0.14650872272422799 0.0045348873837893801 -7.0455640360888002e-005 4.5813678561562798e-007 2093.08617 8.3707825201709802 45.750258687793199 V1.0CCalibPolynomial V1.0VectorDouble 7 -355.93556383338603 1264.59689518201 1.20610783097751 -0.15752164891946699 0.0046952632050691395 -6.9892727912852594e-005 4.2653376710458702e-007 2465.1983399999999 8.3707825201709802 49.650763740349497 V1.0CCalibPolynomial V1.0VectorDouble 7 -337.41983680973601 1258.7296024060299 1.8616746917337299 -0.17863150539782799 0.0050106562947510001 -6.9599997750504201e-005 3.8981789667798198e-007 2932.5900000000001 8.3701851831366305 54.153393245483699 V1.0CCalibPolynomial V1.0VectorDouble 7 -307.23059806200598 1259.3983751380899 1.08390164154942 -0.10180214080550901 0.0023034017210840098 -2.6180735420295201e-005 1.24657666833484e-007 3494.6507799999999 10.9581020254422 59.115571383519601 V1.0CCalibPolynomial V1.0VectorDouble 7 -234.242385065484 1240.9364679227599 2.7997767610737299 -0.169595508497356 0.0038854277470508299 -4.5010237399093003e-005 2.1056629807563801e-007 4539.2666499999996 10.491472727887199 67.374079956612405 V1.0CCalibPolynomial V1.0VectorDouble 7 0 1 0 0 0 0 0 2465 58.889207151357702 2465 V1.0VectorDouble 3 0 -17.511802503493399 0.208315410814054 0 0 17179.744882166851 17203.923230939399 1036.500147446224 V1.0CCalibPolynomial V1.0VectorDouble 7 -347.86866549262538 1254.0729095087734 3.8046774918441937 -0.50787288895975558 0.021654874094240214 -0.00046526003962908148 4.1105163373490226e-006 1036.500147446224 8.3305265576090726 32.194722353923503 V1.0CCalibPolynomial V1.0VectorDouble 7 0 1 0 0 0 0 0 1036.500147446224 24.762138699948679 1036.500147446224 0 0 1 1 1 0 > 
##$OS9PATH= <> 
##$OpId= <sebelam> 
##$P= (0..31) 
0 0 0 0 0 0 0 0 
0 0 0 0 0 0 0 0 
0 0 0 0 0 0 0 0 
0 0 0 0 0 0 0 0 
##$PARNM= <> 
##$PATCHNO= <P1> 
##$PATH= <D:\Data\Specs\Marek Sebela\RP_Protein_Digests\220323_AHR_ingel_digest_sample_K01_CHCA_8000shots\0_P1\1\1036.5001.LIFT\1SRef> 
##$PDELAY= (0..3) 
10 10 10 10 
##$PDURA= (0..3) 
10 10 10 10 
##$PEPURL= <> 
##$PLMSC= (0..2) 
392.488281 1875611.466047 -0.151417 
##$PULPROG= <> 
##$PostPr= <> 
##$QS= (0..7) 
83 83 83 83 83 83 83 83 
##$RUNNM= <> 
##$SMOPTS= (0..15) 
11 0 0 0 0 0 0 0 
0 0 0 0 0 0 0 0 
##$SPOTNO= <P1> 
##$TgIDS= <T_0280790_1000162_169> 
##$TgSer= <1000162> 
##$TgTyp= <0280790> 
##$VDLIST= <DDDDDDDDDDDDDDD> 
##$VOLTNM= <> 
##$WEND= (0..3) 
30000 30000 30000 30000 
##$WINY= (0..3) 
3 3 3 3 
##$WSTART= (0..3) 
0 0 0 0 
##$Warplc1= <> 
##$Warplc2= <> 
##$XACQVS= <3.0> 
##$Xml1= <> 
##END=
