# Supplementary material for: Monoterpenoid aryl hydrocarbon receptor allosteric antagonists protect against ultraviolet skin damage in female mice
Source: Nat Commun. 2023 May 11;14:2728. doi: 10.1038/s41467-023-38478-6 (PMC10174618; doi:10.1038/s41467-023-38478-6)
Supplement: Supplementary file 4 — source data [file 41467_2023_38478_MOESM4_ESM.zip › DATA - ONDROVA new/Figure 4/Figure 4E/1036.5001.LIFT/1SRef/pdata/1/MSToolDataInfo]

[Data]
BT Version:=BioTools Version 3.2
Sequence=SIYLWRAK
Title=
Threshold=0.000000
MaxDiff=0.500000
MaxDiffMSMSTolUnitIndex=0
MaxDiffMSMSDistances=0.400000
DeNovo Peak Tolerance=0.500000
MaxDiffParentDeNovo=100.000000
Match Threshold De Novo=0.000000
LIMIT_FIRST=0
Peptide Tolerance Unit=1
TreeViewData=1
GlobalChargeLimitString=1+
[PeakPParam]
Signal_to_Noise_ratio_for_PeakFinder=2.000000
MaxNumberOfPeaks_for_Snap_PeakFinder=500
Peak_Width_for_SumPeakFinder=1.000000
Relative_Intensity_Thresh_for_SumPeakFinder=0.000000
Goodness_Thresshold_for_SNAP=20.000000
UseTopHatBaselineinSNAP=1
Peak_Tolerance_For_Adding_New_Peaks=0.300000
[SequenceViewer]
IonSeriesToMatch=b,y
[DispAnnotation]
Count=15
1=#MN#a
2=#SL#a
3=#MN#b
4=#SL#b
5=#MN#b-17
6=#SL#b-17
7=#MN#b-18
8=#SL#b-18
9=#MN#b+18
10=#SL#b+18
11=#MN#y
12=#SL#y
13=#MN#y-17
14=#SL#y-17
15=#PF#i
[DispAnnotationMSMS]
Count=15
1=#MN#a
2=#SL#a
3=#MN#b
4=#SL#b
5=#MN#b-17
6=#SL#b-17
7=#MN#b-18
8=#SL#b-18
9=#MN#b+18
10=#SL#b+18
11=#MN#y
12=#SL#y
13=#MN#y-17
14=#SL#y-17
15=#PF#i
[Sequence]
CID=PSD DeNovo
ETD-MSTOOL:=ETD ion trap
HideInternalFragments=0
NoLinesToPeaks=0
LeaveAdditionalLinesFreeForAnnotation=0
[Modifications]
1=\NT NT H Hydrogen
2=\CT CT OH Free Acid
Count=2
[TVFP_Results]
###End_Data=
