# Supplementary material for: Monoterpenoid aryl hydrocarbon receptor allosteric antagonists protect against ultraviolet skin damage in female mice
Source: Nat Commun. 2023 May 11;14:2728. doi: 10.1038/s41467-023-38478-6 (PMC10174618; doi:10.1038/s41467-023-38478-6)
Supplement: Supplementary file 4 — source data [file 41467_2023_38478_MOESM4_ESM.zip › DATA - ONDROVA new/Figure 4/Figure 4E/1036.5001.LIFT/1SRef/pdata/1/peaklist.xml]

<?xml version="1.0"?>
<pklist version="1.0" creator="Biotools 3.2" fragmentall="0" shots="41000" date="2022-03-23T11:41:56.623+01:00" parentmass="1036.5001" spectrumid="2022-03-23T11:41:56.623+01:00">
<pk>
<absi>667.0265328870560</absi>
<area>73.40026526447156</area>
<chisq>1672.803990838203</chisq>
<goodn>7505.084273855614</goodn>
<goodn2>0.9268381812333970</goodn2>
<ind>0.0000000000000000</ind>
<lind>6356.000000000000</lind>
<lmass>69.49668091226694</lmass>
<mass>69.74566797187875</mass>
<massgaussian>69.74566797187875</massgaussian>
<meth>4</meth>
<reso>695.8340006136211</reso>
<rind>6658.000000000000</rind>
<rmass>71.11554260480936</rmass>
<s2n>11.58164396679452</s2n>
<type>0</type>
</pk>
<pk>
<absi>1299.261623727392</absi>
<area>134.6775159785746</area>
<chisq>7364.520605044033</chisq>
<goodn>6699.034799761998</goodn>
<goodn2>0.9226025098453174</goodn2>
<ind>1.000000000000000</ind>
<lind>9200.000000000000</lind>
<lmass>85.50598153835462</lmass>
<mass>85.73922457698062</mass>
<massgaussian>85.73922457698062</massgaussian>
<meth>4</meth>
<reso>915.4792065621729</reso>
<rind>9443.000000000000</rind>
<rmass>86.95346570531078</rmass>
<s2n>22.21991256846427</s2n>
<type>0</type>
</pk>
<pk>
<absi>372.3938089915109</absi>
<area>47.26367888985327</area>
<chisq>3713.163968880213</chisq>
<goodn>551.4327470032401</goodn>
<goodn2>0.7437045482117336</goodn2>
<ind>2.000000000000000</ind>
<lind>11607.00000000000</lind>
<lmass>100.4006686126819</lmass>
<mass>100.6859062570649</mass>
<massgaussian>100.6859062570649</massgaussian>
<meth>4</meth>
<reso>884.6758777620287</reso>
<rind>11849.00000000000</rind>
<rmass>101.9669482951618</rmass>
<s2n>6.348794036142710</s2n>
<type>0</type>
</pk>
<pk>
<absi>767.0868788131037</absi>
<area>99.58818895118532</area>
<chisq>842.4307012703958</chisq>
<goodn>16538.12850567564</goodn>
<goodn2>0.9505957981835553</goodn2>
<ind>3.000000000000000</ind>
<lind>12969.00000000000</lind>
<lmass>109.3803480955423</lmass>
<mass>109.6733507546702</mass>
<massgaussian>109.6733507546702</massgaussian>
<meth>4</meth>
<reso>946.3162090860307</reso>
<rind>13205.00000000000</rind>
<rmass>110.9770445330989</rmass>
<s2n>12.94928513855748</s2n>
<type>0</type>
</pk>
<pk>
<absi>879.5356654877162</absi>
<area>116.6048658577348</area>
<chisq>10588.58641835232</chisq>
<goodn>2077.216738467175</goodn>
<goodn2>0.8624972829897141</goodn2>
<ind>4.000000000000000</ind>
<lind>13263.00000000000</lind>
<lmass>111.3712995742778</lmass>
<mass>111.6701400607067</mass>
<massgaussian>111.6701400607067</massgaussian>
<meth>4</meth>
<reso>944.5113108698961</reso>
<rind>13497.00000000000</rind>
<rmass>112.9693195220144</rmass>
<s2n>14.83656872574614</s2n>
<type>0</type>
</pk>
<pk>
<absi>285.6520699304127</absi>
<area>37.62051479650160</area>
<chisq>9567.083907911419</chisq>
<goodn>80.51569595731283</goodn>
<goodn2>0.4655755537497996</goodn2>
<ind>5.000000000000000</ind>
<lind>13701.00000000000</lind>
<lmass>114.3721549299498</lmass>
<mass>114.6650382566562</mass>
<massgaussian>114.6650382566562</massgaussian>
<meth>4</meth>
<reso>977.7471104520769</reso>
<rind>13929.00000000000</rind>
<rmass>115.9507210474320</rmass>
<s2n>4.750215561566201</s2n>
<type>0</type>
</pk>
<pk>
<absi>299.5698859118531</absi>
<area>40.05435773804598</area>
<chisq>1492.282630990985</chisq>
<goodn>574.6863911425659</goodn>
<goodn2>0.7484100431976787</goodn2>
<ind>6.000000000000000</ind>
<lind>14415.00000000000</lind>
<lmass>119.3532724705018</lmass>
<mass>119.6523823961119</mass>
<massgaussian>119.6523823961119</massgaussian>
<meth>4</meth>
<reso>1007.474112747569</reso>
<rind>14640.00000000000</rind>
<rmass>120.9459365641818</rmass>
<s2n>4.947965458884682</s2n>
<type>0</type>
</pk>
<pk>
<absi>488.2199389005373</absi>
<area>75.36939250409475</area>
<chisq>4110.556475241472</chisq>
<goodn>1182.841092201103</goodn>
<goodn2>0.8198622974202047</goodn2>
<ind>7.000000000000000</ind>
<lind>15661.00000000000</lind>
<lmass>128.3118592179712</lmass>
<mass>128.6499284906231</mass>
<massgaussian>128.6499284906231</massgaussian>
<meth>4</meth>
<reso>942.4091912813183</reso>
<rind>15886.00000000000</rind>
<rmass>129.9657450628538</rmass>
<s2n>7.965978802205687</s2n>
<type>0</type>
</pk>
<pk>
<absi>498.5511050291229</absi>
<area>82.25460908150603</area>
<chisq>229.6940735711540</chisq>
<goodn>17916.60387235566</goodn>
<goodn2>0.9525270486672288</goodn2>
<ind>8.000000000000000</ind>
<lind>16593.00000000000</lind>
<lmass>135.2348297695367</lmass>
<mass>135.5999739906930</mass>
<massgaussian>135.5999739906930</massgaussian>
<meth>4</meth>
<reso>932.6426900394794</reso>
<rind>16823.00000000000</rind>
<rmass>136.9726124157006</rmass>
<s2n>8.108618456111586</s2n>
<type>0</type>
</pk>
<pk>
<absi>263.2216954875676</absi>
<area>52.15225024472488</area>
<chisq>780.3429381796726</chisq>
<goodn>572.8769700919320</goodn>
<goodn2>0.7480531832749217</goodn2>
<ind>9.000000000000000</ind>
<lind>17249.00000000000</lind>
<lmass>140.2220153329830</lmass>
<mass>140.6562922611712</mass>
<massgaussian>140.6562922611712</massgaussian>
<meth>4</meth>
<reso>807.6078151154578</reso>
<rind>17497.00000000000</rind>
<rmass>142.1320874730332</rmass>
<s2n>4.249281070932192</s2n>
<type>0</type>
</pk>
<pk>
<absi>511.8072542355707</absi>
<area>110.5233317927417</area>
<chisq>15860.39710446195</chisq>
<goodn>325.3593774266154</goodn>
<goodn2>0.6777365256866090</goodn2>
<ind>10.00000000000000</ind>
<lind>19386.00000000000</lind>
<lmass>157.1268679745843</lmass>
<mass>157.5996543216939</mass>
<massgaussian>157.5996543216939</massgaussian>
<meth>4</meth>
<reso>837.1904130710041</reso>
<rind>19622.00000000000</rind>
<rmass>159.0557869183393</rmass>
<s2n>7.877114181442113</s2n>
<type>0</type>
</pk>
<pk>
<absi>384.7138193942169</absi>
<area>96.08064291341032</area>
<chisq>3054.447821499372</chisq>
<goodn>488.5176189452665</goodn>
<goodn2>0.7295128518179576</goodn2>
<ind>11.00000000000000</ind>
<lind>20465.00000000000</lind>
<lmass>166.0471123919557</lmass>
<mass>166.5872201868699</mass>
<massgaussian>166.5872201868699</massgaussian>
<meth>4</meth>
<reso>776.2496479090297</reso>
<rind>20830.00000000000</rind>
<rmass>169.1233254440758</rmass>
<s2n>5.730218171241891</s2n>
<type>0</type>
</pk>
<pk>
<absi>292.3067691220755</absi>
<area>54.34373177754705</area>
<chisq>11089.75650230921</chisq>
<goodn>42.24311651849782</goodn>
<goodn2>0.3669081632318690</goodn2>
<ind>12.00000000000000</ind>
<lind>21071.00000000000</lind>
<lmass>171.1707706551445</lmass>
<mass>171.5719178488610</mass>
<massgaussian>171.5719178488610</massgaussian>
<meth>4</meth>
<reso>1077.080375842913</reso>
<rind>21396.00000000000</rind>
<rmass>173.9524046845133</rmass>
<s2n>4.275545648450253</s2n>
<type>0</type>
</pk>
<pk>
<absi>2433.711898363497</absi>
<area>514.1820755844348</area>
<chisq>8705.311738985945</chisq>
<goodn>20592.92100619563</goodn>
<goodn2>0.9557085765866942</goodn2>
<ind>13.00000000000000</ind>
<lind>21417.00000000000</lind>
<lmass>174.1329536051169</lmass>
<mass>174.5816557777699</mass>
<massgaussian>174.5816557777699</massgaussian>
<meth>4</meth>
<reso>966.0920294762838</reso>
<rind>21758.00000000000</rind>
<rmass>177.0785405859637</rmass>
<s2n>35.37715840486241</s2n>
<type>0</type>
</pk>
<pk>
<absi>244.5416979342896</absi>
<area>78.17357963868922</area>
<chisq>6093.748994151304</chisq>
<goodn>31.01777180562096</goodn>
<goodn2>0.3235000949854550</goodn2>
<ind>14.00000000000000</ind>
<lind>22536.00000000000</lind>
<lmass>183.8965480907711</lmass>
<mass>184.5720591097344</mass>
<massgaussian>184.5720591097344</massgaussian>
<meth>4</meth>
<reso>678.9288675537691</reso>
<rind>22914.00000000000</rind>
<rmass>187.2582193275425</rmass>
<s2n>3.445586319624299</s2n>
<type>0</type>
</pk>
<pk>
<absi>217.7579064811487</absi>
<area>58.50683247963131</area>
<chisq>485.4892440532167</chisq>
<goodn>212.5031487864532</goodn>
<goodn2>0.6172255114342696</goodn2>
<ind>15.00000000000000</ind>
<lind>22774.00000000000</lind>
<lmass>186.0094098815064</lmass>
<mass>186.5762271320165</mass>
<massgaussian>186.5762271320165</massgaussian>
<meth>4</meth>
<reso>817.5129213750873</reso>
<rind>23134.00000000000</rind>
<rmass>189.2295447013530</rmass>
<s2n>3.012723118893665</s2n>
<type>0</type>
</pk>
<pk>
<absi>266.2927988152488</absi>
<area>64.45468980408502</area>
<chisq>1244.423967010130</chisq>
<goodn>104.3195442118640</goodn>
<goodn2>0.5067299292108981</goodn2>
<ind>16.00000000000000</ind>
<lind>24320.00000000000</lind>
<lmass>200.0447342516482</lmass>
<mass>200.5538822390127</mass>
<massgaussian>200.5538822390127</massgaussian>
<meth>4</meth>
<reso>983.3465836734445</reso>
<rind>24642.00000000000</rind>
<rmass>203.0359111291556</rmass>
<s2n>3.532963178826257</s2n>
<type>0</type>
</pk>
<pk>
<absi>261.0396293162139</absi>
<area>83.85339782545283</area>
<chisq>4470.289796674225</chisq>
<goodn>27.25398580164634</goodn>
<goodn2>0.3062996428963380</goodn2>
<ind>17.00000000000000</ind>
<lind>25474.00000000000</lind>
<lmass>210.8734066074049</lmass>
<mass>211.5421087881522</mass>
<massgaussian>211.5421087881522</massgaussian>
<meth>4</meth>
<reso>786.4980937221409</reso>
<rind>25823.00000000000</rind>
<rmass>214.2077718900716</rmass>
<s2n>3.387676786801777</s2n>
<type>0</type>
</pk>
<pk>
<absi>593.7452188824224</absi>
<area>145.8749302349332</area>
<chisq>4739.982018887963</chisq>
<goodn>1088.040491129617</goodn>
<goodn2>0.8126065694589246</goodn2>
<ind>18.00000000000000</ind>
<lind>25804.00000000000</lind>
<lmass>214.0255325347302</lmass>
<mass>214.5418403793938</mass>
<massgaussian>214.5418403793938</massgaussian>
<meth>4</meth>
<reso>1044.697607305895</reso>
<rind>26117.00000000000</rind>
<rmass>217.0381480116757</rmass>
<s2n>7.517856587331084</s2n>
<type>0</type>
</pk>
<pk>
<absi>388.7456518170349</absi>
<area>125.2685483773200</area>
<chisq>19863.82731607352</chisq>
<goodn>39.70692849382782</goodn>
<goodn2>0.3579604164561547</goodn2>
<ind>19.00000000000000</ind>
<lind>26921.00000000000</lind>
<lmass>224.8788515798744</lmass>
<mass>225.5504903047764</mass>
<massgaussian>225.5504903047764</massgaussian>
<meth>4</meth>
<reso>842.6926336029987</reso>
<rind>27261.00000000000</rind>
<rmass>228.2389207060628</rmass>
<s2n>4.647284161882535</s2n>
<type>0</type>
</pk>
<pk>
<absi>351.8019878322066</absi>
<area>106.6198072234099</area>
<chisq>8504.941787688176</chisq>
<goodn>49.01973845043516</goodn>
<goodn2>0.3888604535294774</goodn2>
<ind>20.00000000000000</ind>
<lind>27226.00000000000</lind>
<lmass>227.8918125702196</lmass>
<mass>228.5231102059908</mass>
<massgaussian>228.5231102059908</massgaussian>
<meth>4</meth>
<reso>909.3491511905284</reso>
<rind>27558.00000000000</rind>
<rmass>231.1956459009284</rmass>
<s2n>4.164174796423306</s2n>
<type>0</type>
</pk>
<pk>
<absi>289.5185400396575</absi>
<area>90.93911771168789</area>
<chisq>3765.077878555484</chisq>
<goodn>43.98940686067935</goodn>
<goodn2>0.3728236930146029</goodn2>
<ind>21.00000000000000</ind>
<lind>27528.00000000000</lind>
<lmass>230.8960714031665</lmass>
<mass>231.5476494615817</mass>
<massgaussian>231.5476494615817</massgaussian>
<meth>4</meth>
<reso>890.5515581848783</reso>
<rind>27864.00000000000</rind>
<rmass>234.2630635230983</rmass>
<s2n>3.403023111027936</s2n>
<type>0</type>
</pk>
<pk>
<absi>651.3296056929759</absi>
<area>205.9981129742270</area>
<chisq>12071.99300573561</chisq>
<goodn>497.9273401002047</goodn>
<goodn2>0.7317864168056001</goodn2>
<ind>22.00000000000000</ind>
<lind>28614.00000000000</lind>
<lmass>241.8719236269286</lmass>
<mass>242.5229979811813</mass>
<massgaussian>242.5229979811813</massgaussian>
<meth>4</meth>
<reso>932.1919223249820</reso>
<rind>28930.00000000000</rind>
<rmass>245.1164163772440</rmass>
<s2n>7.204363054618949</s2n>
<type>0</type>
</pk>
<pk>
<absi>405.9850702318391</absi>
<area>102.7800881868266</area>
<chisq>8398.660318469702</chisq>
<goodn>82.13581435871357</goodn>
<goodn2>0.4687293587069459</goodn2>
<ind>23.00000000000000</ind>
<lind>28817.00000000000</lind>
<lmass>243.9535691032652</lmass>
<mass>244.4767433743941</mass>
<massgaussian>244.4767433743941</massgaussian>
<meth>4</meth>
<reso>1175.276036581010</reso>
<rind>29114.00000000000</rind>
<rmass>247.0161784859272</rmass>
<s2n>4.437549015408441</s2n>
<type>0</type>
</pk>
<pk>
<absi>419.9400109271846</absi>
<area>111.0177431661732</area>
<chisq>5144.825320788296</chisq>
<goodn>178.6853202590244</goodn>
<goodn2>0.5911121837896634</goodn2>
<ind>24.00000000000000</ind>
<lind>29206.00000000000</lind>
<lmass>247.9689770241296</lmass>
<mass>248.5060584359032</mass>
<massgaussian>248.5060584359032</massgaussian>
<meth>4</meth>
<reso>1146.653680224041</reso>
<rind>29492.00000000000</rind>
<rmass>250.9433666237996</rmass>
<s2n>4.548849850344928</s2n>
<type>0</type>
</pk>
<pk>
<absi>318.7915993511153</absi>
<area>102.1960127400821</area>
<chisq>10521.47066526642</chisq>
<goodn>14.08916135124735</goodn>
<goodn2>0.2285987928383542</goodn2>
<ind>25.00000000000000</ind>
<lind>29485.00000000000</lind>
<lmass>250.8703422564621</lmass>
<mass>251.5273678499433</mass>
<massgaussian>251.5273678499433</massgaussian>
<meth>4</meth>
<reso>958.7530279720770</reso>
<rind>29801.00000000000</rind>
<rmass>254.1781084450408</rmass>
<s2n>3.423707770457717</s2n>
<type>0</type>
</pk>
<pk>
<absi>298.5894675276821</absi>
<area>86.75245326801526</area>
<chisq>4757.650122544160</chisq>
<goodn>27.37327561069260</goodn>
<goodn2>0.3068703183796756</goodn2>
<ind>26.00000000000000</ind>
<lind>29774.00000000000</lind>
<lmass>253.8945845527719</lmass>
<mass>254.4922204551330</mass>
<massgaussian>254.4922204551330</massgaussian>
<meth>4</meth>
<reso>1072.143152056434</reso>
<rind>30076.00000000000</rind>
<rmass>257.0754187714879</rmass>
<s2n>3.140325202860141</s2n>
<type>0</type>
</pk>
<pk>
<absi>330.4123754946347</absi>
<area>114.2152519140151</area>
<chisq>2895.773337360366</chisq>
<goodn>51.47280236823441</goodn>
<goodn2>0.3961930841036234</goodn2>
<ind>27.00000000000000</ind>
<lind>30425.00000000000</lind>
<lmass>260.7774732267759</lmass>
<mass>261.4778069685267</mass>
<massgaussian>261.4778069685267</massgaussian>
<meth>4</meth>
<reso>929.5632564651030</reso>
<rind>30736.00000000000</rind>
<rmass>264.1001236995921</rmass>
<s2n>3.339983616365012</s2n>
<type>0</type>
</pk>
<pk>
<absi>543.5890580978424</absi>
<area>202.3897868203448</area>
<chisq>11952.13697887284</chisq>
<goodn>179.7347884829513</goodn>
<goodn2>0.5920059183593360</goodn2>
<ind>28.00000000000000</ind>
<lind>31353.00000000000</lind>
<lmass>270.7581650204388</lmass>
<mass>271.5145583097867</mass>
<massgaussian>271.5145583097867</massgaussian>
<meth>4</meth>
<reso>901.2906365714722</reso>
<rind>31671.00000000000</rind>
<rmass>274.2241006442090</rmass>
<s2n>5.257271076942239</s2n>
<type>0</type>
</pk>
<pk>
<absi>406.3505598911959</absi>
<area>164.2861509043140</area>
<chisq>3014.506199709212</chisq>
<goodn>118.1351344954458</goodn>
<goodn2>0.5264939584368704</goodn2>
<ind>29.00000000000000</ind>
<lind>31618.00000000000</lind>
<lmass>273.6448182228719</lmass>
<mass>274.4636006839020</mass>
<massgaussian>274.4636006839020</massgaussian>
<meth>4</meth>
<reso>840.4296017779979</reso>
<rind>31968.00000000000</rind>
<rmass>277.4823138535940</rmass>
<s2n>3.915555601840498</s2n>
<type>0</type>
</pk>
<pk>
<absi>626.6408722765987</absi>
<area>203.6457266649633</area>
<chisq>20245.25773112542</chisq>
<goodn>148.4912320795699</goodn>
<goodn2>0.5625169758067286</goodn2>
<ind>30.00000000000000</ind>
<lind>32627.00000000000</lind>
<lmass>284.7848983886312</lmass>
<mass>285.4324139740530</mass>
<massgaussian>285.4324139740530</massgaussian>
<meth>4</meth>
<reso>1094.132938147923</reso>
<rind>32918.00000000000</rind>
<rmass>288.0416700337023</rmass>
<s2n>5.683687334739537</s2n>
<type>0</type>
</pk>
<pk>
<absi>518.4342921378234</absi>
<area>184.2458924199228</area>
<chisq>5409.358123466028</chisq>
<goodn>192.1656960556990</goodn>
<goodn2>0.6021577831084288</goodn2>
<ind>31.00000000000000</ind>
<lind>33866.00000000000</lind>
<lmass>298.7880526640528</lmass>
<mass>299.5006875646829</mass>
<massgaussian>299.5006875646829</massgaussian>
<meth>4</meth>
<reso>1058.231248253721</reso>
<rind>34163.00000000000</rind>
<rmass>302.1978988035078</rmass>
<s2n>4.326028137116053</s2n>
<type>0</type>
</pk>
<pk>
<absi>485.3033782007939</absi>
<area>191.8589039639471</area>
<chisq>9847.920999613849</chisq>
<goodn>41.75513637066190</goodn>
<goodn2>0.3652202525474810</goodn2>
<ind>32.00000000000000</ind>
<lind>35827.00000000000</lind>
<lmass>321.6836863352547</lmass>
<mass>322.4628977882474</mass>
<massgaussian>322.4628977882474</massgaussian>
<meth>4</meth>
<reso>1037.592572922715</reso>
<rind>36128.00000000000</rind>
<rmass>325.2777592451542</rmass>
<s2n>3.431097145434761</s2n>
<type>0</type>
</pk>
<pk>
<absi>512.2989158164339</absi>
<area>190.7953179745082</area>
<chisq>21443.77258897968</chisq>
<goodn>15.03947187506432</goodn>
<goodn2>0.2355185576294998</goodn2>
<ind>33.00000000000000</ind>
<lind>36333.00000000000</lind>
<lmass>327.7377296482995</lmass>
<mass>328.4689032235444</mass>
<massgaussian>328.4689032235444</massgaussian>
<meth>4</meth>
<reso>1125.737860340924</reso>
<rind>36616.00000000000</rind>
<rmass>331.1499174410783</rmass>
<s2n>3.487631183465727</s2n>
<type>0</type>
</pk>
<pk>
<absi>628.8361620052889</absi>
<area>268.0995415378063</area>
<chisq>7070.955793663486</chisq>
<goodn>72.10983422326190</goodn>
<goodn2>0.4481898496212106</goodn2>
<ind>34.00000000000000</ind>
<lind>37310.00000000000</lind>
<lmass>339.5973836203762</lmass>
<mass>340.4221065475462</mass>
<massgaussian>340.4221065475462</massgaussian>
<meth>4</meth>
<reso>1026.036251276993</reso>
<rind>37608.00000000000</rind>
<rmass>343.2595033450831</rmass>
<s2n>4.083840084133921</s2n>
<type>0</type>
</pk>
<pk>
<absi>572.9370422915723</absi>
<area>237.1647836509888</area>
<chisq>7686.095956242007</chisq>
<goodn>40.53408723440198</goodn>
<goodn2>0.3609270459454682</goodn2>
<ind>35.00000000000000</ind>
<lind>38680.00000000000</lind>
<lmass>356.6066458935454</lmass>
<mass>357.4033404382159</mass>
<massgaussian>357.4033404382159</massgaussian>
<meth>4</meth>
<reso>1120.110980740166</reso>
<rind>38964.00000000000</rind>
<rmass>360.1881687699861</rmass>
<s2n>3.407637842994489</s2n>
<type>0</type>
</pk>
<pk>
<absi>754.4613465177841</absi>
<area>393.3462099635378</area>
<chisq>14489.76801960774</chisq>
<goodn>63.29261016151392</goodn>
<goodn2>0.4278287020078745</goodn2>
<ind>36.00000000000000</ind>
<lind>44542.00000000000</lind>
<lmass>434.4232865144335</lmass>
<mass>435.3905115586957</mass>
<massgaussian>435.3905115586957</massgaussian>
<meth>4</meth>
<reso>1131.499329995457</reso>
<rind>44823.00000000000</rind>
<rmass>438.3600235377302</rmass>
<s2n>3.356762023411680</s2n>
<type>0</type>
</pk>
<pk>
<absi>695.8683459008615</absi>
<area>299.3633294219653</area>
<chisq>16096.36618872191</chisq>
<goodn>48.21076750415603</goodn>
<goodn2>0.3863753764644138</goodn2>
<ind>37.00000000000000</ind>
<lind>45473.00000000000</lind>
<lmass>447.5392064039933</lmass>
<mass>448.3222176276991</mass>
<massgaussian>448.3222176276991</massgaussian>
<meth>4</meth>
<reso>1422.123114645761</reso>
<rind>45723.00000000000</rind>
<rmass>451.0967766830734</rmass>
<s2n>3.022513257767230</s2n>
<type>0</type>
</pk>
<pk>
<absi>802.5126290615201</absi>
<area>308.1920594624669</area>
<chisq>28324.55736902879</chisq>
<goodn>37.67390918509666</goodn>
<goodn2>0.3504579743056666</goodn2>
<ind>38.00000000000000</ind>
<lind>46312.00000000000</lind>
<lmass>459.5380444140209</lmass>
<mass>460.2418923350006</mass>
<massgaussian>460.2418923350006</massgaussian>
<meth>4</meth>
<reso>1646.223195743222</reso>
<rind>46549.00000000000</rind>
<rmass>462.9582607457099</rmass>
<s2n>3.381497033760575</s2n>
<type>0</type>
</pk>
<pk>
<absi>1321.731301503018</absi>
<area>747.1863556609868</area>
<chisq>12283.06290448324</chisq>
<goodn>695.7323177407945</goodn>
<goodn2>0.7693020359668011</goodn2>
<ind>39.00000000000000</ind>
<lind>49410.00000000000</lind>
<lmass>505.3201558851309</lmass>
<mass>506.3280389986478</mass>
<massgaussian>506.3280389986478</massgaussian>
<meth>4</meth>
<reso>1261.870695487394</reso>
<rind>49672.00000000000</rind>
<rmass>509.2989294282374</rmass>
<s2n>5.184186347765484</s2n>
<type>0</type>
</pk>
<pk>
<absi>1025.189021753653</absi>
<area>488.9887948023227</area>
<chisq>27365.26116614357</chisq>
<goodn>73.56389630697865</goodn>
<goodn2>0.4513276989260306</goodn2>
<ind>40.00000000000000</ind>
<lind>55627.00000000000</lind>
<lmass>604.2634586027045</lmass>
<mass>605.0644137880034</mass>
<massgaussian>605.0644137880034</massgaussian>
<meth>4</meth>
<reso>1900.461245453098</reso>
<rind>55909.00000000000</rind>
<rmass>608.9767748864583</rmass>
<s2n>4.043988745105660</s2n>
<type>0</type>
</pk>
<pk>
<absi>821.8162388527302</absi>
<area>503.5560076365230</area>
<chisq>12830.37772068097</chisq>
<goodn>86.12089145839725</goodn>
<goodn2>0.4762414518099355</goodn2>
<ind>41.00000000000000</ind>
<lind>56100.00000000000</lind>
<lmass>612.1802816433619</lmass>
<mass>613.1955969641183</mass>
<massgaussian>613.1955969641183</massgaussian>
<meth>4</meth>
<reso>1506.310935068270</reso>
<rind>56398.00000000000</rind>
<rmass>617.1964225513835</rmass>
<s2n>3.251462203477775</s2n>
<type>0</type>
</pk>
<pk>
<absi>1053.943599967740</absi>
<area>699.5848794289819</area>
<chisq>17294.50442045251</chisq>
<goodn>162.7593779857851</goodn>
<goodn2>0.5767695517513072</goodn2>
<ind>42.00000000000000</ind>
<lind>56452.00000000000</lind>
<lmass>618.1077362426378</lmass>
<mass>619.2092128907506</mass>
<massgaussian>619.2092128907506</massgaussian>
<meth>4</meth>
<reso>1408.979291686377</reso>
<rind>56762.00000000000</rind>
<rmass>623.3532989781185</rmass>
<s2n>4.210947765109061</s2n>
<type>0</type>
</pk>
<pk>
<absi>1980.856106404702</absi>
<area>1014.236269821058</area>
<chisq>7165.517775198076</chisq>
<goodn>8041.266890992696</goodn>
<goodn2>0.9292987261189283</goodn2>
<ind>43.00000000000000</ind>
<lind>57993.00000000000</lind>
<lmass>644.4179177980943</lmass>
<mass>645.2500019969208</mass>
<massgaussian>645.2500019969208</massgaussian>
<meth>4</meth>
<reso>1932.046914678780</reso>
<rind>58255.00000000000</rind>
<rmass>648.9496378101213</rmass>
<s2n>8.212817686356596</s2n>
<type>0</type>
</pk>
<pk>
<absi>1078.003392523520</absi>
<area>582.4043127537781</area>
<chisq>11258.60684888723</chisq>
<goodn>409.2370467820044</goodn>
<goodn2>0.7077296010701457</goodn2>
<ind>44.00000000000000</ind>
<lind>58207.00000000000</lind>
<lmass>648.1181264325672</lmass>
<mass>648.9911223561387</mass>
<massgaussian>648.9911223561387</massgaussian>
<meth>4</meth>
<reso>1845.617059862115</reso>
<rind>58489.00000000000</rind>
<rmass>653.0114327261152</rmass>
<s2n>4.484672303662640</s2n>
<type>0</type>
</pk>
<pk>
<absi>832.7512700017753</absi>
<area>463.1485794301557</area>
<chisq>21482.04222241407</chisq>
<goodn>58.32921475431161</goodn>
<goodn2>0.4152251404513746</goodn2>
<ind>45.00000000000000</ind>
<lind>58331.00000000000</lind>
<lmass>650.2673651965270</lmass>
<mass>651.1722995656487</mass>
<massgaussian>651.1722995656487</massgaussian>
<meth>4</meth>
<reso>1801.138471910183</reso>
<rind>58623.00000000000</rind>
<rmass>655.3435294201954</rmass>
<s2n>3.472991905290610</s2n>
<type>0</type>
</pk>
<pk>
<absi>843.4628093734443</absi>
<area>582.5955123039869</area>
<chisq>8215.554495799188</chisq>
<goodn>184.5714697289551</goodn>
<goodn2>0.5960490962225349</goodn2>
<ind>46.00000000000000</ind>
<lind>60342.00000000000</lind>
<lmass>685.6555800891481</lmass>
<mass>686.7614408580100</mass>
<massgaussian>686.7614408580100</massgaussian>
<meth>4</meth>
<reso>1561.056295216881</reso>
<rind>60640.00000000000</rind>
<rmass>690.9849762036415</rmass>
<s2n>3.698109941611058</s2n>
<type>0</type>
</pk>
<pk>
<absi>721.4396993554760</absi>
<area>436.9553899262721</area>
<chisq>12607.27380590160</chisq>
<goodn>58.23685832971572</goodn>
<goodn2>0.4149818574059786</goodn2>
<ind>47.00000000000000</ind>
<lind>60691.00000000000</lind>
<lmass>691.8992644286116</lmass>
<mass>692.8656321155263</mass>
<massgaussian>692.8656321155263</massgaussian>
<meth>4</meth>
<reso>1802.354037393667</reso>
<rind>60974.00000000000</rind>
<rmass>696.9844074954190</rmass>
<s2n>3.180887688504667</s2n>
<type>0</type>
</pk>
<pk>
<absi>1242.874163184165</absi>
<area>1351.157548398361</area>
<chisq>52192.03348374027</chisq>
<goodn>326.2619297617875</goodn>
<goodn2>0.6781103122889427</goodn2>
<ind>48.00000000000000</ind>
<lind>68289.00000000000</lind>
<lmass>835.3274931467084</lmass>
<mass>836.9066192103397</mass>
<massgaussian>836.9066192103397</massgaussian>
<meth>4</meth>
<reso>1321.484944790385</reso>
<rind>68602.00000000000</rind>
<rmass>841.5428268133227</rmass>
<s2n>6.584707737388940</s2n>
<type>0</type>
</pk>
<pk>
<absi>968.8997835727782</absi>
<area>847.4195792235757</area>
<chisq>80731.65728809696</chisq>
<goodn>67.03393236152293</goodn>
<goodn2>0.4367627275133074</goodn2>
<ind>49.00000000000000</ind>
<lind>68562.00000000000</lind>
<lmass>840.7471884057895</lmass>
<mass>842.0226332992455</mass>
<massgaussian>842.0226332992455</massgaussian>
<meth>4</meth>
<reso>1652.601638710197</reso>
<rind>68843.00000000000</rind>
<rmass>846.3448944216680</rmass>
<s2n>5.169615389436747</s2n>
<type>0</type>
</pk>
<pk>
<absi>752.3862410306792</absi>
<area>725.2947984209787</area>
<chisq>22750.39356037787</chisq>
<goodn>67.66452634408486</goodn>
<goodn2>0.4382242727420460</goodn2>
<ind>50.00000000000000</ind>
<lind>68658.00000000000</lind>
<lmass>842.6573832676193</lmass>
<mass>844.0541733227433</mass>
<massgaussian>844.0541733227433</massgaussian>
<meth>4</meth>
<reso>1504.709449640577</reso>
<rind>68945.00000000000</rind>
<rmass>848.3816148903401</rmass>
<s2n>4.011729800127549</s2n>
<type>0</type>
</pk>
<pk>
<absi>587.2245729096654</absi>
<area>692.0828481370221</area>
<chisq>7207.987985119214</chisq>
<goodn>146.4113851265290</goodn>
<goodn2>0.5603136697029388</goodn2>
<ind>51.00000000000000</ind>
<lind>70202.00000000000</lind>
<lmass>873.6912714969056</lmass>
<mass>875.3706635480403</mass>
<massgaussian>875.3706635480403</massgaussian>
<meth>4</meth>
<reso>1298.556023089877</reso>
<rind>70525.00000000000</rind>
<rmass>880.2574946702143</rmass>
<s2n>3.269596166218193</s2n>
<type>0</type>
</pk>
<pk>
<absi>1129.035043157509</absi>
<area>944.3382607093477</area>
<chisq>9262.435538976131</chisq>
<goodn>1371.745306712869</goodn>
<goodn2>0.8321160185035424</goodn2>
<ind>52.00000000000000</ind>
<lind>70421.00000000000</lind>
<lmass>878.1405032538186</lmass>
<mass>879.3246333343656</mass>
<massgaussian>879.3246333343656</massgaussian>
<meth>4</meth>
<reso>1842.166366390280</reso>
<rind>70702.00000000000</rind>
<rmass>883.8665384324435</rmass>
<s2n>6.320617046316456</s2n>
<type>0</type>
</pk>
<pk>
<absi>530.5943187533197</absi>
<area>539.3435258594313</area>
<chisq>2893.925702666538</chisq>
<goodn>257.7964875483655</goodn>
<goodn2>0.6453842893249810</goodn2>
<ind>53.00000000000000</ind>
<lind>72344.00000000000</lind>
<lmass>917.7114789981470</lmass>
<mass>919.1354660780081</mass>
<massgaussian>919.1354660780081</massgaussian>
<meth>4</meth>
<reso>1620.636444354033</reso>
<rind>72631.00000000000</rind>
<rmass>923.6944315386677</rmass>
<s2n>3.258212719551198</s2n>
<type>0</type>
</pk>
<pk>
<absi>842.7093011666802</absi>
<area>935.2580692094369</area>
<chisq>6100.802937351929</chisq>
<goodn>1201.003389408177</goodn>
<goodn2>0.8211585055756334</goodn2>
<ind>54.00000000000000</ind>
<lind>73802.00000000000</lind>
<lmass>948.3119874362858</lmass>
<mass>949.8281992704162</mass>
<massgaussian>949.8281992704162</massgaussian>
<meth>4</meth>
<reso>1560.755167402731</reso>
<rind>74090.00000000000</rind>
<rmass>954.4170856597510</rmass>
<s2n>5.660517160417823</s2n>
<type>0</type>
</pk>
<pk>
<absi>585.5340281770357</absi>
<area>646.3625396924348</area>
<chisq>5947.277897975804</chisq>
<goodn>251.0592986179267</goodn>
<goodn2>0.6415907000995050</goodn2>
<ind>55.00000000000000</ind>
<lind>74347.00000000000</lind>
<lmass>959.8818234665839</lmass>
<mass>961.3806432086603</mass>
<massgaussian>961.3806432086603</massgaussian>
<meth>4</meth>
<reso>1598.640814509645</reso>
<rind>74643.00000000000</rind>
<rmass>966.1954141487282</rmass>
<s2n>4.184663581638150</s2n>
<type>0</type>
</pk>
<pk>
<absi>475.4610655507348</absi>
<area>623.2609328228118</area>
<chisq>2961.008570484055</chisq>
<goodn>249.3258468020188</goodn>
<goodn2>0.6405945611463844</goodn2>
<ind>56.00000000000000</ind>
<lind>74990.00000000000</lind>
<lmass>973.6234347853463</lmass>
<mass>975.3854191054934</mass>
<massgaussian>975.3854191054934</massgaussian>
<meth>4</meth>
<reso>1376.640196577131</reso>
<rind>75326.00000000000</rind>
<rmass>980.8432840186590</rmass>
<s2n>3.656791042175032</s2n>
<type>0</type>
</pk>
<pk>
<absi>787.4487025779080</absi>
<area>693.7144765329430</area>
<chisq>79078.94146624430</chisq>
<goodn>30.17823250870459</goodn>
<goodn2>0.3198007656773281</goodn2>
<ind>57.00000000000000</ind>
<lind>75458.00000000000</lind>
<lmass>983.6869843920588</lmass>
<mass>984.8778858394712</mass>
<massgaussian>984.8778858394712</massgaussian>
<meth>4</meth>
<reso>2083.327470987659</reso>
<rind>75717.00000000000</rind>
<rmass>989.2786603294396</rmass>
<s2n>6.365179653832493</s2n>
<type>0</type>
</pk>
<pk>
<absi>1130.586693204131</absi>
<area>1076.858328327664</area>
<chisq>55311.13886114766</chisq>
<goodn>374.8641480602737</goodn>
<goodn2>0.6964893114105328</goodn2>
<ind>58.00000000000000</ind>
<lind>75604.00000000000</lind>
<lmass>986.8370970043092</lmass>
<mass>988.1255264496941</mass>
<massgaussian>988.1255264496941</massgaussian>
<meth>4</meth>
<reso>1933.263525614043</reso>
<rind>75872.00000000000</rind>
<rmass>992.6326153727720</rmass>
<s2n>9.193863701495486</s2n>
<type>0</type>
</pk>
<pk>
<absi>733.3859050988318</absi>
<area>855.4873567940661</area>
<chisq>12184.90523821001</chisq>
<goodn>503.3603084629409</goodn>
<goodn2>0.7330732201804981</goodn2>
<ind>59.00000000000000</ind>
<lind>75838.00000000000</lind>
<lmass>991.8964233951638</lmass>
<mass>993.4577727649884</mass>
<massgaussian>993.4577727649884</massgaussian>
<meth>4</meth>
<reso>1591.862099828848</reso>
<rind>76151.00000000000</rind>
<rmass>998.6840156136976</rmass>
<s2n>6.049666873689001</s2n>
<type>0</type>
</pk>
<pk>
<absi>430.1904338986969</absi>
<area>363.4016593875716</area>
<chisq>8766.120785293573</chisq>
<goodn>51.76754020947430</goodn>
<goodn2>0.3970543159924217</goodn2>
<ind>60.00000000000000</ind>
<lind>76252.00000000000</lind>
<lmass>1000.879184509749</lmass>
<mass>1001.996959846707</mass>
<massgaussian>1001.996959846707</massgaussian>
<meth>4</meth>
<reso>2227.747738199046</reso>
<rind>76502.00000000000</rind>
<rmass>1006.323080011911</rmass>
<s2n>3.685765935994370</s2n>
<type>0</type>
</pk>
<pk>
<absi>726.2821883801269</absi>
<area>636.0614413431281</area>
<chisq>31231.32898101143</chisq>
<goodn>133.3136714774930</goodn>
<goodn2>0.5456057176164990</goodn2>
<ind>61.00000000000000</ind>
<lind>76562.00000000000</lind>
<lmass>1007.631797006823</lmass>
<mass>1008.787264788852</mass>
<massgaussian>1008.787264788852</massgaussian>
<meth>4</meth>
<reso>2174.244435337498</reso>
<rind>76810.00000000000</rind>
<rmass>1013.050103979172</rmass>
<s2n>6.456075399021034</s2n>
<type>0</type>
</pk>
<pk>
<absi>1089.541844625622</absi>
<area>1055.917831694959</area>
<chisq>16070.97606211439</chisq>
<goodn>1098.888861103342</goodn>
<goodn2>0.8134815706113608</goodn2>
<ind>62.00000000000000</ind>
<lind>76699.00000000000</lind>
<lmass>1010.623195399706</lmass>
<mass>1011.915448295174</mass>
<massgaussian>1011.915448295174</massgaussian>
<meth>4</meth>
<reso>1971.997702187978</reso>
<rind>76964.00000000000</rind>
<rmass>1016.421934208737</rmass>
<s2n>9.736334778581909</s2n>
<type>0</type>
</pk>
<pk>
<absi>374.5101625164866</absi>
<area>432.6517259812144</area>
<chisq>5467.400252161847</chisq>
<goodn>70.81536090985127</goodn>
<goodn2>0.4453470685060442</goodn2>
<ind>63.00000000000000</ind>
<lind>76837.00000000000</lind>
<lmass>1013.640868608414</lmass>
<mass>1015.157500330668</mass>
<massgaussian>1015.157500330668</massgaussian>
<meth>4</meth>
<reso>1662.622375588021</reso>
<rind>77129.00000000000</rind>
<rmass>1020.040749081281</rmass>
<s2n>3.381869058811164</s2n>
<type>0</type>
</pk>
<pk>
<absi>447.7513796317753</absi>
<area>380.3289686932678</area>
<chisq>5277.650401989470</chisq>
<goodn>127.8676918451819</goodn>
<goodn2>0.5390262627365905</goodn2>
<ind>64.00000000000000</ind>
<lind>77480.00000000000</lind>
<lmass>1027.760028025415</lmass>
<mass>1028.863586739195</mass>
<massgaussian>1028.863586739195</massgaussian>
<meth>4</meth>
<reso>2319.523967833790</reso>
<rind>77733.00000000000</rind>
<rmass>1033.341793081179</rmass>
<s2n>4.389530775282745</s2n>
<type>0</type>
</pk>
<pk>
<absi>543.8053033633502</absi>
<area>439.4274489777320</area>
<chisq>19831.54439851021</chisq>
<goodn>69.60478709418604</goodn>
<goodn2>0.4426451981145844</goodn2>
<ind>65.00000000000000</ind>
<lind>77777.00000000000</lind>
<lmass>1034.314046814004</lmass>
<mass>1035.375197467836</mass>
<massgaussian>1035.375197467836</massgaussian>
<meth>4</meth>
<reso>2453.677918588509</reso>
<rind>78025.00000000000</rind>
<rmass>1039.802443209336</rmass>
<s2n>5.443096045298609</s2n>
<type>0</type>
</pk>
</pklist>
