# Supplementary material for: Monoterpenoid aryl hydrocarbon receptor allosteric antagonists protect against ultraviolet skin damage in female mice
Source: Nat Commun. 2023 May 11;14:2728. doi: 10.1038/s41467-023-38478-6 (PMC10174618; doi:10.1038/s41467-023-38478-6)
Supplement: Supplementary file 4 — source data [file 41467_2023_38478_MOESM4_ESM.zip › DATA - ONDROVA new/Figure 4/Figure 4E/220414_AHR_ingel_digest_sample_K01_CHCA_8000shots_02/0_P19/1/1SRef/acqu]

##TITLE=  XMASS Parameter file
##JCAMPDX=  5.0
##DATATYPE=  CONTINUOUS MASS SPECTRUM
##ORIGIN=  XMASS, Bruker-Daltonics (USA) and Bruker-Daltonik (GER)
##OWNER=  TOF User
##SPECTROMETER/DATASYSTEM=  Bruker Flex Series
##.SPECTROMETER TYPE=  TOF
##.INLET=  DIRECT
##.IONIZATION MODE=  LD+
##$ACQMID= 0 
##$ACQVSMA= 3 
##$ACQVSMI= 0 
##$ADC= 1 
##$ANT= no 
##$AOfs= 1.4 
##$AQOP_m= 1 
##$AQ_mod= 2 
##$ATTEN= 62 
##$AccE= 20000 
##$AccE_is= 0 
##$AppTyp= 0 
##$BYTORDA= 0 
##$CIDOn= no 
##$CTOF= 0 
##$Calmet= 1 
##$CapEnt= -4000 
##$CapExit= 0 
##$CapHtr= 0 
##$Corona= 0 
##$Cycle= 100 
##$Cyl= 0 
##$DATE= 0 
##$DCOff1= 0 
##$DComp= no 
##$DE= 625 
##$DELAY= 35491 
##$DIGTYP= 16 
##$DPCAL1= 0 
##$DR_end= 6 
##$DR_set= 12 
##$DR_strt= 12 
##$DS= 0 
##$DTATYPE= 0 
##$DW= 0.2 
##$DataTyp= 0 
##$DefDly= 0 
##$DeflOff= 30 
##$DigDep= 8 
##$DigTrig= 100 
##$DryFlow= 0 
##$DrySW= 0 
##$DryTemp= 150 
##$EOSTime= 0.92799997 
##$EndP= -3500 
##$Enhance= no 
##$EsiMode= 0 
##$Extract= 0 
##$FASTON= no 
##$FOV= 20 
##$FPCAL1= 1 
##$FPCAL2= 0 
##$FPCAL3= 0 
##$FPMASS= 2466.7 
##$FPON= no 
##$FPSHIFT= 0 
##$FW= 2500 
##$Flatlin= no 
##$FpWinHi= 0 
##$FpWinLo= 0 
##$GDEDLY= 0 
##$GDEON= yes 
##$GDETime= 0 
##$GSpotId= 0 
##$GSpotno= -1 
##$GatStr= 0 
##$Gate= 100 
##$HITURBO= no 
##$HPCML3= 0 
##$HPClBHi= 0 
##$HPClBLo= 0 
##$HPClOrd= 0 
##$HPClUse= no 
##$Hpcgc0= 0 
##$Hpcgc2= 0 
##$IS2BNDV= 0 
##$ISD= no 
##$InstTyp= 2 
##$IsCalib= no 
##$LASP= 1 
##$LBNDVAL= 0 
##$LINDIS= 0 
##$LLNSBND= no 
##$LasFoc= 7 
##$LftHV1= 0 
##$LftHV2= 0 
##$Lift1= 0 
##$Lift2= 0 
##$MC2= 4 
##$ML1= 386409.376322492 
##$ML1_raw= 403483.048175976 
##$ML2= -399.66468511378 
##$ML2_raw= 363.523896466667 
##$ML3= -0.794980093115303 
##$ML3_raw= -0.13181630881781 
##$MSupMz= 500 
##$MW_low= 15 
##$MapMode= 0 
##$Masserr= 21.233694 
##$MatSup= 1 
##$NBL= 1 
##$NC= 0 
##$NS= 16 
##$NSdigit= 1 
##$NebFlow= 0 
##$NebSW= 0 
##$NebTemp= 30 
##$NoSHOTS= 10000 
##$OFFSET= 1000 
##$PAPS= 0 
##$PIEDLY= 100 
##$POLARI= 1 
##$PR= 1 
##$PULSER= 10 
##$PULSREP= 10000 
##$Parent= 1000 
##$RBNDVAL= 0 
##$REPHZ= 2000 
##$RFAmp= 600 
##$RFFreq= 5 
##$RG= 1 
##$RLNSBND= no 
##$RTSmoo= 0 
##$Realign= 0 
##$Ref2= 13.2 
##$RefFull= 0 
##$ReflE= 0 
##$Repel= 20 
##$RetTime= 0 
##$RunDId= 0 
##$RunId= 0 
##$SF= 0 
##$SFO1= 0 
##$SPType= 0 
##$SW= 0 
##$SW_p= 100 
##$SampId= 0 
##$Sens1= 100 
##$Sens2= 0 
##$Skim1= 20 
##$SumShot= 0 
##$Sync= 1 
##$TD= 288256 
##$TIB= 5 
##$TLft= 0 
##$TLftCor= 0 
##$TLift= 0 
##$TPLMS= 0 
##$TargId= 0 
##$TgCount= 173 
##$Trans= 100 
##$Trap= 45 
##$UDeflL= 0 
##$UGrid= 0 
##$UIS2BND= no 
##$ULensR= 0 
##$UPAcc= 0 
##$URepel= 9000 
##$Udefl= 0 
##$UdetL= 3.013 
##$UdetR= 2.406 
##$Uhim= 0 
##$Uhimass= 0 
##$Uis1= 25 
##$Uis2= 22.25 
##$Ulens= 7.75 
##$Uref_is= 0 
##$Urefl= 25.950001 
##$XLens= -50 
##$YMAX_a= 12252 
##$YMIN_a= -2147483648 
##$ACQMETH= <D:\Methods\flexControlMethods\RP_700-3500_Da.par> 
##$AQ_DATE= <2022-04-14T12:27:11.280+02:00> 
##$AUNM= <> 
##$AXMeth= <> 
##$CALME= (0..15) 
0 0 0 0 0 0 0 0 
0 0 0 0 0 0 0 0 
##$CALMR= (0..15) 
0 0 0 0 0 0 0 0 
0 0 0 0 0 0 0 0 
##$CALNAM1= <> 
##$CALNAM2= <> 
##$CALNAM3= <> 
##$CALNAM4= <> 
##$CALNAM5= <> 
##$CALNAM6= <> 
##$CALNAM7= <> 
##$CHIPNO= <0> 
##$CMT1= <> 
##$CMT2= <> 
##$CMT3= <> 
##$CMT4= <> 
##$CalStar= <<?xml version="1.0" encoding="ISO-8859-1"?><cs version="1.0"><ca>ReferenceMassAssignement</ca><cm>Cubic Enhanced</cm><cd>2022-04-14T11:38:25.000+00:00</cd><cr>OK</cr><pn>flexControl</pn><pv>3.4.135.0</pv><un>sebelam</un><rsid>678CBF87-A55B-4F2D-90D7-F93908525D2F</rsid><mcl>PeptideCalibStandard mono</mcl><cocp>9</cocp><devb>3.493394239006789</devb><deca>1.038609283557515</deca><acs><ac><rv>43590.80208437266</rv><mb>757.405682549234</mb><ma>757.3991672870444</ma><cm>757.3991600000001</cm><cn>Bradykinin(1-7)_[M+H]+_mono</cn><me>0.009621141320777326</me><tol>0</tol></ac><ac><rv>51165.94847058814</rv><mb>1046.541715111274</mb><ma>1046.541802444708</ma><cm>1046.5418</cm><cn>Angiotensin_II_[M+H]+_mono</cn><me>0.00233598663827642</me><tol>0</tol></ac><ac><rv>56903.05974809014</rv><mb>1296.68197675109</mb><ma>1296.683594405193</ma><cm>1296.6848</cm><cn>Angiotensin_I_[M+H]+_mono</cn><me>0.9297516305127207</me><tol>0</tol></ac><ac><rv>58003.55146824497</rv><mb>1347.735350331469</mb><ma>1347.73711901505</ma><cm>1347.7354</cm><cn>Substance_P_[M+H]+_mono</cn><me>1.275484082040554</me><tol>0</tol></ac><ac><rv>63544.56161072536</rv><mb>1619.817486659715</mb><ma>1619.81981881916</ma><cm>1619.8223</cm><cn>Bombesin[M+H]+_mono</cn><me>1.531761132241095</me><tol>0</tol></ac><ac><rv>66196.92344119953</rv><mb>1758.93307052245</mb><ma>1758.935664652853</ma><cm>1758.93261</cm><cn>Renin_Substrate_[M+H]+_mono</cn><me>1.73665144172418</me><tol>0</tol></ac><ac><rv>72166.81554432683</rv><mb>2093.081321775471</mb><ma>2093.084463109492</ma><cm>2093.0862</cm><cn>ACTH_clip(1-17)[M+H]+_mono</cn><me>0.8298227317417092</me><tol>0</tol></ac><ac><rv>78276.24759514748</rv><mb>2465.196246965208</mb><ma>2465.199025805208</ma><cm>2465.1983</cm><cn>ACTH_clip(18-39)[M+H]+_mono</cn><me>0.2944206185263645</me><tol>0</tol></ac><ac><rv>88378.9499979042</rv><mb>3147.477050488755</mb><ma>3147.470914464793</ma><cm>3147.471</cm><cn>Somatostatin(28)[M+H]+_mono</cn><me>0.02717585224315956</me><tol>0</tol></ac></acs></cs>> 
##$D= (0..31) 
0 0 0 0 0 0 0 0 
0 0 0 0 0 0 0 0 
0 0 0 0 0 0 0 0 
0 0 0 0 0 0 0 0 
##$DOMNAME= <> 
##$FAMeth= <> 
##$FASTCal= <> 
##$FCVer= <flexControl 3.4.135.0> 
##$GEOFILE= <> 
##$Gelcode= <> 
##$HPCStr= <> 
##$HPCal= (0..31) 
0 0 0 0 0 0 0 0 
0 0 0 0 0 0 0 0 
0 0 0 0 0 0 0 0 
0 0 0 0 0 0 0 0 
##$ID_raw= <b2045cc3-f31f-45ad-bd80-1a6e56f7d605> 
##$IN= (0..31) 
0.001 0.001 0.001 0.001 0.001 0.001 0.001 0.001 
0.001 0.001 0.001 0.001 0.001 0.001 0.001 0.001 
0.001 0.001 0.001 0.001 0.001 0.001 0.001 0.001 
0.001 0.001 0.001 0.001 0.001 0.001 0.001 0.001 
##$INSTRUM= <F2-TOFTOF-PC> 
##$InstrID= <8276601.00445> 
##$LIFTC= (0..2) 
0 0 0 
##$MOTPOS= <(-26930.0,-71150.0)> 
##$Mctrlst= <> 
##$NTBCal= <V3.0CCalibrator 12 1 0 0 -2147483648 2147483647  V1.0CHPCData  Order 0 vCoeff V1.0VectorDouble 0  c2 0 c0 0 minMass 0 maxMass 0 bUse 0 endCHPCData V1.0CTOF2CalibrationConstants 35491.199999999997 0.19999999999999998 -399.66468511378025 386409.37632249197 -0.79498009311530293 0.0052936713712655138 7.3950401059167055 2 V1.0CTOF2CalibrationConstants 35491.199999999997 0.19999999999999998 -399.66468511378025 386409.37632249197 -0.79498009311530293 0.0052936713712655138 7.3950401059167055 2  > 
##$NTBCalr= <V3.0CCalibrator 12 1 0 0 -2147483648 2147483647  V1.0CHPCData  Order 0 vCoeff V1.0VectorDouble 0  c2 0 c0 0 minMass 0 maxMass 0 bUse 0 endCHPCData V1.0CTOF2CalibrationConstants 35491.199999999997 0.19999999999999998 363.52389646666688 403483.04817597556 -0.13181630881780962 0.00064891261495903939 -0.43953052871107962 2 V1.0CTOF2CalibrationConstants 35491.199999999997 0.19999999999999998 363.52389646666688 403483.04817597556 -0.13181630881780962 0.00064891261495903939 -0.43953052871107962 2  > 
##$OS9PATH= <> 
##$OpId= <sebelam> 
##$P= (0..31) 
0 0 0 0 0 0 0 0 
0 0 0 0 0 0 0 0 
0 0 0 0 0 0 0 0 
0 0 0 0 0 0 0 0 
##$PARNM= <> 
##$PATCHNO= <P19> 
##$PATH= <D:\Data\Specs\Marek Sebela\RP_Protein_Digests\220414_AHR_ingel_digest_sample_K01_CHCA_8000shots_02\0_P19\1\1SRef> 
##$PDELAY= (0..3) 
10 10 10 10 
##$PDURA= (0..3) 
10 10 10 10 
##$PEPURL= <> 
##$PLMSC= (0..2) 
0 0 0 
##$PULPROG= <> 
##$PostPr= <> 
##$QS= (0..7) 
83 83 83 83 83 83 83 83 
##$RUNNM= <> 
##$SMOPTS= (0..15) 
0 0 0 0 0 0 0 0 
0 0 0 0 0 0 0 0 
##$SPOTNO= <P19> 
##$TgIDS= <T_0280790_1000162_173> 
##$TgSer= <1000162> 
##$TgTyp= <0280790> 
##$VDLIST= <DDDDDDDDDDDDDDD> 
##$VOLTNM= <> 
##$WEND= (0..3) 
30000 30000 30000 30000 
##$WINY= (0..3) 
3 3 3 3 
##$WSTART= (0..3) 
0 0 0 0 
##$Warplc1= <> 
##$Warplc2= <> 
##$XACQVS= <3.0> 
##$Xml1= <> 
##END=
