# Supplementary material for: Monoterpenoid aryl hydrocarbon receptor allosteric antagonists protect against ultraviolet skin damage in female mice
Source: Nat Commun. 2023 May 11;14:2728. doi: 10.1038/s41467-023-38478-6 (PMC10174618; doi:10.1038/s41467-023-38478-6)
Supplement: Supplementary file 4 — source data [file 41467_2023_38478_MOESM4_ESM.zip › DATA - ONDROVA new/Figure 4/Figure 4E/220414_AHR_ingel_digest_sample_K01_CHCA_8000shots_02/0_P19/1/1SRef/pdata/1/MSToolDataInfo]

[Data]
HTMLType=1
ReportType=
MascotFlagsForParser=0
MascotParser_IgnoreIonScoresBelow=0
BT Version:=BioTools Version 3.2
Sequence=MNSSSANITYASRKRRKPVQKTVKPIPAEGIKSNPSKRHRDRLNTELDRLASLLPFPQDVINKLDKLSVLRLSVSYLRAKSFFDVALKSSPTERNGGQDNCRAANFREGLNLQEGEFLLQALNGFVLVVTTDALVFYASSTIQDYLGFQQSDVIHQSVYELIHTEDRAEFQRQLHWALNPSQCTESGQGIEEATGLPQTVVCYNPDQIPPENSPLMERCFICRLRCLLDNSSGFLAMNFQGKLKYLHGQKKKGKDGSILPPQLALFAIATPLQPPSILEIRTKNFIFRTKHKLDFTPIGCDAKGRIVLGYTEAELCTRGSGYQFIHAADMLYCAESHIRMIKTGESGMIVFRLLTKNNRWTWVQSNARLLYKNGRPDYIIVTQRPLTDEEGTEHLRKRNTKLPFMFTTGEAVLYEATNPFPAIMDPLPLRTKNGTSGKDSATTSTLSKDSLNPSSLLAAMMQQDESIYLYPASSTSSTAPFENNFFNESMNECRNWQDNTAPMGNDTILKHEQIDQPQDVNSFAGGHPGLFQDSKNSDLYSIMKNLGIDFEDIRHMQNEKFFRNDFSGEVDFRDIDLTDEILTYVQDSLSKSPFIPSDYQQQQSLALNSSCMVQEHLHLEQQQQHHQKQVVVEPQQQLCQKMKHMQVNGMFENWNSNQFVPFNCPQQDPQQYNVFTDLHGISQEFPYKSEMDSMPYTQNFISCNQPVLPQHSKCTELDYPMGSFEPSPYPTTSSLEDFVTCLQLPENQKHGLNPQSAIITPQTCYAGAVSMYQCQPEPQHTHVGQMQYNPVLPGQQAFLNKFQNGVLNETYPAELNNINNTQTTTHLQPLHHPSEARPFPDLTSSGFL
Title=Aryl hydrocarbon receptor OS=Homo sapiens OX=9606 GN=AHR PE=1 SV=2  AHR_HUMAN
Building Block=Amino Acids
Threshold=0.000000
MaxDiff=0.500000
MaxDiffMSMSTolUnitIndex=0
MaxDiffMSMSDistances=0.400000
DeNovo Peak Tolerance=0.500000
MaxDiffParentDeNovo=0.300000
Match Threshold De Novo=0.000000
LIMIT_FIRST=0
Peptide Tolerance Unit=-1
TreeViewData=2
GlobalChargeLimitString=1+
[Mascot]
Taxonomy=. . . . . . . . . . . . Mammalia (mammals)
Database=SwissProt
Instrument=MALDI-TOF-TOF
Instrument_ETD=Default
toggle full row select=
PepIsotopeError=0
DecoyDBSearch=OFF
Enzyme=Trypsin
Fixed Modifications=Carbamidomethyl (C);
Variable Modifications=Deamidated (NQ);Oxidation (M);
HTTP_NUM=2
HTTP0=http://10.160.65.13/mascot/cgi/nph-mascot.exe?1
HTTP1=http://www.matrixscience.com/cgi/nph-mascot.exe?1
HTTP_SEL=0
User=
EMail=
Title=
Partials=2
ProteinMass=
PeptideTol=80
PeptideTolUnit=1
MSMSTol=0.5
MSMSTolUnit=0
Mass=0
ETD_CID_RadioButton=0
Overview=1
Automatic Error Tolerant Mascot Search=0
Check machting  MSMS only=0
QUANTITATION=None
Report=2
ChargeState=0
ShowHiddenMods=0
MascotParm=1
[PeakPParam]
Signal_to_Noise_ratio_for_PeakFinder=2.000000
MaxNumberOfPeaks_for_Snap_PeakFinder=500
Peak_Width_for_SumPeakFinder=1.000000
Relative_Intensity_Thresh_for_SumPeakFinder=0.000000
Goodness_Thresshold_for_SNAP=20.000000
UseTopHatBaselineinSNAP=1
Peak_Tolerance_For_Adding_New_Peaks=0.300000
[SequenceViewer]
IonSeriesToMatch=b,y
[DispAnnotation]
Count=2
1=#SM#Match
2=#SM#Mod
[DispAnnotationMSMS]
Count=15
1=#MN#a
2=#SL#a
3=#MN#b
4=#SL#b
5=#MN#b-17
6=#SL#b-17
7=#MN#b-18
8=#SL#b-18
9=#MN#b+18
10=#SL#b+18
11=#MN#y
12=#SL#y
13=#MN#y-17
14=#SL#y-17
15=#PF#i
[Sequence]
CID=PSD DeNovo
ETD-MSTOOL:=ETD ion trap
HideInternalFragments=0
NoLinesToPeaks=0
LeaveAdditionalLinesFreeForAnnotation=0
[Modifications]
Count=0
[TVFP_Results]
ProteinName=Unmatched
Sequence=
Match=2		0.000000
Results=4	1.000000	Da	0	-1	?	0.500000
SearchParameters=  	 Mascot 	  	  	  	  	  	  	  	  	  	  	  	  	  	  	  	 0 	  	  	  	  	  	  	  	  	  	 
OptionalModifications=
Mascot=0.000000	0			2
Details=649.041035	999.999000	0	0	-1	 	0	2	0.000000	650.048860	8120.000000	0.000000	 	peak 3
Modifications=
ModificationDisplay=
BuildingBlock=Amino Acids
SEPointMutation=
LC_Data=0.000000	1+	0.000000	3
Coverage=0.000000	0	0.000000	0	0.000000	0	
CrosslinkModIndex=-1
###End_Detail=
Details=687.443059	999.999000	0	0	-1	 	0	2	0.000000	688.450884	1684.000000	0.000000	 	peak 5
Modifications=
ModificationDisplay=
BuildingBlock=Amino Acids
SEPointMutation=
LC_Data=0.000000	1+	0.000000	5
Coverage=0.000000	0	0.000000	0	0.000000	0	
CrosslinkModIndex=-1
###End_Detail=
Details=2149.257867	999.999000	0	0	-1	 	0	2	0.000000	2150.265692	1271.000000	0.000000	 	peak 21
Modifications=
ModificationDisplay=
BuildingBlock=Amino Acids
SEPointMutation=
LC_Data=0.000000	1+	0.000000	21
Coverage=0.000000	0	0.000000	0	0.000000	0	
CrosslinkModIndex=-1
###End_Detail=
###End_Match=
###End_Protein=
ProteinName=Aryl hydrocarbon receptor OS=Homo sapiens OX=9606 GN=AHR PE=1 SV=2  AHR_HUMAN
Sequence=MNSSSANITYASRKRRKPVQKTVKPIPAEGIKSNPSKRHRDRLNTELDRLASLLPFPQDVINKLDKLSVLRLSVSYLRAKSFFDVALKSSPTERNGGQDNCRAANFREGLNLQEGEFLLQALNGFVLVVTTDALVFYASSTIQDYLGFQQSDVIHQSVYELIHTEDRAEFQRQLHWALNPSQCTESGQGIEEATGLPQTVVCYNPDQIPPENSPLMERCFICRLRCLLDNSSGFLAMNFQGKLKYLHGQKKKGKDGSILPPQLALFAIATPLQPPSILEIRTKNFIFRTKHKLDFTPIGCDAKGRIVLGYTEAELCTRGSGYQFIHAADMLYCAESHIRMIKTGESGMIVFRLLTKNNRWTWVQSNARLLYKNGRPDYIIVTQRPLTDEEGTEHLRKRNTKLPFMFTTGEAVLYEATNPFPAIMDPLPLRTKNGTSGKDSATTSTLSKDSLNPSSLLAAMMQQDESIYLYPASSTSSTAPFENNFFNESMNECRNWQDNTAPMGNDTILKHEQIDQPQDVNSFAGGHPGLFQDSKNSDLYSIMKNLGIDFEDIRHMQNEKFFRNDFSGEVDFRDIDLTDEILTYVQDSLSKSPFIPSDYQQQQSLALNSSCMVQEHLHLEQQQQHHQKQVVVEPQQQLCQKMKHMQVNGMFENWNSNQFVPFNCPQQDPQQYNVFTDLHGISQEFPYKSEMDSMPYTQNFISCNQPVLPQHSKCTELDYPMGSFEPSPYPTTSSLEDFVTCLQLPENQKHGLNPQSAIITPQTCYAGAVSMYQCQPEPQHTHVGQMQYNPVLPGQQAFLNKFQNGVLNETYPAELNNINNTQTTTHLQPLHHPSEARPFPDLTSSGFL
Match=2	1+	97112.630000
###End_Protein=
ProteinName=Aryl hydrocarbon receptor OS=Homo sapiens OX=9606 GN=AHR PE=1 SV=2  AHR_HUMAN
Sequence=MNSSSANITYASRKRRKPVQKTVKPIPAEGIKSNPSKRHRDRLNTELDRLASLLPFPQDVINKLDKLSVLRLSVSYLRAKSFFDVALKSSPTERNGGQDNCRAANFREGLNLQEGEFLLQALNGFVLVVTTDALVFYASSTIQDYLGFQQSDVIHQSVYELIHTEDRAEFQRQLHWALNPSQCTESGQGIEEATGLPQTVVCYNPDQIPPENSPLMERCFICRLRCLLDNSSGFLAMNFQGKLKYLHGQKKKGKDGSILPPQLALFAIATPLQPPSILEIRTKNFIFRTKHKLDFTPIGCDAKGRIVLGYTEAELCTRGSGYQFIHAADMLYCAESHIRMIKTGESGMIVFRLLTKNNRWTWVQSNARLLYKNGRPDYIIVTQRPLTDEEGTEHLRKRNTKLPFMFTTGEAVLYEATNPFPAIMDPLPLRTKNGTSGKDSATTSTLSKDSLNPSSLLAAMMQQDESIYLYPASSTSSTAPFENNFFNESMNECRNWQDNTAPMGNDTILKHEQIDQPQDVNSFAGGHPGLFQDSKNSDLYSIMKNLGIDFEDIRHMQNEKFFRNDFSGEVDFRDIDLTDEILTYVQDSLSKSPFIPSDYQQQQSLALNSSCMVQEHLHLEQQQQHHQKQVVVEPQQQLCQKMKHMQVNGMFENWNSNQFVPFNCPQQDPQQYNVFTDLHGISQEFPYKSEMDSMPYTQNFISCNQPVLPQHSKCTELDYPMGSFEPSPYPTTSSLEDFVTCLQLPENQKHGLNPQSAIITPQTCYAGAVSMYQCQPEPQHTHVGQMQYNPVLPGQQAFLNKFQNGVLNETYPAELNNINNTQTTTHLQPLHHPSEARPFPDLTSSGFL
Match=2	1+	97112.630000
Results=1	80.000000	ppm	0	-1	Trypsin	0.500000
SearchParameters=  	 Mascot 	 2.4.0 	  	  	  	 . . . . . . . . . . . . Mammalia (mammals) 	 SwissProt 	 SwissProt_2019_07.fasta 	 Trypsin 	 Carbamidomethyl (C) 	 Deamidated (NQ),Oxidation (M) 	 -1 	 80.000000 	 ppm 	 2 	 1 	 0 	 20 	  	  	  	  	  	  	 1 	 0.000000 	 
OptionalModifications=Deamidated (NQ)	Oxidation (M)	
FixedModifications=Carbamidomethyl (C)
SEModifications=\ML  C -H+CH2CONH2 Carbamidomethyl (C)
SEModifications=\MO  NQ -NH2+OH Deamidated (NQ)
SEModifications=\MO  M O Oxidation (M)
Mascot=110.000000	1	SwissProt	AHR_HUMAN	2
Details=577.300832	0.003606	103	107	0	AANFR	1	2	577.297226	578.308108	3563.000000	0.000000	 	peak 1
Modifications=0000000
ModificationDisplay=
BuildingBlock=Amino Acids
SEPointMutation=
LC_Data=0.000000	1+	0.000000	1
Coverage=29.080966	1	0.000000	4	0.000000	0	
CrosslinkModIndex=-1
###End_Detail=
Details=586.389247	0.009013	67	71	0	LSVLR	1	2	586.380234	587.396523	3755.000000	0.000000	 	peak 2
Modifications=0000000
ModificationDisplay=
BuildingBlock=Amino Acids
SEPointMutation=
LC_Data=0.000000	1+	0.000000	2
Coverage=30.648057	1	0.000000	4	0.000000	0	
CrosslinkModIndex=-1
###End_Detail=
Details=675.333968	0.015212	89	94	0	SSPTER	1	2	675.318756	676.341244	1373.000000	0.000000	 	peak 4
Modifications=00000000
ModificationDisplay=
BuildingBlock=Amino Acids
SEPointMutation=
LC_Data=0.000000	1+	0.000000	4
Coverage=11.206334	0	0.000000	4	0.000000	0	
CrosslinkModIndex=-1
###End_Detail=
Details=744.396647	0.004786	245	250	0	YLHGQK	1	2	744.391861	745.403923	2716.000000	0.000000	 	peak 6
Modifications=00000000
ModificationDisplay=
BuildingBlock=Amino Acids
SEPointMutation=
LC_Data=0.000000	1+	0.000000	6
Coverage=22.167809	0	0.000000	4	0.000000	0	
CrosslinkModIndex=-1
###End_Detail=
Details=754.330261	0.004806	219	223	0	CFICR	1	2	754.325455	755.337537	6439.000000	0.000000	 	peak 7
Modifications=0000000
PeptideModifications=	1	\MR	-H+CH2CONH2	Carbamidomethyl (C)		 C
PeptideModifications=	4	\MR	-H+CH2CONH2	Carbamidomethyl (C)		 C
ModificationDisplay=1: Carbamidomethyl (C) 4: Carbamidomethyl (C) 
BuildingBlock=Amino Acids
SEPointMutation=
LC_Data=0.000000	1+	0.000000	7
Coverage=52.554685	2	0.000000	4	0.000000	0	
CrosslinkModIndex=-1
###End_Detail=
Details=836.457673	-0.017913	72	78	0	LSVSYLR	1	2	836.475586	837.464949	12252.000000	0.000000	 	peak 8
Modifications=000000000
ModificationDisplay=
BuildingBlock=Amino Acids
SEPointMutation=
LC_Data=0.000000	1+	0.000000	8
Coverage=100.000000	4	0.000000	4	0.000000	0	
CrosslinkModIndex=-1
###End_Detail=
Details=859.426964	-0.012962	43	49	0	LNTELDR	1	2	859.439926	860.434240	2878.000000	0.000000	 	peak 9
Modifications=000000000
ModificationDisplay=
BuildingBlock=Amino Acids
SEPointMutation=
LC_Data=0.000000	1+	0.000000	9
Coverage=23.490042	0	0.000000	4	0.000000	0	
CrosslinkModIndex=-1
###End_Detail=
Details=919.356143	-0.000485	95	102	0	NGGQDNCR	1	2	919.356628	920.363419	1137.000000	0.000000	 	peak 10
Modifications=0000000000
PeptideModifications=	7	\MR	-H+CH2CONH2	Carbamidomethyl (C)		 C
ModificationDisplay=7: Carbamidomethyl (C) 
BuildingBlock=Amino Acids
SEPointMutation=
LC_Data=0.000000	1+	0.000000	10
Coverage=9.280118	0	0.000000	4	0.000000	0	
CrosslinkModIndex=-1
###End_Detail=
Details=925.465900	-0.025021	81	88	0	SFFDVALK	1	2	925.490921	926.473176	5232.000000	0.000000	 	peak 11
Modifications=0000000000
ModificationDisplay=
BuildingBlock=Amino Acids
SEPointMutation=
LC_Data=0.000000	1+	0.000000	11
Coverage=42.703232	1	0.000000	4	0.000000	0	
CrosslinkModIndex=-1
###End_Detail=
Details=942.579854	-0.006343	64	71	1	LDKLSVLR	1	2	942.586197	943.587130	1375.000000	0.000000	 	peak 12
Modifications=0000000000
ModificationDisplay=
BuildingBlock=Amino Acids
SEPointMutation=
LC_Data=0.000000	1+	0.000000	12
Coverage=11.222658	0	0.000000	4	0.000000	0	
CrosslinkModIndex=-1
###End_Detail=
Details=985.514586	-0.056291	243	250	1	LKYLHGQK	1	2	985.570877	986.521862	992.000000	0.000000	 	peak 13
Modifications=0000000000
ModificationDisplay=
BuildingBlock=Amino Acids
SEPointMutation=
LC_Data=0.000000	1+	0.000000	13
Coverage=8.096637	0	0.000000	4	0.000000	0	
CrosslinkModIndex=-1
###End_Detail=
Details=1130.535313	-0.032665	41	49	1	DRLNTELDR	1	2	1130.567978	1131.542589	1372.000000	0.000000	 	peak 14
Modifications=00000000000
ModificationDisplay=
BuildingBlock=Amino Acids
SEPointMutation=
LC_Data=0.000000	1+	0.000000	14
Coverage=11.198172	0	0.000000	4	0.000000	0	
CrosslinkModIndex=-1
###End_Detail=
Details=1478.724363	0.081068	95	107	1	NGGQDNCRAANFR	1	2	1478.643295	1479.731639	776.000000	0.000000	 	peak 15
Modifications=000000000000000
PeptideModifications=	7	\MR	-H+CH2CONH2	Carbamidomethyl (C)		 C
ModificationDisplay=7: Carbamidomethyl (C) 
BuildingBlock=Amino Acids
SEPointMutation=
LC_Data=0.000000	1+	0.000000	15
Coverage=6.333660	0	0.000000	4	0.000000	0	
CrosslinkModIndex=-1
###End_Detail=
Details=1553.844097	-0.037617	50	63	0	LASLLPFPQDVINK	1	2	1553.881714	1554.851373	3769.000000	0.000000	 	peak 16
Modifications=0000000000000000
ModificationDisplay=
BuildingBlock=Amino Acids
SEPointMutation=
LC_Data=0.000000	1+	0.000000	16
Coverage=30.762325	1	0.000000	4	0.000000	0	
CrosslinkModIndex=-1
###End_Detail=
Details=1582.766817	-0.032301	81	94	1	SFFDVALKSSPTER	1	2	1582.799118	1583.774093	898.000000	0.000000	 	peak 17
Modifications=0000000000000000
ModificationDisplay=
BuildingBlock=Amino Acids
SEPointMutation=
LC_Data=0.000000	1+	0.000000	17
Coverage=7.329416	0	0.000000	4	0.000000	0	
CrosslinkModIndex=-1
###End_Detail=
Details=1900.917723	0.036574	226	242	0	CLLDNSSGFLAMNFQGK	1	2	1900.881149	1901.924999	1747.000000	0.000000	 	peak 18
Modifications=0000000000000000000
PeptideModifications=	1	\MR	-H+CH2CONH2	Carbamidomethyl (C)		 C
ModificationDisplay=1: Carbamidomethyl (C) 
BuildingBlock=Amino Acids
SEPointMutation=
LC_Data=0.000000	1+	0.000000	18
Coverage=14.258897	0	0.000000	4	0.000000	0	
CrosslinkModIndex=-1
###End_Detail=
Details=1910.117183	0.029506	50	66	1	LASLLPFPQDVINKLDK	1	2	1910.087677	1911.124459	7071.000000	0.000000	 	peak 19
Modifications=0000000000000000000
ModificationDisplay=
BuildingBlock=Amino Acids
SEPointMutation=
LC_Data=0.000000	1+	0.000000	19
Coverage=57.713026	2	0.000000	4	0.000000	0	
CrosslinkModIndex=-1
###End_Detail=
Details=1916.919507	0.043439	226	242	0	CLLDNSSGFLAMNFQGK	1	2	1916.876068	1917.926783	1966.000000	0.000000	 	peak 20
Modifications=0000000000002000000
PeptideModifications=	12	\MR	O	Oxidation (M)		 M
PeptideModifications=	1	\MR	-H+CH2CONH2	Carbamidomethyl (C)		 C
ModificationDisplay=12: Oxidation (M) 1: Carbamidomethyl (C) 
BuildingBlock=Amino Acids
SEPointMutation=
LC_Data=0.000000	1+	0.000000	20
Coverage=16.046360	0	0.000000	4	0.000000	0	
CrosslinkModIndex=-1
###End_Detail=
Details=2186.096542	0.035308	224	242	1	LRCLLDNSSGFLAMNFQGK	1	2	2186.061234	2187.103818	738.000000	0.000000	 	peak 22
Modifications=000000000000002000000
PeptideModifications=	14	\MR	O	Oxidation (M)		 M
PeptideModifications=	3	\MR	-H+CH2CONH2	Carbamidomethyl (C)		 C
ModificationDisplay=14: Oxidation (M) 3: Carbamidomethyl (C) 
BuildingBlock=Amino Acids
SEPointMutation=
LC_Data=0.000000	1+	0.000000	22
Coverage=6.023506	0	0.000000	4	0.000000	0	
CrosslinkModIndex=-1
###End_Detail=
###End_Match=
###End_Protein=
###End_Data=
