# Supplementary material for: Monoterpenoid aryl hydrocarbon receptor allosteric antagonists protect against ultraviolet skin damage in female mice
Source: Nat Commun. 2023 May 11;14:2728. doi: 10.1038/s41467-023-38478-6 (PMC10174618; doi:10.1038/s41467-023-38478-6)
Supplement: Supplementary file 4 — source data [file 41467_2023_38478_MOESM4_ESM.zip › DATA - ONDROVA new/Figure 4/Figure 4E/220414_AHR_ingel_digest_sample_K01_CHCA_8000shots_02/0_P19/1/1SRef/pdata/1/peaklist.xml]

<?xml version="1.0"?>
<pklist version="1.0" creator="Biotools" shots="10000" date="2022-04-14T12:28:23.799+02:00" spectrumid="B2045CC3-F31F-45AD-BD80-1A6E56F7D605">
<pk>
<absi>3563.000000000000</absi>
<area>295.3647975999974</area>
<ind>13256.43968359451</ind>
<lind>13195.99999999999</lind>
<lmass>577.9377471600594</lmass>
<mass>578.3081075083147</mass>
<meth>2</meth>
<reso>8187.757728207821</reso>
<rind>13331.00000000002</rind>
<rmass>578.7651592259753</rmass>
<s2n>14.37377667518469</s2n>
</pk>
<pk>
<absi>3755.000000000000</absi>
<area>260.3286942941512</area>
<ind>14733.57484992103</ind>
<lind>14705.00000000004</lind>
<lmass>587.2200375086001</lmass>
<mass>587.3965229465581</mass>
<meth>2</meth>
<reso>11270.41460788096</reso>
<rind>14779.00000000002</rind>
<rmass>587.6771346457082</rmass>
<s2n>15.31877584070411</s2n>
</pk>
<pk>
<absi>8120.000000000000</absi>
<area>565.2794503165637</area>
<ind>24619.83484859069</ind>
<lind>24597.00000000001</lind>
<lmass>649.9004882722276</lmass>
<mass>650.0488602293498</mass>
<meth>2</meth>
<reso>9886.837300765279</reso>
<rind>24642.99999999996</rind>
<rmass>650.1993956904302</rmass>
<s2n>36.44652430255534</s2n>
</pk>
<pk>
<absi>1373.000000000000</absi>
<area>125.8336700371654</area>
<ind>28625.91205537280</ind>
<lind>28595.00000000000</lind>
<lmass>676.1363659719609</lmass>
<mass>676.3412441141958</mass>
<meth>2</meth>
<reso>5741.203489391995</reso>
<rind>28678.99999999998</rind>
<rmass>676.6931715938371</rmass>
<s2n>3.959459510549567</s2n>
</pk>
<pk>
<absi>1684.000000000000</absi>
<area>248.1191616533674</area>
<ind>30444.75921626316</ind>
<lind>30404.00000000002</lind>
<lmass>688.1783351431944</lmass>
<mass>688.4508835420078</mass>
<meth>2</meth>
<reso>3736.732493708241</reso>
<rind>30493.00000000000</rind>
<rmass>688.7735294781037</rmass>
<s2n>5.450348119812424</s2n>
</pk>
<pk>
<absi>2716.000000000000</absi>
<area>246.1396847057117</area>
<ind>38791.60965852665</ind>
<lind>38764.99999999996</lind>
<lmass>745.2187529294357</lmass>
<mass>745.4039228083673</mass>
<meth>2</meth>
<reso>8402.372619925827</reso>
<rind>38819.00000000002</rind>
<rmass>745.5945493482777</rmass>
<s2n>10.46752400672120</s2n>
</pk>
<pk>
<absi>6439.000000000000</absi>
<area>670.8936818094081</area>
<ind>40214.28488434045</ind>
<lind>40169.00000000005</lind>
<lmass>755.0203267850109</lmass>
<mass>755.3375374817618</mass>
<meth>2</meth>
<reso>9385.863638839935</reso>
<rind>40282.99999999996</rind>
<rmass>755.8189994005800</rmass>
<s2n>28.68858854957615</s2n>
</pk>
<pk>
<absi>12252.00000000000</absi>
<area>1258.875770830306</area>
<ind>51634.22044730226</ind>
<lind>51599.00000000002</lind>
<lmass>837.2051230285296</lmass>
<mass>837.4649491998777</mass>
<meth>2</meth>
<reso>9919.998500377978</reso>
<rind>51704.00000000002</rind>
<rmass>837.9798421914408</rmass>
<s2n>58.99493588225398</s2n>
</pk>
<pk>
<absi>2878.000000000000</absi>
<area>282.0199915261936</area>
<ind>54726.42186498896</ind>
<lind>54687.00000000002</lind>
<lmass>860.1394469555474</lmass>
<mass>860.4342404424954</mass>
<meth>2</meth>
<reso>8368.729684003540</reso>
<rind>54781.99999999998</rind>
<rmass>860.8499353065296</rmass>
<s2n>11.73886695288189</s2n>
</pk>
<pk>
<absi>1137.000000000000</absi>
<area>135.3472715769599</area>
<ind>62604.51044531580</ind>
<lind>62562.00000000002</lind>
<lmass>920.0346039256081</lmass>
<mass>920.3634185330392</mass>
<meth>2</meth>
<reso>8573.750778832555</reso>
<rind>62659.99999999997</rind>
<rmass>920.7927141675680</rmass>
<s2n>2.871533453571978</s2n>
</pk>
<pk>
<absi>5232.000000000000</absi>
<area>611.6797218224436</area>
<ind>63393.02142653684</ind>
<lind>63320.99999999999</lind>
<lmass>925.9142777165946</lmass>
<mass>926.4731760594825</mass>
<meth>2</meth>
<reso>8331.429033095168</reso>
<rind>63456.99999999998</rind>
<rmass>926.9698025146520</rmass>
<s2n>24.23198666406653</s2n>
</pk>
<pk>
<absi>1375.000000000000</absi>
<area>132.3165431301210</area>
<ind>65587.91580101104</ind>
<lind>65545.99999999996</lind>
<lmass>943.2588328079211</lmass>
<mass>943.5871301517576</mass>
<meth>2</meth>
<reso>7230.536806644310</reso>
<rind>65622.00000000002</rind>
<rmass>943.8541302802996</rmass>
<s2n>4.150688128874450</s2n>
</pk>
<pk>
<absi>992.0000000000000</absi>
<area>118.7467098465140</area>
<ind>71007.96296567292</ind>
<lind>70958.99999999999</lind>
<lmass>986.1297097751117</lmass>
<mass>986.5218619216978</mass>
<meth>2</meth>
<reso>3313.965638940369</reso>
<rind>71056.99999999997</rind>
<rmass>986.9146857633535</rmass>
<s2n>2.181335501537985</s2n>
</pk>
<pk>
<absi>787.0000000000000</absi>
<area>37.68702820039254</area>
<ind>77182.28855491892</ind>
<lind>77136.00000000000</lind>
<lmass>1036.220428154207</lmass>
<mass>1036.600497502236</mass>
<meth>2</meth>
<reso>2711.324594998453</reso>
<rind>77198.00000000000</rind>
<rmass>1036.729518060508</rmass>
<s2n>1.182861665497967</s2n>
</pk>
<pk>
<absi>1372.000000000000</absi>
<area>115.5175219671486</area>
<ind>88489.81654305088</ind>
<lind>88467.00000000002</lind>
<lmass>1131.346805522461</lmass>
<mass>1131.542588706725</mass>
<meth>2</meth>
<reso>6537.670291137866</reso>
<rind>88529.00000000006</rind>
<rmass>1131.878852085460</rmass>
<s2n>4.499835258382406</s2n>
</pk>
<pk>
<absi>776.0000000000000</absi>
<area>87.48909598994672</area>
<ind>126336.9636724877</ind>
<lind>126306.0000000000</lind>
<lmass>1479.427629886345</lmass>
<mass>1479.731638502449</mass>
<meth>2</meth>
<reso>4385.364174625790</reso>
<rind>126375.0000000000</rind>
<rmass>1480.105131025078</rmass>
<s2n>1.081526485314482</s2n>
</pk>
<pk>
<absi>3769.000000000000</absi>
<area>537.7156967082386</area>
<ind>133892.5413981184</ind>
<lind>133863.0000000000</lind>
<lmass>1554.554028955533</lmass>
<mass>1554.851373419321</mass>
<meth>2</meth>
<reso>12993.72957181315</reso>
<rind>133939.0000000001</rind>
<rmass>1555.319053163841</rmass>
<s2n>18.92192962365223</s2n>
</pk>
<pk>
<absi>898.0000000000000</absi>
<area>59.32184128634772</area>
<ind>136752.6107118473</ind>
<lind>136731.0000000000</lind>
<lmass>1583.554549994087</lmass>
<mass>1583.774093266884</mass>
<meth>2</meth>
<reso>4210.436816350363</reso>
<rind>136790.0000000000</rind>
<rmass>1584.153967200151</rmass>
<s2n>1.884863130865404</s2n>
</pk>
<pk>
<absi>1747.000000000000</absi>
<area>208.0550603620641</area>
<ind>166632.3522878511</ind>
<lind>166608.0000000000</lind>
<lmass>1901.653824843038</lmass>
<mass>1901.924998839245</mass>
<meth>2</meth>
<reso>12337.73200888291</reso>
<rind>166669.9999999999</rind>
<rmass>1902.344261651753</rmass>
<s2n>6.829976050089742</s2n>
</pk>
<pk>
<absi>7071.000000000000</absi>
<area>1477.404873349776</area>
<ind>167457.4653192635</ind>
<lind>167381.0000000000</lind>
<lmass>1910.270986827915</lmass>
<mass>1911.124458841940</mass>
<meth>2</meth>
<reso>13970.76288616115</reso>
<rind>167511.0000000000</rind>
<rmass>1911.722102860859</rmass>
<s2n>39.54139902590666</s2n>
</pk>
<pk>
<absi>1966.000000000000</absi>
<area>253.1251752129659</area>
<ind>168066.2971692892</ind>
<lind>168045.0000000000</lind>
<lmass>1917.688630337127</lmass>
<mass>1917.926782500934</mass>
<meth>2</meth>
<reso>12273.24702723713</reso>
<rind>168113.0000000000</rind>
<rmass>1918.449081230843</rmass>
<s2n>8.206589645705867</s2n>
</pk>
<pk>
<absi>1271.000000000000</absi>
<area>152.6792468404843</area>
<ind>188248.5447541850</ind>
<lind>188226.0000000000</lind>
<lmass>2149.998742724546</lmass>
<mass>2150.265691994135</mass>
<meth>2</meth>
<reso>15315.88136556554</reso>
<rind>188285.0000000000</rind>
<rmass>2150.697388504127</rmass>
<s2n>4.629201615650874</s2n>
</pk>
<pk>
<absi>738.0000000000000</absi>
<area>56.63400891393740</area>
<ind>191346.3410057119</ind>
<lind>191321.0000000000</lind>
<lmass>2186.801201379771</lmass>
<mass>2187.103818489507</mass>
<meth>2</meth>
<reso>4241.277323566272</reso>
<rind>191384.0000000001</rind>
<rmass>2187.553573164425</rmass>
<s2n>1.228269845019600</s2n>
</pk>
</pklist>
