# Supplementary material for: Monoterpenoid aryl hydrocarbon receptor allosteric antagonists protect against ultraviolet skin damage in female mice
Source: Nat Commun. 2023 May 11;14:2728. doi: 10.1038/s41467-023-38478-6 (PMC10174618; doi:10.1038/s41467-023-38478-6)
Supplement: Supplementary file 4 — source data [file 41467_2023_38478_MOESM4_ESM.zip › DATA - ONDROVA new/Figure 4/Figure 4E/220414_AHR_ingel_digest_sample_K01_CHCA_8000shots_02_0_P19_1.txt]

499.914 491
499.920 495
499.925 434
499.931 543
499.937 560
499.942 549
499.948 539
499.954 596
499.959 525
499.965 570
499.971 609
499.977 450
499.982 519
499.988 589
499.994 470
499.999 565
500.005 629
500.011 513
500.016 554
500.022 577
500.028 562
500.034 569
500.039 531
500.045 448
500.051 538
500.056 592
500.062 472
500.068 573
500.073 566
500.079 467
500.085 626
500.091 679
500.096 531
500.102 575
500.108 616
500.113 538
500.119 566
500.125 638
500.130 524
500.136 682
500.142 771
500.148 653
500.153 641
500.159 675
500.165 563
500.170 573
500.176 659
500.182 566
500.187 578
500.193 704
500.199 648
500.205 581
500.210 612
500.216 606
500.222 665
500.227 669
500.233 599
500.239 629
500.244 675
500.250 580
500.256 666
500.262 709
500.267 619
500.273 671
500.279 699
500.284 643
500.290 763
500.296 814
500.301 694
500.307 603
500.313 785
500.319 612
500.324 692
500.330 780
500.336 767
500.341 727
500.347 701
500.353 585
500.358 707
500.364 834
500.370 685
500.376 610
500.381 648
500.387 569
500.393 672
500.398 777
500.404 612
500.410 627
500.415 675
500.421 599
500.427 644
500.433 765
500.438 714
500.444 716
500.450 707
500.455 606
500.461 687
500.467 724
500.473 652
500.478 688
500.484 718
500.490 656
500.495 707
500.501 721
500.507 645
500.512 638
500.518 672
500.524 526
500.530 716
500.535 768
500.541 608
500.547 610
500.552 719
500.558 711
500.564 732
500.569 722
500.575 608
500.581 662
500.587 757
500.592 608
500.598 673
500.604 722
500.609 613
500.615 628
500.621 642
500.626 519
500.632 546
500.638 630
500.644 481
500.649 618
500.655 653
500.661 530
500.666 556
500.672 623
500.678 491
500.683 574
500.689 629
500.695 520
500.701 575
500.706 539
500.712 502
500.718 598
500.723 625
500.729 502
500.735 538
500.741 563
500.746 507
500.752 626
500.758 656
500.763 540
500.769 630
500.775 591
500.780 491
500.786 561
500.792 583
500.798 580
500.803 575
500.809 531
500.815 499
500.820 523
500.826 606
500.832 508
500.837 588
500.843 614
500.849 571
500.855 569
500.860 587
500.866 583
500.872 635
500.877 584
500.883 508
500.889 547
500.895 577
500.900 557
500.906 609
500.912 722
500.917 621
500.923 619
500.929 536
500.934 457
500.940 567
500.946 613
500.952 508
500.957 541
500.963 561
500.969 519
500.974 511
500.980 609
500.986 506
500.992 592
500.997 562
501.003 491
501.009 566
501.014 577
501.020 465
501.026 564
501.031 628
501.037 524
501.043 623
501.049 617
501.054 516
501.060 526
501.066 570
501.071 502
501.077 570
501.083 581
501.088 471
501.094 618
501.100 651
501.106 565
501.111 591
501.117 582
501.123 463
501.128 524
501.134 571
501.140 574
501.146 551
501.151 608
501.157 527
501.163 584
501.168 585
501.174 498
501.180 555
501.185 634
501.191 489
501.197 592
501.203 545
501.208 535
501.214 555
501.220 515
501.225 414
501.231 533
501.237 659
501.243 514
501.248 563
501.254 629
501.260 483
501.265 593
501.271 685
501.277 555
501.282 525
501.288 572
501.294 520
501.300 535
501.305 576
501.311 484
501.317 557
501.322 606
501.328 511
501.334 539
501.340 597
501.345 517
501.351 523
501.357 567
501.362 518
501.368 612
501.374 610
501.380 545
501.385 533
501.391 571
501.397 501
501.402 584
501.408 636
501.414 502
501.419 619
501.425 611
501.431 537
501.437 630
501.442 555
501.448 497
501.454 558
501.459 622
501.465 478
501.471 541
501.477 570
501.482 537
501.488 643
501.494 578
501.499 496
501.505 622
501.511 684
501.516 516
501.522 571
501.528 651
501.534 576
501.539 588
501.545 646
501.551 576
501.556 617
501.562 607
501.568 504
501.574 561
501.579 609
501.585 503
501.591 616
501.596 561
501.602 525
501.608 621
501.614 620
501.619 527
501.625 561
501.631 667
501.636 563
501.642 586
501.648 586
501.653 537
501.659 583
501.665 619
501.671 495
501.676 490
501.682 573
501.688 492
501.693 586
501.699 671
501.705 498
501.711 558
501.716 603
501.722 511
501.728 613
501.733 671
501.739 524
501.745 549
501.751 574
501.756 512
501.762 542
501.768 602
501.773 544
501.779 653
501.785 635
501.791 542
501.796 529
501.802 618
501.808 510
501.813 505
501.819 553
501.825 494
501.830 605
501.836 605
501.842 493
501.848 500
501.853 537
501.859 416
501.865 556
501.870 600
501.876 536
501.882 607
501.888 525
501.893 489
501.899 514
501.905 598
501.910 524
501.916 556
501.922 572
501.928 461
501.933 521
501.939 541
501.945 472
501.950 511
501.956 569
501.962 406
501.968 551
501.973 552
501.979 509
501.985 558
501.990 595
501.996 470
502.002 569
502.007 579
502.013 447
502.019 531
502.025 547
502.030 498
502.036 554
502.042 537
502.047 437
502.053 553
502.059 631
502.065 504
502.070 598
502.076 608
502.082 511
502.087 554
502.093 510
502.099 445
502.105 490
502.110 536
502.116 488
502.122 569
502.127 576
502.133 512
502.139 611
502.145 626
502.150 460
502.156 509
502.162 577
502.167 503
502.173 556
502.179 615
502.185 545
502.190 636
502.196 665
502.202 542
502.207 574
502.213 585
502.219 464
502.225 534
502.230 572
502.236 483
502.242 517
502.247 557
502.253 498
502.259 527
502.264 568
502.270 543
502.276 592
502.282 579
502.287 476
502.293 519
502.299 604
502.304 505
502.310 506
502.316 543
502.322 421
502.327 513
502.333 556
502.339 476
502.344 575
502.350 582
502.356 499
502.362 551
502.367 607
502.373 501
502.379 538
502.384 510
502.390 489
502.396 554
502.402 584
502.407 518
502.413 581
502.419 648
502.424 536
502.430 555
502.436 581
502.442 456
502.447 527
502.453 540
502.459 531
502.464 591
502.470 613
502.476 521
502.482 560
502.487 586
502.493 536
502.499 553
502.504 600
502.510 514
502.516 540
502.522 537
502.527 491
502.533 556
502.539 582
502.544 513
502.550 557
502.556 581
502.562 528
502.567 489
502.573 527
502.579 452
502.584 485
502.590 564
502.596 503
502.602 546
502.607 596
502.613 525
502.619 539
502.624 554
502.630 493
502.636 516
502.642 601
502.647 455
502.653 520
502.659 540
502.664 449
502.670 538
502.676 578
502.682 494
502.687 603
502.693 585
502.699 466
502.704 516
502.710 562
502.716 496
502.722 479
502.727 592
502.733 460
502.739 574
502.744 641
502.750 520
502.756 571
502.762 581
502.767 449
502.773 594
502.779 573
502.784 490
502.790 566
502.796 591
502.802 490
502.807 495
502.813 520
502.819 499
502.824 494
502.830 550
502.836 502
502.842 500
502.847 539
502.853 459
502.859 488
502.864 514
502.870 479
502.876 544
502.882 528
502.887 484
502.893 574
502.899 580
502.904 467
502.910 471
502.916 586
502.922 484
502.927 548
502.933 571
502.939 486
502.944 568
502.950 537
502.956 475
502.962 583
502.967 528
502.973 465
502.979 534
502.984 538
502.990 428
502.996 507
503.002 591
503.007 448
503.013 559
503.019 593
503.024 486
503.030 541
503.036 551
503.042 475
503.047 546
503.053 623
503.059 491
503.065 523
503.070 601
503.076 448
503.082 551
503.087 546
503.093 424
503.099 505
503.105 575
503.110 514
503.116 512
503.122 502
503.127 471
503.133 540
503.139 561
503.145 463
503.150 564
503.156 633
503.162 450
503.167 508
503.173 523
503.179 393
503.185 474
503.190 535
503.196 454
503.202 522
503.207 537
503.213 473
503.219 560
503.225 564
503.230 499
503.236 487
503.242 553
503.247 469
503.253 593
503.259 565
503.265 445
503.270 533
503.276 560
503.282 467
503.287 514
503.293 508
503.299 449
503.305 475
503.310 542
503.316 495
503.322 579
503.328 600
503.333 502
503.339 533
503.345 574
503.350 509
503.356 498
503.362 536
503.368 448
503.373 494
503.379 607
503.385 472
503.390 600
503.396 626
503.402 508
503.408 547
503.413 566
503.419 475
503.425 484
503.430 567
503.436 462
503.442 528
503.448 525
503.453 481
503.459 523
503.465 552
503.470 478
503.476 509
503.482 619
503.488 526
503.493 551
503.499 513
503.505 427
503.511 520
503.516 529
503.522 483
503.528 550
503.533 528
503.539 458
503.545 553
503.551 552
503.556 469
503.562 511
503.568 539
503.573 509
503.579 531
503.585 561
503.591 449
503.596 537
503.602 550
503.608 462
503.613 500
503.619 563
503.625 451
503.631 539
503.636 620
503.642 489
503.648 539
503.653 496
503.659 458
503.665 497
503.671 583
503.676 491
503.682 578
503.688 550
503.694 468
503.699 498
503.705 577
503.711 455
503.716 519
503.722 627
503.728 469
503.734 531
503.739 561
503.745 560
503.751 589
503.756 591
503.762 557
503.768 596
503.774 572
503.779 566
503.785 599
503.791 570
503.796 456
503.802 542
503.808 611
503.814 477
503.819 545
503.825 511
503.831 468
503.837 529
503.842 565
503.848 484
503.854 507
503.859 556
503.865 444
503.871 511
503.877 549
503.882 456
503.888 522
503.894 586
503.899 446
503.905 528
503.911 577
503.917 505
503.922 583
503.928 602
503.934 444
503.940 503
503.945 565
503.951 500
503.957 503
503.962 598
503.968 523
503.974 573
503.980 581
503.985 520
503.991 571
503.997 555
504.002 463
504.008 516
504.014 531
504.020 410
504.025 506
504.031 559
504.037 478
504.043 483
504.048 543
504.054 481
504.060 571
504.065 545
504.071 505
504.077 540
504.083 570
504.088 506
504.094 533
504.100 504
504.105 511
504.111 542
504.117 572
504.123 493
504.128 598
504.134 557
504.140 465
504.146 558
504.151 641
504.157 489
504.163 513
504.168 548
504.174 446
504.180 567
504.186 561
504.191 521
504.197 577
504.203 584
504.208 489
504.214 496
504.220 512
504.226 471
504.231 563
504.237 597
504.243 506
504.249 491
504.254 550
504.260 500
504.266 513
504.271 592
504.277 545
504.283 522
504.289 519
504.294 475
504.300 600
504.306 602
504.312 532
504.317 608
504.323 571
504.329 471
504.334 498
504.340 568
504.346 495
504.352 540
504.357 566
504.363 541
504.369 563
504.374 587
504.380 495
504.386 490
504.392 531
504.397 525
504.403 529
504.409 628
504.415 478
504.420 522
504.426 584
504.432 486
504.437 540
504.443 541
504.449 437
504.455 511
504.460 566
504.466 462
504.472 522
504.478 567
504.483 500
504.489 547
504.495 550
504.500 466
504.506 573
504.512 554
504.518 466
504.523 550
504.529 548
504.535 466
504.540 520
504.546 563
504.552 483
504.558 546
504.563 581
504.569 503
504.575 536
504.581 603
504.586 488
504.592 533
504.598 562
504.603 485
504.609 516
504.615 554
504.621 462
504.626 509
504.632 606
504.638 448
504.644 502
504.649 528
504.655 455
504.661 573
504.666 548
504.672 502
504.678 517
504.684 571
504.689 482
504.695 511
504.701 548
504.707 483
504.712 544
504.718 594
504.724 543
504.729 572
504.735 579
504.741 469
504.747 540
504.752 601
504.758 504
504.764 544
504.769 554
504.775 518
504.781 580
504.787 577
504.792 515
504.798 536
504.804 638
504.810 511
504.815 524
504.821 585
504.827 438
504.832 538
504.838 538
504.844 458
504.850 559
504.855 553
504.861 490
504.867 555
504.873 600
504.878 489
504.884 559
504.890 543
504.895 469
504.901 545
504.907 614
504.913 517
504.918 555
504.924 572
504.930 447
504.936 546
504.941 647
504.947 546
504.953 669
504.958 621
504.964 525
504.970 541
504.976 553
504.981 457
504.987 521
504.993 596
504.999 470
505.004 551
505.010 512
505.016 457
505.021 524
505.027 567
505.033 422
505.039 531
505.044 520
505.050 476
505.056 492
505.062 557
505.067 483
505.073 568
505.079 509
505.084 486
505.090 520
505.096 534
505.102 483
505.107 490
505.113 554
505.119 499
505.125 554
505.130 584
505.136 450
505.142 519
505.148 575
505.153 506
505.159 522
505.165 529
505.170 492
505.176 521
505.182 596
505.188 521
505.193 520
505.199 588
505.205 468
505.211 522
505.216 571
505.222 430
505.228 557
505.233 522
505.239 474
505.245 565
505.251 501
505.256 464
505.262 529
505.268 581
505.274 525
505.279 569
505.285 559
505.291 493
505.296 538
505.302 555
505.308 488
505.314 503
505.319 531
505.325 461
505.331 546
505.337 541
505.342 427
505.348 529
505.354 620
505.359 548
505.365 575
505.371 580
505.377 494
505.382 541
505.388 614
505.394 499
505.400 547
505.405 576
505.411 490
505.417 536
505.423 653
505.428 509
505.434 507
505.440 615
505.445 501
505.451 579
505.457 602
505.463 511
505.468 526
505.474 554
505.480 455
505.486 556
505.491 586
505.497 533
505.503 554
505.508 546
505.514 477
505.520 573
505.526 601
505.531 486
505.537 597
505.543 612
505.549 525
505.554 611
505.560 592
505.566 504
505.571 578
505.577 599
505.583 541
505.589 616
505.594 646
505.600 473
505.606 536
505.612 625
505.617 478
505.623 534
505.629 624
505.635 599
505.640 577
505.646 599
505.652 485
505.657 564
505.663 543
505.669 458
505.675 528
505.680 567
505.686 510
505.692 538
505.698 560
505.703 526
505.709 552
505.715 590
505.721 527
505.726 637
505.732 632
505.738 514
505.743 538
505.749 603
505.755 507
505.761 598
505.766 632
505.772 564
505.778 583
505.784 546
505.789 473
505.795 489
505.801 590
505.806 523
505.812 618
505.818 604
505.824 531
505.829 558
505.835 581
505.841 526
505.847 615
505.852 625
505.858 484
505.864 545
505.870 512
505.875 497
505.881 542
505.887 566
505.892 488
505.898 547
505.904 626
505.910 489
505.915 557
505.921 581
505.927 494
505.933 605
505.938 638
505.944 554
505.950 506
505.956 577
505.961 517
505.967 610
505.973 540
505.978 509
505.984 596
505.990 602
505.996 485
506.001 509
506.007 559
506.013 411
506.019 504
506.024 562
506.030 478
506.036 517
506.042 593
506.047 483
506.053 547
506.059 575
506.064 517
506.070 565
506.076 572
506.082 454
506.087 501
506.093 536
506.099 449
506.105 549
506.110 557
506.116 486
506.122 559
506.128 556
506.133 517
506.139 490
506.145 556
506.150 470
506.156 544
506.162 550
506.168 499
506.173 564
506.179 564
506.185 502
506.191 540
506.196 600
506.202 521
506.208 587
506.214 547
506.219 463
506.225 513
506.231 611
506.236 500
506.242 564
506.248 592
506.254 498
506.259 554
506.265 563
506.271 555
506.277 679
506.282 696
506.288 567
506.294 686
506.300 605
506.305 502
506.311 547
506.317 586
506.323 490
506.328 516
506.334 559
506.340 467
506.345 575
506.351 571
506.357 532
506.363 479
506.368 604
506.374 532
506.380 650
506.386 641
506.391 493
506.397 530
506.403 608
506.409 549
506.414 601
506.420 550
506.426 460
506.431 508
506.437 624
506.443 616
506.449 654
506.454 560
506.460 485
506.466 536
506.472 511
506.477 475
506.483 587
506.489 617
506.495 561
506.500 581
506.506 644
506.512 543
506.518 559
506.523 591
506.529 489
506.535 571
506.540 627
506.546 515
506.552 540
506.558 523
506.563 488
506.569 569
506.575 563
506.581 511
506.586 523
506.592 600
506.598 520
506.604 573
506.609 579
506.615 517
506.621 568
506.627 583
506.632 517
506.638 561
506.644 588
506.649 496
506.655 537
506.661 593
506.667 447
506.672 532
506.678 576
506.684 472
506.690 549
506.695 553
506.701 482
506.707 532
506.713 597
506.718 500
506.724 492
506.730 542
506.736 481
506.741 562
506.747 594
506.753 495
506.758 504
506.764 565
506.770 476
506.776 535
506.781 573
506.787 450
506.793 586
506.799 625
506.804 463
506.810 556
506.816 530
506.822 498
506.827 527
506.833 617
506.839 492
506.845 582
506.850 608
506.856 508
506.862 575
506.867 629
506.873 537
506.879 601
506.885 579
506.890 482
506.896 533
506.902 527
506.908 447
506.913 463
506.919 574
506.925 464
506.931 590
506.936 608
506.942 483
506.948 575
506.954 577
506.959 484
506.965 485
506.971 535
506.977 433
506.982 552
506.988 604
506.994 542
506.999 595
507.005 612
507.011 450
507.017 527
507.022 516
507.028 479
507.034 537
507.040 612
507.045 521
507.051 561
507.057 558
507.063 455
507.068 500
507.074 562
507.080 474
507.086 514
507.091 577
507.097 504
507.103 564
507.109 531
507.114 487
507.120 557
507.126 584
507.131 478
507.137 578
507.143 545
507.149 468
507.154 560
507.160 529
507.166 491
507.172 506
507.177 526
507.183 434
507.189 562
507.195 615
507.200 497
507.206 551
507.212 554
507.218 514
507.223 520
507.229 577
507.235 452
507.241 526
507.246 535
507.252 490
507.258 563
507.263 579
507.269 516
507.275 511
507.281 542
507.286 430
507.292 497
507.298 600
507.304 559
507.309 597
507.315 522
507.321 464
507.327 557
507.332 619
507.338 527
507.344 549
507.350 576
507.355 505
507.361 578
507.367 656
507.373 503
507.378 597
507.384 633
507.390 520
507.396 541
507.401 546
507.407 448
507.413 543
507.418 538
507.424 425
507.430 521
507.436 569
507.441 499
507.447 514
507.453 571
507.459 460
507.464 526
507.470 583
507.476 488
507.482 478
507.487 553
507.493 464
507.499 575
507.505 570
507.510 501
507.516 550
507.522 583
507.528 484
507.533 490
507.539 581
507.545 455
507.551 557
507.556 602
507.562 538
507.568 595
507.574 592
507.579 531
507.585 549
507.591 572
507.596 475
507.602 562
507.608 571
507.614 504
507.619 544
507.625 589
507.631 503
507.637 524
507.642 522
507.648 452
507.654 521
507.660 616
507.665 511
507.671 591
507.677 611
507.683 542
507.688 552
507.694 599
507.700 519
507.706 592
507.711 629
507.717 523
507.723 580
507.729 654
507.734 539
507.740 562
507.746 581
507.752 485
507.757 553
507.763 627
507.769 535
507.775 609
507.780 672
507.786 518
507.792 530
507.797 516
507.803 485
507.809 604
507.815 682
507.820 526
507.826 586
507.832 537
507.838 493
507.843 499
507.849 604
507.855 481
507.861 588
507.866 646
507.872 511
507.878 530
507.884 546
507.889 527
507.895 552
507.901 615
507.907 484
507.912 538
507.918 589
507.924 540
507.930 543
507.935 588
507.941 550
507.947 513
507.953 548
507.958 513
507.964 620
507.970 583
507.976 480
507.981 528
507.987 558
507.993 458
507.999 556
508.004 638
508.010 509
508.016 544
508.022 547
508.027 477
508.033 501
508.039 557
508.044 502
508.050 500
508.056 539
508.062 460
508.067 517
508.073 564
508.079 488
508.085 507
508.090 534
508.096 442
508.102 499
508.108 582
508.113 484
508.119 520
508.125 553
508.131 473
508.136 531
508.142 595
508.148 502
508.154 505
508.159 583
508.165 472
508.171 506
508.177 601
508.182 488
508.188 564
508.194 594
508.200 501
508.205 565
508.211 545
508.217 461
508.223 506
508.228 586
508.234 521
508.240 602
508.246 675
508.251 516
508.257 486
508.263 521
508.269 460
508.274 553
508.280 541
508.286 489
508.292 539
508.297 550
508.303 476
508.309 524
508.315 595
508.320 561
508.326 524
508.332 571
508.338 451
508.343 501
508.349 567
508.355 538
508.361 525
508.366 612
508.372 505
508.378 537
508.383 616
508.389 510
508.395 567
508.401 630
508.406 613
508.412 623
508.418 630
508.424 515
508.429 551
508.435 590
508.441 518
508.447 546
508.452 614
508.458 527
508.464 538
508.470 635
508.475 453
508.481 498
508.487 567
508.493 506
508.498 518
508.504 579
508.510 538
508.516 574
508.521 600
508.527 480
508.533 528
508.539 598
508.544 571
508.550 594
508.556 587
508.562 599
508.567 619
508.573 627
508.579 491
508.585 592
508.590 633
508.596 555
508.602 574
508.608 610
508.613 529
508.619 531
508.625 635
508.631 614
508.636 609
508.642 645
508.648 555
508.654 607
508.659 627
508.665 583
508.671 600
508.677 646
508.682 537
508.688 580
508.694 607
508.700 535
508.705 558
508.711 601
508.717 464
508.723 515
508.728 623
508.734 496
508.740 570
508.746 613
508.751 574
508.757 592
508.763 638
508.769 481
508.774 606
508.780 620
508.786 503
508.792 576
508.797 538
508.803 466
508.809 517
508.815 565
508.820 464
508.826 461
508.832 586
508.838 457
508.843 513
508.849 612
508.855 529
508.861 573
508.866 616
508.872 489
508.878 561
508.884 564
508.889 471
508.895 561
508.901 565
508.907 457
508.912 500
508.918 528
508.924 456
508.930 539
508.935 591
508.941 462
508.947 520
508.953 576
508.958 515
508.964 539
508.970 566
508.976 500
508.981 518
508.987 543
508.993 482
508.999 521
509.004 525
509.010 460
509.016 545
509.022 558
509.027 490
509.033 536
509.039 543
509.045 492
509.050 561
509.056 645
509.062 491
509.068 474
509.073 540
509.079 424
509.085 471
509.091 522
509.096 471
509.102 546
509.108 564
509.114 445
509.119 549
509.125 596
509.131 491
509.137 546
509.142 523
509.148 442
509.154 480
509.160 573
509.165 494
509.171 593
509.177 587
509.183 489
509.188 483
509.194 537
509.200 479
509.206 505
509.211 555
509.217 524
509.223 544
509.229 546
509.234 463
509.240 492
509.246 573
509.252 520
509.257 604
509.263 561
509.269 455
509.275 527
509.280 511
509.286 445
509.292 538
509.298 560
509.303 419
509.309 512
509.315 527
509.321 470
509.326 573
509.332 608
509.338 599
509.344 577
509.349 597
509.355 497
509.361 549
509.367 614
509.372 459
509.378 488
509.384 556
509.390 457
509.395 519
509.401 539
509.407 455
509.413 527
509.418 570
509.424 466
509.430 487
509.436 545
509.441 426
509.447 611
509.453 623
509.459 516
509.464 604
509.470 598
509.476 582
509.482 527
509.487 552
509.493 514
509.499 573
509.505 587
509.510 420
509.516 528
509.522 606
509.528 556
509.533 564
509.539 624
509.545 560
509.551 594
509.556 590
509.562 504
509.568 560
509.574 531
509.580 444
509.585 535
509.591 625
509.597 558
509.603 567
509.608 622
509.614 480
509.620 510
509.626 621
509.631 527
509.637 568
509.643 626
509.649 503
509.654 543
509.660 550
509.666 463
509.672 499
509.677 611
509.683 515
509.689 499
509.695 518
509.700 492
509.706 522
509.712 560
509.718 475
509.723 576
509.729 580
509.735 490
509.741 526
509.746 524
509.752 420
509.758 542
509.764 596
509.769 561
509.775 586
509.781 621
509.787 552
509.792 599
509.798 632
509.804 578
509.810 520
509.815 538
509.821 463
509.827 501
509.833 571
509.838 457
509.844 531
509.850 582
509.856 445
509.861 516
509.867 559
509.873 486
509.879 572
509.884 544
509.890 442
509.896 533
509.902 621
509.908 487
509.913 526
509.919 520
509.925 461
509.931 507
509.936 512
509.942 456
509.948 550
509.954 571
509.959 457
509.965 493
509.971 567
509.977 489
509.982 542
509.988 610
509.994 474
510.000 581
510.005 638
510.011 546
510.017 537
510.023 587
510.028 503
510.034 564
510.040 557
510.046 485
510.051 518
510.057 554
510.063 450
510.069 502
510.074 508
510.080 421
510.086 511
510.092 572
510.097 449
510.103 579
510.109 597
510.115 485
510.120 583
510.126 576
510.132 477
510.138 509
510.143 478
510.149 456
510.155 518
510.161 527
510.167 430
510.172 517
510.178 556
510.184 494
510.190 533
510.195 577
510.201 506
510.207 517
510.213 549
510.218 488
510.224 554
510.230 579
510.236 513
510.241 569
510.247 571
510.253 494
510.259 590
510.264 563
510.270 525
510.276 549
510.282 561
510.287 440
510.293 532
510.299 564
510.305 473
510.310 547
510.316 568
510.322 490
510.328 540
510.333 632
510.339 503
510.345 513
510.351 573
510.357 461
510.362 522
510.368 595
510.374 491
510.380 599
510.385 547
510.391 483
510.397 510
510.403 582
510.408 490
510.414 538
510.420 581
510.426 557
510.431 559
510.437 620
510.443 462
510.449 476
510.454 579
510.460 512
510.466 553
510.472 536
510.477 484
510.483 553
510.489 547
510.495 445
510.500 493
510.506 535
510.512 441
510.518 529
510.524 598
510.529 492
510.535 579
510.541 640
510.547 517
510.552 558
510.558 575
510.564 511
510.570 565
510.575 587
510.581 447
510.587 482
510.593 558
510.598 489
510.604 521
510.610 528
510.616 489
510.621 524
510.627 587
510.633 501
510.639 511
510.644 558
510.650 465
510.656 545
510.662 600
510.667 478
510.673 509
510.679 576
510.685 494
510.691 583
510.696 575
510.702 479
510.708 474
510.714 535
510.719 448
510.725 491
510.731 553
510.737 451
510.742 523
510.748 577
510.754 514
510.760 579
510.765 567
510.771 440
510.777 534
510.783 518
510.788 440
510.794 517
510.800 605
510.806 454
510.811 518
510.817 528
510.823 431
510.829 586
510.835 541
510.840 464
510.846 533
510.852 582
510.858 498
510.863 576
510.869 523
510.875 434
510.881 527
510.886 604
510.892 464
510.898 483
510.904 539
510.909 444
510.915 535
510.921 531
510.927 488
510.932 519
510.938 550
510.944 418
510.950 525
510.956 566
510.961 461
510.967 533
510.973 562
510.979 492
510.984 547
510.990 578
510.996 446
511.002 476
511.007 548
511.013 451
511.019 567
511.025 592
511.030 451
511.036 545
511.042 584
511.048 515
511.053 528
511.059 556
511.065 457
511.071 530
511.076 547
511.082 466
511.088 524
511.094 561
511.100 477
511.105 504
511.111 582
511.117 446
511.123 527
511.128 547
511.134 485
511.140 554
511.146 577
511.151 500
511.157 532
511.163 566
511.169 477
511.174 540
511.180 627
511.186 583
511.192 599
511.197 577
511.203 549
511.209 548
511.215 568
511.221 503
511.226 564
511.232 541
511.238 452
511.244 527
511.249 546
511.255 515
511.261 487
511.267 528
511.272 472
511.278 538
511.284 570
511.290 470
511.295 471
511.301 537
511.307 452
511.313 572
511.319 585
511.324 463
511.330 487
511.336 604
511.342 505
511.347 598
511.353 548
511.359 431
511.365 538
511.370 566
511.376 486
511.382 582
511.388 636
511.393 551
511.399 542
511.405 572
511.411 437
511.417 538
511.422 503
511.428 521
511.434 552
511.440 622
511.445 445
511.451 498
511.457 532
511.463 417
511.468 510
511.474 537
511.480 462
511.486 499
511.491 563
511.497 477
511.503 544
511.509 598
511.514 480
511.520 504
511.526 572
511.532 452
511.538 521
511.543 599
511.549 500
511.555 505
511.561 527
511.566 512
511.572 542
511.578 549
511.584 515
511.589 569
511.595 648
511.601 525
511.607 586
511.612 567
511.618 517
511.624 541
511.630 575
511.636 510
511.641 545
511.647 548
511.653 440
511.659 513
511.664 561
511.670 461
511.676 537
511.682 580
511.687 502
511.693 581
511.699 620
511.705 537
511.710 558
511.716 560
511.722 498
511.728 530
511.734 559
511.739 435
511.745 483
511.751 548
511.757 459
511.762 528
511.768 628
511.774 466
511.780 533
511.785 554
511.791 465
511.797 494
511.803 514
511.809 487
511.814 526
511.820 583
511.826 490
511.832 536
511.837 557
511.843 491
511.849 584
511.855 508
511.860 468
511.866 526
511.872 508
511.878 439
511.883 482
511.889 546
511.895 486
511.901 501
511.907 602
511.912 468
511.918 497
511.924 503
511.930 465
511.935 552
511.941 557
511.947 471
511.953 555
511.958 658
511.964 485
511.970 539
511.976 596
511.982 487
511.987 564
511.993 582
511.999 441
512.005 560
512.010 583
512.016 469
512.022 568
512.028 624
512.033 531
512.039 548
512.045 631
512.051 466
512.056 631
512.062 588
512.068 496
512.074 523
512.080 620
512.085 539
512.091 569
512.097 608
512.103 492
512.108 479
512.114 526
512.120 456
512.126 543
512.131 539
512.137 494
512.143 556
512.149 594
512.155 486
512.160 527
512.166 578
512.172 496
512.178 526
512.183 528
512.189 482
512.195 541
512.201 575
512.206 556
512.212 569
512.218 578
512.224 508
512.230 548
512.235 529
512.241 530
512.247 615
512.253 627
512.258 535
512.264 555
512.270 629
512.276 530
512.281 588
512.287 633
512.293 535
512.299 492
512.305 603
512.310 524
512.316 564
512.322 586
512.328 542
512.333 524
512.339 555
512.345 538
512.351 581
512.356 574
512.362 455
512.368 513
512.374 558
512.380 463
512.385 515
512.391 495
512.397 455
512.403 554
512.408 678
512.414 549
512.420 583
512.426 531
512.431 480
512.437 550
512.443 587
512.449 484
512.455 562
512.460 566
512.466 490
512.472 585
512.478 547
512.483 488
512.489 596
512.495 577
512.501 518
512.506 534
512.512 536
512.518 492
512.524 557
512.530 621
512.535 515
512.541 559
512.547 599
512.553 477
512.558 612
512.564 609
512.570 527
512.576 565
512.581 591
512.587 466
512.593 562
512.599 571
512.605 504
512.610 571
512.616 611
512.622 512
512.628 505
512.633 574
512.639 543
512.645 548
512.651 626
512.656 488
512.662 557
512.668 604
512.674 503
512.680 549
512.685 603
512.691 500
512.697 559
512.703 545
512.708 428
512.714 471
512.720 551
512.726 474
512.731 557
512.737 566
512.743 500
512.749 504
512.755 582
512.760 461
512.766 546
512.772 549
512.778 451
512.783 503
512.789 572
512.795 459
512.801 604
512.807 591
512.812 561
512.818 492
512.824 572
512.830 451
512.835 543
512.841 652
512.847 598
512.853 625
512.858 575
512.864 505
512.870 573
512.876 569
512.882 465
512.887 567
512.893 577
512.899 468
512.905 584
512.910 575
512.916 526
512.922 576
512.928 560
512.933 453
512.939 530
512.945 578
512.951 522
512.957 592
512.962 564
512.968 463
512.974 553
512.980 610
512.985 543
512.991 537
512.997 601
513.003 481
513.009 564
513.014 558
513.020 556
513.026 539
513.032 521
513.037 471
513.043 551
513.049 570
513.055 475
513.060 556
513.066 582
513.072 465
513.078 556
513.084 544
513.089 514
513.095 591
513.101 622
513.107 515
513.112 575
513.118 602
513.124 525
513.130 554
513.136 567
513.141 505
513.147 510
513.153 557
513.159 506
513.164 481
513.170 577
513.176 504
513.182 548
513.188 516
513.193 482
513.199 520
513.205 538
513.211 495
513.216 562
513.222 532
513.228 457
513.234 500
513.239 574
513.245 521
513.251 520
513.257 538
513.263 487
513.268 583
513.274 605
513.280 477
513.286 529
513.291 601
513.297 503
513.303 512
513.309 604
513.315 524
513.320 605
513.326 633
513.332 423
513.338 537
513.343 546
513.349 456
513.355 522
513.361 557
513.367 476
513.372 556
513.378 584
513.384 476
513.390 498
513.395 505
513.401 506
513.407 586
513.413 632
513.418 462
513.424 520
513.430 570
513.436 458
513.442 587
513.447 627
513.453 516
513.459 591
513.465 573
513.470 461
513.476 543
513.482 585
513.488 454
513.494 586
513.499 611
513.505 485
513.511 509
513.517 589
513.522 522
513.528 542
513.534 562
513.540 493
513.546 543
513.551 620
513.557 493
513.563 562
513.569 591
513.574 496
513.580 556
513.586 597
513.592 480
513.598 565
513.603 654
513.609 500
513.615 591
513.621 571
513.626 524
513.632 503
513.638 558
513.644 571
513.650 543
513.655 645
513.661 468
513.667 503
513.673 580
513.678 539
513.684 529
513.690 582
513.696 533
513.702 545
513.707 583
513.713 532
513.719 564
513.725 628
513.730 519
513.736 588
513.742 635
513.748 538
513.753 569
513.759 592
513.765 508
513.771 563
513.777 627
513.782 467
513.788 517
513.794 567
513.800 527
513.805 527
513.811 545
513.817 487
513.823 491
513.829 542
513.834 420
513.840 561
513.846 584
513.852 461
513.857 533
513.863 560
513.869 499
513.875 542
513.881 603
513.886 462
513.892 476
513.898 588
513.904 521
513.909 539
513.915 580
513.921 477
513.927 552
513.933 572
513.938 470
513.944 555
513.950 589
513.956 529
513.961 676
513.967 650
513.973 459
513.979 529
513.985 602
513.990 515
513.996 518
514.002 496
514.008 438
514.013 554
514.019 587
514.025 488
514.031 600
514.037 586
514.042 474
514.048 478
514.054 554
514.060 456
514.065 501
514.071 566
514.077 494
514.083 548
514.089 629
514.094 490
514.100 593
514.106 707
514.112 551
514.118 594
514.123 585
514.129 483
514.135 574
514.141 510
514.146 459
514.152 504
514.158 610
514.164 488
514.170 589
514.175 606
514.181 544
514.187 544
514.193 585
514.198 516
514.204 553
514.210 595
514.216 474
514.222 567
514.227 607
514.233 494
514.239 518
514.245 543
514.250 493
514.256 504
514.262 573
514.268 533
514.274 705
514.279 665
514.285 549
514.291 550
514.297 519
514.302 468
514.308 563
514.314 560
514.320 476
514.326 512
514.331 626
514.337 553
514.343 581
514.349 574
514.354 479
514.360 537
514.366 561
514.372 450
514.378 537
514.383 554
514.389 530
514.395 593
514.401 570
514.406 482
514.412 509
514.418 570
514.424 480
514.430 548
514.435 575
514.441 506
514.447 550
514.453 605
514.459 460
514.464 522
514.470 604
514.476 506
514.482 570
514.487 586
514.493 474
514.499 530
514.505 570
514.511 460
514.516 514
514.522 519
514.528 445
514.534 503
514.539 581
514.545 509
514.551 551
514.557 554
514.563 484
514.568 519
514.574 613
514.580 521
514.586 575
514.591 561
514.597 473
514.603 542
514.609 553
514.615 444
514.620 475
514.626 555
514.632 463
514.638 518
514.644 566
514.649 476
514.655 563
514.661 608
514.667 537
514.672 568
514.678 556
514.684 514
514.690 519
514.696 559
514.701 490
514.707 534
514.713 573
514.719 442
514.724 496
514.730 552
514.736 470
514.742 534
514.748 608
514.753 446
514.759 549
514.765 564
514.771 469
514.777 539
514.782 585
514.788 516
514.794 546
514.800 577
514.805 541
514.811 549
514.817 577
514.823 473
514.829 559
514.834 622
514.840 463
514.846 552
514.852 608
514.857 545
514.863 580
514.869 657
514.875 509
514.881 553
514.886 621
514.892 532
514.898 568
514.904 573
514.910 507
514.915 565
514.921 552
514.927 541
514.933 554
514.938 563
514.944 479
514.950 622
514.956 611
514.962 482
514.967 547
514.973 555
514.979 496
514.985 552
514.990 585
514.996 517
515.002 538
515.008 547
515.014 504
515.019 603
515.025 600
515.031 505
515.037 539
515.043 532
515.048 452
515.054 523
515.060 564
515.066 469
515.071 549
515.077 630
515.083 464
515.089 564
515.095 558
515.100 505
515.106 544
515.112 536
515.118 470
515.124 473
515.129 544
515.135 476
515.141 537
515.147 583
515.152 563
515.158 560
515.164 561
515.170 463
515.176 563
515.181 603
515.187 473
515.193 561
515.199 536
515.205 505
515.210 584
515.216 539
515.222 454
515.228 487
515.233 580
515.239 435
515.245 522
515.251 531
515.257 491
515.262 548
515.268 574
515.274 513
515.280 528
515.286 611
515.291 489
515.297 536
515.303 585
515.309 509
515.314 559
515.320 566
515.326 525
515.332 540
515.338 557
515.343 458
515.349 584
515.355 626
515.361 469
515.367 562
515.372 571
515.378 464
515.384 555
515.390 607
515.395 465
515.401 509
515.407 577
515.413 521
515.419 513
515.424 573
515.430 487
515.436 544
515.442 560
515.448 433
515.453 549
515.459 573
515.465 456
515.471 580
515.476 539
515.482 466
515.488 489
515.494 541
515.500 426
515.505 531
515.511 547
515.517 448
515.523 498
515.529 568
515.534 483
515.540 511
515.546 598
515.552 525
515.557 595
515.563 626
515.569 481
515.575 505
515.581 541
515.586 483
515.592 495
515.598 587
515.604 522
515.610 575
515.615 646
515.621 571
515.627 569
515.633 535
515.638 450
515.644 573
515.650 544
515.656 484
515.662 478
515.667 568
515.673 481
515.679 527
515.685 542
515.691 459
515.696 514
515.702 594
515.708 479
515.714 552
515.720 556
515.725 436
515.731 487
515.737 521
515.743 448
515.748 519
515.754 521
515.760 447
515.766 575
515.772 558
515.777 471
515.783 538
515.789 571
515.795 496
515.801 550
515.806 632
515.812 531
515.818 582
515.824 596
515.829 471
515.835 554
515.841 570
515.847 442
515.853 505
515.858 551
515.864 498
515.870 513
515.876 593
515.882 511
515.887 544
515.893 601
515.899 578
515.905 587
515.911 552
515.916 463
515.922 590
515.928 630
515.934 487
515.939 532
515.945 661
515.951 524
515.957 604
515.963 647
515.968 570
515.974 581
515.980 607
515.986 532
515.992 614
515.997 670
516.003 556
516.009 614
516.015 770
516.021 708
516.026 761
516.032 742
516.038 630
516.044 713
516.049 682
516.055 696
516.061 745
516.067 760
516.073 662
516.078 745
516.084 755
516.090 708
516.096 746
516.102 709
516.107 715
516.113 809
516.119 868
516.125 803
516.131 852
516.136 813
516.142 750
516.148 820
516.154 895
516.159 720
516.165 754
516.171 868
516.177 779
516.183 718
516.188 888
516.194 768
516.200 870
516.206 947
516.212 771
516.217 707
516.223 788
516.229 631
516.235 674
516.241 710
516.246 730
516.252 831
516.258 910
516.264 748
516.270 816
516.275 877
516.281 717
516.287 736
516.293 818
516.298 802
516.304 905
516.310 811
516.316 671
516.322 660
516.327 730
516.333 811
516.339 878
516.345 871
516.351 646
516.356 664
516.362 671
516.368 636
516.374 743
516.380 717
516.385 708
516.391 760
516.397 753
516.403 575
516.409 560
516.414 633
516.420 538
516.426 578
516.432 661
516.437 663
516.443 758
516.449 715
516.455 597
516.461 637
516.466 667
516.472 531
516.478 539
516.484 624
516.490 586
516.495 711
516.501 670
516.507 536
516.513 560
516.519 657
516.524 607
516.530 625
516.536 605
516.542 567
516.548 616
516.553 592
516.559 513
516.565 564
516.571 576
516.576 529
516.582 582
516.588 575
516.594 479
516.600 526
516.605 589
516.611 529
516.617 621
516.623 637
516.629 533
516.634 582
516.640 641
516.646 610
516.652 663
516.658 675
516.663 483
516.669 545
516.675 553
516.681 580
516.687 637
516.692 643
516.698 535
516.704 532
516.710 576
516.716 503
516.721 582
516.727 575
516.733 486
516.739 520
516.744 572
516.750 507
516.756 553
516.762 587
516.768 499
516.773 537
516.779 671
516.785 520
516.791 580
516.797 525
516.802 454
516.808 553
516.814 621
516.820 526
516.826 561
516.831 554
516.837 462
516.843 543
516.849 608
516.855 519
516.860 610
516.866 632
516.872 483
516.878 551
516.884 555
516.889 461
516.895 560
516.901 620
516.907 509
516.913 543
516.918 577
516.924 507
516.930 582
516.936 658
516.941 519
516.947 591
516.953 570
516.959 496
516.965 609
516.970 650
516.976 477
516.982 518
516.988 585
516.994 499
516.999 578
517.005 577
517.011 534
517.017 525
517.023 612
517.028 477
517.034 546
517.040 595
517.046 498
517.052 544
517.057 589
517.063 502
517.069 571
517.075 624
517.081 438
517.086 533
517.092 656
517.098 575
517.104 606
517.110 609
517.115 518
517.121 634
517.127 643
517.133 615
517.139 718
517.144 665
517.150 588
517.156 578
517.162 576
517.168 516
517.173 626
517.179 659
517.185 612
517.191 614
517.196 686
517.202 524
517.208 543
517.214 624
517.220 492
517.225 553
517.231 644
517.237 534
517.243 543
517.249 565
517.254 532
517.260 671
517.266 674
517.272 588
517.278 608
517.283 558
517.289 547
517.295 592
517.301 602
517.307 461
517.312 515
517.318 666
517.324 593
517.330 687
517.336 638
517.341 490
517.347 575
517.353 612
517.359 534
517.365 613
517.370 616
517.376 513
517.382 581
517.388 619
517.394 582
517.399 586
517.405 581
517.411 470
517.417 607
517.423 639
517.428 505
517.434 535
517.440 654
517.446 590
517.452 574
517.457 639
517.463 536
517.469 556
517.475 597
517.481 553
517.486 590
517.492 650
517.498 603
517.504 574
517.510 605
517.515 516
517.521 612
517.527 608
517.533 497
517.539 524
517.544 623
517.550 544
517.556 522
517.562 597
517.568 456
517.573 558
517.579 575
517.585 542
517.591 538
517.597 586
517.602 495
517.608 497
517.614 529
517.620 505
517.625 587
517.631 588
517.637 552
517.643 630
517.649 614
517.654 486
517.660 529
517.666 606
517.672 448
517.678 529
517.683 541
517.689 483
517.695 521
517.701 576
517.707 490
517.712 498
517.718 571
517.724 488
517.730 528
517.736 587
517.741 529
517.747 563
517.753 585
517.759 516
517.765 613
517.770 637
517.776 530
517.782 535
517.788 575
517.794 523
517.799 502
517.805 569
517.811 452
517.817 551
517.823 583
517.828 537
517.834 548
517.840 546
517.846 427
517.852 535
517.857 604
517.863 551
517.869 578
517.875 564
517.881 541
517.886 583
517.892 569
517.898 478
517.904 556
517.910 571
517.915 493
517.921 471
517.927 506
517.933 523
517.939 600
517.944 627
517.950 529
517.956 582
517.962 643
517.968 492
517.973 503
517.979 577
517.985 519
517.991 553
517.997 616
518.002 583
518.008 633
518.014 700
518.020 545
518.026 561
518.031 603
518.037 524
518.043 597
518.049 598
518.055 561
518.060 630
518.066 670
518.072 549
518.078 531
518.084 578
518.089 528
518.095 613
518.101 641
518.107 566
518.113 625
518.118 642
518.124 525
518.130 554
518.136 588
518.142 489
518.148 563
518.153 593
518.159 472
518.165 599
518.171 695
518.177 513
518.182 572
518.188 678
518.194 651
518.200 711
518.206 713
518.211 543
518.217 539
518.223 548
518.229 474
518.235 628
518.240 652
518.246 632
518.252 630
518.258 649
518.264 533
518.269 570
518.275 571
518.281 490
518.287 566
518.293 576
518.298 483
518.304 486
518.310 574
518.316 520
518.322 687
518.327 678
518.333 530
518.339 524
518.345 567
518.351 461
518.356 543
518.362 561
518.368 430
518.374 576
518.380 666
518.385 630
518.391 646
518.397 624
518.403 518
518.409 540
518.414 594
518.420 570
518.426 594
518.432 591
518.438 514
518.443 516
518.449 562
518.455 532
518.461 506
518.467 602
518.472 462
518.478 525
518.484 645
518.490 508
518.496 578
518.501 553
518.507 460
518.513 531
518.519 579
518.525 421
518.530 569
518.536 538
518.542 485
518.548 501
518.554 522
518.559 440
518.565 513
518.571 548
518.577 484
518.583 506
518.589 561
518.594 484
518.600 533
518.606 599
518.612 509
518.618 518
518.623 567
518.629 470
518.635 560
518.641 549
518.647 490
518.652 536
518.658 591
518.664 457
518.670 542
518.676 563
518.681 430
518.687 577
518.693 561
518.699 475
518.705 509
518.710 550
518.716 511
518.722 630
518.728 616
518.734 536
518.739 527
518.745 573
518.751 485
518.757 568
518.763 517
518.768 473
518.774 522
518.780 561
518.786 486
518.792 563
518.797 581
518.803 480
518.809 561
518.815 598
518.821 481
518.827 566
518.832 601
518.838 550
518.844 599
518.850 655
518.856 532
518.861 513
518.867 617
518.873 487
518.879 610
518.885 613
518.890 495
518.896 487
518.902 556
518.908 437
518.914 519
518.919 529
518.925 447
518.931 496
518.937 571
518.943 457
518.948 522
518.954 500
518.960 463
518.966 501
518.972 555
518.977 479
518.983 494
518.989 563
518.995 525
519.001 609
519.006 592
519.012 495
519.018 507
519.024 565
519.030 439
519.036 545
519.041 549
519.047 529
519.053 593
519.059 600
519.065 549
519.070 523
519.076 624
519.082 488
519.088 519
519.094 580
519.099 520
519.105 538
519.111 550
519.117 453
519.123 475
519.128 563
519.134 499
519.140 519
519.146 542
519.152 519
519.157 541
519.163 573
519.169 498
519.175 555
519.181 588
519.186 451
519.192 505
519.198 546
519.204 497
519.210 611
519.216 616
519.221 519
519.227 558
519.233 571
519.239 503
519.245 536
519.250 577
519.256 437
519.262 532
519.268 603
519.274 485
519.279 540
519.285 585
519.291 465
519.297 528
519.303 591
519.308 519
519.314 575
519.320 591
519.326 494
519.332 497
519.337 566
519.343 475
519.349 509
519.355 572
519.361 533
519.367 633
519.372 648
519.378 545
519.384 549
519.390 565
519.396 543
519.401 575
519.407 590
519.413 522
519.419 591
519.425 610
519.430 498
519.436 571
519.442 633
519.448 535
519.454 541
519.459 627
519.465 572
519.471 534
519.477 520
519.483 451
519.489 488
519.494 515
519.500 487
519.506 536
519.512 537
519.518 518
519.523 545
519.529 583
519.535 487
519.541 537
519.547 551
519.552 468
519.558 548
519.564 585
519.570 496
519.576 505
519.581 500
519.587 424
519.593 544
519.599 555
519.605 466
519.611 534
519.616 590
519.622 527
519.628 528
519.634 584
519.640 452
519.645 506
519.651 572
519.657 558
519.663 628
519.669 553
519.674 475
519.680 587
519.686 590
519.692 529
519.698 501
519.703 559
519.709 490
519.715 503
519.721 573
519.727 515
519.733 555
519.738 597
519.744 506
519.750 564
519.756 584
519.762 484
519.767 516
519.773 589
519.779 518
519.785 583
519.791 555
519.796 487
519.802 513
519.808 549
519.814 463
519.820 513
519.825 529
519.831 549
519.837 516
519.843 547
519.849 437
519.855 545
519.860 612
519.866 438
519.872 570
519.878 641
519.884 431
519.889 523
519.895 569
519.901 497
519.907 539
519.913 548
519.918 446
519.924 462
519.930 543
519.936 523
519.942 560
519.948 557
519.953 547
519.959 619
519.965 657
519.971 493
519.977 524
519.982 535
519.988 497
519.994 566
520.000 658
520.006 528
520.011 513
520.017 573
520.023 450
520.029 491
520.035 547
520.041 480
520.046 532
520.052 615
520.058 507
520.064 522
520.070 532
520.075 478
520.081 533
520.087 587
520.093 489
520.099 529
520.104 518
520.110 530
520.116 532
520.122 643
520.128 574
520.134 556
520.139 577
520.145 531
520.151 624
520.157 653
520.163 555
520.168 623
520.174 641
520.180 533
520.186 571
520.192 553
520.197 465
520.203 483
520.209 541
520.215 463
520.221 577
520.227 639
520.232 507
520.238 605
520.244 628
520.250 475
520.256 481
520.261 616
520.267 494
520.273 575
520.279 555
520.285 470
520.290 510
520.296 588
520.302 501
520.308 547
520.314 542
520.320 485
520.325 546
520.331 637
520.337 511
520.343 553
520.349 558
520.354 436
520.360 515
520.366 506
520.372 430
520.378 539
520.383 545
520.389 526
520.395 555
520.401 593
520.407 515
520.413 588
520.418 592
520.424 481
520.430 498
520.436 509
520.442 497
520.447 559
520.453 610
520.459 486
520.465 552
520.471 553
520.477 487
520.482 518
520.488 543
520.494 459
520.500 523
520.506 552
520.511 470
520.517 509
520.523 538
520.529 455
520.535 559
520.540 531
520.546 470
520.552 498
520.558 492
520.564 470
520.570 525
520.575 555
520.581 505
520.587 580
520.593 583
520.599 453
520.604 540
520.610 597
520.616 446
520.622 541
520.628 593
520.634 507
520.639 474
520.645 564
520.651 461
520.657 491
520.663 557
520.668 458
520.674 513
520.680 589
520.686 455
520.692 572
520.697 620
520.703 531
520.709 516
520.715 554
520.721 491
520.727 540
520.732 561
520.738 496
520.744 495
520.750 567
520.756 461
520.761 543
520.767 609
520.773 565
520.779 534
520.785 592
520.791 453
520.796 530
520.802 536
520.808 451
520.814 514
520.820 515
520.825 490
520.831 541
520.837 607
520.843 470
520.849 521
520.855 569
520.860 486
520.866 502
520.872 568
520.878 496
520.884 533
520.889 526
520.895 507
520.901 490
520.907 541
520.913 449
520.919 524
520.924 581
520.930 469
520.936 525
520.942 638
520.948 496
520.953 554
520.959 578
520.965 452
520.971 520
520.977 583
520.983 522
520.988 560
520.994 581
521.000 455
521.006 546
521.012 554
521.017 472
521.023 541
521.029 573
521.035 450
521.041 510
521.046 568
521.052 513
521.058 542
521.064 584
521.070 478
521.076 552
521.081 581
521.087 464
521.093 553
521.099 570
521.105 546
521.110 648
521.116 672
521.122 552
521.128 540
521.134 547
521.140 478
521.145 543
521.151 567
521.157 461
521.163 536
521.169 544
521.174 470
521.180 493
521.186 561
521.192 496
521.198 516
521.204 532
521.209 453
521.215 549
521.221 579
521.227 464
521.233 512
521.239 575
521.244 516
521.250 599
521.256 648
521.262 498
521.268 519
521.273 565
521.279 555
521.285 597
521.291 623
521.297 525
521.303 572
521.308 572
521.314 537
521.320 609
521.326 660
521.332 592
521.337 542
521.343 561
521.349 547
521.355 549
521.361 625
521.367 487
521.372 557
521.378 568
521.384 418
521.390 573
521.396 620
521.401 554
521.407 646
521.413 666
521.419 524
521.425 513
521.431 523
521.436 485
521.442 585
521.448 613
521.454 597
521.460 564
521.465 587
521.471 473
521.477 546
521.483 609
521.489 509
521.495 544
521.500 522
521.506 483
521.512 510
521.518 579
521.524 476
521.529 580
521.535 572
521.541 479
521.547 501
521.553 610
521.559 525
521.564 543
521.570 554
521.576 477
521.582 582
521.588 641
521.594 566
521.599 644
521.605 652
521.611 556
521.617 608
521.623 678
521.628 566
521.634 521
521.640 526
521.646 493
521.652 537
521.658 592
521.663 554
521.669 525
521.675 555
521.681 487
521.687 529
521.692 603
521.698 464
521.704 537
521.710 530
521.716 521
521.722 587
521.727 650
521.733 556
521.739 572
521.745 585
521.751 469
521.757 579
521.762 597
521.768 484
521.774 501
521.780 568
521.786 487
521.791 529
521.797 566
521.803 455
521.809 587
521.815 583
521.821 528
521.826 481
521.832 540
521.838 481
521.844 514
521.850 587
521.855 496
521.861 520
521.867 572
521.873 455
521.879 556
521.885 608
521.890 556
521.896 535
521.902 568
521.908 552
521.914 563
521.920 611
521.925 508
521.931 612
521.937 621
521.943 555
521.949 660
521.954 669
521.960 497
521.966 587
521.972 627
521.978 553
521.984 553
521.989 544
521.995 509
522.001 559
522.007 572
522.013 502
522.019 570
522.024 613
522.030 542
522.036 598
522.042 526
522.048 532
522.053 565
522.059 594
522.065 533
522.071 564
522.077 653
522.083 513
522.088 546
522.094 581
522.100 545
522.106 551
522.112 597
522.118 531
522.123 531
522.129 613
522.135 555
522.141 638
522.147 610
522.152 480
522.158 534
522.164 574
522.170 521
522.176 606
522.182 662
522.187 562
522.193 589
522.199 631
522.205 498
522.211 582
522.217 588
522.222 538
522.228 659
522.234 564
522.240 459
522.246 509
522.251 558
522.257 495
522.263 549
522.269 617
522.275 533
522.281 540
522.286 595
522.292 501
522.298 591
522.304 655
522.310 559
522.316 633
522.321 594
522.327 506
522.333 595
522.339 605
522.345 583
522.350 581
522.356 633
522.362 562
522.368 572
522.374 673
522.380 568
522.385 610
522.391 610
522.397 508
522.403 550
522.409 582
522.415 503
522.420 542
522.426 588
522.432 494
522.438 520
522.444 586
522.450 468
522.455 589
522.461 605
522.467 541
522.473 551
522.479 576
522.484 540
522.490 551
522.496 610
522.502 523
522.508 563
522.514 633
522.519 537
522.525 635
522.531 611
522.537 506
522.543 564
522.549 576
522.554 544
522.560 565
522.566 614
522.572 497
522.578 569
522.584 661
522.589 576
522.595 622
522.601 632
522.607 547
522.613 585
522.618 573
522.624 490
522.630 543
522.636 511
522.642 474
522.648 582
522.653 659
522.659 509
522.665 592
522.671 589
522.677 497
522.683 593
522.688 564
522.694 444
522.700 524
522.706 554
522.712 487
522.718 512
522.723 568
522.729 563
522.735 581
522.741 600
522.747 467
522.752 590
522.758 550
522.764 465
522.770 515
522.776 614
522.782 538
522.787 564
522.793 632
522.799 461
522.805 609
522.811 578
522.817 508
522.822 524
522.828 572
522.834 500
522.840 575
522.846 571
522.852 531
522.857 524
522.863 558
522.869 446
522.875 530
522.881 552
522.887 441
522.892 565
522.898 618
522.904 535
522.910 588
522.916 587
522.921 534
522.927 529
522.933 586
522.939 505
522.945 529
522.951 600
522.956 504
522.962 610
522.968 609
522.974 474
522.980 590
522.986 622
522.991 523
522.997 606
523.003 599
523.009 544
523.015 579
523.021 575
523.026 511
523.032 593
523.038 600
523.044 510
523.050 519
523.056 566
523.061 484
523.067 563
523.073 599
523.079 591
523.085 615
523.091 678
523.096 553
523.102 652
523.108 605
523.114 528
523.120 567
523.125 640
523.131 555
523.137 620
523.143 612
523.149 521
523.155 541
523.160 584
523.166 477
523.172 567
523.178 581
523.184 592
523.190 619
523.195 629
523.201 577
523.207 566
523.213 584
523.219 501
523.225 544
523.230 615
523.236 508
523.242 557
523.248 545
523.254 484
523.260 545
523.265 598
523.271 509
523.277 499
523.283 557
523.289 481
523.295 571
523.300 637
523.306 530
523.312 562
523.318 532
523.324 490
523.330 529
523.335 618
523.341 549
523.347 502
523.353 558
523.359 525
523.365 580
523.370 616
523.376 487
523.382 621
523.388 568
523.394 530
523.399 559
523.405 574
523.411 514
523.417 594
523.423 643
523.429 459
523.434 546
523.440 561
523.446 530
523.452 587
523.458 585
523.464 504
523.469 545
523.475 534
523.481 502
523.487 520
523.493 616
523.499 562
523.504 601
523.510 603
523.516 552
523.522 704
523.528 666
523.534 545
523.539 550
523.545 589
523.551 484
523.557 578
523.563 654
523.569 459
523.574 517
523.580 537
523.586 497
523.592 559
523.598 611
523.604 491
523.609 593
523.615 655
523.621 477
523.627 547
523.633 591
523.639 513
523.644 562
523.650 594
523.656 483
523.662 615
523.668 566
523.674 479
523.679 534
523.685 528
523.691 496
523.697 553
523.703 568
523.709 451
523.714 508
523.720 557
523.726 486
523.732 623
523.738 699
523.744 568
523.749 599
523.755 595
523.761 515
523.767 588
523.773 603
523.779 496
523.784 490
523.790 573
523.796 527
523.802 548
523.808 544
523.814 497
523.819 527
523.825 590
523.831 567
523.837 590
523.843 557
523.849 488
523.854 490
523.860 562
523.866 494
523.872 545
523.878 579
523.884 480
523.889 587
523.895 612
523.901 493
523.907 562
523.913 580
523.919 519
523.924 603
523.930 670
523.936 507
523.942 540
523.948 628
523.954 540
523.959 552
523.965 530
523.971 465
523.977 499
523.983 582
523.989 489
523.994 563
524.000 635
524.006 521
524.012 582
524.018 610
524.024 505
524.029 573
524.035 566
524.041 527
524.047 588
524.053 636
524.059 489
524.064 518
524.070 556
524.076 526
524.082 586
524.088 589
524.094 485
524.099 560
524.105 583
524.111 500
524.117 522
524.123 557
524.129 496
524.134 617
524.140 635
524.146 554
524.152 625
524.158 672
524.164 503
524.169 567
524.175 612
524.181 496
524.187 553
524.193 592
524.199 561
524.204 569
524.210 602
524.216 507
524.222 597
524.228 639
524.234 588
524.239 557
524.245 606
524.251 496
524.257 586
524.263 680
524.269 586
524.274 589
524.280 626
524.286 524
524.292 610
524.298 675
524.304 535
524.309 547
524.315 558
524.321 500
524.327 576
524.333 631
524.339 519
524.345 527
524.350 595
524.356 530
524.362 553
524.368 559
524.374 493
524.380 518
524.385 562
524.391 538
524.397 579
524.403 596
524.409 489
524.415 557
524.420 508
524.426 494
524.432 540
524.438 578
524.444 506
524.450 538
524.455 563
524.461 466
524.467 567
524.473 594
524.479 452
524.485 538
524.490 613
524.496 495
524.502 543
524.508 618
524.514 509
524.520 565
524.525 613
524.531 496
524.537 534
524.543 636
524.549 542
524.555 625
524.560 576
524.566 518
524.572 594
524.578 599
524.584 526
524.590 586
524.595 627
524.601 527
524.607 586
524.613 619
524.619 509
524.625 533
524.631 636
524.636 542
524.642 644
524.648 603
524.654 512
524.660 588
524.666 553
524.671 517
524.677 593
524.683 685
524.689 555
524.695 584
524.701 674
524.706 610
524.712 761
524.718 763
524.724 623
524.730 620
524.736 606
524.741 551
524.747 643
524.753 637
524.759 644
524.765 715
524.771 824
524.776 661
524.782 709
524.788 710
524.794 644
524.800 628
524.806 646
524.811 545
524.817 543
524.823 668
524.829 643
524.835 670
524.841 672
524.847 600
524.852 651
524.858 756
524.864 613
524.870 597
524.876 614
524.882 489
524.887 591
524.893 652
524.899 543
524.905 628
524.911 668
524.917 545
524.922 620
524.928 680
524.934 513
524.940 556
524.946 627
524.952 604
524.957 666
524.963 678
524.969 546
524.975 493
524.981 545
524.987 563
524.993 626
524.998 666
525.004 537
525.010 557
525.016 620
525.022 520
525.028 600
525.033 669
525.039 552
525.045 639
525.051 643
525.057 571
525.063 570
525.068 656
525.074 635
525.080 667
525.086 707
525.092 543
525.098 614
525.103 598
525.109 518
525.115 574
525.121 663
525.127 567
525.133 702
525.139 633
525.144 507
525.150 619
525.156 639
525.162 529
525.168 627
525.174 655
525.179 596
525.185 754
525.191 763
525.197 630
525.203 614
525.209 683
525.214 600
525.220 764
525.226 725
525.232 583
525.238 619
525.244 665
525.249 529
525.255 637
525.261 656
525.267 535
525.273 628
525.279 686
525.285 555
525.290 548
525.296 675
525.302 584
525.308 617
525.314 672
525.320 594
525.325 699
525.331 693
525.337 531
525.343 591
525.349 663
525.355 575
525.360 635
525.366 685
525.372 589
525.378 719
525.384 726
525.390 590
525.396 553
525.401 627
525.407 503
525.413 572
525.419 680
525.425 622
525.431 711
525.436 772
525.442 617
525.448 584
525.454 577
525.460 534
525.466 631
525.471 598
525.477 509
525.483 579
525.489 672
525.495 583
525.501 672
525.507 694
525.512 561
525.518 628
525.524 679
525.530 509
525.536 567
525.542 643
525.547 584
525.553 624
525.559 710
525.565 457
525.571 596
525.577 764
525.582 697
525.588 622
525.594 613
525.600 527
525.606 581
525.612 633
525.618 530
525.623 577
525.629 677
525.635 565
525.641 600
525.647 607
525.653 560
525.658 594
525.664 645
525.670 576
525.676 622
525.682 623
525.688 566
525.694 585
525.699 603
525.705 517
525.711 524
525.717 623
525.723 536
525.729 596
525.734 642
525.740 543
525.746 621
525.752 670
525.758 572
525.764 577
525.769 665
525.775 564
525.781 531
525.787 662
525.793 566
525.799 570
525.805 614
525.810 496
525.816 615
525.822 592
525.828 491
525.834 624
525.840 610
525.845 628
525.851 642
525.857 609
525.863 540
525.869 543
525.875 558
525.881 575
525.886 674
525.892 689
525.898 554
525.904 527
525.910 646
525.916 541
525.921 611
525.927 707
525.933 582
525.939 625
525.945 608
525.951 565
525.956 570
525.962 555
525.968 504
525.974 597
525.980 600
525.986 494
525.992 565
525.997 603
526.003 537
526.009 646
526.015 667
526.021 454
526.027 551
526.032 557
526.038 497
526.044 561
526.050 568
526.056 512
526.062 679
526.068 790
526.073 631
526.079 654
526.085 643
526.091 555
526.097 637
526.103 682
526.108 563
526.114 558
526.120 672
526.126 544
526.132 628
526.138 643
526.144 516
526.149 477
526.155 573
526.161 583
526.167 741
526.173 775
526.179 639
526.184 639
526.190 584
526.196 522
526.202 564
526.208 608
526.214 591
526.220 659
526.225 631
526.231 533
526.237 561
526.243 620
526.249 550
526.255 572
526.260 604
526.266 506
526.272 608
526.278 664
526.284 585
526.290 658
526.296 606
526.301 519
526.307 633
526.313 625
526.319 548
526.325 593
526.331 676
526.336 604
526.342 582
526.348 656
526.354 504
526.360 603
526.366 592
526.372 478
526.377 575
526.383 664
526.389 561
526.395 557
526.401 635
526.407 508
526.413 654
526.418 728
526.424 617
526.430 592
526.436 629
526.442 529
526.448 645
526.453 591
526.459 546
526.465 569
526.471 587
526.477 518
526.483 540
526.489 526
526.494 485
526.500 572
526.506 670
526.512 563
526.518 617
526.524 673
526.529 581
526.535 618
526.541 624
526.547 531
526.553 561
526.559 612
526.565 572
526.570 616
526.576 668
526.582 522
526.588 529
526.594 569
526.600 483
526.605 624
526.611 628
526.617 523
526.623 610
526.629 619
526.635 547
526.641 521
526.646 558
526.652 471
526.658 618
526.664 700
526.670 598
526.676 603
526.682 626
526.687 645
526.693 673
526.699 804
526.705 714
526.711 655
526.717 694
526.722 589
526.728 675
526.734 726
526.740 590
526.746 628
526.752 681
526.758 546
526.763 674
526.769 723
526.775 602
526.781 646
526.787 589
526.793 572
526.799 687
526.804 723
526.810 595
526.816 667
526.822 611
526.828 512
526.834 566
526.839 633
526.845 566
526.851 701
526.857 741
526.863 593
526.869 629
526.875 642
526.880 579
526.886 675
526.892 737
526.898 677
526.904 713
526.910 741
526.916 683
526.921 674
526.927 686
526.933 692
526.939 623
526.945 679
526.951 609
526.956 693
526.962 672
526.968 585
526.974 702
526.980 820
526.986 674
526.992 694
526.997 768
527.003 715
527.009 708
527.015 711
527.021 667
527.027 727
527.033 772
527.038 739
527.044 916
527.050 974
527.056 775
527.062 764
527.068 802
527.073 810
527.079 839
527.085 896
527.091 690
527.097 715
527.103 733
527.109 626
527.114 670
527.120 714
527.126 597
527.132 733
527.138 828
527.144 746
527.150 828
527.155 834
527.161 647
527.167 681
527.173 773
527.179 827
527.185 928
527.191 965
527.196 781
527.202 814
527.208 847
527.214 784
527.220 856
527.226 800
527.231 630
527.237 737
527.243 818
527.249 734
527.255 746
527.261 776
527.267 696
527.272 769
527.278 817
527.284 634
527.290 742
527.296 938
527.302 769
527.308 679
527.313 671
527.319 585
527.325 699
527.331 732
527.337 518
527.343 588
527.349 752
527.354 717
527.360 809
527.366 750
527.372 601
527.378 763
527.384 871
527.389 731
527.395 676
527.401 729
527.407 714
527.413 728
527.419 753
527.425 656
527.430 724
527.436 746
527.442 682
527.448 692
527.454 677
527.460 581
527.466 622
527.471 747
527.477 762
527.483 776
527.489 817
527.495 704
527.501 730
527.507 819
527.512 698
527.518 765
527.524 851
527.530 646
527.536 695
527.542 752
527.548 707
527.553 736
527.559 762
527.565 525
527.571 617
527.577 625
527.583 522
527.589 596
527.594 649
527.600 569
527.606 704
527.612 839
527.618 688
527.624 717
527.629 840
527.635 709
527.641 700
527.647 665
527.653 588
527.659 656
527.665 661
527.670 542
527.676 698
527.682 750
527.688 626
527.694 627
527.700 616
527.706 616
527.711 661
527.717 666
527.723 589
527.729 689
527.735 654
527.741 513
527.747 520
527.752 522
527.758 521
527.764 579
527.770 623
527.776 592
527.782 695
527.788 648
527.793 539
527.799 589
527.805 600
527.811 541
527.817 566
527.823 599
527.829 520
527.834 568
527.840 625
527.846 563
527.852 641
527.858 652
527.864 514
527.870 574
527.875 629
527.881 590
527.887 629
527.893 618
527.899 615
527.905 608
527.911 606
527.916 519
527.922 552
527.928 581
527.934 554
527.940 623
527.946 683
527.952 540
527.957 528
527.963 634
527.969 572
527.975 539
527.981 613
527.987 552
527.993 613
527.998 576
528.004 559
528.010 633
528.016 720
528.022 634
528.028 618
528.034 646
528.039 557
528.045 681
528.051 690
528.057 637
528.063 684
528.069 665
528.075 642
528.080 734
528.086 813
528.092 773
528.098 848
528.104 780
528.110 809
528.116 979
528.121 1080
528.127 1051
528.133 1136
528.139 1187
528.145 1097
528.151 1012
528.157 1063
528.162 917
528.168 974
528.174 1120
528.180 1189
528.186 1252
528.192 1125
528.198 864
528.203 867
528.209 959
528.215 971
528.221 1189
528.227 1239
528.233 1023
528.239 1033
528.244 1153
528.250 1143
528.256 1225
528.262 1294
528.268 1118
528.274 1146
528.280 1195
528.285 1177
528.291 1332
528.297 1447
528.303 1453
528.309 1433
528.315 1493
528.321 1267
528.326 1192
528.332 1176
528.338 1039
528.344 1007
528.350 1092
528.356 1162
528.362 1126
528.367 1030
528.373 959
528.379 975
528.385 1030
528.391 894
528.397 1001
528.403 973
528.408 840
528.414 846
528.420 799
528.426 726
528.432 836
528.438 837
528.444 712
528.449 735
528.455 857
528.461 751
528.467 759
528.473 769
528.479 609
528.485 687
528.490 720
528.496 635
528.502 650
528.508 675
528.514 619
528.520 633
528.526 600
528.531 516
528.537 569
528.543 618
528.549 524
528.555 612
528.561 622
528.567 562
528.572 637
528.578 636
528.584 531
528.590 559
528.596 691
528.602 570
528.608 579
528.613 572
528.619 470
528.625 526
528.631 558
528.637 494
528.643 567
528.649 556
528.654 479
528.660 555
528.666 616
528.672 536
528.678 545
528.684 575
528.690 527
528.696 552
528.701 573
528.707 512
528.713 552
528.719 599
528.725 526
528.731 539
528.737 654
528.742 697
528.748 698
528.754 601
528.760 536
528.766 611
528.772 612
528.778 509
528.783 552
528.789 694
528.795 534
528.801 556
528.807 560
528.813 495
528.819 512
528.824 595
528.830 502
528.836 540
528.842 579
528.848 502
528.854 558
528.860 591
528.865 565
528.871 636
528.877 620
528.883 552
528.889 552
528.895 599
528.901 562
528.906 604
528.912 597
528.918 557
528.924 557
528.930 644
528.936 521
528.942 575
528.948 612
528.953 520
528.959 540
528.965 627
528.971 533
528.977 551
528.983 605
528.989 543
528.994 577
529.000 660
529.006 580
529.012 573
529.018 627
529.024 595
529.030 577
529.035 624
529.041 529
529.047 551
529.053 595
529.059 536
529.065 592
529.071 651
529.076 635
529.082 628
529.088 622
529.094 596
529.100 601
529.106 651
529.112 517
529.118 620
529.123 670
529.129 593
529.135 664
529.141 681
529.147 588
529.153 603
529.159 659
529.164 569
529.170 672
529.176 667
529.182 643
529.188 716
529.194 760
529.200 627
529.205 690
529.211 745
529.217 745
529.223 971
529.229 1126
529.235 1179
529.241 1335
529.247 1331
529.252 1246
529.258 1311
529.264 1218
529.270 1020
529.276 1164
529.282 1147
529.288 1169
529.293 1245
529.299 1176
529.305 1014
529.311 1060
529.317 975
529.323 852
529.329 929
529.334 991
529.340 778
529.346 742
529.352 795
529.358 767
529.364 798
529.370 775
529.376 684
529.381 789
529.387 941
529.393 776
529.399 690
529.405 714
529.411 641
529.417 642
529.422 708
529.428 505
529.434 577
529.440 648
529.446 525
529.452 584
529.458 652
529.463 626
529.469 691
529.475 678
529.481 499
529.487 541
529.493 593
529.499 538
529.505 632
529.510 621
529.516 577
529.522 626
529.528 700
529.534 595
529.540 684
529.546 728
529.551 601
529.557 652
529.563 626
529.569 538
529.575 571
529.581 549
529.587 509
529.592 618
529.598 673
529.604 521
529.610 627
529.616 714
529.622 562
529.628 608
529.634 631
529.639 492
529.645 516
529.651 558
529.657 467
529.663 552
529.669 629
529.675 469
529.680 474
529.686 628
529.692 524
529.698 622
529.704 582
529.710 480
529.716 546
529.722 646
529.727 615
529.733 569
529.739 645
529.745 592
529.751 649
529.757 678
529.763 511
529.768 572
529.774 587
529.780 593
529.786 693
529.792 623
529.798 517
529.804 543
529.810 587
529.815 492
529.821 598
529.827 633
529.833 591
529.839 533
529.845 589
529.851 502
529.856 529
529.862 577
529.868 495
529.874 525
529.880 654
529.886 590
529.892 587
529.898 617
529.903 533
529.909 592
529.915 600
529.921 484
529.927 528
529.933 625
529.939 555
529.944 629
529.950 666
529.956 541
529.962 603
529.968 597
529.974 498
529.980 530
529.986 634
529.991 632
529.997 693
530.003 672
530.009 483
530.015 522
530.021 605
530.027 522
530.032 595
530.038 600
530.044 558
530.050 658
530.056 651
530.062 540
530.068 599
530.074 641
530.079 526
530.085 569
530.091 627
530.097 531
530.103 567
530.109 684
530.115 588
530.120 625
530.126 639
530.132 586
530.138 609
530.144 580
530.150 566
530.156 641
530.162 643
530.167 561
530.173 631
530.179 706
530.185 591
530.191 644
530.197 692
530.203 590
530.209 719
530.214 656
530.220 598
530.226 752
530.232 874
530.238 862
530.244 990
530.250 1133
530.255 1010
530.261 1055
530.267 1036
530.273 856
530.279 881
530.285 1056
530.291 1020
530.297 1000
530.302 892
530.308 816
530.314 949
530.320 1049
530.326 865
530.332 821
530.338 725
530.343 631
530.349 743
530.355 850
530.361 823
530.367 775
530.373 762
530.379 624
530.385 642
530.390 676
530.396 582
530.402 683
530.408 741
530.414 638
530.420 593
530.426 579
530.432 530
530.437 636
530.443 655
530.449 638
530.455 668
530.461 648
530.467 531
530.473 594
530.479 681
530.484 549
530.490 593
530.496 585
530.502 513
530.508 561
530.514 623
530.520 506
530.525 578
530.531 599
530.537 553
530.543 617
530.549 609
530.555 494
530.561 602
530.567 668
530.572 556
530.578 586
530.584 577
530.590 480
530.596 569
530.602 534
530.608 522
530.614 527
530.619 629
530.625 533
530.631 521
530.637 521
530.643 473
530.649 559
530.655 557
530.660 492
530.666 521
530.672 556
530.678 499
530.684 544
530.690 537
530.696 406
530.702 573
530.707 662
530.713 547
530.719 574
530.725 586
530.731 493
530.737 507
530.743 570
530.749 473
530.754 574
530.760 581
530.766 447
530.772 547
530.778 578
530.784 516
530.790 552
530.796 595
530.801 527
530.807 524
530.813 572
530.819 493
530.825 512
530.831 566
530.837 469
530.843 563
530.848 588
530.854 538
530.860 577
530.866 579
530.872 500
530.878 587
530.884 634
530.889 542
530.895 524
530.901 554
530.907 452
530.913 519
530.919 588
530.925 512
530.931 563
530.936 554
530.942 461
530.948 528
530.954 576
530.960 581
530.966 586
530.972 621
530.978 612
530.983 583
530.989 668
530.995 557
531.001 621
531.007 609
531.013 511
531.019 559
531.025 604
531.030 453
531.036 545
531.042 572
531.048 480
531.054 508
531.060 583
531.066 516
531.072 529
531.077 572
531.083 470
531.089 534
531.095 607
531.101 496
531.107 565
531.113 643
531.119 618
531.124 676
531.130 774
531.136 626
531.142 702
531.148 804
531.154 712
531.160 681
531.166 696
531.171 575
531.177 575
531.183 652
531.189 611
531.195 661
531.201 809
531.207 744
531.213 688
531.218 701
531.224 666
531.230 780
531.236 853
531.242 726
531.248 957
531.254 1012
531.260 783
531.265 818
531.271 912
531.277 882
531.283 937
531.289 1001
531.295 918
531.301 803
531.306 866
531.312 746
531.318 811
531.324 885
531.330 865
531.336 881
531.342 832
531.348 759
531.353 898
531.359 939
531.365 862
531.371 808
531.377 817
531.383 727
531.389 827
531.395 813
531.400 699
531.406 723
531.412 752
531.418 525
531.424 569
531.430 670
531.436 564
531.442 576
531.447 665
531.453 561
531.459 663
531.465 723
531.471 534
531.477 534
531.483 592
531.489 512
531.495 599
531.500 647
531.506 556
531.512 557
531.518 563
531.524 513
531.530 556
531.536 643
531.542 542
531.547 628
531.553 695
531.559 544
531.565 562
531.571 575
531.577 525
531.583 589
531.589 619
531.594 510
531.600 546
531.606 679
531.612 490
531.618 566
531.624 603
531.630 557
531.636 664
531.641 599
531.647 525
531.653 550
531.659 643
531.665 635
531.671 677
531.677 634
531.683 518
531.688 562
531.694 579
531.700 514
531.706 579
531.712 675
531.718 525
531.724 525
531.730 567
531.735 542
531.741 587
531.747 574
531.753 516
531.759 605
531.765 568
531.771 486
531.777 594
531.782 617
531.788 576
531.794 651
531.800 609
531.806 513
531.812 574
531.818 657
531.824 534
531.829 598
531.835 638
531.841 533
531.847 615
531.853 603
531.859 542
531.865 626
531.871 640
531.876 525
531.882 612
531.888 629
531.894 561
531.900 615
531.906 685
531.912 627
531.918 675
531.924 649
531.929 582
531.935 663
531.941 664
531.947 511
531.953 635
531.959 653
531.965 580
531.971 577
531.976 742
531.982 634
531.988 683
531.994 736
532.000 574
532.006 712
532.012 693
532.018 556
532.023 702
532.029 865
532.035 746
532.041 691
532.047 673
532.053 695
532.059 690
532.065 806
532.070 791
532.076 896
532.082 833
532.088 673
532.094 732
532.100 691
532.106 601
532.112 623
532.118 666
532.123 580
532.129 672
532.135 673
532.141 590
532.147 706
532.153 697
532.159 595
532.165 636
532.170 719
532.176 655
532.182 744
532.188 798
532.194 703
532.200 805
532.206 932
532.212 803
532.217 805
532.223 931
532.229 832
532.235 937
532.241 1110
532.247 891
532.253 986
532.259 1083
532.264 1002
532.270 1008
532.276 1074
532.282 955
532.288 908
532.294 1016
532.300 916
532.306 987
532.312 1041
532.317 931
532.323 977
532.329 865
532.335 747
532.341 739
532.347 748
532.353 636
532.359 732
532.364 713
532.370 658
532.376 703
532.382 740
532.388 621
532.394 689
532.400 862
532.406 690
532.411 693
532.417 690
532.423 622
532.429 722
532.435 711
532.441 589
532.447 630
532.453 709
532.459 612
532.464 631
532.470 651
532.476 534
532.482 553
532.488 606
532.494 531
532.500 543
532.506 581
532.511 497
532.517 645
532.523 642
532.529 518
532.535 483
532.541 573
532.547 478
532.553 594
532.559 609
532.564 510
532.570 608
532.576 727
532.582 536
532.588 570
532.594 603
532.600 524
532.606 578
532.611 627
532.617 511
532.623 496
532.629 598
532.635 518
532.641 571
532.647 559
532.653 492
532.659 541
532.664 658
532.670 557
532.676 580
532.682 677
532.688 524
532.694 589
532.700 553
532.706 470
532.711 527
532.717 634
532.723 525
532.729 539
532.735 596
532.741 515
532.747 518
532.753 512
532.759 506
532.764 530
532.770 602
532.776 570
532.782 655
532.788 721
532.794 579
532.800 604
532.806 654
532.811 580
532.817 583
532.823 610
532.829 507
532.835 593
532.841 582
532.847 501
532.853 546
532.859 730
532.864 616
532.870 579
532.876 654
532.882 527
532.888 613
532.894 608
532.900 596
532.906 578
532.911 605
532.917 507
532.923 568
532.929 644
532.935 479
532.941 567
532.947 595
532.953 496
532.959 581
532.964 589
532.970 536
532.976 531
532.982 586
532.988 508
532.994 594
533.000 635
533.006 507
533.011 582
533.017 668
533.023 562
533.029 646
533.035 668
533.041 537
533.047 564
533.053 632
533.059 583
533.064 717
533.070 763
533.076 627
533.082 640
533.088 652
533.094 542
533.100 595
533.106 718
533.112 620
533.117 564
533.123 624
533.129 556
533.135 704
533.141 761
533.147 696
533.153 788
533.159 869
533.164 794
533.170 700
533.176 710
533.182 562
533.188 752
533.194 810
533.200 825
533.206 1010
533.212 1098
533.217 1046
533.223 1322
533.229 1509
533.235 1482
533.241 1689
533.247 1877
533.253 1751
533.259 1634
533.265 1345
533.270 1252
533.276 1365
533.282 1420
533.288 1295
533.294 1202
533.300 1078
533.306 974
533.312 928
533.318 970
533.323 967
533.329 921
533.335 924
533.341 767
533.347 874
533.353 886
533.359 645
533.365 697
533.370 779
533.376 784
533.382 845
533.388 923
533.394 847
533.400 942
533.406 1000
533.412 980
533.418 991
533.423 1103
533.429 1043
533.435 1079
533.441 939
533.447 729
533.453 884
533.459 852
533.465 601
533.471 652
533.476 677
533.482 596
533.488 714
533.494 673
533.500 623
533.506 646
533.512 698
533.518 490
533.524 531
533.529 542
533.535 509
533.541 622
533.547 712
533.553 520
533.559 554
533.565 580
533.571 471
533.577 530
533.582 642
533.588 494
533.594 506
533.600 576
533.606 535
533.612 575
533.618 602
533.624 486
533.629 528
533.635 577
533.641 466
533.647 570
533.653 635
533.659 569
533.665 620
533.671 627
533.677 559
533.682 535
533.688 613
533.694 534
533.700 608
533.706 630
533.712 557
533.718 558
533.724 585
533.730 442
533.735 528
533.741 579
533.747 498
533.753 580
533.759 564
533.765 560
533.771 601
533.777 642
533.783 498
533.788 592
533.794 576
533.800 477
533.806 499
533.812 555
533.818 491
533.824 604
533.830 600
533.836 486
533.841 586
533.847 614
533.853 466
533.859 590
533.865 559
533.871 452
533.877 601
533.883 684
533.889 526
533.894 597
533.900 649
533.906 608
533.912 590
533.918 610
533.924 517
533.930 572
533.936 551
533.942 550
533.947 574
533.953 613
533.959 485
533.965 570
533.971 624
533.977 560
533.983 609
533.989 659
533.995 497
534.000 520
534.006 648
534.012 519
534.018 592
534.024 664
534.030 528
534.036 638
534.042 685
534.048 631
534.053 733
534.059 717
534.065 578
534.071 669
534.077 651
534.083 559
534.089 666
534.095 717
534.101 601
534.106 553
534.112 679
534.118 576
534.124 613
534.130 687
534.136 584
534.142 570
534.148 684
534.154 563
534.159 652
534.165 697
534.171 637
534.177 600
534.183 711
534.189 534
534.195 566
534.201 782
534.207 731
534.213 742
534.218 786
534.224 743
534.230 838
534.236 908
534.242 982
534.248 1070
534.254 1203
534.260 1235
534.266 1282
534.271 1131
534.277 977
534.283 1015
534.289 1059
534.295 888
534.301 922
534.307 912
534.313 758
534.319 763
534.324 815
534.330 759
534.336 802
534.342 717
534.348 690
534.354 755
534.360 766
534.366 643
534.372 709
534.377 723
534.383 632
534.389 829
534.395 949
534.401 772
534.407 673
534.413 749
534.419 609
534.425 790
534.430 841
534.436 758
534.442 821
534.448 758
534.454 657
534.460 724
534.466 749
534.472 588
534.478 623
534.484 678
534.489 542
534.495 618
534.501 692
534.507 587
534.513 669
534.519 696
534.525 540
534.531 589
534.537 636
534.542 564
534.548 559
534.554 606
534.560 575
534.566 622
534.572 612
534.578 470
534.584 507
534.590 559
534.595 530
534.601 555
534.607 617
534.613 509
534.619 540
534.625 574
534.631 488
534.637 602
534.643 608
534.649 501
534.654 518
534.660 629
534.666 492
534.672 542
534.678 563
534.684 470
534.690 472
534.696 560
534.702 504
534.707 538
534.713 537
534.719 525
534.725 546
534.731 584
534.737 490
534.743 537
534.749 650
534.755 563
534.760 567
534.766 603
534.772 506
534.778 521
534.784 602
534.790 456
534.796 583
534.802 639
534.808 569
534.814 569
534.819 571
534.825 432
534.831 488
534.837 579
534.843 546
534.849 523
534.855 592
534.861 514
534.867 523
534.872 583
534.878 466
534.884 461
534.890 547
534.896 482
534.902 526
534.908 529
534.914 546
534.920 537
534.926 577
534.931 498
534.937 559
534.943 596
534.949 528
534.955 567
534.961 607
534.967 549
534.973 552
534.979 625
534.984 566
534.990 633
534.996 674
535.002 542
535.008 545
535.014 577
535.020 489
535.026 611
535.032 607
535.038 531
535.043 600
535.049 657
535.055 546
535.061 605
535.067 705
535.073 588
535.079 601
535.085 695
535.091 600
535.096 572
535.102 654
535.108 513
535.114 556
535.120 575
535.126 517
535.132 553
535.138 617
535.144 565
535.150 607
535.155 675
535.161 619
535.167 626
535.173 626
535.179 520
535.185 616
535.191 674
535.197 627
535.203 608
535.208 639
535.214 598
535.220 737
535.226 803
535.232 696
535.238 785
535.244 921
535.250 858
535.256 762
535.262 779
535.267 732
535.273 802
535.279 842
535.285 753
535.291 750
535.297 808
535.303 715
535.309 799
535.315 953
535.321 792
535.326 781
535.332 782
535.338 675
535.344 825
535.350 728
535.356 568
535.362 691
535.368 766
535.374 665
535.379 785
535.385 704
535.391 591
535.397 628
535.403 617
535.409 582
535.415 637
535.421 703
535.427 562
535.433 585
535.438 628
535.444 611
535.450 659
535.456 721
535.462 560
535.468 615
535.474 604
535.480 522
535.486 653
535.492 677
535.497 576
535.503 572
535.509 609
535.515 481
535.521 533
535.527 574
535.533 449
535.539 551
535.545 561
535.551 485
535.556 519
535.562 538
535.568 560
535.574 600
535.580 583
535.586 433
535.592 542
535.598 578
535.604 473
535.610 568
535.615 613
535.621 513
535.627 578
535.633 641
535.639 545
535.645 591
535.651 607
535.657 500
535.663 571
535.668 559
535.674 432
535.680 488
535.686 644
535.692 485
535.698 589
535.704 629
535.710 486
535.716 535
535.722 561
535.727 477
535.733 583
535.739 638
535.745 548
535.751 598
535.757 605
535.763 477
535.769 552
535.775 555
535.781 522
535.786 543
535.792 586
535.798 474
535.804 592
535.810 599
535.816 573
535.822 503
535.828 570
535.834 472
535.840 517
535.845 611
535.851 461
535.857 557
535.863 564
535.869 517
535.875 542
535.881 585
535.887 475
535.893 557
535.899 544
535.904 500
535.910 557
535.916 627
535.922 549
535.928 567
535.934 581
535.940 562
535.946 573
535.952 670
535.958 470
535.963 565
535.969 587
535.975 469
535.981 483
535.987 568
535.993 517
535.999 531
536.005 548
536.011 486
536.017 528
536.022 596
536.028 641
536.034 688
536.040 655
536.046 490
536.052 503
536.058 533
536.064 568
536.070 616
536.076 665
536.081 598
536.087 620
536.093 678
536.099 528
536.105 629
536.111 661
536.117 574
536.123 628
536.129 655
536.135 532
536.140 638
536.146 641
536.152 548
536.158 678
536.164 622
536.170 516
536.176 574
536.182 629
536.188 534
536.194 542
536.199 593
536.205 580
536.211 678
536.217 646
536.223 570
536.229 651
536.235 751
536.241 562
536.247 609
536.253 676
536.259 565
536.264 630
536.270 658
536.276 608
536.282 666
536.288 672
536.294 692
536.300 772
536.306 801
536.312 719
536.318 829
536.323 840
536.329 540
536.335 668
536.341 783
536.347 660
536.353 682
536.359 762
536.365 749
536.371 793
536.377 745
536.382 598
536.388 660
536.394 701
536.400 616
536.406 708
536.412 662
536.418 618
536.424 719
536.430 601
536.436 494
536.441 590
536.447 618
536.453 645
536.459 627
536.465 622
536.471 492
536.477 538
536.483 594
536.489 496
536.495 545
536.501 678
536.506 608
536.512 558
536.518 597
536.524 479
536.530 509
536.536 603
536.542 522
536.548 592
536.554 689
536.560 586
536.565 638
536.571 676
536.577 597
536.583 639
536.589 652
536.595 521
536.601 579
536.607 644
536.613 554
536.619 584
536.624 666
536.630 588
536.636 543
536.642 602
536.648 480
536.654 615
536.660 633
536.666 567
536.672 566
536.678 597
536.684 474
536.689 582
536.695 554
536.701 481
536.707 541
536.713 581
536.719 468
536.725 535
536.731 642
536.737 514
536.743 567
536.748 554
536.754 491
536.760 527
536.766 600
536.772 480
536.778 555
536.784 591
536.790 518
536.796 523
536.802 528
536.808 492
536.813 525
536.819 569
536.825 526
536.831 543
536.837 621
536.843 520
536.849 550
536.855 559
536.861 508
536.867 562
536.872 546
536.878 465
536.884 610
536.890 665
536.896 517
536.902 578
536.908 589
536.914 516
536.920 568
536.926 571
536.932 490
536.937 473
536.943 547
536.949 522
536.955 584
536.961 661
536.967 564
536.973 558
536.979 658
536.985 564
536.991 580
536.997 598
537.002 495
537.008 541
537.014 634
537.020 546
537.026 587
537.032 645
537.038 525
537.044 564
537.050 544
537.056 474
537.061 568
537.067 607
537.073 509
537.079 578
537.085 573
537.091 540
537.097 595
537.103 615
537.109 441
537.115 582
537.121 670
537.126 666
537.132 667
537.138 658
537.144 592
537.150 632
537.156 690
537.162 626
537.168 615
537.174 665
537.180 559
537.186 667
537.191 645
537.197 535
537.203 622
537.209 633
537.215 559
537.221 606
537.227 643
537.233 583
537.239 601
537.245 682
537.250 602
537.256 740
537.262 764
537.268 711
537.274 757
537.280 812
537.286 870
537.292 937
537.298 974
537.304 795
537.310 840
537.315 801
537.321 658
537.327 658
537.333 731
537.339 660
537.345 670
537.351 824
537.357 883
537.363 963
537.369 964
537.375 817
537.380 820
537.386 873
537.392 745
537.398 707
537.404 811
537.410 709
537.416 629
537.422 651
537.428 540
537.434 644
537.440 647
537.445 609
537.451 667
537.457 655
537.463 572
537.469 649
537.475 614
537.481 589
537.487 592
537.493 613
537.499 508
537.505 592
537.510 678
537.516 570
537.522 654
537.528 684
537.534 569
537.540 664
537.546 623
537.552 478
537.558 557
537.564 642
537.570 544
537.575 607
537.581 647
537.587 512
537.593 569
537.599 584
537.605 515
537.611 614
537.617 588
537.623 528
537.629 557
537.635 570
537.640 491
537.646 530
537.652 549
537.658 447
537.664 555
537.670 559
537.676 468
537.682 568
537.688 591
537.694 530
537.700 638
537.705 597
537.711 569
537.717 583
537.723 577
537.729 490
537.735 563
537.741 563
537.747 440
537.753 491
537.759 568
537.765 461
537.770 586
537.776 527
537.782 473
537.788 523
537.794 628
537.800 503
537.806 591
537.812 589
537.818 472
537.824 514
537.830 570
537.835 534
537.841 583
537.847 655
537.853 566
537.859 593
537.865 609
537.871 506
537.877 530
537.883 669
537.889 518
537.895 576
537.900 601
537.906 569
537.912 654
537.918 664
537.924 450
537.930 570
537.936 623
537.942 588
537.948 596
537.954 592
537.960 500
537.966 553
537.971 614
537.977 533
537.983 641
537.989 651
537.995 515
538.001 584
538.007 640
538.013 581
538.019 575
538.025 638
538.031 527
538.036 627
538.042 641
538.048 544
538.054 651
538.060 673
538.066 547
538.072 652
538.078 645
538.084 526
538.090 619
538.096 753
538.101 656
538.107 759
538.113 757
538.119 727
538.125 685
538.131 695
538.137 612
538.143 692
538.149 751
538.155 593
538.161 642
538.167 756
538.172 709
538.178 664
538.184 748
538.190 701
538.196 728
538.202 694
538.208 673
538.214 752
538.220 742
538.226 569
538.232 618
538.237 705
538.243 620
538.249 697
538.255 761
538.261 692
538.267 831
538.273 888
538.279 727
538.285 839
538.291 817
538.297 696
538.303 733
538.308 767
538.314 698
538.320 667
538.326 781
538.332 813
538.338 851
538.344 830
538.350 680
538.356 733
538.362 764
538.368 625
538.373 728
538.379 749
538.385 649
538.391 715
538.397 806
538.403 636
538.409 753
538.415 743
538.421 653
538.427 638
538.433 664
538.439 649
538.444 641
538.450 615
538.456 540
538.462 607
538.468 593
538.474 522
538.480 584
538.486 629
538.492 527
538.498 547
538.504 591
538.509 479
538.515 554
538.521 625
538.527 580
538.533 673
538.539 720
538.545 598
538.551 582
538.557 614
538.563 511
538.569 562
538.575 644
538.580 585
538.586 666
538.592 626
538.598 500
538.604 530
538.610 622
538.616 496
538.622 573
538.628 582
538.634 443
538.640 456
538.646 581
538.651 457
538.657 513
538.663 565
538.669 522
538.675 628
538.681 661
538.687 614
538.693 606
538.699 605
538.705 511
538.711 511
538.717 555
538.722 474
538.728 480
538.734 539
538.740 449
538.746 548
538.752 550
538.758 518
538.764 468
538.770 536
538.776 487
538.782 517
538.787 572
538.793 496
538.799 559
538.805 597
538.811 517
538.817 580
538.823 525
538.829 525
538.835 529
538.841 598
538.847 528
538.853 588
538.858 616
538.864 467
538.870 514
538.876 566
538.882 537
538.888 557
538.894 601
538.900 569
538.906 556
538.912 584
538.918 494
538.924 539
538.929 603
538.935 511
538.941 556
538.947 609
538.953 530
538.959 545
538.965 655
538.971 539
538.977 604
538.983 617
538.989 574
538.995 502
539.000 574
539.006 508
539.012 546
539.018 516
539.024 495
539.030 526
539.036 578
539.042 461
539.048 563
539.054 569
539.060 516
539.066 520
539.071 596
539.077 508
539.083 546
539.089 555
539.095 526
539.101 549
539.107 518
539.113 493
539.119 533
539.125 612
539.131 566
539.137 566
539.142 648
539.148 605
539.154 645
539.160 604
539.166 486
539.172 602
539.178 731
539.184 612
539.190 604
539.196 595
539.202 565
539.208 674
539.214 664
539.219 539
539.225 647
539.231 644
539.237 519
539.243 694
539.249 715
539.255 597
539.261 547
539.267 691
539.273 664
539.279 769
539.285 758
539.290 670
539.296 745
539.302 760
539.308 653
539.314 829
539.320 776
539.326 701
539.332 815
539.338 842
539.344 828
539.350 886
539.356 895
539.361 920
539.367 1021
539.373 1109
539.379 1145
539.385 1324
539.391 1376
539.397 1221
539.403 1232
539.409 1308
539.415 1245
539.421 1150
539.427 1142
539.433 1118
539.438 1027
539.444 981
539.450 824
539.456 877
539.462 849
539.468 767
539.474 780
539.480 761
539.486 597
539.492 613
539.498 647
539.504 623
539.509 731
539.515 704
539.521 563
539.527 565
539.533 656
539.539 601
539.545 642
539.551 650
539.557 529
539.563 571
539.569 630
539.575 578
539.580 621
539.586 637
539.592 551
539.598 651
539.604 632
539.610 490
539.616 588
539.622 642
539.628 500
539.634 623
539.640 580
539.646 546
539.652 528
539.657 603
539.663 572
539.669 643
539.675 655
539.681 568
539.687 574
539.693 566
539.699 472
539.705 527
539.711 531
539.717 490
539.723 571
539.729 585
539.734 542
539.740 650
539.746 608
539.752 479
539.758 538
539.764 578
539.770 478
539.776 540
539.782 567
539.788 515
539.794 583
539.800 631
539.805 484
539.811 550
539.817 620
539.823 494
539.829 560
539.835 592
539.841 488
539.847 553
539.853 587
539.859 621
539.865 636
539.871 600
539.877 489
539.882 577
539.888 656
539.894 540
539.900 591
539.906 598
539.912 564
539.918 604
539.924 614
539.930 525
539.936 534
539.942 592
539.948 519
539.954 576
539.959 544
539.965 518
539.971 627
539.977 576
539.983 485
539.989 585
539.995 607
540.001 517
540.007 581
540.013 688
540.019 559
540.025 630
540.031 604
540.036 535
540.042 643
540.048 668
540.054 542
540.060 566
540.066 616
540.072 531
540.078 602
540.084 614
540.090 529
540.096 605
540.102 726
540.108 556
540.113 622
540.119 651
540.125 560
540.131 583
540.137 662
540.143 604
540.149 634
540.155 706
540.161 530
540.167 594
540.173 749
540.179 680
540.185 777
540.190 872
540.196 823
540.202 808
540.208 765
540.214 676
540.220 681
540.226 705
540.232 704
540.238 878
540.244 837
540.250 686
540.256 708
540.262 772
540.267 732
540.273 962
540.279 1048
540.285 999
540.291 952
540.297 930
540.303 798
540.309 880
540.315 886
540.321 667
540.327 751
540.333 928
540.339 760
540.344 726
540.350 938
540.356 864
540.362 862
540.368 961
540.374 943
540.380 1075
540.386 1118
540.392 1002
540.398 1123
540.404 1126
540.410 1101
540.416 1202
540.421 1038
540.427 869
540.433 916
540.439 897
540.445 792
540.451 789
540.457 809
540.463 708
540.469 738
540.475 762
540.481 667
540.487 724
540.493 726
540.499 628
540.504 672
540.510 684
540.516 564
540.522 613
540.528 715
540.534 584
540.540 670
540.546 630
540.552 610
540.558 672
540.564 671
540.570 551
540.576 585
540.581 614
540.587 601
540.593 601
540.599 640
540.605 521
540.611 645
540.617 696
540.623 571
540.629 626
540.635 658
540.641 533
540.647 593
540.653 676
540.658 529
540.664 596
540.670 688
540.676 541
540.682 591
540.688 674
540.694 593
540.700 691
540.706 701
540.712 603
540.718 625
540.724 656
540.730 538
540.736 662
540.741 693
540.747 563
540.753 631
540.759 630
540.765 568
540.771 614
540.777 644
540.783 577
540.789 601
540.795 657
540.801 501
540.807 550
540.813 710
540.819 649
540.824 627
540.830 631
540.836 566
540.842 625
540.848 682
540.854 526
540.860 549
540.866 564
540.872 492
540.878 612
540.884 613
540.890 501
540.896 598
540.901 626
540.907 671
540.913 649
540.919 671
540.925 543
540.931 576
540.937 610
540.943 536
540.949 554
540.955 576
540.961 458
540.967 561
540.973 576
540.979 463
540.984 545
540.990 592
540.996 517
541.002 627
541.008 583
541.014 525
541.020 645
541.026 655
541.032 570
541.038 580
541.044 621
541.050 571
541.056 537
541.062 615
541.067 549
541.073 639
541.079 676
541.085 544
541.091 507
541.097 564
541.103 483
541.109 606
541.115 626
541.121 528
541.127 579
541.133 621
541.139 523
541.145 571
541.150 595
541.156 461
541.162 559
541.168 664
541.174 660
541.180 869
541.186 801
541.192 801
541.198 794
541.204 724
541.210 609
541.216 645
541.222 626
541.228 572
541.233 591
541.239 661
541.245 700
541.251 789
541.257 822
541.263 741
541.269 890
541.275 949
541.281 751
541.287 735
541.293 766
541.299 731
541.305 796
541.311 875
541.316 859
541.322 1023
541.328 1078
541.334 808
541.340 900
541.346 954
541.352 976
541.358 992
541.364 1163
541.370 1309
541.376 1667
541.382 2144
541.388 2469
541.394 3467
541.400 4217
541.405 4903
541.411 5597
541.417 5765
541.423 5660
541.429 5293
541.435 5007
541.441 4640
541.447 3991
541.453 3334
541.459 2983
541.465 2665
541.471 2269
541.477 1871
541.483 1562
541.488 1473
541.494 1302
541.500 1243
541.506 1082
541.512 930
541.518 949
541.524 877
541.530 714
541.536 748
541.542 784
541.548 603
541.554 716
541.560 740
541.566 658
541.571 725
541.577 951
541.583 741
541.589 773
541.595 702
541.601 591
541.607 710
541.613 756
541.619 724
541.625 696
541.631 690
541.637 558
541.643 639
541.649 636
541.655 606
541.660 658
541.666 656
541.672 592
541.678 594
541.684 677
541.690 599
541.696 720
541.702 677
541.708 568
541.714 615
541.720 656
541.726 585
541.732 621
541.738 634
541.744 570
541.749 605
541.755 562
541.761 532
541.767 604
541.773 675
541.779 566
541.785 578
541.791 721
541.797 639
541.803 681
541.809 722
541.815 600
541.821 556
541.827 598
541.832 462
541.838 502
541.844 591
541.850 537
541.856 626
541.862 557
541.868 529
541.874 574
541.880 642
541.886 521
541.892 511
541.898 593
541.904 458
541.910 606
541.916 625
541.921 571
541.927 625
541.933 661
541.939 575
541.945 576
541.951 591
541.957 506
541.963 564
541.969 606
541.975 533
541.981 549
541.987 585
541.993 555
541.999 606
542.005 601
542.010 543
542.016 556
542.022 660
542.028 551
542.034 631
542.040 695
542.046 560
542.052 649
542.058 649
542.064 576
542.070 667
542.076 617
542.082 548
542.088 608
542.094 634
542.099 592
542.105 587
542.111 661
542.117 648
542.123 719
542.129 646
542.135 595
542.141 640
542.147 680
542.153 613
542.159 586
542.165 613
542.171 530
542.177 651
542.183 663
542.188 545
542.194 620
542.200 657
542.206 585
542.212 776
542.218 804
542.224 601
542.230 653
542.236 789
542.242 796
542.248 963
542.254 909
542.260 842
542.266 1000
542.272 1117
542.278 958
542.283 1085
542.289 1214
542.295 1135
542.301 1121
542.307 1037
542.313 1042
542.319 1015
542.325 1186
542.331 1135
542.337 1097
542.343 1149
542.349 1036
542.355 1114
542.361 1267
542.367 1298
542.372 1454
542.378 1669
542.384 1766
542.390 2242
542.396 2599
542.402 2789
542.408 3226
542.414 3421
542.420 3191
542.426 3231
542.432 3167
542.438 2766
542.444 2483
542.450 2286
542.456 2023
542.462 1816
542.467 1691
542.473 1539
542.479 1449
542.485 1334
542.491 1032
542.497 1001
542.503 989
542.509 793
542.515 806
542.521 926
542.527 895
542.533 879
542.539 803
542.545 724
542.551 860
542.556 849
542.562 653
542.568 734
542.574 697
542.580 576
542.586 619
542.592 656
542.598 578
542.604 639
542.610 667
542.616 542
542.622 558
542.628 650
542.634 621
542.640 639
542.646 574
542.651 508
542.657 530
542.663 668
542.669 562
542.675 666
542.681 680
542.687 555
542.693 601
542.699 688
542.705 600
542.711 615
542.717 670
542.723 573
542.729 621
542.735 653
542.741 523
542.746 542
542.752 676
542.758 566
542.764 621
542.770 583
542.776 549
542.782 550
542.788 604
542.794 483
542.800 648
542.806 644
542.812 476
542.818 541
542.824 672
542.830 583
542.836 678
542.841 704
542.847 578
542.853 576
542.859 583
542.865 493
542.871 499
542.877 591
542.883 505
542.889 600
542.895 676
542.901 626
542.907 682
542.913 620
542.919 526
542.925 589
542.931 646
542.936 594
542.942 677
542.948 610
542.954 534
542.960 585
542.966 613
542.972 542
542.978 607
542.984 635
542.990 565
542.996 527
543.002 652
543.008 557
543.014 580
543.020 583
543.026 482
543.032 535
543.037 648
543.043 505
543.049 572
543.055 629
543.061 573
543.067 617
543.073 556
543.079 541
543.085 582
543.091 667
543.097 661
543.103 676
543.109 633
543.115 509
543.121 565
543.127 652
543.132 603
543.138 574
543.144 606
543.150 537
543.156 640
543.162 713
543.168 594
543.174 657
543.180 662
543.186 563
543.192 735
543.198 808
543.204 634
543.210 655
543.216 741
543.222 640
543.228 660
543.233 705
543.239 671
543.245 759
543.251 744
543.257 648
543.263 801
543.269 775
543.275 686
543.281 883
543.287 930
543.293 786
543.299 848
543.305 929
543.311 907
543.317 1045
543.323 940
543.328 822
543.334 831
543.340 774
543.346 729
543.352 819
543.358 918
543.364 870
543.370 1085
543.376 1210
543.382 1203
543.388 1260
543.394 1468
543.400 1670
543.406 1692
543.412 1732
543.418 1728
543.424 1750
543.429 1758
543.435 1591
543.441 1726
543.447 1620
543.453 1386
543.459 1222
543.465 1287
543.471 1049
543.477 892
543.483 919
543.489 849
543.495 759
543.501 826
543.507 710
543.513 756
543.519 696
543.525 669
543.530 707
543.536 759
543.542 655
543.548 659
543.554 626
543.560 499
543.566 573
543.572 605
543.578 490
543.584 554
543.590 647
543.596 531
543.602 619
543.608 645
543.614 548
543.620 535
543.626 564
543.632 526
543.637 582
543.643 645
543.649 594
543.655 636
543.661 628
543.667 531
543.673 572
543.679 591
543.685 491
543.691 544
543.697 648
543.703 498
543.709 541
543.715 550
543.721 443
543.727 516
543.733 603
543.738 581
543.744 627
543.750 714
543.756 595
543.762 643
543.768 680
543.774 552
543.780 649
543.786 680
543.792 523
543.798 569
543.804 585
543.810 504
543.816 566
543.822 554
543.828 478
543.834 535
543.840 639
543.845 497
543.851 595
543.857 624
543.863 539
543.869 551
543.875 611
543.881 513
543.887 556
543.893 555
543.899 479
543.905 566
543.911 622
543.917 479
543.923 585
543.929 587
543.935 507
543.941 516
543.946 605
543.952 536
543.958 593
543.964 670
543.970 556
543.976 561
543.982 589
543.988 485
543.994 589
544.000 634
544.006 499
544.012 546
544.018 621
544.024 483
544.030 583
544.036 670
544.042 604
544.048 614
544.053 608
544.059 513
544.065 605
544.071 820
544.077 717
544.083 726
544.089 763
544.095 746
544.101 725
544.107 755
544.113 720
544.119 732
544.125 725
544.131 600
544.137 643
544.143 644
544.149 620
544.155 641
544.160 763
544.166 687
544.172 772
544.178 800
544.184 695
544.190 737
544.196 702
544.202 603
544.208 665
544.214 766
544.220 593
544.226 664
544.232 674
544.238 616
544.244 651
544.250 712
544.256 661
544.262 697
544.268 758
544.273 741
544.279 856
544.285 902
544.291 837
544.297 917
544.303 963
544.309 948
544.315 942
544.321 1033
544.327 961
544.333 941
544.339 963
544.345 839
544.351 930
544.357 1003
544.363 857
544.369 920
544.375 933
544.380 961
544.386 1086
544.392 957
544.398 860
544.404 971
544.410 1167
544.416 1125
544.422 964
544.428 989
544.434 918
544.440 876
544.446 748
544.452 550
544.458 695
544.464 748
544.470 804
544.476 953
544.482 993
544.488 689
544.493 622
544.499 599
544.505 570
544.511 542
544.517 607
544.523 630
544.529 694
544.535 686
544.541 512
544.547 556
544.553 599
544.559 605
544.565 686
544.571 658
544.577 521
544.583 571
544.589 614
544.595 527
544.601 572
544.606 569
544.612 489
544.618 605
544.624 639
544.630 548
544.636 506
544.642 523
544.648 517
544.654 613
544.660 630
544.666 494
544.672 615
544.678 650
544.684 692
544.690 713
544.696 711
544.702 516
544.708 556
544.714 653
544.719 502
544.725 559
544.731 593
544.737 442
544.743 538
544.749 572
544.755 495
544.761 562
544.767 677
544.773 569
544.779 689
544.785 684
544.791 612
544.797 581
544.803 623
544.809 522
544.815 596
544.821 651
544.827 488
544.833 505
544.838 656
544.844 532
544.850 526
544.856 584
544.862 508
544.868 536
544.874 677
544.880 563
544.886 534
544.892 595
544.898 478
544.904 522
544.910 590
544.916 505
544.922 597
544.928 654
544.934 533
544.940 543
544.946 629
544.951 525
544.957 558
544.963 570
544.969 437
544.975 545
544.981 604
544.987 622
544.993 607
544.999 611
545.005 467
545.011 622
545.017 672
545.023 508
545.029 519
545.035 605
545.041 504
545.047 552
545.053 568
545.059 544
545.065 615
545.070 625
545.076 550
545.082 592
545.088 689
545.094 622
545.100 791
545.106 781
545.112 685
545.118 692
545.124 716
545.130 641
545.136 642
545.142 602
545.148 567
545.154 571
545.160 610
545.166 574
545.172 628
545.178 631
545.184 598
545.189 649
545.195 658
545.201 580
545.207 632
545.213 652
545.219 559
545.225 659
545.231 712
545.237 620
545.243 712
545.249 738
545.255 647
545.261 670
545.267 766
545.273 749
545.279 747
545.285 738
545.291 616
545.297 791
545.303 1003
545.309 1034
545.314 1094
545.320 902
545.326 687
545.332 692
545.338 690
545.344 689
545.350 781
545.356 899
545.362 785
545.368 985
545.374 1029
545.380 852
545.386 888
545.392 889
545.398 818
545.404 883
545.410 1067
545.416 1084
545.422 1031
545.428 1095
545.434 1090
545.439 1060
545.445 849
545.451 751
545.457 788
545.463 874
545.469 761
545.475 850
545.481 857
545.487 688
545.493 739
545.499 723
545.505 659
545.511 708
545.517 637
545.523 568
545.529 563
545.535 601
545.541 483
545.547 573
545.553 712
545.559 537
545.564 561
545.570 574
545.576 510
545.582 528
545.588 585
545.594 490
545.600 536
545.606 567
545.612 485
545.618 598
545.624 627
545.630 553
545.636 579
545.642 578
545.648 499
545.654 517
545.660 538
545.666 535
545.672 544
545.678 649
545.684 529
545.689 540
545.695 624
545.701 512
545.707 566
545.713 575
545.719 499
545.725 535
545.731 542
545.737 491
545.743 504
545.749 578
545.755 513
545.761 525
545.767 579
545.773 497
545.779 536
545.785 616
545.791 559
545.797 650
545.803 687
545.809 564
545.815 566
545.820 637
545.826 577
545.832 580
545.838 595
545.844 477
545.850 483
545.856 556
545.862 492
545.868 547
545.874 543
545.880 533
545.886 534
545.892 667
545.898 502
545.904 602
545.910 595
545.916 570
545.922 599
545.928 628
545.934 539
545.940 553
545.946 604
545.951 517
545.957 507
545.963 531
545.969 494
545.975 571
545.981 569
545.987 514
545.993 571
545.999 616
546.005 520
546.011 572
546.017 622
546.023 533
546.029 520
546.035 612
546.041 526
546.047 618
546.053 696
546.059 563
546.065 604
546.071 672
546.077 555
546.082 571
546.088 612
546.094 627
546.100 712
546.106 762
546.112 615
546.118 739
546.124 778
546.130 650
546.136 716
546.142 660
546.148 612
546.154 698
546.160 757
546.166 662
546.172 689
546.178 689
546.184 597
546.190 650
546.196 650
546.202 597
546.208 632
546.214 684
546.219 579
546.225 654
546.231 621
546.237 592
546.243 668
546.249 778
546.255 617
546.261 697
546.267 725
546.273 673
546.279 790
546.285 875
546.291 816
546.297 893
546.303 879
546.309 781
546.315 796
546.321 818
546.327 720
546.333 871
546.339 925
546.345 783
546.351 923
546.356 815
546.362 655
546.368 695
546.374 810
546.380 679
546.386 669
546.392 705
546.398 664
546.404 748
546.410 735
546.416 722
546.422 802
546.428 841
546.434 817
546.440 863
546.446 854
546.452 826
546.458 870
546.464 887
546.470 759
546.476 868
546.482 845
546.488 584
546.493 617
546.499 603
546.505 501
546.511 640
546.517 703
546.523 609
546.529 625
546.535 572
546.541 490
546.547 563
546.553 582
546.559 552
546.565 671
546.571 696
546.577 608
546.583 621
546.589 649
546.595 593
546.601 563
546.607 571
546.613 533
546.619 551
546.625 582
546.631 494
546.636 527
546.642 546
546.648 429
546.654 499
546.660 602
546.666 515
546.672 592
546.678 572
546.684 508
546.690 547
546.696 584
546.702 567
546.708 608
546.714 557
546.720 510
546.726 621
546.732 621
546.738 465
546.744 543
546.750 658
546.756 511
546.762 617
546.768 688
546.774 666
546.780 654
546.785 668
546.791 587
546.797 590
546.803 606
546.809 553
546.815 691
546.821 690
546.827 540
546.833 594
546.839 720
546.845 673
546.851 631
546.857 681
546.863 499
546.869 535
546.875 594
546.881 612
546.887 610
546.893 649
546.899 549
546.905 575
546.911 578
546.917 462
546.923 526
546.929 571
546.934 501
546.940 548
546.946 692
546.952 519
546.958 564
546.964 622
546.970 482
546.976 536
546.982 600
546.988 493
546.994 608
547.000 685
547.006 534
547.012 548
547.018 651
547.024 557
547.030 543
547.036 718
547.042 508
547.048 534
547.054 576
547.060 486
547.066 618
547.072 682
547.078 605
547.083 625
547.089 618
547.095 615
547.101 646
547.107 600
547.113 645
547.119 751
547.125 842
547.131 799
547.137 752
547.143 720
547.149 606
547.155 702
547.161 708
547.167 618
547.173 621
547.179 657
547.185 572
547.191 655
547.197 658
547.203 583
547.209 688
547.215 729
547.221 660
547.227 690
547.233 642
547.238 520
547.244 643
547.250 665
547.256 604
547.262 656
547.268 757
547.274 660
547.280 676
547.286 719
547.292 657
547.298 728
547.304 840
547.310 902
547.316 886
547.322 902
547.328 812
547.334 829
547.340 811
547.346 764
547.352 881
547.358 940
547.364 784
547.370 911
547.376 1047
547.382 895
547.388 1012
547.394 1057
547.399 864
547.405 1136
547.411 1806
547.417 2525
547.423 3721
547.429 5027
547.435 5977
547.441 6841
547.447 8436
547.453 9645
547.459 10286
547.465 10313
547.471 9870
547.477 8866
547.483 7738
547.489 6412
547.495 5389
547.501 4506
547.507 3677
547.513 3392
547.519 2794
547.525 1981
547.531 1540
547.537 1338
547.543 1119
547.549 1189
547.555 1079
547.560 935
547.566 934
547.572 914
547.578 798
547.584 806
547.590 893
547.596 742
547.602 898
547.608 919
547.614 752
547.620 786
547.626 815
547.632 664
547.638 745
547.644 711
547.650 630
547.656 694
547.662 698
547.668 639
547.674 687
547.680 704
547.686 579
547.692 610
547.698 649
547.704 583
547.710 608
547.716 640
547.722 565
547.727 660
547.733 659
547.739 641
547.745 605
547.751 628
547.757 501
547.763 528
547.769 582
547.775 539
547.781 573
547.787 546
547.793 507
547.799 566
547.805 597
547.811 495
547.817 565
547.823 592
547.829 544
547.835 668
547.841 674
547.847 572
547.853 641
547.859 645
547.865 622
547.871 677
547.877 654
547.883 547
547.889 558
547.894 621
547.900 545
547.906 542
547.912 555
547.918 524
547.924 592
547.930 620
547.936 545
547.942 564
547.948 645
547.954 621
547.960 657
547.966 630
547.972 553
547.978 664
547.984 606
547.990 524
547.996 611
548.002 716
548.008 519
548.014 543
548.020 520
548.026 429
548.032 527
548.038 552
548.044 479
548.050 556
548.056 614
548.062 552
548.068 574
548.073 615
548.079 553
548.085 668
548.091 703
548.097 622
548.103 559
548.109 652
548.115 523
548.121 590
548.127 616
548.133 594
548.139 594
548.145 619
548.151 571
548.157 642
548.163 681
548.169 674
548.175 708
548.181 769
548.187 733
548.193 747
548.199 663
548.205 533
548.211 605
548.217 664
548.223 555
548.229 600
548.235 717
548.241 586
548.247 588
548.252 629
548.258 704
548.264 802
548.270 802
548.276 759
548.282 862
548.288 998
548.294 949
548.300 1001
548.306 1064
548.312 1096
548.318 1263
548.324 1548
548.330 1432
548.336 1296
548.342 1329
548.348 1249
548.354 1235
548.360 1162
548.366 991
548.372 1019
548.378 1028
548.384 851
548.390 874
548.396 964
548.402 919
548.408 1037
548.414 1198
548.420 1425
548.426 1829
548.432 2201
548.437 2472
548.443 3001
548.449 3767
548.455 4201
548.461 4739
548.467 4890
548.473 4721
548.479 4336
548.485 3772
548.491 3006
548.497 2432
548.503 2373
548.509 2205
548.515 1911
548.521 1599
548.527 1273
548.533 1076
548.539 948
548.545 697
548.551 740
548.557 825
548.563 759
548.569 786
548.575 787
548.581 647
548.587 688
548.593 636
548.599 561
548.605 647
548.611 620
548.617 592
548.623 613
548.628 623
548.634 545
548.640 573
548.646 657
548.652 526
548.658 595
548.664 570
548.670 456
548.676 540
548.682 639
548.688 546
548.694 618
548.700 656
548.706 540
548.712 582
548.718 611
548.724 525
548.730 605
548.736 587
548.742 526
548.748 539
548.754 630
548.760 556
548.766 550
548.772 569
548.778 515
548.784 539
548.790 551
548.796 513
548.802 552
548.808 603
548.814 589
548.820 636
548.826 658
548.831 574
548.837 564
548.843 594
548.849 507
548.855 595
548.861 588
548.867 481
548.873 526
548.879 518
548.885 488
548.891 562
548.897 599
548.903 489
548.909 525
548.915 654
548.921 550
548.927 633
548.933 623
548.939 629
548.945 594
548.951 541
548.957 511
548.963 661
548.969 653
548.975 529
548.981 546
548.987 626
548.993 509
548.999 562
549.005 599
549.011 481
549.017 532
549.023 606
549.029 509
549.034 511
549.040 604
549.046 555
549.052 553
549.058 589
549.064 466
549.070 581
549.076 646
549.082 572
549.088 671
549.094 678
549.100 551
549.106 539
549.112 580
549.118 591
549.124 609
549.130 701
549.136 553
549.142 588
549.148 617
549.154 571
549.160 506
549.166 555
549.172 515
549.178 538
549.184 543
549.190 490
549.196 606
549.202 616
549.208 557
549.214 584
549.220 696
549.226 593
549.232 687
549.238 699
549.244 660
549.249 682
549.255 789
549.261 758
549.267 739
549.273 835
549.279 852
549.285 839
549.291 920
549.297 961
549.303 1149
549.309 1272
549.315 1249
549.321 1378
549.327 1208
549.333 1117
549.339 1167
549.345 1112
549.351 920
549.357 1049
549.363 1230
549.369 1121
549.375 1103
549.381 907
549.387 740
549.393 844
549.399 901
549.405 854
549.411 809
549.417 899
549.423 962
549.429 997
549.435 1224
549.441 1220
549.447 1353
549.453 1270
549.459 1304
549.465 1453
549.471 1495
549.476 1588
549.482 1760
549.488 1619
549.494 1307
549.500 1348
549.506 1166
549.512 899
549.518 851
549.524 779
549.530 628
549.536 705
549.542 690
549.548 631
549.554 711
549.560 671
549.566 550
549.572 594
549.578 666
549.584 581
549.590 624
549.596 650
549.602 559
549.608 587
549.614 620
549.620 530
549.626 583
549.632 554
549.638 470
549.644 498
549.650 557
549.656 507
549.662 583
549.668 595
549.674 506
549.680 539
549.686 625
549.692 526
549.698 595
549.704 682
549.710 533
549.715 557
549.721 627
549.727 472
549.733 489
549.739 586
549.745 456
549.751 501
549.757 507
549.763 456
549.769 606
549.775 672
549.781 518
549.787 595
549.793 610
549.799 486
549.805 524
549.811 555
549.817 477
549.823 562
549.829 587
549.835 485
549.841 578
549.847 660
549.853 535
549.859 457
549.865 542
549.871 451
549.877 524
549.883 609
549.889 519
549.895 572
549.901 653
549.907 551
549.913 564
549.919 600
549.925 463
549.931 566
549.937 672
549.943 547
549.949 629
549.955 682
549.961 578
549.966 585
549.972 576
549.978 501
549.984 556
549.990 604
549.996 501
550.002 523
550.008 554
550.014 487
550.020 589
550.026 560
550.032 523
550.038 619
550.044 703
550.050 572
550.056 583
550.062 672
550.068 485
550.074 593
550.080 638
550.086 618
550.092 704
550.098 746
550.104 742
550.110 807
550.116 815
550.122 702
550.128 887
550.134 1006
550.140 930
550.146 880
550.152 863
550.158 694
550.164 694
550.170 811
550.176 732
550.182 705
550.188 779
550.194 703
550.200 751
550.206 710
550.212 628
550.218 712
550.224 789
550.229 591
550.235 613
550.241 629
550.247 572
550.253 652
550.259 666
550.265 748
550.271 853
550.277 791
550.283 746
550.289 838
550.295 837
550.301 774
550.307 877
550.313 902
550.319 725
550.325 767
550.331 832
550.337 793
550.343 881
550.349 923
550.355 784
550.361 886
550.367 896
550.373 774
550.379 763
550.385 855
550.391 676
550.397 740
550.403 762
550.409 667
550.415 722
550.421 630
550.427 522
550.433 681
550.439 756
550.445 626
550.451 643
550.457 708
550.463 593
550.469 591
550.475 615
550.481 611
550.487 651
550.493 744
550.499 605
550.505 713
550.510 713
550.516 569
550.522 576
550.528 586
550.534 529
550.540 649
550.546 608
550.552 501
550.558 611
550.564 684
550.570 536
550.576 599
550.582 555
550.588 510
550.594 529
550.600 608
550.606 571
550.612 706
550.618 794
550.624 635
550.630 699
550.636 762
550.642 523
550.648 534
550.654 607
550.660 521
550.666 548
550.672 563
550.678 485
550.684 572
550.690 560
550.696 468
550.702 509
550.708 566
550.714 504
550.720 584
550.726 556
550.732 507
550.738 552
550.744 535
550.750 460
550.756 598
550.762 623
550.768 568
550.774 522
550.780 572
550.786 501
550.792 568
550.798 672
550.804 561
550.810 577
550.816 568
550.821 466
550.827 529
550.833 570
550.839 467
550.845 516
550.851 555
550.857 498
550.863 565
550.869 640
550.875 522
550.881 572
550.887 572
550.893 490
550.899 577
550.905 589
550.911 498
550.917 582
550.923 540
550.929 484
550.935 560
550.941 662
550.947 532
550.953 516
550.959 577
550.965 506
550.971 549
550.977 538
550.983 528
550.989 540
550.995 636
551.001 513
551.007 545
551.013 572
551.019 478
551.025 587
551.031 653
551.037 507
551.043 584
551.049 610
551.055 517
551.061 601
551.067 627
551.073 556
551.079 542
551.085 564
551.091 530
551.097 593
551.103 731
551.109 643
551.115 738
551.121 735
551.127 644
551.133 706
551.139 825
551.145 709
551.151 789
551.156 819
551.162 750
551.168 737
551.174 645
551.180 538
551.186 618
551.192 619
551.198 534
551.204 664
551.210 746
551.216 572
551.222 582
551.228 650
551.234 611
551.240 636
551.246 697
551.252 588
551.258 593
551.264 603
551.270 602
551.276 686
551.282 800
551.288 656
551.294 706
551.300 791
551.306 698
551.312 864
551.318 988
551.324 971
551.330 1101
551.336 1228
551.342 1196
551.348 1408
551.354 1401
551.360 1119
551.366 1214
551.372 1250
551.378 1220
551.384 1358
551.390 1211
551.396 956
551.402 945
551.408 951
551.414 871
551.420 995
551.426 856
551.432 555
551.438 589
551.444 639
551.450 564
551.456 686
551.462 733
551.468 564
551.474 650
551.480 708
551.486 652
551.492 746
551.498 700
551.504 507
551.510 563
551.516 584
551.522 499
551.528 653
551.534 670
551.539 565
551.545 578
551.551 638
551.557 543
551.563 602
551.569 575
551.575 514
551.581 528
551.587 597
551.593 567
551.599 632
551.605 667
551.611 526
551.617 607
551.623 564
551.629 514
551.635 587
551.641 627
551.647 524
551.653 648
551.659 657
551.665 490
551.671 558
551.677 594
551.683 521
551.689 558
551.695 630
551.701 593
551.707 641
551.713 651
551.719 485
551.725 565
551.731 647
551.737 533
551.743 566
551.749 585
551.755 465
551.761 502
551.767 587
551.773 460
551.779 506
551.785 595
551.791 458
551.797 527
551.803 558
551.809 434
551.815 504
551.821 565
551.827 524
551.833 579
551.839 627
551.845 577
551.851 618
551.857 569
551.863 459
551.869 551
551.875 614
551.881 528
551.887 616
551.893 614
551.899 503
551.905 574
551.911 564
551.917 464
551.923 575
551.929 646
551.935 529
551.941 478
551.947 541
551.953 462
551.959 510
551.965 575
551.971 503
551.977 584
551.982 617
551.988 566
551.994 652
552.000 690
552.006 501
552.012 548
552.018 614
552.024 566
552.030 611
552.036 621
552.042 510
552.048 557
552.054 628
552.060 541
552.066 568
552.072 580
552.078 501
552.084 566
552.090 665
552.096 629
552.102 699
552.108 685
552.114 605
552.120 719
552.126 695
552.132 656
552.138 674
552.144 703
552.150 553
552.156 660
552.162 667
552.168 631
552.174 724
552.180 668
552.186 540
552.192 642
552.198 724
552.204 656
552.210 672
552.216 622
552.222 612
552.228 743
552.234 704
552.240 620
552.246 663
552.252 640
552.258 541
552.264 579
552.270 720
552.276 698
552.282 725
552.288 738
552.294 608
552.300 652
552.306 715
552.312 656
552.318 704
552.324 804
552.330 751
552.336 859
552.342 964
552.348 943
552.354 954
552.360 850
552.366 760
552.372 911
552.378 863
552.384 715
552.390 787
552.396 934
552.402 839
552.408 990
552.414 925
552.420 682
552.426 700
552.432 683
552.438 598
552.444 663
552.450 761
552.456 642
552.462 598
552.468 629
552.474 492
552.480 489
552.486 543
552.492 492
552.498 591
552.504 660
552.510 523
552.516 570
552.522 611
552.528 487
552.533 529
552.539 579
552.545 482
552.551 593
552.557 605
552.563 518
552.569 556
552.575 612
552.581 458
552.587 493
552.593 547
552.599 467
552.605 546
552.611 617
552.617 535
552.623 621
552.629 607
552.635 526
552.641 512
552.647 634
552.653 577
552.659 551
552.665 608
552.671 486
552.677 532
552.683 589
552.689 487
552.695 567
552.701 583
552.707 499
552.713 604
552.719 632
552.725 558
552.731 555
552.737 526
552.743 499
552.749 557
552.755 622
552.761 542
552.767 574
552.773 562
552.779 507
552.785 587
552.791 576
552.797 539
552.803 548
552.809 573
552.815 486
552.821 578
552.827 627
552.833 504
552.839 575
552.845 640
552.851 541
552.857 590
552.863 592
552.869 527
552.875 509
552.881 581
552.887 471
552.893 591
552.899 663
552.905 636
552.911 581
552.917 637
552.923 490
552.929 590
552.935 639
552.941 528
552.947 556
552.953 554
552.959 515
552.965 542
552.971 535
552.977 537
552.983 605
552.989 649
552.995 526
553.001 579
553.007 652
553.013 496
553.019 548
553.025 612
553.031 506
553.037 543
553.043 560
553.049 455
553.055 510
553.061 621
553.067 525
553.073 524
553.079 578
553.085 545
553.091 624
553.097 621
553.103 546
553.109 593
553.115 736
553.121 541
553.127 565
553.133 606
553.139 508
553.145 616
553.151 644
553.157 536
553.163 583
553.169 673
553.175 595
553.181 683
553.187 731
553.193 589
553.199 600
553.205 688
553.211 534
553.217 587
553.223 615
553.229 487
553.235 591
553.241 655
553.247 554
553.253 552
553.259 623
553.265 597
553.271 557
553.277 565
553.283 541
553.289 626
553.295 786
553.301 730
553.307 824
553.313 863
553.319 818
553.325 866
553.331 852
553.337 749
553.343 885
553.349 918
553.355 749
553.361 805
553.367 750
553.373 627
553.379 746
553.384 750
553.390 705
553.396 814
553.402 816
553.408 637
553.414 783
553.420 888
553.426 832
553.432 751
553.438 672
553.444 584
553.450 749
553.456 738
553.462 574
553.468 628
553.474 669
553.480 596
553.486 669
553.492 665
553.498 557
553.504 614
553.510 596
553.516 490
553.522 565
553.528 611
553.534 509
553.540 666
553.546 680
553.552 521
553.558 556
553.564 620
553.570 560
553.576 604
553.582 571
553.588 562
553.594 607
553.600 566
553.606 468
553.612 542
553.618 570
553.624 486
553.630 600
553.636 617
553.642 509
553.648 512
553.654 603
553.660 519
553.666 605
553.672 597
553.678 556
553.684 618
553.690 629
553.696 494
553.702 531
553.708 600
553.714 554
553.720 535
553.726 591
553.732 516
553.738 539
553.744 561
553.750 470
553.756 528
553.762 636
553.768 592
553.774 566
553.780 561
553.786 490
553.792 537
553.798 582
553.804 510
553.810 537
553.816 545
553.822 482
553.828 546
553.834 633
553.840 543
553.846 596
553.852 625
553.858 522
553.864 633
553.870 620
553.876 557
553.882 607
553.888 582
553.894 480
553.900 529
553.906 560
553.912 478
553.918 560
553.924 576
553.930 495
553.936 560
553.942 549
553.948 604
553.954 618
553.960 657
553.966 549
553.972 577
553.978 610
553.984 526
553.990 584
553.996 683
554.002 638
554.008 669
554.014 692
554.020 559
554.026 585
554.032 590
554.038 504
554.044 582
554.050 577
554.056 547
554.062 619
554.068 634
554.074 528
554.080 637
554.086 658
554.092 564
554.098 626
554.104 656
554.110 596
554.116 692
554.122 728
554.128 619
554.134 642
554.140 677
554.146 608
554.152 691
554.158 651
554.164 574
554.170 633
554.176 735
554.182 678
554.188 766
554.194 787
554.200 578
554.206 712
554.212 796
554.218 624
554.224 620
554.230 679
554.236 608
554.242 663
554.248 668
554.254 634
554.260 688
554.266 709
554.272 659
554.278 758
554.284 676
554.290 625
554.296 665
554.302 762
554.308 641
554.314 762
554.320 878
554.326 842
554.332 915
554.338 918
554.344 835
554.350 876
554.356 933
554.362 912
554.368 1005
554.374 1015
554.380 946
554.386 904
554.392 870
554.398 757
554.404 738
554.410 797
554.416 691
554.422 704
554.428 791
554.434 657
554.440 636
554.446 747
554.452 670
554.458 707
554.464 639
554.470 569
554.476 675
554.482 704
554.488 573
554.494 612
554.500 682
554.506 603
554.512 628
554.518 626
554.524 575
554.530 604
554.536 647
554.542 510
554.548 597
554.554 619
554.560 576
554.566 609
554.572 670
554.578 498
554.584 507
554.590 616
554.596 483
554.602 537
554.608 559
554.614 503
554.620 553
554.626 567
554.632 528
554.638 560
554.644 622
554.650 496
554.656 549
554.662 616
554.668 498
554.674 535
554.680 569
554.686 457
554.692 512
554.698 587
554.704 533
554.710 593
554.716 562
554.722 488
554.728 514
554.734 559
554.740 484
554.746 568
554.752 651
554.758 574
554.764 583
554.770 560
554.776 473
554.782 564
554.788 594
554.794 493
554.800 587
554.806 526
554.812 465
554.818 574
554.824 582
554.830 497
554.836 548
554.842 563
554.848 516
554.854 570
554.860 655
554.866 513
554.872 560
554.878 574
554.884 492
554.890 548
554.896 634
554.902 577
554.908 588
554.914 621
554.920 482
554.926 563
554.932 637
554.938 547
554.944 598
554.950 579
554.956 535
554.962 561
554.968 582
554.974 542
554.980 648
554.986 651
554.992 515
554.998 574
555.004 599
555.010 530
555.016 603
555.022 640
555.028 499
555.034 582
555.040 646
555.046 646
555.052 678
555.058 610
555.064 552
555.070 576
555.076 700
555.082 537
555.088 609
555.094 656
555.100 576
555.106 655
555.112 672
555.118 683
555.124 676
555.131 636
555.137 567
555.143 701
555.149 735
555.155 700
555.161 773
555.167 831
555.173 709
555.179 788
555.185 858
555.191 938
555.197 1023
555.203 985
555.209 821
555.215 841
555.221 816
555.227 670
555.233 665
555.239 709
555.245 614
555.251 720
555.257 741
555.263 538
555.269 637
555.275 680
555.281 605
555.287 626
555.293 635
555.299 548
555.305 692
555.311 730
555.317 656
555.323 751
555.329 812
555.335 703
555.341 883
555.347 1096
555.353 939
555.359 961
555.365 1146
555.371 964
555.377 852
555.383 805
555.389 760
555.395 784
555.401 917
555.407 779
555.413 840
555.419 776
555.425 770
555.431 799
555.437 799
555.443 751
555.449 758
555.455 778
555.461 658
555.467 695
555.473 742
555.479 665
555.485 725
555.491 696
555.497 605
555.503 578
555.509 664
555.515 492
555.521 544
555.527 578
555.533 533
555.539 612
555.545 613
555.551 558
555.557 634
555.563 616
555.569 564
555.575 687
555.581 660
555.587 594
555.593 568
555.599 555
555.605 468
555.611 562
555.617 650
555.623 562
555.629 606
555.635 619
555.641 528
555.647 568
555.653 595
555.659 523
555.665 536
555.671 573
555.677 517
555.683 582
555.689 619
555.695 494
555.701 518
555.707 586
555.713 509
555.719 539
555.725 650
555.731 549
555.737 614
555.743 625
555.749 546
555.755 578
555.761 575
555.767 511
555.773 551
555.779 584
555.785 470
555.791 534
555.797 568
555.803 500
555.809 568
555.815 587
555.821 498
555.827 577
555.833 592
555.839 535
555.845 610
555.851 589
555.857 454
555.863 543
555.869 609
555.875 488
555.881 528
555.887 587
555.893 448
555.899 546
555.905 556
555.911 507
555.917 514
555.923 536
555.929 485
555.935 533
555.941 635
555.947 554
555.953 569
555.959 603
555.965 525
555.971 531
555.977 564
555.984 480
555.990 606
555.996 681
556.002 546
556.008 654
556.014 668
556.020 598
556.026 534
556.032 548
556.038 511
556.044 538
556.050 591
556.056 601
556.062 631
556.068 673
556.074 572
556.080 607
556.086 619
556.092 555
556.098 580
556.104 591
556.110 592
556.116 590
556.122 623
556.128 520
556.134 655
556.140 648
556.146 541
556.152 678
556.158 746
556.164 640
556.170 691
556.176 738
556.182 700
556.188 774
556.194 866
556.200 718
556.206 756
556.212 773
556.218 666
556.224 706
556.230 768
556.236 694
556.242 681
556.248 760
556.254 665
556.260 743
556.266 917
556.272 853
556.278 859
556.284 792
556.290 679
556.296 742
556.302 856
556.308 933
556.314 900
556.320 842
556.326 705
556.332 759
556.338 829
556.344 716
556.350 770
556.356 702
556.362 660
556.368 729
556.374 896
556.380 707
556.386 683
556.392 766
556.398 708
556.404 643
556.410 688
556.416 724
556.422 761
556.428 809
556.434 612
556.440 667
556.446 689
556.452 654
556.458 670
556.464 687
556.470 553
556.476 578
556.482 616
556.488 532
556.494 649
556.500 632
556.506 485
556.512 646
556.518 724
556.524 615
556.530 655
556.537 655
556.543 534
556.549 587
556.555 610
556.561 529
556.567 597
556.573 629
556.579 545
556.585 526
556.591 542
556.597 491
556.603 530
556.609 541
556.615 460
556.621 553
556.627 577
556.633 504
556.639 598
556.645 571
556.651 528
556.657 608
556.663 648
556.669 545
556.675 491
556.681 567
556.687 504
556.693 610
556.699 595
556.705 520
556.711 606
556.717 598
556.723 577
556.729 585
556.735 581
556.741 498
556.747 537
556.753 615
556.759 552
556.765 561
556.771 626
556.777 518
556.783 574
556.789 589
556.795 532
556.801 588
556.807 595
556.813 512
556.819 584
556.825 664
556.831 567
556.837 603
556.843 622
556.849 511
556.855 589
556.861 630
556.867 610
556.873 653
556.879 676
556.885 616
556.891 584
556.897 642
556.903 548
556.909 592
556.915 626
556.921 490
556.927 592
556.933 712
556.939 561
556.945 594
556.951 638
556.957 521
556.963 519
556.969 638
556.975 594
556.982 645
556.988 638
556.994 592
557.000 539
557.006 595
557.012 499
557.018 503
557.024 589
557.030 605
557.036 726
557.042 704
557.048 492
557.054 540
557.060 639
557.066 511
557.072 623
557.078 582
557.084 516
557.090 639
557.096 682
557.102 578
557.108 603
557.114 648
557.120 541
557.126 620
557.132 681
557.138 629
557.144 684
557.150 622
557.156 551
557.162 663
557.168 712
557.174 658
557.180 776
557.186 851
557.192 707
557.198 731
557.204 730
557.210 601
557.216 578
557.222 763
557.228 732
557.234 742
557.240 741
557.246 617
557.252 602
557.258 662
557.264 657
557.270 638
557.276 698
557.282 722
557.288 807
557.294 803
557.300 689
557.306 717
557.312 749
557.318 745
557.324 693
557.330 708
557.336 637
557.342 664
557.348 675
557.354 600
557.360 746
557.367 773
557.373 688
557.379 811
557.385 810
557.391 626
557.397 727
557.403 657
557.409 651
557.415 755
557.421 795
557.427 750
557.433 795
557.439 763
557.445 618
557.451 656
557.457 772
557.463 705
557.469 710
557.475 765
557.481 629
557.487 633
557.493 743
557.499 594
557.505 591
557.511 592
557.517 483
557.523 553
557.529 655
557.535 607
557.541 614
557.547 647
557.553 556
557.559 568
557.565 582
557.571 533
557.577 512
557.583 551
557.589 490
557.595 628
557.601 629
557.607 485
557.613 546
557.619 597
557.625 518
557.631 585
557.637 626
557.643 565
557.649 565
557.655 618
557.661 535
557.667 578
557.673 596
557.679 480
557.685 567
557.691 592
557.697 546
557.704 541
557.710 570
557.716 470
557.722 542
557.728 540
557.734 465
557.740 580
557.746 623
557.752 559
557.758 566
557.764 642
557.770 550
557.776 636
557.782 605
557.788 511
557.794 489
557.800 502
557.806 485
557.812 551
557.818 622
557.824 529
557.830 554
557.836 537
557.842 506
557.848 527
557.854 566
557.860 526
557.866 585
557.872 608
557.878 570
557.884 546
557.890 606
557.896 505
557.902 533
557.908 592
557.914 460
557.920 508
557.926 577
557.932 456
557.938 549
557.944 602
557.950 515
557.956 607
557.962 611
557.968 475
557.974 559
557.980 577
557.986 579
557.992 613
557.998 598
558.004 529
558.010 502
558.017 613
558.023 489
558.029 559
558.035 627
558.041 545
558.047 603
558.053 615
558.059 527
558.065 549
558.071 607
558.077 564
558.083 615
558.089 616
558.095 521
558.101 573
558.107 615
558.113 484
558.119 607
558.125 586
558.131 590
558.137 563
558.143 657
558.149 572
558.155 581
558.161 586
558.167 514
558.173 624
558.179 630
558.185 514
558.191 624
558.197 741
558.203 573
558.209 648
558.215 697
558.221 565
558.227 711
558.233 732
558.239 614
558.245 631
558.251 726
558.257 735
558.263 772
558.269 777
558.275 755
558.281 950
558.287 1044
558.293 908
558.300 927
558.306 946
558.312 856
558.318 788
558.324 852
558.330 794
558.336 859
558.342 782
558.348 682
558.354 821
558.360 869
558.366 733
558.372 829
558.378 858
558.384 597
558.390 612
558.396 798
558.402 785
558.408 804
558.414 735
558.420 591
558.426 684
558.432 714
558.438 704
558.444 791
558.450 755
558.456 636
558.462 712
558.468 706
558.474 601
558.480 627
558.486 706
558.492 514
558.498 515
558.504 553
558.510 562
558.516 641
558.522 604
558.528 513
558.534 531
558.540 614
558.546 532
558.552 592
558.558 576
558.564 491
558.571 583
558.577 599
558.583 474
558.589 511
558.595 535
558.601 448
558.607 536
558.613 535
558.619 522
558.625 574
558.631 612
558.637 495
558.643 499
558.649 569
558.655 434
558.661 556
558.667 546
558.673 469
558.679 489
558.685 561
558.691 505
558.697 554
558.703 530
558.709 469
558.715 528
558.721 597
558.727 522
558.733 622
558.739 570
558.745 501
558.751 543
558.757 529
558.763 450
558.769 544
558.775 532
558.781 439
558.787 534
558.793 565
558.799 502
558.805 569
558.811 536
558.818 525
558.824 648
558.830 646
558.836 557
558.842 546
558.848 594
558.854 500
558.860 589
558.866 652
558.872 523
558.878 576
558.884 636
558.890 541
558.896 565
558.902 574
558.908 511
558.914 593
558.920 576
558.926 493
558.932 561
558.938 598
558.944 565
558.950 601
558.956 552
558.962 480
558.968 493
558.974 645
558.980 578
558.986 600
558.992 634
558.998 523
559.004 579
559.010 562
559.016 485
559.022 572
559.028 581
559.034 506
559.040 556
559.046 611
559.052 479
559.059 568
559.065 583
559.071 548
559.077 619
559.083 660
559.089 504
559.095 618
559.101 647
559.107 496
559.113 512
559.119 653
559.125 483
559.131 594
559.137 658
559.143 620
559.149 702
559.155 623
559.161 599
559.167 613
559.173 601
559.179 556
559.185 550
559.191 554
559.197 506
559.203 583
559.209 643
559.215 587
559.221 652
559.227 658
559.233 544
559.239 659
559.245 739
559.251 544
559.257 606
559.263 772
559.269 677
559.275 664
559.281 704
559.288 672
559.294 745
559.300 812
559.306 717
559.312 711
559.318 687
559.324 609
559.330 707
559.336 776
559.342 659
559.348 655
559.354 662
559.360 577
559.366 800
559.372 775
559.378 672
559.384 808
559.390 796
559.396 727
559.402 729
559.408 700
559.414 580
559.420 685
559.426 758
559.432 758
559.438 809
559.444 758
559.450 582
559.456 630
559.462 764
559.468 714
559.474 827
559.480 824
559.486 670
559.492 714
559.498 632
559.505 591
559.511 595
559.517 641
559.523 544
559.529 608
559.535 598
559.541 549
559.547 580
559.553 593
559.559 484
559.565 505
559.571 588
559.577 499
559.583 492
559.589 572
559.595 551
559.601 536
559.607 576
559.613 460
559.619 520
559.625 606
559.631 479
559.637 550
559.643 597
559.649 485
559.655 578
559.661 650
559.667 533
559.673 501
559.679 536
559.685 469
559.691 598
559.697 647
559.703 543
559.710 612
559.716 625
559.722 501
559.728 523
559.734 527
559.740 458
559.746 550
559.752 549
559.758 465
559.764 500
559.770 564
559.776 492
559.782 514
559.788 566
559.794 466
559.800 548
559.806 510
559.812 518
559.818 584
559.824 616
559.830 510
559.836 562
559.842 557
559.848 493
559.854 582
559.860 664
559.866 517
559.872 536
559.878 618
559.884 491
559.890 529
559.896 582
559.902 536
559.908 567
559.915 610
559.921 503
559.927 551
559.933 551
559.939 506
559.945 600
559.951 600
559.957 505
559.963 522
559.969 564
559.975 482
559.981 498
559.987 620
559.993 538
559.999 572
560.005 550
560.011 531
560.017 573
560.023 596
560.029 537
560.035 661
560.041 659
560.047 568
560.053 659
560.059 774
560.065 739
560.071 730
560.077 713
560.083 653
560.089 761
560.095 702
560.101 564
560.108 652
560.114 696
560.120 580
560.126 630
560.132 705
560.138 693
560.144 704
560.150 656
560.156 562
560.162 573
560.168 614
560.174 569
560.180 574
560.186 598
560.192 585
560.198 710
560.204 669
560.210 578
560.216 675
560.222 667
560.228 486
560.234 587
560.240 644
560.246 643
560.252 703
560.258 868
560.264 724
560.270 669
560.276 766
560.282 785
560.288 1164
560.295 1324
560.301 1399
560.307 1716
560.313 2188
560.319 2393
560.325 2685
560.331 2838
560.337 2826
560.343 2781
560.349 2617
560.355 2511
560.361 2300
560.367 2119
560.373 2067
560.379 1837
560.385 1496
560.391 1208
560.397 1397
560.403 1384
560.409 1228
560.415 1109
560.421 964
560.427 848
560.433 982
560.439 964
560.445 774
560.451 851
560.457 828
560.463 739
560.469 713
560.476 833
560.482 659
560.488 609
560.494 643
560.500 586
560.506 673
560.512 724
560.518 636
560.524 693
560.530 650
560.536 564
560.542 589
560.548 648
560.554 549
560.560 651
560.566 687
560.572 526
560.578 546
560.584 613
560.590 470
560.596 544
560.602 654
560.608 546
560.614 605
560.620 612
560.626 524
560.632 524
560.638 583
560.644 544
560.650 590
560.657 648
560.663 536
560.669 579
560.675 655
560.681 526
560.687 553
560.693 559
560.699 451
560.705 530
560.711 539
560.717 543
560.723 564
560.729 702
560.735 519
560.741 490
560.747 569
560.753 573
560.759 581
560.765 587
560.771 522
560.777 569
560.783 662
560.789 477
560.795 571
560.801 601
560.807 542
560.813 566
560.819 584
560.826 462
560.832 579
560.838 658
560.844 493
560.850 557
560.856 616
560.862 506
560.868 567
560.874 665
560.880 545
560.886 568
560.892 650
560.898 484
560.904 601
560.910 615
560.916 512
560.922 588
560.928 643
560.934 497
560.940 571
560.946 629
560.952 570
560.958 553
560.964 577
560.970 485
560.976 571
560.982 606
560.988 530
560.995 672
561.001 662
561.007 574
561.013 529
561.019 602
561.025 575
561.031 579
561.037 601
561.043 478
561.049 542
561.055 587
561.061 517
561.067 617
561.073 637
561.079 569
561.085 627
561.091 747
561.097 597
561.103 677
561.109 711
561.115 625
561.121 663
561.127 623
561.133 572
561.139 560
561.145 576
561.151 531
561.158 579
561.164 599
561.170 550
561.176 587
561.182 573
561.188 539
561.194 701
561.200 709
561.206 539
561.212 557
561.218 588
561.224 540
561.230 682
561.236 722
561.242 519
561.248 638
561.254 672
561.260 602
561.266 661
561.272 867
561.278 784
561.284 832
561.290 888
561.296 916
561.302 855
561.308 969
561.314 1170
561.321 1498
561.327 1744
561.333 1515
561.339 1438
561.345 1476
561.351 1420
561.357 1425
561.363 1553
561.369 1445
561.375 1413
561.381 1243
561.387 1043
561.393 1039
561.399 1005
561.405 865
561.411 967
561.417 1040
561.423 963
561.429 884
561.435 858
561.441 792
561.447 700
561.453 710
561.459 807
561.465 774
561.471 779
561.478 680
561.484 758
561.490 795
561.496 727
561.502 780
561.508 708
561.514 599
561.520 637
561.526 713
561.532 554
561.538 697
561.544 728
561.550 562
561.556 609
561.562 527
561.568 512
561.574 598
561.580 704
561.586 600
561.592 646
561.598 592
561.604 527
561.610 591
561.616 680
561.622 541
561.629 598
561.635 680
561.641 617
561.647 649
561.653 656
561.659 523
561.665 565
561.671 553
561.677 511
561.683 554
561.689 583
561.695 493
561.701 546
561.707 569
561.713 512
561.719 547
561.725 575
561.731 538
561.737 552
561.743 596
561.749 491
561.755 513
561.761 630
561.767 543
561.773 539
561.780 601
561.786 510
561.792 541
561.798 600
561.804 512
561.810 582
561.816 615
561.822 501
561.828 519
561.834 522
561.840 476
561.846 556
561.852 542
561.858 479
561.864 604
561.870 595
561.876 530
561.882 489
561.888 573
561.894 467
561.900 574
561.906 592
561.912 491
561.918 532
561.924 641
561.931 603
561.937 543
561.943 553
561.949 470
561.955 536
561.961 558
561.967 470
561.973 496
561.979 593
561.985 539
561.991 596
561.997 692
562.003 593
562.009 621
562.015 599
562.021 584
562.027 593
562.033 588
562.039 458
562.045 582
562.051 661
562.057 512
562.063 688
562.069 731
562.076 616
562.082 714
562.088 779
562.094 687
562.100 673
562.106 732
562.112 663
562.118 744
562.124 773
562.130 727
562.136 764
562.142 716
562.148 647
562.154 628
562.160 681
562.166 556
562.172 627
562.178 718
562.184 589
562.190 646
562.196 640
562.202 618
562.208 675
562.215 715
562.221 700
562.227 735
562.233 715
562.239 578
562.245 698
562.251 768
562.257 834
562.263 874
562.269 867
562.275 702
562.281 748
562.287 862
562.293 931
562.299 920
562.305 875
562.311 822
562.317 949
562.323 1133
562.329 1063
562.335 1066
562.341 1156
562.347 1229
562.354 1251
562.360 1176
562.366 973
562.372 906
562.378 902
562.384 808
562.390 749
562.396 847
562.402 791
562.408 835
562.414 840
562.420 737
562.426 720
562.432 644
562.438 485
562.444 585
562.450 625
562.456 561
562.462 660
562.468 727
562.474 650
562.480 653
562.486 656
562.493 618
562.499 729
562.505 686
562.511 654
562.517 709
562.523 732
562.529 633
562.535 629
562.541 711
562.547 596
562.553 604
562.559 671
562.565 643
562.571 745
562.577 691
562.583 542
562.589 638
562.595 704
562.601 573
562.607 646
562.613 639
562.619 598
562.626 598
562.632 620
562.638 505
562.644 563
562.650 615
562.656 524
562.662 564
562.668 623
562.674 550
562.680 580
562.686 584
562.692 487
562.698 557
562.704 645
562.710 532
562.716 623
562.722 596
562.728 506
562.734 553
562.740 545
562.746 428
562.752 544
562.759 585
562.765 511
562.771 546
562.777 551
562.783 449
562.789 550
562.795 600
562.801 523
562.807 545
562.813 581
562.819 478
562.825 526
562.831 642
562.837 516
562.843 583
562.849 592
562.855 524
562.861 504
562.867 649
562.873 540
562.879 571
562.885 605
562.892 512
562.898 585
562.904 609
562.910 562
562.916 594
562.922 598
562.928 495
562.934 587
562.940 591
562.946 523
562.952 567
562.958 586
562.964 523
562.970 566
562.976 606
562.982 473
562.988 545
562.994 619
563.000 531
563.006 587
563.012 605
563.019 510
563.025 564
563.031 578
563.037 484
563.043 564
563.049 681
563.055 534
563.061 649
563.067 764
563.073 595
563.079 702
563.085 725
563.091 532
563.097 618
563.103 651
563.109 601
563.115 644
563.121 714
563.127 620
563.133 651
563.139 627
563.146 548
563.152 563
563.158 612
563.164 523
563.170 626
563.176 701
563.182 548
563.188 606
563.194 658
563.200 513
563.206 624
563.212 643
563.218 565
563.224 609
563.230 620
563.236 549
563.242 653
563.248 688
563.254 590
563.260 726
563.266 772
563.273 693
563.279 794
563.285 715
563.291 589
563.297 680
563.303 780
563.309 791
563.315 817
563.321 752
563.327 687
563.333 697
563.339 753
563.345 721
563.351 783
563.357 789
563.363 753
563.369 824
563.375 763
563.381 622
563.387 666
563.393 708
563.400 675
563.406 798
563.412 865
563.418 703
563.424 762
563.430 784
563.436 762
563.442 795
563.448 747
563.454 783
563.460 892
563.466 865
563.472 691
563.478 696
563.484 659
563.490 542
563.496 658
563.502 738
563.508 682
563.514 712
563.521 692
563.527 630
563.533 687
563.539 687
563.545 575
563.551 599
563.557 643
563.563 637
563.569 621
563.575 624
563.581 677
563.587 778
563.593 704
563.599 571
563.605 634
563.611 646
563.617 532
563.623 544
563.629 634
563.635 627
563.642 611
563.648 598
563.654 501
563.660 582
563.666 636
563.672 568
563.678 572
563.684 582
563.690 529
563.696 591
563.702 617
563.708 488
563.714 625
563.720 544
563.726 432
563.732 586
563.738 561
563.744 489
563.750 555
563.757 546
563.763 497
563.769 539
563.775 556
563.781 481
563.787 526
563.793 599
563.799 517
563.805 580
563.811 637
563.817 517
563.823 606
563.829 644
563.835 548
563.841 531
563.847 597
563.853 502
563.859 577
563.865 640
563.871 500
563.878 597
563.884 640
563.890 571
563.896 652
563.902 637
563.908 536
563.914 606
563.920 678
563.926 507
563.932 628
563.938 637
563.944 541
563.950 639
563.956 691
563.962 550
563.968 583
563.974 601
563.980 510
563.986 604
563.993 589
563.999 456
564.005 551
564.011 542
564.017 453
564.023 553
564.029 650
564.035 542
564.041 545
564.047 613
564.053 494
564.059 564
564.065 636
564.071 586
564.077 678
564.083 662
564.089 578
564.095 643
564.101 654
564.108 605
564.114 665
564.120 642
564.126 602
564.132 677
564.138 662
564.144 516
564.150 549
564.156 563
564.162 504
564.168 635
564.174 747
564.180 597
564.186 619
564.192 593
564.198 535
564.204 580
564.210 705
564.216 674
564.223 673
564.229 714
564.235 655
564.241 728
564.247 715
564.253 627
564.259 686
564.265 644
564.271 560
564.277 742
564.283 795
564.289 573
564.295 682
564.301 768
564.307 689
564.313 671
564.319 738
564.325 655
564.332 786
564.338 724
564.344 605
564.350 632
564.356 707
564.362 604
564.368 579
564.374 615
564.380 538
564.386 713
564.392 706
564.398 613
564.404 717
564.410 739
564.416 571
564.422 655
564.428 679
564.434 693
564.441 697
564.447 678
564.453 559
564.459 719
564.465 730
564.471 579
564.477 654
564.483 713
564.489 636
564.495 669
564.501 662
564.507 626
564.513 615
564.519 610
564.525 500
564.531 511
564.537 637
564.543 551
564.549 569
564.556 642
564.562 524
564.568 643
564.574 578
564.580 501
564.586 556
564.592 633
564.598 513
564.604 558
564.610 603
564.616 497
564.622 635
564.628 683
564.634 572
564.640 627
564.646 638
564.652 597
564.658 608
564.665 617
564.671 497
564.677 577
564.683 598
564.689 511
564.695 542
564.701 586
564.707 445
564.713 635
564.719 610
564.725 465
564.731 503
564.737 582
564.743 519
564.749 580
564.755 590
564.761 522
564.768 619
564.774 668
564.780 463
564.786 507
564.792 557
564.798 447
564.804 535
564.810 593
564.816 531
564.822 553
564.828 603
564.834 515
564.840 556
564.846 586
564.852 561
564.858 566
564.864 584
564.870 548
564.877 589
564.883 606
564.889 528
564.895 587
564.901 592
564.907 534
564.913 506
564.919 551
564.925 469
564.931 547
564.937 608
564.943 494
564.949 544
564.955 549
564.961 522
564.967 644
564.973 535
564.980 493
564.986 534
564.992 593
564.998 491
565.004 472
565.010 603
565.016 564
565.022 603
565.028 580
565.034 492
565.040 603
565.046 662
565.052 613
565.058 687
565.064 633
565.070 519
565.076 578
565.082 619
565.089 550
565.095 608
565.101 612
565.107 563
565.113 662
565.119 657
565.125 592
565.131 574
565.137 657
565.143 648
565.149 653
565.155 631
565.161 525
565.167 610
565.173 616
565.179 488
565.185 542
565.192 643
565.198 551
565.204 623
565.210 668
565.216 596
565.222 659
565.228 685
565.234 639
565.240 707
565.246 706
565.252 620
565.258 676
565.264 760
565.270 678
565.276 742
565.282 756
565.288 682
565.295 788
565.301 794
565.307 782
565.313 1089
565.319 1158
565.325 1023
565.331 1037
565.337 1186
565.343 1053
565.349 1063
565.355 1081
565.361 998
565.367 1046
565.373 1030
565.379 912
565.385 971
565.392 1002
565.398 794
565.404 779
565.410 811
565.416 704
565.422 726
565.428 726
565.434 643
565.440 622
565.446 630
565.452 584
565.458 637
565.464 698
565.470 628
565.476 710
565.482 706
565.488 508
565.495 576
565.501 606
565.507 580
565.513 582
565.519 660
565.525 521
565.531 567
565.537 611
565.543 587
565.549 671
565.555 723
565.561 597
565.567 602
565.573 643
565.579 526
565.585 542
565.592 579
565.598 465
565.604 523
565.610 564
565.616 508
565.622 571
565.628 560
565.634 502
565.640 612
565.646 683
565.652 497
565.658 499
565.664 598
565.670 463
565.676 507
565.682 604
565.688 474
565.695 529
565.701 565
565.707 496
565.713 539
565.719 548
565.725 511
565.731 608
565.737 657
565.743 509
565.749 575
565.755 621
565.761 501
565.767 585
565.773 611
565.779 513
565.785 557
565.792 656
565.798 490
565.804 600
565.810 567
565.816 430
565.822 525
565.828 606
565.834 477
565.840 620
565.846 649
565.852 547
565.858 642
565.864 625
565.870 540
565.876 546
565.882 536
565.889 485
565.895 589
565.901 626
565.907 443
565.913 577
565.919 579
565.925 548
565.931 557
565.937 625
565.943 482
565.949 513
565.955 597
565.961 498
565.967 613
565.973 593
565.979 544
565.986 589
565.992 651
565.998 572
566.004 641
566.010 666
566.016 532
566.022 639
566.028 679
566.034 523
566.040 615
566.046 641
566.052 564
566.058 610
566.064 649
566.070 501
566.076 662
566.083 728
566.089 602
566.095 712
566.101 698
566.107 599
566.113 601
566.119 634
566.125 590
566.131 620
566.137 708
566.143 724
566.149 777
566.155 786
566.161 671
566.167 692
566.174 736
566.180 629
566.186 668
566.192 769
566.198 613
566.204 696
566.210 686
566.216 554
566.222 707
566.228 764
566.234 603
566.240 686
566.246 703
566.252 561
566.258 611
566.264 676
566.271 639
566.277 720
566.283 743
566.289 679
566.295 792
566.301 811
566.307 733
566.313 725
566.319 799
566.325 774
566.331 821
566.337 918
566.343 823
566.349 925
566.355 902
566.362 755
566.368 776
566.374 800
566.380 683
566.386 733
566.392 808
566.398 754
566.404 864
566.410 999
566.416 1007
566.422 1043
566.428 987
566.434 854
566.440 917
566.446 838
566.452 722
566.459 757
566.465 701
566.471 643
566.477 667
566.483 696
566.489 646
566.495 643
566.501 652
566.507 552
566.513 702
566.519 690
566.525 527
566.531 611
566.537 583
566.543 497
566.550 579
566.556 612
566.562 553
566.568 599
566.574 731
566.580 546
566.586 593
566.592 657
566.598 530
566.604 595
566.610 625
566.616 544
566.622 623
566.628 668
566.634 539
566.641 562
566.647 523
566.653 476
566.659 606
566.665 577
566.671 468
566.677 556
566.683 512
566.689 484
566.695 596
566.701 620
566.707 490
566.713 536
566.719 601
566.725 547
566.732 570
566.738 576
566.744 453
566.750 553
566.756 575
566.762 524
566.768 634
566.774 659
566.780 485
566.786 569
566.792 633
566.798 524
566.804 554
566.810 636
566.816 485
566.823 554
566.829 581
566.835 579
566.841 588
566.847 744
566.853 554
566.859 560
566.865 590
566.871 568
566.877 519
566.883 536
566.889 462
566.895 591
566.901 593
566.908 539
566.914 571
566.920 644
566.926 574
566.932 562
566.938 568
566.944 517
566.950 508
566.956 638
566.962 525
566.968 624
566.974 594
566.980 547
566.986 589
566.992 590
566.999 526
567.005 602
567.011 627
567.017 514
567.023 601
567.029 592
567.035 468
567.041 622
567.047 734
567.053 619
567.059 596
567.065 610
567.071 524
567.077 590
567.083 670
567.090 574
567.096 604
567.102 576
567.108 564
567.114 668
567.120 772
567.126 606
567.132 584
567.138 673
567.144 540
567.150 603
567.156 627
567.162 566
567.168 663
567.175 793
567.181 638
567.187 607
567.193 588
567.199 596
567.205 649
567.211 642
567.217 516
567.223 621
567.229 685
567.235 578
567.241 661
567.247 615
567.253 559
567.260 608
567.266 713
567.272 628
567.278 762
567.284 804
567.290 727
567.296 722
567.302 842
567.308 972
567.314 1127
567.320 1345
567.326 1484
567.332 1472
567.338 1272
567.344 1070
567.351 1003
567.357 1029
567.363 857
567.369 777
567.375 890
567.381 784
567.387 856
567.393 1041
567.399 876
567.405 847
567.411 897
567.417 780
567.423 838
567.429 891
567.436 695
567.442 680
567.448 679
567.454 523
567.460 641
567.466 760
567.472 612
567.478 685
567.484 665
567.490 502
567.496 582
567.502 644
567.508 599
567.514 654
567.521 690
567.527 529
567.533 603
567.539 631
567.545 545
567.551 603
567.557 596
567.563 511
567.569 575
567.575 569
567.581 556
567.587 594
567.593 630
567.599 482
567.606 546
567.612 562
567.618 493
567.624 625
567.630 682
567.636 542
567.642 669
567.648 626
567.654 504
567.660 543
567.666 581
567.672 465
567.678 556
567.684 527
567.691 425
567.697 497
567.703 636
567.709 454
567.715 573
567.721 594
567.727 499
567.733 535
567.739 547
567.745 494
567.751 512
567.757 621
567.763 525
567.770 546
567.776 633
567.782 557
567.788 579
567.794 595
567.800 510
567.806 569
567.812 606
567.818 505
567.824 583
567.830 562
567.836 441
567.842 545
567.848 582
567.855 461
567.861 503
567.867 565
567.873 521
567.879 518
567.885 577
567.891 500
567.897 553
567.903 571
567.909 529
567.915 579
567.921 665
567.927 572
567.933 587
567.940 616
567.946 498
567.952 627
567.958 670
567.964 520
567.970 602
567.976 633
567.982 485
567.988 515
567.994 603
568.000 532
568.006 637
568.012 765
568.019 629
568.025 628
568.031 626
568.037 597
568.043 626
568.049 736
568.055 552
568.061 582
568.067 660
568.073 668
568.079 862
568.085 1046
568.091 1358
568.097 2114
568.104 3025
568.110 4070
568.116 5509
568.122 6489
568.128 7426
568.134 8514
568.140 9167
568.146 8764
568.152 8095
568.158 7321
568.164 6415
568.170 5381
568.176 4456
568.183 3882
568.189 3154
568.195 2453
568.201 1859
568.207 1641
568.213 1545
568.219 1163
568.225 1135
568.231 1129
568.237 928
568.243 974
568.249 1061
568.255 962
568.261 1063
568.268 1031
568.274 856
568.280 919
568.286 987
568.292 833
568.298 908
568.304 866
568.310 810
568.316 968
568.322 1018
568.328 918
568.334 952
568.340 1145
568.347 1144
568.353 1131
568.359 1062
568.365 910
568.371 961
568.377 871
568.383 752
568.389 956
568.395 960
568.401 821
568.407 781
568.413 832
568.419 691
568.426 762
568.432 736
568.438 640
568.444 711
568.450 663
568.456 589
568.462 671
568.468 636
568.474 547
568.480 732
568.486 793
568.492 609
568.498 695
568.505 686
568.511 531
568.517 619
568.523 693
568.529 597
568.535 579
568.541 663
568.547 585
568.553 617
568.559 599
568.565 508
568.571 649
568.577 673
568.584 549
568.590 534
568.596 597
568.602 516
568.608 571
568.614 580
568.620 535
568.626 570
568.632 569
568.638 435
568.644 560
568.650 532
568.656 464
568.663 546
568.669 567
568.675 496
568.681 582
568.687 619
568.693 473
568.699 579
568.705 581
568.711 574
568.717 614
568.723 508
568.729 470
568.735 571
568.742 569
568.748 454
568.754 560
568.760 532
568.766 518
568.772 611
568.778 643
568.784 584
568.790 584
568.796 601
568.802 530
568.808 586
568.814 560
568.821 464
568.827 557
568.833 523
568.839 459
568.845 584
568.851 667
568.857 511
568.863 597
568.869 650
568.875 598
568.881 618
568.887 555
568.894 538
568.900 651
568.906 677
568.912 554
568.918 711
568.924 747
568.930 577
568.936 567
568.942 658
568.948 542
568.954 654
568.960 667
568.966 540
568.973 580
568.979 636
568.985 480
568.991 604
568.997 655
569.003 518
569.009 521
569.015 560
569.021 480
569.027 609
569.033 585
569.039 544
569.045 605
569.052 606
569.058 468
569.064 621
569.070 663
569.076 604
569.082 593
569.088 704
569.094 765
569.100 986
569.106 1392
569.112 1744
569.118 2231
569.125 2741
569.131 2919
569.137 3200
569.143 3441
569.149 3261
569.155 3031
569.161 2674
569.167 2311
569.173 1959
569.179 1668
569.185 1454
569.191 1338
569.197 1194
569.204 998
569.210 1067
569.216 1024
569.222 903
569.228 902
569.234 788
569.240 714
569.246 906
569.252 1001
569.258 811
569.264 786
569.270 842
569.277 785
569.283 823
569.289 912
569.295 771
569.301 778
569.307 917
569.313 771
569.319 904
569.325 978
569.331 784
569.337 848
569.343 894
569.349 860
569.356 909
569.362 866
569.368 685
569.374 713
569.380 743
569.386 719
569.392 769
569.398 770
569.404 695
569.410 843
569.416 882
569.422 819
569.429 713
569.435 696
569.441 609
569.447 701
569.453 782
569.459 771
569.465 886
569.471 865
569.477 632
569.483 765
569.489 787
569.495 676
569.502 773
569.508 821
569.514 580
569.520 591
569.526 631
569.532 526
569.538 697
569.544 676
569.550 528
569.556 585
569.562 618
569.568 554
569.575 585
569.581 584
569.587 478
569.593 505
569.599 569
569.605 495
569.611 565
569.617 608
569.623 524
569.629 573
569.635 581
569.641 470
569.648 531
569.654 583
569.660 496
569.666 558
569.672 558
569.678 467
569.684 531
569.690 586
569.696 488
569.702 597
569.708 594
569.714 484
569.721 514
569.727 533
569.733 499
569.739 628
569.745 644
569.751 478
569.757 527
569.763 583
569.769 592
569.775 715
569.781 706
569.787 544
569.794 499
569.800 514
569.806 445
569.812 555
569.818 609
569.824 461
569.830 527
569.836 617
569.842 522
569.848 634
569.854 623
569.860 549
569.867 559
569.873 577
569.879 502
569.885 636
569.891 726
569.897 638
569.903 676
569.909 751
569.915 579
569.921 604
569.927 638
569.933 611
569.940 682
569.946 677
569.952 612
569.958 739
569.964 750
569.970 605
569.976 567
569.982 663
569.988 569
569.994 602
570.000 581
570.006 502
570.013 619
570.019 584
570.025 549
570.031 625
570.037 644
570.043 474
570.049 524
570.055 575
570.061 502
570.067 710
570.073 775
570.079 701
570.086 752
570.092 795
570.098 710
570.104 862
570.110 1015
570.116 918
570.122 966
570.128 1068
570.134 1165
570.140 1231
570.146 1218
570.152 948
570.159 885
570.165 919
570.171 784
570.177 867
570.183 886
570.189 757
570.195 864
570.201 869
570.207 739
570.213 820
570.219 923
570.226 753
570.232 725
570.238 795
570.244 673
570.250 834
570.256 799
570.262 698
570.268 773
570.274 785
570.280 620
570.286 722
570.292 773
570.299 635
570.305 737
570.311 818
570.317 787
570.323 994
570.329 902
570.335 728
570.341 750
570.347 749
570.353 818
570.359 958
570.365 905
570.372 786
570.378 815
570.384 829
570.390 673
570.396 762
570.402 870
570.408 757
570.414 783
570.420 761
570.426 674
570.432 770
570.439 900
570.445 811
570.451 754
570.457 728
570.463 649
570.469 706
570.475 756
570.481 574
570.487 666
570.493 728
570.499 576
570.505 654
570.512 694
570.518 571
570.524 638
570.530 696
570.536 593
570.542 677
570.548 716
570.554 572
570.560 600
570.566 622
570.572 615
570.579 627
570.585 580
570.591 527
570.597 575
570.603 588
570.609 570
570.615 601
570.621 605
570.627 531
570.633 568
570.639 642
570.646 481
570.652 587
570.658 593
570.664 511
570.670 536
570.676 567
570.682 451
570.688 528
570.694 570
570.700 559
570.706 638
570.712 674
570.719 596
570.725 615
570.731 653
570.737 507
570.743 572
570.749 538
570.755 491
570.761 533
570.767 538
570.773 496
570.779 597
570.786 601
570.792 466
570.798 599
570.804 660
570.810 547
570.816 531
570.822 514
570.828 468
570.834 542
570.840 586
570.846 481
570.853 506
570.859 526
570.865 424
570.871 544
570.877 597
570.883 488
570.889 631
570.895 603
570.901 468
570.907 533
570.913 613
570.920 548
570.926 619
570.932 591
570.938 470
570.944 604
570.950 638
570.956 490
570.962 587
570.968 614
570.974 532
570.980 560
570.986 625
570.993 569
570.999 648
571.005 644
571.011 541
571.017 592
571.023 561
571.029 459
571.035 533
571.041 613
571.047 456
571.053 517
571.060 587
571.066 574
571.072 654
571.078 657
571.084 549
571.090 574
571.096 674
571.102 548
571.108 677
571.114 760
571.120 615
571.127 601
571.133 714
571.139 715
571.145 753
571.151 743
571.157 671
571.163 659
571.169 699
571.175 662
571.181 697
571.187 683
571.194 618
571.200 747
571.206 835
571.212 629
571.218 692
571.224 702
571.230 664
571.236 698
571.242 769
571.248 551
571.254 669
571.261 776
571.267 713
571.273 854
571.279 854
571.285 746
571.291 794
571.297 838
571.303 654
571.309 700
571.315 749
571.321 571
571.328 644
571.334 725
571.340 641
571.346 830
571.352 976
571.358 807
571.364 793
571.370 798
571.376 587
571.382 713
571.388 814
571.395 723
571.401 766
571.407 928
571.413 791
571.419 823
571.425 880
571.431 725
571.437 774
571.443 815
571.449 627
571.456 681
571.462 694
571.468 584
571.474 559
571.480 682
571.486 588
571.492 607
571.498 632
571.504 546
571.510 582
571.516 614
571.523 581
571.529 605
571.535 655
571.541 507
571.547 553
571.553 590
571.559 512
571.565 630
571.571 563
571.577 514
571.583 575
571.590 628
571.596 495
571.602 623
571.608 618
571.614 491
571.620 540
571.626 665
571.632 508
571.638 502
571.644 558
571.650 449
571.657 596
571.663 641
571.669 592
571.675 643
571.681 601
571.687 505
571.693 536
571.699 587
571.705 506
571.711 553
571.718 586
571.724 536
571.730 579
571.736 616
571.742 495
571.748 501
571.754 579
571.760 476
571.766 474
571.772 576
571.778 528
571.785 578
571.791 655
571.797 586
571.803 613
571.809 582
571.815 504
571.821 607
571.827 615
571.833 560
571.839 597
571.845 665
571.852 544
571.858 586
571.864 622
571.870 589
571.876 596
571.882 582
571.888 506
571.894 646
571.900 640
571.906 541
571.913 601
571.919 643
571.925 573
571.931 616
571.937 656
571.943 576
571.949 595
571.955 639
571.961 566
571.967 645
571.973 634
571.980 498
571.986 573
571.992 615
571.998 543
572.004 647
572.010 730
572.016 631
572.022 563
572.028 595
572.034 562
572.041 607
572.047 669
572.053 535
572.059 659
572.065 701
572.071 578
572.077 603
572.083 621
572.089 585
572.095 666
572.101 705
572.108 597
572.114 669
572.120 676
572.126 626
572.132 666
572.138 763
572.144 685
572.150 752
572.156 709
572.162 545
572.169 588
572.175 607
572.181 559
572.187 673
572.193 663
572.199 579
572.205 687
572.211 805
572.217 704
572.223 635
572.229 665
572.236 596
572.242 735
572.248 857
572.254 688
572.260 662
572.266 611
572.272 488
572.278 635
572.284 785
572.290 719
572.297 701
572.303 736
572.309 736
572.315 778
572.321 755
572.327 676
572.333 822
572.339 896
572.345 843
572.351 852
572.358 860
572.364 760
572.370 816
572.376 805
572.382 640
572.388 780
572.394 906
572.400 687
572.406 775
572.412 748
572.418 680
572.425 796
572.431 889
572.437 741
572.443 799
572.449 861
572.455 712
572.461 820
572.467 817
572.473 692
572.479 750
572.486 849
572.492 689
572.498 667
572.504 597
572.510 549
572.516 645
572.522 685
572.528 498
572.534 551
572.540 673
572.547 704
572.553 642
572.559 691
572.565 613
572.571 671
572.577 681
572.583 574
572.589 649
572.595 582
572.601 542
572.608 662
572.614 647
572.620 625
572.626 675
572.632 733
572.638 683
572.644 684
572.650 649
572.656 535
572.662 539
572.669 653
572.675 571
572.681 567
572.687 631
572.693 555
572.699 625
572.705 642
572.711 599
572.717 611
572.723 641
572.730 617
572.736 564
572.742 555
572.748 515
572.754 603
572.760 658
572.766 514
572.772 665
572.778 628
572.784 566
572.791 648
572.797 613
572.803 533
572.809 583
572.815 622
572.821 520
572.827 577
572.833 619
572.839 574
572.845 585
572.851 584
572.858 493
572.864 586
572.870 677
572.876 560
572.882 668
572.888 751
572.894 536
572.900 650
572.906 683
572.912 614
572.919 705
572.925 619
572.931 544
572.937 612
572.943 678
572.949 567
572.955 607
572.961 646
572.967 538
572.974 574
572.980 668
572.986 515
572.992 644
572.998 658
573.004 563
573.010 649
573.016 723
573.022 575
573.028 599
573.035 636
573.041 634
573.047 689
573.053 680
573.059 548
573.065 700
573.071 716
573.077 622
573.083 660
573.089 674
573.096 634
573.102 691
573.108 672
573.114 643
573.120 691
573.126 711
573.132 623
573.138 715
573.144 714
573.150 631
573.157 693
573.163 741
573.169 612
573.175 692
573.181 791
573.187 725
573.193 780
573.199 789
573.205 711
573.211 821
573.218 778
573.224 625
573.230 793
573.236 834
573.242 746
573.248 733
573.254 615
573.260 656
573.266 729
573.272 714
573.279 597
573.285 746
573.291 703
573.297 583
573.303 696
573.309 794
573.315 675
573.321 779
573.327 732
573.333 608
573.340 680
573.346 844
573.352 851
573.358 831
573.364 768
573.370 638
573.376 750
573.382 872
573.388 805
573.395 1019
573.401 923
573.407 686
573.413 762
573.419 860
573.425 811
573.431 859
573.437 881
573.443 776
573.449 847
573.456 819
573.462 674
573.468 889
573.474 892
573.480 694
573.486 735
573.492 837
573.498 728
573.504 645
573.510 648
573.517 513
573.523 589
573.529 626
573.535 551
573.541 574
573.547 616
573.553 515
573.559 569
573.565 623
573.571 605
573.578 703
573.584 650
573.590 528
573.596 538
573.602 560
573.608 504
573.614 562
573.620 655
573.626 556
573.633 586
573.639 590
573.645 506
573.651 520
573.657 573
573.663 523
573.669 580
573.675 602
573.681 552
573.687 586
573.694 632
573.700 475
573.706 569
573.712 573
573.718 494
573.724 543
573.730 585
573.736 473
573.742 499
573.749 637
573.755 597
573.761 540
573.767 613
573.773 492
573.779 555
573.785 609
573.791 490
573.797 574
573.803 613
573.810 555
573.816 645
573.822 603
573.828 555
573.834 522
573.840 617
573.846 529
573.852 556
573.858 614
573.865 579
573.871 596
573.877 635
573.883 584
573.889 604
573.895 598
573.901 476
573.907 584
573.913 551
573.919 511
573.926 559
573.932 627
573.938 527
573.944 602
573.950 627
573.956 501
573.962 515
573.968 652
573.974 640
573.981 576
573.987 578
573.993 534
573.999 633
574.005 602
574.011 520
574.017 605
574.023 598
574.029 438
574.035 547
574.042 598
574.048 539
574.054 660
574.060 655
574.066 562
574.072 551
574.078 661
574.084 570
574.090 617
574.097 625
574.103 512
574.109 577
574.115 639
574.121 525
574.127 512
574.133 659
574.139 529
574.145 664
574.151 687
574.158 627
574.164 674
574.170 733
574.176 694
574.182 683
574.188 645
574.194 615
574.200 701
574.206 795
574.213 667
574.219 610
574.225 653
574.231 575
574.237 646
574.243 704
574.249 607
574.255 662
574.261 746
574.268 582
574.274 610
574.280 709
574.286 603
574.292 730
574.298 811
574.304 758
574.310 877
574.316 807
574.322 707
574.329 801
574.335 911
574.341 926
574.347 887
574.353 823
574.359 674
574.365 878
574.371 985
574.377 786
574.384 814
574.390 903
574.396 755
574.402 773
574.408 889
574.414 699
574.420 830
574.426 904
574.432 766
574.439 770
574.445 783
574.451 680
574.457 715
574.463 877
574.469 761
574.475 727
574.481 761
574.487 682
574.494 646
574.500 672
574.506 616
574.512 634
574.518 676
574.524 542
574.530 592
574.536 631
574.542 541
574.548 628
574.555 644
574.561 533
574.567 546
574.573 623
574.579 527
574.585 588
574.591 624
574.597 484
574.603 509
574.610 569
574.616 459
574.622 539
574.628 541
574.634 457
574.640 529
574.646 570
574.652 507
574.658 525
574.665 556
574.671 443
574.677 530
574.683 608
574.689 550
574.695 527
574.701 583
574.707 480
574.713 540
574.720 639
574.726 520
574.732 552
574.738 570
574.744 550
574.750 522
574.756 566
574.762 554
574.768 585
574.775 587
574.781 452
574.787 505
574.793 548
574.799 491
574.805 601
574.811 609
574.817 494
574.823 588
574.830 690
574.836 587
574.842 578
574.848 547
574.854 509
574.860 558
574.866 562
574.872 470
574.878 607
574.885 647
574.891 524
574.897 563
574.903 544
574.909 479
574.915 581
574.921 577
574.927 537
574.933 568
574.940 572
574.946 434
574.952 520
574.958 603
574.964 485
574.970 582
574.976 611
574.982 505
574.988 502
574.995 579
575.001 481
575.007 618
575.013 634
575.019 502
575.025 527
575.031 567
575.037 518
575.043 588
575.050 577
575.056 531
575.062 615
575.068 584
575.074 544
575.080 560
575.086 614
575.092 509
575.098 580
575.105 604
575.111 555
575.117 620
575.123 626
575.129 487
575.135 539
575.141 599
575.147 507
575.153 633
575.160 681
575.166 542
575.172 584
575.178 603
575.184 481
575.190 552
575.196 664
575.202 568
575.208 557
575.215 617
575.221 607
575.227 637
575.233 635
575.239 557
575.245 621
575.251 747
575.257 717
575.263 811
575.270 745
575.276 646
575.282 706
575.288 825
575.294 679
575.300 775
575.306 817
575.312 619
575.318 679
575.325 762
575.331 690
575.337 830
575.343 984
575.349 867
575.355 811
575.361 688
575.367 682
575.373 788
575.380 994
575.386 998
575.392 900
575.398 886
575.404 829
575.410 848
575.416 920
575.422 817
575.428 854
575.435 927
575.441 865
575.447 889
575.453 925
575.459 906
575.465 949
575.471 979
575.477 919
575.484 1094
575.490 1268
575.496 1195
575.502 1143
575.508 1091
575.514 911
575.520 887
575.526 968
575.532 847
575.539 789
575.545 767
575.551 605
575.557 640
575.563 742
575.569 634
575.575 622
575.581 649
575.587 555
575.594 591
575.600 568
575.606 522
575.612 531
575.618 609
575.624 468
575.630 589
575.636 684
575.642 537
575.649 594
575.655 607
575.661 555
575.667 631
575.673 565
575.679 507
575.685 525
575.691 577
575.698 527
575.704 540
575.710 632
575.716 553
575.722 539
575.728 545
575.734 506
575.740 564
575.746 574
575.753 507
575.759 534
575.765 569
575.771 545
575.777 545
575.783 544
575.789 484
575.795 541
575.801 525
575.808 518
575.814 641
575.820 682
575.826 506
575.832 607
575.838 596
575.844 561
575.850 558
575.857 573
575.863 469
575.869 581
575.875 551
575.881 438
575.887 533
575.893 572
575.899 498
575.905 532
575.912 591
575.918 538
575.924 610
575.930 608
575.936 522
575.942 571
575.948 610
575.954 486
575.960 562
575.967 586
575.973 496
575.979 564
575.985 578
575.991 536
575.997 588
576.003 642
576.009 486
576.016 622
576.022 625
576.028 549
576.034 641
576.040 637
576.046 518
576.052 625
576.058 647
576.064 592
576.071 539
576.077 588
576.083 480
576.089 600
576.095 583
576.101 553
576.107 560
576.113 578
576.120 536
576.126 543
576.132 547
576.138 520
576.144 562
576.150 618
576.156 567
576.162 652
576.168 669
576.175 570
576.181 627
576.187 639
576.193 665
576.199 693
576.205 706
576.211 592
576.217 632
576.224 630
576.230 608
576.236 685
576.242 652
576.248 599
576.254 804
576.260 867
576.266 756
576.272 713
576.279 740
576.285 646
576.291 690
576.297 669
576.303 733
576.309 827
576.315 804
576.321 665
576.328 833
576.334 807
576.340 684
576.346 722
576.352 749
576.358 680
576.364 800
576.370 851
576.376 731
576.383 787
576.389 833
576.395 725
576.401 750
576.407 801
576.413 784
576.419 788
576.425 775
576.432 687
576.438 728
576.444 753
576.450 597
576.456 671
576.462 736
576.468 661
576.474 804
576.480 947
576.487 844
576.493 925
576.499 1035
576.505 894
576.511 866
576.517 900
576.523 785
576.529 754
576.536 837
576.542 633
576.548 618
576.554 693
576.560 609
576.566 636
576.572 665
576.578 546
576.585 588
576.591 608
576.597 552
576.603 718
576.609 742
576.615 537
576.621 532
576.627 614
576.633 480
576.640 537
576.646 625
576.652 516
576.658 576
576.664 627
576.670 521
576.676 551
576.682 583
576.689 534
576.695 589
576.701 656
576.707 495
576.713 556
576.719 617
576.725 491
576.731 540
576.738 614
576.744 543
576.750 596
576.756 557
576.762 474
576.768 515
576.774 572
576.780 492
576.786 541
576.793 620
576.799 535
576.805 571
576.811 584
576.817 518
576.823 581
576.829 609
576.835 524
576.842 562
576.848 631
576.854 503
576.860 546
576.866 583
576.872 557
576.878 601
576.884 562
576.891 470
576.897 581
576.903 639
576.909 504
576.915 556
576.921 625
576.927 499
576.933 504
576.940 587
576.946 499
576.952 554
576.958 604
576.964 521
576.970 568
576.976 609
576.982 546
576.988 545
576.995 655
577.001 575
577.007 601
577.013 579
577.019 543
577.025 572
577.031 603
577.037 519
577.044 547
577.050 626
577.056 496
577.062 563
577.068 669
577.074 502
577.080 564
577.086 593
577.093 480
577.099 600
577.105 654
577.111 544
577.117 615
577.123 615
577.129 521
577.135 563
577.142 578
577.148 537
577.154 592
577.160 664
577.166 485
577.172 583
577.178 639
577.184 487
577.191 532
577.197 647
577.203 543
577.209 575
577.215 631
577.221 665
577.227 724
577.233 692
577.240 595
577.246 566
577.252 602
577.258 560
577.264 691
577.270 776
577.276 801
577.282 889
577.288 759
577.295 689
577.301 871
577.307 908
577.313 677
577.319 741
577.325 850
577.331 771
577.337 879
577.344 971
577.350 778
577.356 768
577.362 734
577.368 635
577.374 724
577.380 800
577.386 826
577.393 724
577.399 758
577.405 803
577.411 914
577.417 765
577.423 682
577.429 714
577.435 768
577.442 652
577.448 727
577.454 674
577.460 599
577.466 702
577.472 757
577.478 689
577.484 729
577.491 767
577.497 654
577.503 573
577.509 636
577.515 540
577.521 616
577.527 686
577.533 597
577.540 609
577.546 609
577.552 563
577.558 628
577.564 569
577.570 457
577.576 605
577.582 611
577.589 553
577.595 605
577.601 553
577.607 473
577.613 568
577.619 656
577.625 563
577.631 605
577.638 673
577.644 561
577.650 574
577.656 611
577.662 479
577.668 592
577.674 622
577.680 485
577.687 517
577.693 577
577.699 546
577.705 602
577.711 675
577.717 522
577.723 591
577.729 655
577.736 549
577.742 589
577.748 604
577.754 536
577.760 585
577.766 580
577.772 461
577.778 554
577.785 551
577.791 417
577.797 534
577.803 597
577.809 499
577.815 511
577.821 555
577.827 487
577.834 560
577.840 591
577.846 509
577.852 541
577.858 577
577.864 510
577.870 540
577.876 603
577.883 504
577.889 550
577.895 538
577.901 504
577.907 537
577.913 584
577.919 465
577.925 508
577.932 566
577.938 472
577.944 519
577.950 550
577.956 436
577.962 557
577.968 557
577.975 451
577.981 551
577.987 572
577.993 527
577.999 544
578.005 598
578.011 514
578.017 581
578.024 655
578.030 568
578.036 630
578.042 624
578.048 506
578.054 528
578.060 561
578.066 468
578.073 560
578.079 569
578.085 516
578.091 610
578.097 674
578.103 534
578.109 628
578.115 617
578.122 486
578.128 595
578.134 632
578.140 520
578.146 607
578.152 631
578.158 598
578.164 637
578.171 678
578.177 609
578.183 650
578.189 701
578.195 521
578.201 572
578.207 654
578.213 692
578.220 688
578.226 709
578.232 634
578.238 728
578.244 788
578.250 848
578.256 1187
578.263 1380
578.269 1463
578.275 1739
578.281 1946
578.287 2174
578.293 3059
578.299 3563
578.305 3417
578.312 3273
578.318 3249
578.324 3090
578.330 3090
578.336 2913
578.342 2643
578.348 2293
578.354 1972
578.361 1664
578.367 1568
578.373 1420
578.379 1190
578.385 1373
578.391 1339
578.397 1034
578.403 1001
578.410 985
578.416 920
578.422 977
578.428 1042
578.434 925
578.440 956
578.446 846
578.453 727
578.459 733
578.465 688
578.471 612
578.477 653
578.483 720
578.489 657
578.495 682
578.502 699
578.508 602
578.514 623
578.520 668
578.526 572
578.532 648
578.538 640
578.544 558
578.551 669
578.557 668
578.563 584
578.569 600
578.575 708
578.581 534
578.587 583
578.593 680
578.600 572
578.606 577
578.612 630
578.618 491
578.624 636
578.630 645
578.636 544
578.643 585
578.649 601
578.655 531
578.661 562
578.667 616
578.673 509
578.679 588
578.685 573
578.692 510
578.698 578
578.704 634
578.710 527
578.716 655
578.722 610
578.728 490
578.735 485
578.741 581
578.747 492
578.753 577
578.759 604
578.765 565
578.771 536
578.777 532
578.784 485
578.790 519
578.796 571
578.802 520
578.808 626
578.814 601
578.820 454
578.826 580
578.833 574
578.839 506
578.845 619
578.851 683
578.857 518
578.863 589
578.869 573
578.876 479
578.882 558
578.888 565
578.894 497
578.900 573
578.906 623
578.912 575
578.918 607
578.925 585
578.931 525
578.937 561
578.943 629
578.949 514
578.955 592
578.961 653
578.968 483
578.974 617
578.980 647
578.986 521
578.992 569
578.998 594
579.004 497
579.010 562
579.017 601
579.023 485
579.029 547
579.035 606
579.041 530
579.047 584
579.053 635
579.059 540
579.066 548
579.072 588
579.078 528
579.084 552
579.090 621
579.096 531
579.102 599
579.109 622
579.115 515
579.121 547
579.127 627
579.133 591
579.139 632
579.145 681
579.151 575
579.158 574
579.164 620
579.170 623
579.176 691
579.182 672
579.188 570
579.194 675
579.201 678
579.207 503
579.213 542
579.219 560
579.225 491
579.231 607
579.237 632
579.243 585
579.250 631
579.256 761
579.262 680
579.268 826
579.274 961
579.280 937
579.286 1106
579.293 1087
579.299 975
579.305 1184
579.311 1535
579.317 1479
579.323 1527
579.329 1491
579.335 1353
579.342 1314
579.348 1245
579.354 1113
579.360 1050
579.366 919
579.372 774
579.378 846
579.385 776
579.391 707
579.397 836
579.403 801
579.409 722
579.415 720
579.421 728
579.428 630
579.434 731
579.440 726
579.446 626
579.452 670
579.458 720
579.464 600
579.470 781
579.477 841
579.483 631
579.489 616
579.495 543
579.501 504
579.507 620
579.513 642
579.520 588
579.526 649
579.532 675
579.538 528
579.544 529
579.550 634
579.556 508
579.562 547
579.569 628
579.575 552
579.581 579
579.587 567
579.593 507
579.599 545
579.605 591
579.612 589
579.618 666
579.624 667
579.630 519
579.636 604
579.642 668
579.648 553
579.655 657
579.661 681
579.667 536
579.673 594
579.679 643
579.685 568
579.691 574
579.697 622
579.704 521
579.710 564
579.716 614
579.722 494
579.728 517
579.734 606
579.740 528
579.747 549
579.753 595
579.759 547
579.765 619
579.771 642
579.777 484
579.783 546
579.790 564
579.796 431
579.802 589
579.808 551
579.814 517
579.820 491
579.826 552
579.832 502
579.839 593
579.845 603
579.851 540
579.857 547
579.863 567
579.869 516
579.875 573
579.882 616
579.888 470
579.894 547
579.900 586
579.906 490
579.912 573
579.918 554
579.925 503
579.931 551
579.937 585
579.943 531
579.949 624
579.955 634
579.961 532
579.967 564
579.974 615
579.980 545
579.986 581
579.992 616
579.998 494
580.004 540
580.010 610
580.017 468
580.023 592
580.029 706
580.035 564
580.041 611
580.047 591
580.053 537
580.060 633
580.066 688
580.072 550
580.078 615
580.084 638
580.090 491
580.096 510
580.103 565
580.109 548
580.115 650
580.121 701
580.127 588
580.133 602
580.139 641
580.145 565
580.152 557
580.158 602
580.164 556
580.170 592
580.176 708
580.182 682
580.188 686
580.195 679
580.201 502
580.207 546
580.213 605
580.219 553
580.225 584
580.231 729
580.238 679
580.244 655
580.250 751
580.256 753
580.262 855
580.268 813
580.274 746
580.281 754
580.287 698
580.293 680
580.299 808
580.305 904
580.311 814
580.317 852
580.324 959
580.330 843
580.336 970
580.342 936
580.348 776
580.354 850
580.360 985
580.367 1079
580.373 1384
580.379 1570
580.385 1629
580.391 1864
580.397 2354
580.403 2597
580.409 2987
580.416 3201
580.422 2916
580.428 3025
580.434 3433
580.440 3187
580.446 2714
580.452 2434
580.459 2357
580.465 2257
580.471 1985
580.477 1483
580.483 1396
580.489 1379
580.495 1189
580.502 1211
580.508 1042
580.514 854
580.520 942
580.526 973
580.532 800
580.538 721
580.545 735
580.551 687
580.557 808
580.563 761
580.569 630
580.575 670
580.581 738
580.588 613
580.594 667
580.600 704
580.606 638
580.612 747
580.618 795
580.624 595
580.631 678
580.637 662
580.643 558
580.649 587
580.655 592
580.661 498
580.667 615
580.674 719
580.680 562
580.686 591
580.692 733
580.698 503
580.704 555
580.710 638
580.717 577
580.723 605
580.729 603
580.735 515
580.741 599
580.747 704
580.753 524
580.760 577
580.766 565
580.772 502
580.778 528
580.784 632
580.790 525
580.796 556
580.802 565
580.809 514
580.815 629
580.821 632
580.827 509
580.833 618
580.839 720
580.845 602
580.852 615
580.858 632
580.864 544
580.870 497
580.876 549
580.882 485
580.888 600
580.895 663
580.901 571
580.907 665
580.913 644
580.919 532
580.925 537
580.931 611
580.938 537
580.944 639
580.950 661
580.956 546
580.962 585
580.968 531
580.974 490
580.981 537
580.987 622
580.993 555
580.999 625
581.005 630
581.011 523
581.017 548
581.024 596
581.030 476
581.036 580
581.042 565
581.048 485
581.054 657
581.060 673
581.067 599
581.073 606
581.079 536
581.085 515
581.091 491
581.097 635
581.103 573
581.110 630
581.116 662
581.122 544
581.128 600
581.134 610
581.140 502
581.146 623
581.153 624
581.159 557
581.165 621
581.171 728
581.177 585
581.183 625
581.190 655
581.196 478
581.202 514
581.208 603
581.214 495
581.220 591
581.226 647
581.233 620
581.239 644
581.245 612
581.251 592
581.257 654
581.263 731
581.269 584
581.276 566
581.282 644
581.288 638
581.294 744
581.300 824
581.306 799
581.312 823
581.319 838
581.325 689
581.331 721
581.337 789
581.343 704
581.349 702
581.355 906
581.362 922
581.368 1055
581.374 1131
581.380 922
581.386 974
581.392 1209
581.398 1253
581.405 1480
581.411 1563
581.417 1697
581.423 1919
581.429 1955
581.435 1855
581.441 1934
581.448 1835
581.454 1714
581.460 1530
581.466 1437
581.472 1334
581.478 1207
581.484 1075
581.491 807
581.497 836
581.503 830
581.509 714
581.515 742
581.521 758
581.527 732
581.534 755
581.540 728
581.546 591
581.552 675
581.558 653
581.564 570
581.570 601
581.577 664
581.583 581
581.589 661
581.595 675
581.601 584
581.607 584
581.614 684
581.620 597
581.626 659
581.632 704
581.638 610
581.644 657
581.650 730
581.657 560
581.663 705
581.669 636
581.675 516
581.681 607
581.687 706
581.693 521
581.700 624
581.706 643
581.712 507
581.718 616
581.724 625
581.730 508
581.736 631
581.743 667
581.749 510
581.755 564
581.761 635
581.767 528
581.773 613
581.779 623
581.786 584
581.792 596
581.798 646
581.804 559
581.810 575
581.816 591
581.823 538
581.829 592
581.835 647
581.841 568
581.847 636
581.853 619
581.859 485
581.866 553
581.872 581
581.878 519
581.884 603
581.890 635
581.896 504
581.902 543
581.909 639
581.915 524
581.921 654
581.927 641
581.933 518
581.939 578
581.945 632
581.952 555
581.958 629
581.964 633
581.970 537
581.976 587
581.982 700
581.988 521
581.995 556
582.001 598
582.007 525
582.013 547
582.019 606
582.025 496
582.032 519
582.038 617
582.044 506
582.050 571
582.056 625
582.062 551
582.068 594
582.075 611
582.081 572
582.087 643
582.093 576
582.099 531
582.105 584
582.111 666
582.118 590
582.124 663
582.130 713
582.136 694
582.142 688
582.148 714
582.155 611
582.161 635
582.167 738
582.173 655
582.179 728
582.185 737
582.191 610
582.198 635
582.204 740
582.210 580
582.216 593
582.222 593
582.228 565
582.234 658
582.241 691
582.247 550
582.253 610
582.259 728
582.265 652
582.271 638
582.278 667
582.284 538
582.290 607
582.296 738
582.302 773
582.308 884
582.314 866
582.321 820
582.327 781
582.333 726
582.339 597
582.345 763
582.351 810
582.357 648
582.364 716
582.370 779
582.376 739
582.382 869
582.388 924
582.394 934
582.401 928
582.407 878
582.413 853
582.419 1073
582.425 1188
582.431 998
582.437 954
582.444 1046
582.450 1008
582.456 1038
582.462 1025
582.468 920
582.474 903
582.480 890
582.487 772
582.493 834
582.499 945
582.505 775
582.511 739
582.517 806
582.524 746
582.530 675
582.536 668
582.542 553
582.548 584
582.554 592
582.560 600
582.567 625
582.573 683
582.579 663
582.585 658
582.591 617
582.597 494
582.603 544
582.610 653
582.616 591
582.622 752
582.628 740
582.634 562
582.640 555
582.647 622
582.653 531
582.659 570
582.665 562
582.671 507
582.677 537
582.683 642
582.690 570
582.696 658
582.702 586
582.708 477
582.714 539
582.720 570
582.727 504
582.733 556
582.739 584
582.745 530
582.751 635
582.757 723
582.763 578
582.770 543
582.776 567
582.782 522
582.788 602
582.794 566
582.800 522
582.806 533
582.813 653
582.819 506
582.825 574
582.831 614
582.837 538
582.843 553
582.850 554
582.856 496
582.862 608
582.868 640
582.874 518
582.880 506
582.886 613
582.893 514
582.899 545
582.905 660
582.911 549
582.917 591
582.923 641
582.930 520
582.936 607
582.942 603
582.948 545
582.954 576
582.960 538
582.966 499
582.973 587
582.979 652
582.985 602
582.991 667
582.997 628
583.003 525
583.010 550
583.016 668
583.022 532
583.028 561
583.034 660
583.040 584
583.046 600
583.053 654
583.059 547
583.065 557
583.071 635
583.077 563
583.083 622
583.090 622
583.096 610
583.102 644
583.108 642
583.114 542
583.120 601
583.126 694
583.133 558
583.139 622
583.145 793
583.151 596
583.157 589
583.163 694
583.170 636
583.176 708
583.182 626
583.188 581
583.194 664
583.200 728
583.206 607
583.213 652
583.219 642
583.225 602
583.231 696
583.237 682
583.243 574
583.250 692
583.256 659
583.262 568
583.268 681
583.274 772
583.280 863
583.286 991
583.293 1013
583.299 995
583.305 1192
583.311 1385
583.317 1399
583.323 1428
583.330 1370
583.336 1202
583.342 1106
583.348 1033
583.354 888
583.360 1058
583.367 978
583.373 724
583.379 734
583.385 826
583.391 745
583.397 917
583.403 878
583.410 698
583.416 640
583.422 674
583.428 664
583.434 883
583.440 945
583.447 753
583.453 761
583.459 776
583.465 692
583.471 694
583.477 672
583.483 635
583.490 638
583.496 659
583.502 538
583.508 620
583.514 609
583.520 571
583.527 596
583.533 579
583.539 504
583.545 563
583.551 610
583.557 510
583.564 572
583.570 574
583.576 504
583.582 557
583.588 636
583.594 516
583.600 581
583.607 606
583.613 550
583.619 565
583.625 583
583.631 474
583.637 596
583.644 689
583.650 614
583.656 756
583.662 741
583.668 586
583.674 571
583.680 573
583.687 505
583.693 555
583.699 606
583.705 446
583.711 547
583.717 625
583.724 552
583.730 573
583.736 603
583.742 500
583.748 529
583.754 572
583.761 459
583.767 575
583.773 615
583.779 560
583.785 590
583.791 594
583.797 486
583.804 540
583.810 585
583.816 543
583.822 595
583.828 651
583.834 579
583.841 593
583.847 589
583.853 494
583.859 576
583.865 628
583.871 480
583.878 541
583.884 641
583.890 536
583.896 581
583.902 602
583.908 474
583.914 597
583.921 618
583.927 529
583.933 612
583.939 631
583.945 515
583.951 526
583.958 607
583.964 530
583.970 577
583.976 671
583.982 561
583.988 509
583.995 614
584.001 491
584.007 480
584.013 580
584.019 485
584.025 497
584.031 666
584.038 566
584.044 640
584.050 691
584.056 573
584.062 593
584.068 658
584.075 591
584.081 678
584.087 720
584.093 634
584.099 652
584.105 680
584.112 657
584.118 668
584.124 682
584.130 571
584.136 612
584.142 675
584.149 497
584.155 666
584.161 733
584.167 629
584.173 644
584.179 718
584.185 515
584.192 590
584.198 749
584.204 679
584.210 710
584.216 756
584.222 668
584.229 741
584.235 730
584.241 655
584.247 682
584.253 718
584.259 633
584.266 728
584.272 815
584.278 700
584.284 649
584.290 728
584.296 746
584.303 791
584.309 853
584.315 849
584.321 958
584.327 1052
584.333 877
584.339 922
584.346 1001
584.352 921
584.358 922
584.364 908
584.370 865
584.376 982
584.383 1089
584.389 918
584.395 823
584.401 849
584.407 836
584.413 802
584.420 886
584.426 834
584.432 862
584.438 825
584.444 693
584.450 709
584.457 701
584.463 677
584.469 631
584.475 731
584.481 638
584.487 630
584.494 635
584.500 615
584.506 650
584.512 678
584.518 587
584.524 574
584.530 603
584.537 512
584.543 570
584.549 638
584.555 500
584.561 602
584.567 619
584.574 525
584.580 618
584.586 621
584.592 541
584.598 589
584.604 673
584.611 542
584.617 631
584.623 691
584.629 521
584.635 568
584.641 640
584.648 556
584.654 595
584.660 644
584.666 554
584.672 579
584.678 577
584.685 519
584.691 546
584.697 629
584.703 494
584.709 590
584.715 627
584.722 494
584.728 546
584.734 596
584.740 477
584.746 579
584.752 611
584.758 535
584.765 607
584.771 639
584.777 577
584.783 628
584.789 631
584.795 479
584.802 589
584.808 629
584.814 616
584.820 651
584.826 645
584.832 461
584.839 557
584.845 690
584.851 534
584.857 613
584.863 630
584.869 548
584.876 541
584.882 579
584.888 535
584.894 598
584.900 617
584.906 513
584.913 622
584.919 606
584.925 525
584.931 578
584.937 657
584.943 543
584.950 570
584.956 633
584.962 500
584.968 530
584.974 624
584.980 490
584.987 551
584.993 566
584.999 539
585.005 579
585.011 619
585.017 465
585.024 526
585.030 621
585.036 531
585.042 542
585.048 559
585.054 475
585.061 579
585.067 610
585.073 485
585.079 615
585.085 650
585.091 570
585.097 559
585.104 603
585.110 597
585.116 692
585.122 704
585.128 645
585.134 621
585.141 695
585.147 647
585.153 639
585.159 632
585.165 557
585.171 623
585.178 633
585.184 507
585.190 540
585.196 648
585.202 498
585.208 600
585.215 607
585.221 451
585.227 531
585.233 548
585.239 465
585.245 585
585.252 695
585.258 623
585.264 659
585.270 686
585.276 585
585.282 576
585.289 679
585.295 645
585.301 830
585.307 816
585.313 784
585.319 830
585.326 762
585.332 751
585.338 833
585.344 897
585.350 753
585.356 751
585.363 781
585.369 706
585.375 873
585.381 873
585.387 704
585.393 755
585.400 773
585.406 682
585.412 768
585.418 844
585.424 679
585.430 692
585.437 731
585.443 670
585.449 609
585.455 615
585.461 647
585.467 710
585.474 706
585.480 601
585.486 590
585.492 631
585.498 596
585.504 695
585.511 713
585.517 562
585.523 664
585.529 693
585.535 541
585.541 655
585.548 729
585.554 588
585.560 657
585.566 648
585.572 478
585.578 612
585.585 593
585.591 545
585.597 609
585.603 633
585.609 514
585.615 567
585.622 639
585.628 530
585.634 569
585.640 571
585.646 496
585.652 543
585.659 564
585.665 495
585.671 512
585.677 594
585.683 482
585.689 565
585.696 588
585.702 548
585.708 565
585.714 568
585.720 453
585.726 510
585.733 568
585.739 527
585.745 573
585.751 617
585.757 469
585.763 585
585.770 646
585.776 534
585.782 525
585.788 569
585.794 498
585.800 538
585.807 669
585.813 509
585.819 565
585.825 580
585.831 517
585.837 566
585.844 606
585.850 510
585.856 577
585.862 592
585.868 511
585.874 535
585.881 526
585.887 468
585.893 580
585.899 567
585.905 549
585.912 546
585.918 591
585.924 482
585.930 577
585.936 660
585.942 490
585.949 554
585.955 606
585.961 451
585.967 517
585.973 552
585.979 584
585.986 715
585.992 723
585.998 561
586.004 553
586.010 587
586.016 521
586.023 565
586.029 549
586.035 609
586.041 642
586.047 671
586.053 630
586.060 672
586.066 684
586.072 565
586.078 660
586.084 753
586.090 745
586.097 787
586.103 683
586.109 575
586.115 719
586.121 750
586.127 706
586.134 631
586.140 617
586.146 520
586.152 616
586.158 668
586.164 549
586.171 545
586.177 637
586.183 480
586.189 514
586.195 534
586.201 499
586.208 576
586.214 683
586.220 639
586.226 706
586.232 717
586.238 652
586.245 622
586.251 665
586.257 613
586.263 613
586.269 679
586.276 646
586.282 766
586.288 744
586.294 651
586.300 730
586.306 833
586.313 795
586.319 871
586.325 734
586.331 790
586.337 782
586.343 737
586.350 625
586.356 727
586.362 852
586.368 785
586.374 739
586.380 910
586.387 770
586.393 828
586.399 793
586.405 791
586.411 727
586.417 759
586.424 758
586.430 857
586.436 818
586.442 742
586.448 795
586.454 801
586.461 686
586.467 729
586.473 800
586.479 683
586.485 738
586.492 736
586.498 730
586.504 756
586.510 729
586.516 592
586.522 603
586.529 604
586.535 486
586.541 530
586.547 662
586.553 591
586.559 682
586.566 714
586.572 605
586.578 659
586.584 721
586.590 519
586.596 560
586.603 647
586.609 543
586.615 548
586.621 619
586.627 536
586.633 538
586.640 594
586.646 503
586.652 541
586.658 662
586.664 558
586.671 584
586.677 599
586.683 533
586.689 502
586.695 583
586.701 487
586.708 631
586.714 649
586.720 462
586.726 536
586.732 636
586.738 567
586.745 585
586.751 629
586.757 489
586.763 528
586.769 614
586.775 566
586.782 584
586.788 636
586.794 562
586.800 567
586.806 526
586.813 432
586.819 555
586.825 588
586.831 513
586.837 579
586.843 578
586.850 550
586.856 681
586.862 663
586.868 524
586.874 545
586.880 627
586.887 508
586.893 579
586.899 618
586.905 489
586.911 555
586.917 555
586.924 494
586.930 613
586.936 576
586.942 497
586.948 525
586.955 539
586.961 497
586.967 598
586.973 576
586.979 454
586.985 513
586.992 548
586.998 511
587.004 578
587.010 642
587.016 530
587.022 613
587.029 650
587.035 559
587.041 589
587.047 608
587.053 505
587.059 624
587.066 633
587.072 504
587.078 566
587.084 609
587.090 600
587.097 669
587.103 667
587.109 549
587.115 611
587.121 645
587.127 514
587.134 664
587.140 724
587.146 622
587.152 735
587.158 705
587.164 589
587.171 608
587.177 675
587.183 539
587.189 612
587.195 622
587.202 558
587.208 605
587.214 667
587.220 611
587.226 636
587.232 624
587.239 661
587.245 716
587.251 734
587.257 657
587.263 712
587.269 631
587.276 566
587.282 626
587.288 691
587.294 641
587.300 705
587.307 758
587.313 590
587.319 661
587.325 749
587.331 651
587.337 910
587.344 1226
587.350 1255
587.356 1556
587.362 1816
587.368 2116
587.374 2475
587.381 2953
587.387 3168
587.393 3673
587.399 3755
587.405 3264
587.412 2807
587.418 2321
587.424 2056
587.430 1918
587.436 1588
587.442 1425
587.449 1261
587.455 1303
587.461 1135
587.467 1111
587.473 1093
587.479 1043
587.486 1110
587.492 1108
587.498 989
587.504 1059
587.510 994
587.517 818
587.523 859
587.529 919
587.535 841
587.541 835
587.547 704
587.554 536
587.560 578
587.566 620
587.572 583
587.578 643
587.584 703
587.591 692
587.597 649
587.603 717
587.609 591
587.615 611
587.622 605
587.628 534
587.634 602
587.640 577
587.646 481
587.652 596
587.659 641
587.665 561
587.671 658
587.677 696
587.683 556
587.689 617
587.696 662
587.702 517
587.708 547
587.714 626
587.720 560
587.727 621
587.733 644
587.739 553
587.745 668
587.751 684
587.757 555
587.764 608
587.770 634
587.776 548
587.782 606
587.788 644
587.795 531
587.801 555
587.807 601
587.813 532
587.819 612
587.825 673
587.832 626
587.838 667
587.844 604
587.850 501
587.856 590
587.862 676
587.869 498
587.875 557
587.881 563
587.887 472
587.893 575
587.900 581
587.906 563
587.912 619
587.918 624
587.924 559
587.930 662
587.937 590
587.943 476
587.949 541
587.955 605
587.961 567
587.968 568
587.974 650
587.980 532
587.986 591
587.992 621
587.998 502
588.005 604
588.011 638
588.017 483
588.023 575
588.029 565
588.036 520
588.042 666
588.048 676
588.054 524
588.060 660
588.066 747
588.073 708
588.079 784
588.085 878
588.091 787
588.097 866
588.104 899
588.110 796
588.116 817
588.122 834
588.128 709
588.134 697
588.141 727
588.147 609
588.153 790
588.159 821
588.165 725
588.171 750
588.178 662
588.184 670
588.190 733
588.196 721
588.202 581
588.209 607
588.215 633
588.221 556
588.227 668
588.233 658
588.239 573
588.246 624
588.252 680
588.258 690
588.264 781
588.270 741
588.277 681
588.283 757
588.289 900
588.295 881
588.301 789
588.307 776
588.314 665
588.320 858
588.326 986
588.332 858
588.338 782
588.345 807
588.351 903
588.357 1152
588.363 1196
588.369 1267
588.375 1564
588.382 1671
588.388 1476
588.394 1579
588.400 1752
588.406 1684
588.413 1626
588.419 1642
588.425 1437
588.431 1564
588.437 1393
588.443 1089
588.450 1025
588.456 936
588.462 798
588.468 836
588.474 907
588.481 927
588.487 1004
588.493 1068
588.499 879
588.505 836
588.511 834
588.518 762
588.524 826
588.530 876
588.536 690
588.542 768
588.549 785
588.555 657
588.561 754
588.567 763
588.573 606
588.579 683
588.586 719
588.592 553
588.598 630
588.604 732
588.610 521
588.617 594
588.623 611
588.629 526
588.635 618
588.641 661
588.648 569
588.654 557
588.660 604
588.666 542
588.672 598
588.678 679
588.685 523
588.691 568
588.697 644
588.703 558
588.709 581
588.716 580
588.722 534
588.728 538
588.734 586
588.740 522
588.746 563
588.753 599
588.759 521
588.765 527
588.771 604
588.777 476
588.784 547
588.790 590
588.796 548
588.802 567
588.808 580
588.814 521
588.821 547
588.827 587
588.833 511
588.839 538
588.845 616
588.852 466
588.858 554
588.864 570
588.870 480
588.876 493
588.882 581
588.889 480
588.895 620
588.901 616
588.907 518
588.913 539
588.920 582
588.926 551
588.932 552
588.938 588
588.944 513
588.951 512
588.957 568
588.963 520
588.969 546
588.975 592
588.981 534
588.988 548
588.994 585
589.000 529
589.006 559
589.012 573
589.019 505
589.025 581
589.031 652
589.037 458
589.043 555
589.049 716
589.056 554
589.062 583
589.068 660
589.074 602
589.080 661
589.087 617
589.093 543
589.099 532
589.105 650
589.111 617
589.118 652
589.124 622
589.130 521
589.136 543
589.142 627
589.148 563
589.155 605
589.161 585
589.167 556
589.173 619
589.179 651
589.186 635
589.192 710
589.198 705
589.204 529
589.210 669
589.217 682
589.223 605
589.229 564
589.235 592
589.241 512
589.247 682
589.254 850
589.260 774
589.266 769
589.272 719
589.278 586
589.285 648
589.291 723
589.297 701
589.303 741
589.309 744
589.315 635
589.322 751
589.328 859
589.334 860
589.340 792
589.346 805
589.353 690
589.359 671
589.365 697
589.371 782
589.377 990
589.384 1054
589.390 951
589.396 1043
589.402 1164
589.408 984
589.414 954
589.421 979
589.427 903
589.433 1222
589.439 1223
589.445 1078
589.452 1130
589.458 1042
589.464 808
589.470 820
589.476 913
589.483 774
589.489 794
589.495 810
589.501 776
589.507 798
589.513 824
589.520 859
589.526 983
589.532 899
589.538 853
589.544 807
589.551 844
589.557 806
589.563 884
589.569 839
589.575 691
589.582 700
589.588 728
589.594 669
589.600 641
589.606 631
589.612 499
589.619 594
589.625 641
589.631 512
589.637 534
589.643 548
589.650 539
589.656 604
589.662 629
589.668 537
589.674 595
589.681 527
589.687 481
589.693 564
589.699 586
589.705 481
589.712 576
589.718 559
589.724 558
589.730 632
589.736 686
589.742 596
589.749 610
589.755 670
589.761 534
589.767 564
589.773 592
589.780 495
589.786 636
589.792 608
589.798 499
589.804 557
589.811 598
589.817 465
589.823 579
589.829 668
589.835 560
589.841 620
589.848 575
589.854 524
589.860 583
589.866 658
589.872 520
589.879 574
589.885 575
589.891 502
589.897 562
589.903 573
589.910 476
589.916 567
589.922 586
589.928 529
589.934 510
589.941 606
589.947 529
589.953 564
589.959 602
589.965 441
589.971 489
589.978 546
589.984 555
589.990 709
589.996 707
590.002 637
590.009 541
590.015 564
590.021 534
590.027 604
590.033 584
590.040 453
590.046 573
590.052 626
590.058 562
590.064 636
590.071 635
590.077 608
590.083 665
590.089 748
590.095 740
590.101 990
590.108 1107
590.114 1121
590.120 1146
590.126 1111
590.132 1010
590.139 1018
590.145 1026
590.151 783
590.157 782
590.163 809
590.170 676
590.176 766
590.182 775
590.188 588
590.194 640
590.201 745
590.207 628
590.213 678
590.219 693
590.225 625
590.231 638
590.238 768
590.244 692
590.250 740
590.256 807
590.262 681
590.269 656
590.275 686
590.281 670
590.287 763
590.293 802
590.300 656
590.306 666
590.312 700
590.318 636
590.324 694
590.331 810
590.337 787
590.343 897
590.349 825
590.355 625
590.362 700
590.368 787
590.374 635
590.380 677
590.386 668
590.392 557
590.399 654
590.405 766
590.411 819
590.417 856
590.423 840
590.430 790
590.436 885
590.442 808
590.448 697
590.454 799
590.461 888
590.467 774
590.473 721
590.479 777
590.485 678
590.492 790
590.498 899
590.504 842
590.510 921
590.516 824
590.523 646
590.529 774
590.535 831
590.541 606
590.547 686
590.554 732
590.560 622
590.566 789
590.572 714
590.578 661
590.584 755
590.591 788
590.597 663
590.603 716
590.609 711
590.615 619
590.622 602
590.628 667
590.634 625
590.640 629
590.646 692
590.653 721
590.659 693
590.665 702
590.671 622
590.677 549
590.684 548
590.690 572
590.696 595
590.702 656
590.708 512
590.715 559
590.721 583
590.727 550
590.733 513
590.739 536
590.746 540
590.752 558
590.758 625
590.764 527
590.770 602
590.776 653
590.783 484
590.789 551
590.795 576
590.801 458
590.807 545
590.814 591
590.820 465
590.826 546
590.832 579
590.838 479
590.845 519
590.851 599
590.857 491
590.863 623
590.869 649
590.876 521
590.882 542
590.888 583
590.894 475
590.900 535
590.907 607
590.913 544
590.919 575
590.925 621
590.931 532
590.938 613
590.944 719
590.950 605
590.956 658
590.962 654
590.969 549
590.975 605
590.981 555
590.987 513
590.993 569
591.000 682
591.006 560
591.012 569
591.018 598
591.024 564
591.030 547
591.037 573
591.043 532
591.049 645
591.055 653
591.061 536
591.068 546
591.074 576
591.080 507
591.086 610
591.092 646
591.099 592
591.105 810
591.111 927
591.117 863
591.123 907
591.130 851
591.136 721
591.142 839
591.148 869
591.154 718
591.161 671
591.167 599
591.173 552
591.179 765
591.185 754
591.192 656
591.198 699
591.204 688
591.210 592
591.216 649
591.223 654
591.229 542
591.235 644
591.241 783
591.247 665
591.254 729
591.260 687
591.266 588
591.272 638
591.278 670
591.285 664
591.291 756
591.297 794
591.303 600
591.309 647
591.316 719
591.322 677
591.328 690
591.334 783
591.340 648
591.347 720
591.353 755
591.359 754
591.365 900
591.371 933
591.377 817
591.384 803
591.390 784
591.396 712
591.402 795
591.408 803
591.415 770
591.421 779
591.427 775
591.433 677
591.439 657
591.446 774
591.452 742
591.458 776
591.464 826
591.470 687
591.477 734
591.483 732
591.489 615
591.495 682
591.501 666
591.508 690
591.514 832
591.520 804
591.526 663
591.532 605
591.539 699
591.545 625
591.551 624
591.557 631
591.563 550
591.570 609
591.576 673
591.582 630
591.588 658
591.594 662
591.601 614
591.607 659
591.613 666
591.619 579
591.625 694
591.632 710
591.638 625
591.644 598
591.650 622
591.656 480
591.663 586
591.669 642
591.675 522
591.681 544
591.687 603
591.694 524
591.700 555
591.706 599
591.712 554
591.718 519
591.725 527
591.731 523
591.737 604
591.743 611
591.749 513
591.756 543
591.762 596
591.768 545
591.774 603
591.780 620
591.787 556
591.793 642
591.799 662
591.805 472
591.811 617
591.818 632
591.824 546
591.830 566
591.836 655
591.842 560
591.849 567
591.855 635
591.861 542
591.867 596
591.873 557
591.880 501
591.886 568
591.892 577
591.898 562
591.904 635
591.911 638
591.917 561
591.923 585
591.929 598
591.935 541
591.942 579
591.948 634
591.954 522
591.960 564
591.966 582
591.973 550
591.979 570
591.985 564
591.991 448
591.997 578
592.004 635
592.010 601
592.016 597
592.022 660
592.028 613
592.035 658
592.041 628
592.047 529
592.053 535
592.059 553
592.066 578
592.072 610
592.078 668
592.084 543
592.090 582
592.097 671
592.103 586
592.109 641
592.115 737
592.121 620
592.128 635
592.134 659
592.140 582
592.146 669
592.152 691
592.159 682
592.165 759
592.171 778
592.177 605
592.183 685
592.190 671
592.196 572
592.202 581
592.208 694
592.214 566
592.221 548
592.227 579
592.233 571
592.239 617
592.245 674
592.252 568
592.258 612
592.264 655
592.270 600
592.276 603
592.283 692
592.289 623
592.295 651
592.301 740
592.308 653
592.314 810
592.320 951
592.326 826
592.332 778
592.339 622
592.345 634
592.351 735
592.357 739
592.363 668
592.370 727
592.376 755
592.382 703
592.388 762
592.394 853
592.401 763
592.407 776
592.413 849
592.419 725
592.425 759
592.432 907
592.438 735
592.444 817
592.450 844
592.456 664
592.463 675
592.469 593
592.475 575
592.481 699
592.487 768
592.494 613
592.500 614
592.506 608
592.512 530
592.518 654
592.525 654
592.531 581
592.537 658
592.543 682
592.549 589
592.556 609
592.562 594
592.568 488
592.574 524
592.580 613
592.587 532
592.593 579
592.599 609
592.605 537
592.611 576
592.618 642
592.624 575
592.630 657
592.636 579
592.642 564
592.649 596
592.655 602
592.661 526
592.667 532
592.674 566
592.680 538
592.686 599
592.692 632
592.698 525
592.705 618
592.711 607
592.717 519
592.723 529
592.729 555
592.736 516
592.742 594
592.748 673
592.754 504
592.760 649
592.767 696
592.773 577
592.779 671
592.785 643
592.791 485
592.798 569
592.804 602
592.810 549
592.816 590
592.822 627
592.829 543
592.835 562
592.841 591
592.847 439
592.853 556
592.860 620
592.866 548
592.872 599
592.878 702
592.884 544
592.891 645
592.897 656
592.903 604
592.909 604
592.916 624
592.922 471
592.928 563
592.934 628
592.940 521
592.947 587
592.953 619
592.959 450
592.965 558
592.971 552
592.978 487
592.984 519
592.990 599
592.996 560
593.002 598
593.009 624
593.015 554
593.021 597
593.027 596
593.033 531
593.040 582
593.046 624
593.052 521
593.058 619
593.064 690
593.071 620
593.077 628
593.083 623
593.089 520
593.095 531
593.102 599
593.108 595
593.114 629
593.120 599
593.127 490
593.133 609
593.139 659
593.145 474
593.151 565
593.158 585
593.164 468
593.170 549
593.176 616
593.182 531
593.189 550
593.195 575
593.201 558
593.207 577
593.213 652
593.220 489
593.226 563
593.232 596
593.238 552
593.244 616
593.251 678
593.257 561
593.263 653
593.269 754
593.275 635
593.282 661
593.288 721
593.294 663
593.300 780
593.307 789
593.313 648
593.319 786
593.325 728
593.331 620
593.338 671
593.344 729
593.350 589
593.356 707
593.362 802
593.369 682
593.375 692
593.381 882
593.387 801
593.393 804
593.400 824
593.406 657
593.412 696
593.418 733
593.424 644
593.431 612
593.437 646
593.443 600
593.449 705
593.456 645
593.462 568
593.468 625
593.474 682
593.480 566
593.487 615
593.493 623
593.499 589
593.505 648
593.511 680
593.518 582
593.524 685
593.530 678
593.536 559
593.542 553
593.549 616
593.555 543
593.561 642
593.567 648
593.573 598
593.580 574
593.586 554
593.592 555
593.598 615
593.605 603
593.611 538
593.617 555
593.623 584
593.629 528
593.636 609
593.642 616
593.648 487
593.654 618
593.660 627
593.667 540
593.673 560
593.679 616
593.685 531
593.691 574
593.698 557
593.704 484
593.710 572
593.716 597
593.723 493
593.729 556
593.735 607
593.741 515
593.747 587
593.754 609
593.760 487
593.766 532
593.772 595
593.778 531
593.785 597
593.791 592
593.797 501
593.803 588
593.809 610
593.816 527
593.822 597
593.828 632
593.834 546
593.841 607
593.847 646
593.853 530
593.859 567
593.865 584
593.872 515
593.878 516
593.884 618
593.890 537
593.896 541
593.903 591
593.909 522
593.915 562
593.921 636
593.927 556
593.934 627
593.940 537
593.946 495
593.952 594
593.959 611
593.965 525
593.971 563
593.977 592
593.983 512
593.990 571
593.996 608
594.002 517
594.008 525
594.014 556
594.021 530
594.027 616
594.033 635
594.039 544
594.045 519
594.052 589
594.058 446
594.064 565
594.070 608
594.077 479
594.083 599
594.089 567
594.095 486
594.101 560
594.108 598
594.114 583
594.120 608
594.126 617
594.132 523
594.139 561
594.145 618
594.151 527
594.157 605
594.164 669
594.170 544
594.176 610
594.182 590
594.188 523
594.195 568
594.201 738
594.207 592
594.213 600
594.219 589
594.226 582
594.232 641
594.238 687
594.244 566
594.250 650
594.257 563
594.263 541
594.269 590
594.275 631
594.282 616
594.288 648
594.294 660
594.300 545
594.306 653
594.313 753
594.319 721
594.325 792
594.331 763
594.337 753
594.344 771
594.350 761
594.356 640
594.362 757
594.369 808
594.375 737
594.381 742
594.387 658
594.393 615
594.400 706
594.406 771
594.412 729
594.418 741
594.424 768
594.431 719
594.437 770
594.443 865
594.449 795
594.456 723
594.462 709
594.468 659
594.474 675
594.480 604
594.487 610
594.493 749
594.499 828
594.505 680
594.511 699
594.518 687
594.524 632
594.530 664
594.536 642
594.543 545
594.549 554
594.555 620
594.561 581
594.567 630
594.574 617
594.580 583
594.586 624
594.592 665
594.598 535
594.605 574
594.611 663
594.617 553
594.623 532
594.630 570
594.636 475
594.642 602
594.648 623
594.654 519
594.661 470
594.667 626
594.673 544
594.679 633
594.685 649
594.692 516
594.698 526
594.704 573
594.710 517
594.717 558
594.723 608
594.729 510
594.735 572
594.741 580
594.748 510
594.754 485
594.760 543
594.766 487
594.772 526
594.779 516
594.785 499
594.791 622
594.797 581
594.804 528
594.810 560
594.816 603
594.822 473
594.828 527
594.835 583
594.841 516
594.847 624
594.853 655
594.859 599
594.866 596
594.872 637
594.878 508
594.884 494
594.891 541
594.897 523
594.903 604
594.909 567
594.915 522
594.922 609
594.928 650
594.934 566
594.940 619
594.946 580
594.953 586
594.959 578
594.965 589
594.971 535
594.978 590
594.984 620
594.990 493
594.996 586
595.002 660
595.009 580
595.015 629
595.021 628
595.027 592
595.034 566
595.040 564
595.046 471
595.052 595
595.058 644
595.065 563
595.071 543
595.077 585
595.083 551
595.089 587
595.096 559
595.102 517
595.108 577
595.114 622
595.121 523
595.127 569
595.133 615
595.139 500
595.145 572
595.152 585
595.158 469
595.164 559
595.170 675
595.177 558
595.183 548
595.189 600
595.195 468
595.201 587
595.208 597
595.214 506
595.220 622
595.226 632
595.232 548
595.239 581
595.245 623
595.251 572
595.257 653
595.264 663
595.270 573
595.276 703
595.282 831
595.288 563
595.295 671
595.301 778
595.307 632
595.313 699
595.320 784
595.326 621
595.332 762
595.338 842
595.344 897
595.351 1108
595.357 1266
595.363 1032
595.369 1181
595.375 1620
595.382 1713
595.388 1730
595.394 1582
595.400 1372
595.407 1411
595.413 1377
595.419 1113
595.425 1091
595.431 1021
595.438 914
595.444 854
595.450 770
595.456 720
595.463 766
595.469 817
595.475 602
595.481 685
595.487 712
595.494 550
595.500 516
595.506 531
595.512 565
595.519 689
595.525 700
595.531 570
595.537 627
595.543 646
595.550 572
595.556 685
595.562 718
595.568 552
595.575 522
595.581 651
595.587 507
595.593 545
595.599 714
595.606 575
595.612 643
595.618 648
595.624 511
595.630 534
595.637 545
595.643 445
595.649 543
595.655 616
595.662 532
595.668 625
595.674 608
595.680 507
595.686 585
595.693 653
595.699 505
595.705 552
595.711 627
595.718 567
595.724 628
595.730 635
595.736 544
595.742 576
595.749 611
595.755 480
595.761 526
595.767 586
595.774 498
595.780 618
595.786 608
595.792 477
595.798 560
595.805 599
595.811 515
595.817 567
595.823 607
595.830 548
595.836 566
595.842 645
595.848 467
595.854 610
595.861 601
595.867 489
595.873 494
595.879 611
595.886 544
595.892 562
595.898 604
595.904 498
595.910 541
595.917 582
595.923 508
595.929 612
595.935 623
595.942 489
595.948 558
595.954 619
595.960 513
595.966 584
595.973 603
595.979 484
595.985 580
595.991 608
595.998 536
596.004 588
596.010 624
596.016 591
596.022 577
596.029 569
596.035 500
596.041 542
596.047 560
596.054 560
596.060 588
596.066 572
596.072 452
596.078 546
596.085 615
596.091 475
596.097 579
596.103 589
596.110 507
596.116 616
596.122 625
596.128 540
596.134 596
596.141 610
596.147 501
596.153 581
596.159 613
596.166 525
596.172 593
596.178 646
596.184 505
596.190 510
596.197 593
596.203 607
596.209 656
596.215 638
596.222 462
596.228 611
596.234 719
596.240 669
596.246 660
596.253 659
596.259 589
596.265 616
596.271 773
596.278 693
596.284 744
596.290 812
596.296 692
596.302 649
596.309 712
596.315 641
596.321 679
596.327 755
596.334 740
596.340 813
596.346 938
596.352 880
596.358 934
596.365 915
596.371 805
596.377 916
596.383 1061
596.390 1041
596.396 1133
596.402 1245
596.408 1161
596.414 1208
596.421 1154
596.427 953
596.433 961
596.439 1047
596.446 950
596.452 942
596.458 923
596.464 804
596.470 741
596.477 719
596.483 660
596.489 715
596.495 717
596.502 539
596.508 646
596.514 722
596.520 642
596.526 701
596.533 616
596.539 597
596.545 649
596.551 615
596.558 483
596.564 562
596.570 649
596.576 568
596.583 710
596.589 669
596.595 484
596.601 549
596.607 633
596.614 548
596.620 588
596.626 712
596.632 537
596.639 567
596.645 559
596.651 485
596.657 529
596.663 533
596.670 507
596.676 525
596.682 595
596.688 486
596.695 601
596.701 616
596.707 528
596.713 534
596.719 555
596.726 505
596.732 553
596.738 634
596.744 566
596.751 590
596.757 586
596.763 487
596.769 572
596.775 665
596.782 558
596.788 573
596.794 619
596.800 495
596.807 524
596.813 569
596.819 498
596.825 591
596.832 637
596.838 500
596.844 533
596.850 578
596.856 508
596.863 543
596.869 640
596.875 532
596.881 554
596.888 550
596.894 508
596.900 569
596.906 649
596.912 455
596.919 536
596.925 572
596.931 522
596.937 527
596.944 609
596.950 533
596.956 565
596.962 597
596.969 427
596.975 527
596.981 545
596.987 467
596.993 550
597.000 610
597.006 514
597.012 545
597.018 604
597.025 486
597.031 594
597.037 599
597.043 543
597.049 584
597.056 618
597.062 508
597.068 559
597.074 600
597.081 531
597.087 582
597.093 654
597.099 544
597.106 610
597.112 588
597.118 468
597.124 549
597.130 594
597.137 513
597.143 505
597.149 633
597.155 567
597.162 646
597.168 729
597.174 549
597.180 611
597.186 675
597.193 565
597.199 616
597.205 649
597.211 624
597.218 779
597.224 727
597.230 599
597.236 626
597.243 703
597.249 601
597.255 615
597.261 674
597.267 587
597.274 652
597.280 636
597.286 568
597.292 651
597.299 671
597.305 636
597.311 769
597.317 822
597.323 892
597.330 947
597.336 800
597.342 680
597.348 810
597.355 810
597.361 744
597.367 808
597.373 974
597.380 919
597.386 867
597.392 842
597.398 708
597.404 840
597.411 964
597.417 876
597.423 929
597.429 899
597.436 773
597.442 755
597.448 700
597.454 628
597.461 763
597.467 760
597.473 612
597.479 628
597.485 644
597.492 617
597.498 715
597.504 721
597.510 638
597.517 621
597.523 668
597.529 544
597.535 585
597.542 614
597.548 477
597.554 561
597.560 577
597.566 500
597.573 617
597.579 610
597.585 545
597.591 636
597.598 681
597.604 560
597.610 606
597.616 621
597.623 508
597.629 536
597.635 571
597.641 474
597.647 586
597.654 607
597.660 480
597.666 608
597.672 663
597.679 628
597.685 582
597.691 560
597.697 499
597.703 574
597.710 608
597.716 500
597.722 550
597.728 579
597.735 511
597.741 564
597.747 595
597.753 467
597.760 543
597.766 579
597.772 501
597.778 534
597.784 593
597.791 506
597.797 604
597.803 576
597.809 453
597.816 518
597.822 610
597.828 499
597.834 532
597.841 606
597.847 466
597.853 544
597.859 585
597.866 533
597.872 540
597.878 544
597.884 498
597.890 593
597.897 641
597.903 565
597.909 555
597.915 592
597.922 566
597.928 575
597.934 575
597.940 561
597.947 590
597.953 643
597.959 551
597.965 590
597.971 646
597.978 523
597.984 606
597.990 689
597.996 515
598.003 553
598.009 552
598.015 478
598.021 524
598.028 560
598.034 502
598.040 583
598.046 596
598.052 518
598.059 632
598.065 665
598.071 549
598.077 569
598.084 595
598.090 533
598.096 592
598.102 654
598.109 549
598.115 650
598.121 653
598.127 563
598.133 582
598.140 652
598.146 559
598.152 539
598.158 688
598.165 659
598.171 734
598.177 730
598.183 573
598.190 566
598.196 631
598.202 620
598.208 667
598.215 722
598.221 576
598.227 624
598.233 652
598.239 544
598.246 583
598.252 639
598.258 583
598.264 624
598.271 718
598.277 690
598.283 803
598.289 753
598.296 657
598.302 811
598.308 848
598.314 693
598.320 801
598.327 902
598.333 859
598.339 905
598.345 922
598.352 929
598.358 1074
598.364 1045
598.370 800
598.377 767
598.383 906
598.389 840
598.395 950
598.402 1068
598.408 1039
598.414 1159
598.420 1304
598.426 1191
598.433 1109
598.439 1238
598.445 1379
598.451 1450
598.458 1251
598.464 1131
598.470 1082
598.476 922
598.483 709
598.489 750
598.495 858
598.501 773
598.508 857
598.514 859
598.520 657
598.526 712
598.532 864
598.539 763
598.545 767
598.551 699
598.557 625
598.564 652
598.570 683
598.576 551
598.582 604
598.589 663
598.595 584
598.601 606
598.607 621
598.614 553
598.620 524
598.626 586
598.632 539
598.638 565
598.645 602
598.651 475
598.657 565
598.663 629
598.670 540
598.676 564
598.682 653
598.688 550
598.695 535
598.701 580
598.707 525
598.713 502
598.720 633
598.726 557
598.732 627
598.738 621
598.744 557
598.751 676
598.757 677
598.763 560
598.769 589
598.776 591
598.782 541
598.788 573
598.794 642
598.801 481
598.807 542
598.813 579
598.819 479
598.826 614
598.832 630
598.838 596
598.844 567
598.850 635
598.857 547
598.863 572
598.869 660
598.875 487
598.882 576
598.888 602
598.894 502
598.900 516
598.907 554
598.913 510
598.919 533
598.925 557
598.932 518
598.938 587
598.944 553
598.950 491
598.957 519
598.963 587
598.969 538
598.975 541
598.981 650
598.988 511
598.994 571
599.000 641
599.006 573
599.013 596
599.019 613
599.025 523
599.031 588
599.038 618
599.044 538
599.050 594
599.056 609
599.063 516
599.069 564
599.075 559
599.081 628
599.088 645
599.094 644
599.100 561
599.106 551
599.112 599
599.119 498
599.125 557
599.131 633
599.137 544
599.144 643
599.150 646
599.156 559
599.162 566
599.169 605
599.175 555
599.181 640
599.187 663
599.194 570
599.200 556
599.206 643
599.212 631
599.219 643
599.225 673
599.231 532
599.237 651
599.243 769
599.250 683
599.256 580
599.262 631
599.268 636
599.275 634
599.281 648
599.287 593
599.293 687
599.300 759
599.306 665
599.312 700
599.318 705
599.325 601
599.331 703
599.337 788
599.343 736
599.350 779
599.356 779
599.362 725
599.368 856
599.374 903
599.381 884
599.387 866
599.393 888
599.399 833
599.406 934
599.412 982
599.418 991
599.424 1156
599.431 1111
599.437 976
599.443 976
599.449 881
599.456 789
599.462 868
599.468 799
599.474 682
599.481 770
599.487 879
599.493 800
599.499 759
599.506 711
599.512 541
599.518 692
599.524 731
599.530 637
599.537 718
599.543 748
599.549 585
599.555 659
599.562 659
599.568 573
599.574 639
599.580 631
599.587 595
599.593 685
599.599 660
599.605 522
599.612 570
599.618 591
599.624 532
599.630 529
599.637 635
599.643 528
599.649 634
599.655 606
599.662 528
599.668 569
599.674 575
599.680 539
599.686 499
599.693 555
599.699 487
599.705 534
599.711 572
599.718 557
599.724 544
599.730 613
599.736 526
599.743 627
599.749 559
599.755 466
599.761 541
599.768 563
599.774 455
599.780 535
599.786 592
599.793 508
599.799 588
599.805 604
599.811 528
599.818 579
599.824 617
599.830 507
599.836 575
599.843 653
599.849 614
599.855 624
599.861 584
599.867 485
599.874 559
599.880 597
599.886 504
599.892 587
599.899 598
599.905 541
599.911 626
599.917 594
599.924 500
599.930 535
599.936 564
599.942 495
599.949 574
599.955 581
599.961 497
599.967 558
599.974 622
599.980 558
599.986 581
599.992 558
599.999 471
600.005 509
600.011 600
600.017 467
600.024 594
600.030 571
600.036 537
600.042 646
600.049 662
600.055 617
600.061 691
600.067 623
600.073 516
600.080 624
600.086 716
600.092 572
600.098 641
600.105 589
600.111 496
600.117 557
600.123 617
600.130 516
600.136 577
600.142 632
600.148 532
600.155 613
600.161 626
600.167 535
600.173 646
600.180 649
600.186 547
600.192 602
600.198 660
600.205 590
600.211 585
600.217 617
600.223 634
600.230 667
600.236 720
600.242 655
600.248 685
600.255 809
600.261 745
600.267 774
600.273 766
600.280 859
600.286 963
600.292 1031
600.298 975
600.305 964
600.311 1052
600.317 894
600.323 808
600.329 855
600.336 710
600.342 807
600.348 827
600.354 702
600.361 704
600.367 829
600.373 808
600.379 890
600.386 851
600.392 718
600.398 788
600.404 761
600.411 653
600.417 725
600.423 806
600.429 751
600.436 764
600.442 961
600.448 867
600.454 835
600.461 773
600.467 615
600.473 717
600.479 861
600.486 781
600.492 826
600.498 811
600.504 669
600.511 654
600.517 657
600.523 542
600.529 695
600.536 793
600.542 713
600.548 694
600.554 631
600.561 512
600.567 582
600.573 619
600.579 492
600.586 574
600.592 636
600.598 568
600.604 603
600.611 595
600.617 534
600.623 648
600.629 591
600.636 564
600.642 619
600.648 670
600.654 559
600.660 626
600.667 736
600.673 650
600.679 597
600.685 606
600.692 556
600.698 572
600.704 603
600.710 504
600.717 634
600.723 630
600.729 583
600.735 611
600.742 597
600.748 538
600.754 573
600.760 645
600.767 565
600.773 616
600.779 712
600.785 653
600.792 724
600.798 659
600.804 529
600.810 535
600.817 572
600.823 507
600.829 584
600.835 668
600.842 527
600.848 575
600.854 655
600.860 501
600.867 608
600.873 595
600.879 560
600.885 644
600.892 637
600.898 583
600.904 601
600.910 615
600.917 487
600.923 524
600.929 563
600.935 456
600.942 607
600.948 645
600.954 530
600.960 589
600.967 648
600.973 491
600.979 565
600.985 636
600.992 541
600.998 575
601.004 606
601.010 508
601.017 582
601.023 617
601.029 545
601.035 655
601.042 721
601.048 591
601.054 624
601.060 677
601.067 566
601.073 562
601.079 608
601.085 619
601.092 726
601.098 602
601.104 502
601.110 529
601.117 625
601.123 496
601.129 576
601.135 629
601.142 504
601.148 621
601.154 629
601.160 516
601.167 575
601.173 676
601.179 555
601.185 581
601.192 600
601.198 555
601.204 600
601.210 597
601.217 527
601.223 597
601.229 614
601.235 494
601.242 603
601.248 639
601.254 548
601.260 720
601.267 619
601.273 591
601.279 690
601.285 813
601.292 760
601.298 869
601.304 852
601.310 796
601.317 776
601.323 825
601.329 631
601.335 728
601.342 797
601.348 688
601.354 765
601.360 795
601.367 765
601.373 723
601.379 704
601.385 612
601.391 823
601.398 786
601.404 628
601.410 659
601.416 753
601.423 730
601.429 752
601.435 716
601.441 550
601.448 615
601.454 832
601.460 790
601.467 764
601.473 741
601.479 707
601.485 710
601.492 710
601.498 658
601.504 863
601.510 870
601.517 727
601.523 752
601.529 809
601.535 628
601.542 631
601.548 696
601.554 596
601.560 740
601.567 809
601.573 692
601.579 674
601.585 583
601.592 473
601.598 533
601.604 619
601.610 525
601.617 628
601.623 647
601.629 549
601.635 607
601.642 598
601.648 535
601.654 561
601.660 547
601.667 497
601.673 542
601.679 619
601.685 517
601.692 548
601.698 576
601.704 461
601.710 573
601.717 615
601.723 548
601.729 558
601.735 609
601.742 478
601.748 539
601.754 572
601.760 511
601.767 547
601.773 586
601.779 526
601.785 546
601.792 652
601.798 533
601.804 552
601.810 569
601.817 477
601.823 538
601.829 608
601.835 528
601.842 592
601.848 633
601.854 510
601.860 544
601.867 604
601.873 491
601.879 562
601.885 660
601.892 558
601.898 637
601.904 652
601.910 539
601.917 542
601.923 539
601.929 469
601.935 573
601.942 563
601.948 553
601.954 621
601.960 741
601.967 556
601.973 599
601.979 626
601.985 489
601.992 585
601.998 579
602.004 508
602.010 602
602.017 612
602.023 566
602.029 587
602.035 592
602.042 571
602.048 609
602.054 637
602.060 496
602.067 536
602.073 598
602.079 456
602.085 556
602.092 655
602.098 508
602.104 605
602.110 674
602.117 531
602.123 569
602.129 643
602.135 592
602.142 535
602.148 590
602.154 499
602.160 553
602.167 644
602.173 547
602.179 638
602.185 632
602.192 516
602.198 575
602.204 639
602.211 566
602.217 640
602.223 692
602.229 545
602.236 557
602.242 676
602.248 589
602.254 651
602.261 681
602.267 677
602.273 671
602.279 661
602.286 603
602.292 689
602.298 685
602.304 566
602.311 658
602.317 707
602.323 693
602.329 713
602.336 792
602.342 725
602.348 818
602.354 932
602.361 832
602.367 737
602.373 737
602.379 678
602.386 799
602.392 847
602.398 687
602.404 735
602.411 724
602.417 668
602.423 737
602.429 859
602.436 755
602.442 743
602.448 692
602.454 629
602.461 592
602.467 762
602.473 718
602.479 816
602.486 850
602.492 723
602.498 650
602.504 680
602.511 823
602.517 921
602.523 794
602.530 650
602.536 637
602.542 693
602.548 552
602.555 595
602.561 603
602.567 557
602.573 629
602.580 646
602.586 553
602.592 589
602.598 587
602.605 572
602.611 682
602.617 704
602.623 611
602.630 628
602.636 615
602.642 523
602.648 563
602.655 619
602.661 495
602.667 516
602.673 578
602.680 527
602.686 557
602.692 617
602.698 496
602.705 536
602.711 560
602.717 479
602.723 604
602.730 678
602.736 591
602.742 558
602.748 603
602.755 530
602.761 548
602.767 553
602.774 498
602.780 600
602.786 617
602.792 513
602.799 533
602.805 588
602.811 481
602.817 516
602.824 539
602.830 467
602.836 516
602.842 628
602.849 506
602.855 516
602.861 549
602.867 518
602.874 519
602.880 590
602.886 518
602.892 537
602.899 597
602.905 516
602.911 496
602.917 507
602.924 463
602.930 505
602.936 582
602.942 504
602.949 518
602.955 611
602.961 552
602.967 588
602.974 639
602.980 542
602.986 559
602.993 590
602.999 510
603.005 530
603.011 556
603.018 579
603.024 698
603.030 656
603.036 565
603.043 553
603.049 551
603.055 489
603.061 545
603.068 623
603.074 547
603.080 579
603.086 645
603.093 591
603.099 636
603.105 658
603.111 562
603.118 603
603.124 607
603.130 528
603.136 597
603.143 674
603.149 683
603.155 687
603.162 622
603.168 527
603.174 591
603.180 647
603.187 577
603.193 579
603.199 569
603.205 497
603.212 591
603.218 704
603.224 645
603.230 630
603.237 624
603.243 538
603.249 678
603.255 738
603.262 582
603.268 672
603.274 724
603.280 743
603.287 731
603.293 779
603.299 708
603.305 795
603.312 859
603.318 740
603.324 748
603.331 839
603.337 765
603.343 730
603.349 698
603.356 733
603.362 786
603.368 748
603.374 671
603.381 707
603.387 725
603.393 607
603.399 676
603.406 748
603.412 745
603.418 806
603.424 866
603.431 825
603.437 653
603.443 799
603.449 843
603.456 874
603.462 938
603.468 833
603.475 1163
603.481 1536
603.487 1802
603.493 2380
603.500 3034
603.506 3685
603.512 4642
603.518 5860
603.525 6735
603.531 6835
603.537 6359
603.543 5831
603.550 5448
603.556 4962
603.562 4026
603.568 3240
603.575 2573
603.581 2100
603.587 1920
603.593 1756
603.600 1373
603.606 1208
603.612 1212
603.619 955
603.625 925
603.631 955
603.637 772
603.644 823
603.650 741
603.656 602
603.662 742
603.669 841
603.675 692
603.681 642
603.687 692
603.694 535
603.700 631
603.706 640
603.712 579
603.719 618
603.725 640
603.731 554
603.737 605
603.744 658
603.750 596
603.756 625
603.763 652
603.769 562
603.775 582
603.781 633
603.788 524
603.794 574
603.800 596
603.806 507
603.813 503
603.819 616
603.825 547
603.831 652
603.838 689
603.844 576
603.850 625
603.856 597
603.863 492
603.869 547
603.875 579
603.882 476
603.888 586
603.894 563
603.900 531
603.907 574
603.913 507
603.919 463
603.925 549
603.932 577
603.938 432
603.944 514
603.950 488
603.957 511
603.963 562
603.969 585
603.975 480
603.982 631
603.988 557
603.994 487
604.001 538
604.007 622
604.013 534
604.019 562
604.026 570
604.032 556
604.038 591
604.044 724
604.051 601
604.057 616
604.063 709
604.069 643
604.076 584
604.082 703
604.088 727
604.094 784
604.101 719
604.107 572
604.113 696
604.120 793
604.126 638
604.132 600
604.138 621
604.145 510
604.151 613
604.157 642
604.163 636
604.170 775
604.176 796
604.182 652
604.188 614
604.195 650
604.201 625
604.207 730
604.213 723
604.220 575
604.226 626
604.232 716
604.239 576
604.245 665
604.251 718
604.257 550
604.264 563
604.270 619
604.276 593
604.282 655
604.289 759
604.295 707
604.301 681
604.307 767
604.314 762
604.320 754
604.326 726
604.333 619
604.339 632
604.345 706
604.351 683
604.358 854
604.364 926
604.370 833
604.376 815
604.383 928
604.389 757
604.395 712
604.401 700
604.408 713
604.414 823
604.420 877
604.427 668
604.433 667
604.439 686
604.445 613
604.452 679
604.458 775
604.464 678
604.470 855
604.477 985
604.483 1005
604.489 1267
604.495 1585
604.502 1942
604.508 2207
604.514 2511
604.520 2834
604.527 3237
604.533 3513
604.539 3435
604.546 3335
604.552 3195
604.558 2598
604.564 2396
604.571 2101
604.577 1576
604.583 1397
604.589 1130
604.596 927
604.602 818
604.608 831
604.614 695
604.621 805
604.627 753
604.633 619
604.640 789
604.646 844
604.652 696
604.658 717
604.665 678
604.671 556
604.677 572
604.683 653
604.690 520
604.696 539
604.702 675
604.708 623
604.715 608
604.721 625
604.727 562
604.734 551
604.740 615
604.746 530
604.752 566
604.759 618
604.765 494
604.771 561
604.777 606
604.784 464
604.790 578
604.796 564
604.803 478
604.809 572
604.815 556
604.821 482
604.828 519
604.834 564
604.840 522
604.846 620
604.853 635
604.859 579
604.865 621
604.871 574
604.878 514
604.884 581
604.890 588
604.897 571
604.903 554
604.909 604
604.915 464
604.922 544
604.928 590
604.934 531
604.940 616
604.947 570
604.953 479
604.959 525
604.965 579
604.972 511
604.978 546
604.984 577
604.991 561
604.997 550
605.003 643
605.009 537
605.016 605
605.022 581
605.028 499
605.034 518
605.041 586
605.047 536
605.053 573
605.060 527
605.066 496
605.072 555
605.078 638
605.085 552
605.091 542
605.097 632
605.103 574
605.110 646
605.116 679
605.122 609
605.128 677
605.135 678
605.141 703
605.147 719
605.154 926
605.160 838
605.166 907
605.172 780
605.179 634
605.185 764
605.191 716
605.197 615
605.204 625
605.210 631
605.216 567
605.223 673
605.229 680
605.235 580
605.241 628
605.248 619
605.254 529
605.260 676
605.266 660
605.273 579
605.279 613
605.285 683
605.291 614
605.298 775
605.304 753
605.310 608
605.317 711
605.323 811
605.329 706
605.335 734
605.342 771
605.348 693
605.354 682
605.360 803
605.367 832
605.373 814
605.379 787
605.386 688
605.392 754
605.398 840
605.404 750
605.411 810
605.417 983
605.423 810
605.429 826
605.436 885
605.442 715
605.448 792
605.455 858
605.461 695
605.467 652
605.473 736
605.480 610
605.486 755
605.492 863
605.498 811
605.505 999
605.511 1138
605.517 1060
605.523 1173
605.530 1199
605.536 1297
605.542 1504
605.549 1545
605.555 1392
605.561 1370
605.567 1230
605.574 911
605.580 783
605.586 875
605.592 682
605.599 735
605.605 686
605.611 666
605.618 779
605.624 701
605.630 583
605.636 630
605.643 652
605.649 538
605.655 665
605.661 707
605.668 632
605.674 612
605.680 643
605.687 574
605.693 616
605.699 624
605.705 512
605.712 552
605.718 618
605.724 544
605.730 593
605.737 613
605.743 509
605.749 501
605.756 572
605.762 529
605.768 610
605.774 623
605.781 542
605.787 592
605.793 591
605.799 488
605.806 495
605.812 536
605.818 531
605.825 595
605.831 585
605.837 583
605.843 560
605.850 599
605.856 472
605.862 501
605.868 586
605.875 435
605.881 575
605.887 605
605.894 547
605.900 590
605.906 639
605.912 562
605.919 564
605.925 633
605.931 487
605.937 555
605.944 568
605.950 535
605.956 577
605.963 571
605.969 530
605.975 584
605.981 599
605.988 513
605.994 548
606.000 598
606.006 517
606.013 684
606.019 695
606.025 542
606.032 645
606.038 655
606.044 677
606.050 775
606.057 955
606.063 1000
606.069 1119
606.075 1238
606.082 1318
606.088 1549
606.094 1529
606.101 1476
606.107 1768
606.113 1830
606.119 1462
606.126 1198
606.132 1084
606.138 896
606.145 929
606.151 768
606.157 679
606.163 781
606.170 757
606.176 653
606.182 720
606.188 758
606.195 678
606.201 672
606.207 770
606.214 707
606.220 720
606.226 758
606.232 650
606.239 721
606.245 796
606.251 698
606.257 799
606.264 831
606.270 834
606.276 829
606.283 824
606.289 671
606.295 790
606.301 768
606.308 633
606.314 731
606.320 841
606.326 736
606.333 826
606.339 773
606.345 690
606.352 739
606.358 778
606.364 743
606.370 939
606.377 957
606.383 739
606.389 791
606.396 822
606.402 788
606.408 817
606.414 747
606.421 684
606.427 692
606.433 769
606.439 696
606.446 718
606.452 795
606.458 793
606.465 762
606.471 844
606.477 774
606.483 775
606.490 784
606.496 619
606.502 676
606.508 665
606.515 664
606.521 661
606.527 774
606.534 739
606.540 823
606.546 774
606.552 631
606.559 657
606.565 784
606.571 634
606.578 625
606.584 664
606.590 585
606.596 597
606.603 698
606.609 541
606.615 610
606.621 620
606.628 534
606.634 588
606.640 634
606.647 505
606.653 565
606.659 671
606.665 501
606.672 558
606.678 546
606.684 443
606.691 526
606.697 569
606.703 528
606.709 522
606.716 583
606.722 552
606.728 541
606.734 571
606.741 548
606.747 514
606.753 564
606.760 485
606.766 606
606.772 663
606.778 560
606.785 501
606.791 619
606.797 527
606.804 551
606.810 578
606.816 540
606.822 593
606.829 617
606.835 458
606.841 568
606.847 537
606.854 510
606.860 619
606.866 649
606.873 516
606.879 542
606.885 608
606.891 516
606.898 549
606.904 564
606.910 505
606.917 580
606.923 616
606.929 505
606.935 560
606.942 597
606.948 466
606.954 519
606.960 600
606.967 556
606.973 639
606.979 712
606.986 519
606.992 539
606.998 591
607.004 482
607.011 540
607.017 583
607.023 532
607.030 589
607.036 634
607.042 537
607.048 644
607.055 812
607.061 708
607.067 759
607.073 857
607.080 802
607.086 854
607.092 884
607.099 827
607.105 973
607.111 957
607.117 825
607.124 951
607.130 891
607.136 673
607.143 704
607.149 683
607.155 523
607.161 612
607.168 727
607.174 602
607.180 642
607.187 726
607.193 724
607.199 711
607.205 693
607.212 546
607.218 636
607.224 705
607.230 601
607.237 642
607.243 713
607.249 717
607.256 730
607.262 680
607.268 580
607.274 679
607.281 719
607.287 703
607.293 811
607.300 880
607.306 628
607.312 667
607.318 736
607.325 611
607.331 693
607.337 768
607.344 629
607.350 641
607.356 703
607.362 697
607.369 818
607.375 831
607.381 770
607.388 852
607.394 948
607.400 853
607.406 820
607.413 819
607.419 731
607.425 701
607.431 705
607.438 649
607.444 713
607.450 781
607.457 704
607.463 671
607.469 732
607.475 582
607.482 573
607.488 659
607.494 493
607.501 589
607.507 619
607.513 632
607.519 598
607.526 646
607.532 565
607.538 679
607.545 728
607.551 630
607.557 688
607.563 599
607.570 448
607.576 558
607.582 647
607.589 548
607.595 567
607.601 671
607.607 598
607.614 524
607.620 576
607.626 552
607.632 632
607.639 592
607.645 447
607.651 535
607.658 525
607.664 490
607.670 597
607.676 670
607.683 492
607.689 546
607.695 583
607.702 495
607.708 526
607.714 537
607.720 493
607.727 552
607.733 615
607.739 501
607.746 521
607.752 697
607.758 558
607.764 603
607.771 772
607.777 659
607.783 666
607.790 730
607.796 694
607.802 725
607.808 741
607.815 721
607.821 796
607.827 801
607.834 742
607.840 749
607.846 757
607.852 679
607.859 699
607.865 659
607.871 600
607.878 608
607.884 633
607.890 609
607.896 605
607.903 623
607.909 509
607.915 620
607.922 619
607.928 623
607.934 723
607.940 655
607.947 478
607.953 556
607.959 536
607.965 456
607.972 542
607.978 603
607.984 493
607.991 584
607.997 636
608.003 505
608.009 589
608.016 596
608.022 490
608.028 609
608.035 670
608.041 595
608.047 600
608.053 552
608.060 521
608.066 570
608.072 704
608.079 614
608.085 660
608.091 726
608.097 593
608.104 718
608.110 714
608.116 614
608.123 706
608.129 715
608.135 657
608.141 637
608.148 662
608.154 611
608.160 672
608.167 734
608.173 716
608.179 758
608.185 652
608.192 572
608.198 796
608.204 892
608.211 702
608.217 762
608.223 800
608.229 645
608.236 685
608.242 668
608.248 677
608.255 767
608.261 830
608.267 692
608.273 710
608.280 704
608.286 664
608.292 655
608.299 670
608.305 651
608.311 729
608.317 777
608.324 643
608.330 731
608.336 768
608.343 709
608.349 808
608.355 788
608.361 692
608.368 760
608.374 666
608.380 585
608.387 601
608.393 781
608.399 710
608.405 778
608.412 820
608.418 741
608.424 790
608.431 707
608.437 573
608.443 694
608.449 690
608.456 581
608.462 664
608.468 757
608.475 662
608.481 668
608.487 614
608.493 515
608.500 589
608.506 626
608.512 605
608.519 674
608.525 736
608.531 594
608.537 626
608.544 691
608.550 633
608.556 663
608.563 628
608.569 577
608.575 664
608.581 661
608.588 616
608.594 638
608.600 581
608.607 489
608.613 561
608.619 636
608.625 500
608.632 616
608.638 610
608.644 537
608.651 583
608.657 628
608.663 496
608.669 565
608.676 588
608.682 507
608.688 537
608.695 546
608.701 457
608.707 535
608.714 616
608.720 542
608.726 536
608.732 562
608.739 496
608.745 530
608.751 554
608.758 489
608.764 560
608.770 662
608.776 584
608.783 565
608.789 630
608.795 589
608.802 590
608.808 636
608.814 560
608.820 592
608.827 570
608.833 500
608.839 549
608.846 666
608.852 566
608.858 614
608.864 670
608.871 564
608.877 591
608.883 636
608.890 605
608.896 610
608.902 631
608.908 506
608.915 504
608.921 580
608.927 530
608.934 544
608.940 671
608.946 534
608.952 596
608.959 623
608.965 536
608.971 584
608.978 596
608.984 528
608.990 535
608.996 600
609.003 517
609.009 566
609.015 599
609.022 509
609.028 550
609.034 641
609.041 532
609.047 549
609.053 615
609.059 529
609.066 598
609.072 641
609.078 463
609.085 594
609.091 616
609.097 582
609.103 576
609.110 613
609.116 528
609.122 567
609.129 593
609.135 499
609.141 585
609.147 603
609.154 469
609.160 572
609.166 728
609.173 573
609.179 619
609.185 655
609.191 584
609.198 607
609.204 660
609.210 689
609.217 729
609.223 774
609.229 679
609.236 681
609.242 740
609.248 727
609.254 785
609.261 851
609.267 759
609.273 809
609.280 821
609.286 636
609.292 627
609.298 700
609.305 700
609.311 815
609.317 799
609.324 732
609.330 720
609.336 826
609.342 839
609.349 885
609.355 915
609.361 889
609.368 1060
609.374 1094
609.380 1145
609.386 1227
609.393 1094
609.399 904
609.405 831
609.412 988
609.418 891
609.424 889
609.431 850
609.437 736
609.443 756
609.449 755
609.456 637
609.462 719
609.468 729
609.475 581
609.481 629
609.487 628
609.493 472
609.500 534
609.506 575
609.512 569
609.519 675
609.525 698
609.531 496
609.537 558
609.544 616
609.550 532
609.556 587
609.563 631
609.569 518
609.575 627
609.582 654
609.588 603
609.594 623
609.600 594
609.607 429
609.613 566
609.619 657
609.626 538
609.632 586
609.638 589
609.644 535
609.651 589
609.657 605
609.663 564
609.670 583
609.676 627
609.682 508
609.689 519
609.695 584
609.701 528
609.707 627
609.714 666
609.720 516
609.726 592
609.733 567
609.739 504
609.745 560
609.751 595
609.758 515
609.764 676
609.770 641
609.777 521
609.783 596
609.789 663
609.795 545
609.802 576
609.808 601
609.814 509
609.821 598
609.827 622
609.833 532
609.840 595
609.846 655
609.852 559
609.858 563
609.865 566
609.871 513
609.877 591
609.884 646
609.890 511
609.896 603
609.902 575
609.909 498
609.915 568
609.921 554
609.928 476
609.934 560
609.940 587
609.947 480
609.953 519
609.959 595
609.965 502
609.972 530
609.978 606
609.984 458
609.991 517
609.997 556
610.003 512
610.009 518
610.016 580
610.022 507
610.028 598
610.035 615
610.041 538
610.047 535
610.054 640
610.060 558
610.066 644
610.072 601
610.079 552
610.085 594
610.091 675
610.098 578
610.104 627
610.110 655
610.117 549
610.123 568
610.129 642
610.135 550
610.142 620
610.148 694
610.154 676
610.161 615
610.167 640
610.173 491
610.179 658
610.186 712
610.192 695
610.198 795
610.205 931
610.211 900
610.217 1097
610.224 1293
610.230 1261
610.236 1378
610.242 1424
610.249 1283
610.255 1286
610.261 1243
610.268 1040
610.274 1088
610.280 1014
610.286 857
610.293 813
610.299 825
610.305 699
610.312 810
610.318 920
610.324 802
610.331 770
610.337 738
610.343 618
610.349 719
610.356 743
610.362 741
610.368 914
610.375 972
610.381 785
610.387 774
610.394 735
610.400 627
610.406 706
610.412 755
610.419 829
610.425 918
610.431 895
610.438 704
610.444 769
610.450 758
610.456 671
610.463 732
610.469 661
610.475 606
610.482 760
610.488 824
610.494 694
610.501 734
610.507 704
610.513 601
610.519 657
610.526 636
610.532 505
610.538 565
610.545 646
610.551 598
610.557 567
610.564 583
610.570 517
610.576 554
610.582 642
610.589 537
610.595 619
610.601 636
610.608 628
610.614 692
610.620 696
610.627 589
610.633 607
610.639 643
610.645 519
610.652 593
610.658 654
610.664 510
610.671 540
610.677 646
610.683 478
610.689 500
610.696 542
610.702 446
610.708 555
610.715 594
610.721 562
610.727 624
610.734 600
610.740 468
610.746 507
610.752 605
610.759 560
610.765 627
610.771 680
610.778 643
610.784 682
610.790 652
610.797 513
610.803 542
610.809 635
610.815 579
610.822 616
610.828 633
610.834 529
610.841 605
610.847 670
610.853 586
610.860 593
610.866 624
610.872 537
610.878 572
610.885 625
610.891 608
610.897 603
610.904 611
610.910 491
610.916 578
610.923 591
610.929 482
610.935 541
610.941 589
610.948 514
610.954 615
610.960 575
610.967 538
610.973 557
610.979 526
610.986 547
610.992 551
610.998 608
611.004 467
611.011 517
611.017 550
611.023 451
611.030 518
611.036 600
611.042 459
611.049 554
611.055 552
611.061 481
611.067 544
611.074 635
611.080 491
611.086 524
611.093 626
611.099 496
611.105 549
611.112 566
611.118 474
611.124 576
611.130 613
611.137 565
611.143 611
611.149 569
611.156 499
611.162 539
611.168 580
611.175 506
611.181 572
611.187 596
611.193 573
611.200 703
611.206 704
611.212 648
611.219 719
611.225 839
611.231 764
611.238 843
611.244 879
611.250 827
611.256 998
611.263 937
611.269 757
611.275 839
611.282 905
611.288 876
611.294 920
611.301 974
611.307 979
611.313 934
611.319 971
611.326 978
611.332 1057
611.338 1158
611.345 1210
611.351 1269
611.357 1222
611.364 1141
611.370 1197
611.376 1259
611.382 1160
611.389 1256
611.395 1363
611.401 1181
611.408 1138
611.414 1104
611.420 933
611.427 910
611.433 859
611.439 747
611.445 779
611.452 760
611.458 727
611.464 759
611.471 727
611.477 615
611.483 637
611.490 642
611.496 514
611.502 604
611.509 746
611.515 771
611.521 757
611.527 652
611.534 568
611.540 587
611.546 640
611.553 569
611.559 504
611.565 572
611.572 524
611.578 634
611.584 617
611.590 479
611.597 576
611.603 623
611.609 466
611.616 588
611.622 640
611.628 516
611.635 566
611.641 635
611.647 509
611.653 551
611.660 612
611.666 489
611.672 550
611.679 628
611.685 499
611.691 539
611.698 576
611.704 528
611.710 581
611.716 603
611.723 527
611.729 617
611.735 691
611.742 558
611.748 673
611.754 634
611.761 539
611.767 621
611.773 594
611.780 532
611.786 625
611.792 651
611.798 486
611.805 527
611.811 570
611.817 439
611.824 588
611.830 623
611.836 591
611.843 603
611.849 611
611.855 543
611.861 543
611.868 627
611.874 517
611.880 515
611.887 581
611.893 492
611.899 570
611.906 608
611.912 511
611.918 519
611.925 592
611.931 477
611.937 521
611.943 574
611.950 491
611.956 583
611.962 599
611.969 478
611.975 538
611.981 530
611.988 445
611.994 518
612.000 545
612.006 453
612.013 494
612.019 551
612.025 508
612.032 582
612.038 613
612.044 519
612.051 608
612.057 655
612.063 530
612.070 552
612.076 562
612.082 487
612.088 551
612.095 653
612.101 619
612.107 601
612.114 614
612.120 557
612.126 592
612.133 680
612.139 558
612.145 616
612.152 665
612.158 534
612.164 560
612.170 663
612.177 531
612.183 608
612.189 640
612.196 632
612.202 781
612.208 888
612.215 797
612.221 851
612.227 890
612.233 868
612.240 926
612.246 1015
612.252 950
612.259 919
612.265 857
612.271 853
612.278 935
612.284 868
612.290 711
612.297 737
612.303 796
612.309 726
612.315 780
612.322 811
612.328 642
612.334 767
612.341 854
612.347 858
612.353 966
612.360 996
612.366 1036
612.372 1136
612.379 981
612.385 790
612.391 833
612.397 975
612.404 1043
612.410 1047
612.416 1036
612.423 935
612.429 931
612.435 933
612.442 763
612.448 669
612.454 695
612.461 645
612.467 665
612.473 758
612.479 596
612.486 602
612.492 659
612.498 619
612.505 718
612.511 735
612.517 602
612.524 719
612.530 673
612.536 579
612.543 657
612.549 661
612.555 573
612.561 615
612.568 606
612.574 498
612.580 569
612.587 647
612.593 609
612.599 602
612.606 652
612.612 490
612.618 531
612.625 617
612.631 592
612.637 688
612.643 671
612.650 517
612.656 539
612.662 599
612.669 480
612.675 603
612.681 615
612.688 445
612.694 540
612.700 565
612.707 474
612.713 524
612.719 561
612.725 499
612.732 510
612.738 539
612.744 470
612.751 555
612.757 564
612.763 502
612.770 560
612.776 587
612.782 554
612.789 579
612.795 606
612.801 459
612.807 503
612.814 531
612.820 546
612.826 622
612.833 632
612.839 529
612.845 571
612.852 614
612.858 533
612.864 618
612.871 657
612.877 535
612.883 569
612.889 652
612.896 610
612.902 662
612.908 696
612.915 519
612.921 566
612.927 641
612.934 525
612.940 551
612.946 600
612.953 533
612.959 551
612.965 564
612.972 536
612.978 577
612.984 562
612.990 447
612.997 487
613.003 553
613.009 480
613.016 548
613.022 550
613.028 492
613.035 551
613.041 580
613.047 521
613.054 605
613.060 631
613.066 577
613.072 590
613.079 648
613.085 522
613.091 632
613.098 639
613.104 504
613.110 585
613.117 659
613.123 583
613.129 592
613.136 577
613.142 481
613.148 618
613.154 643
613.161 580
613.167 583
613.173 678
613.180 635
613.186 666
613.192 650
613.199 577
613.205 652
613.211 763
613.218 608
613.224 693
613.230 746
613.237 662
613.243 731
613.249 752
613.255 607
613.262 663
613.268 704
613.274 566
613.281 713
613.287 710
613.293 617
613.300 691
613.306 887
613.312 803
613.319 833
613.325 869
613.331 643
613.338 697
613.344 845
613.350 849
613.356 863
613.363 922
613.369 916
613.375 1029
613.382 879
613.388 745
613.394 855
613.401 922
613.407 873
613.413 907
613.420 819
613.426 742
613.432 719
613.439 726
613.445 661
613.451 671
613.457 687
613.464 638
613.470 718
613.476 675
613.483 652
613.489 731
613.495 758
613.502 621
613.508 741
613.514 714
613.521 577
613.527 623
613.533 684
613.540 518
613.546 540
613.552 571
613.558 555
613.565 552
613.571 622
613.577 556
613.584 656
613.590 674
613.596 534
613.603 552
613.609 600
613.615 534
613.622 551
613.628 598
613.634 512
613.641 648
613.647 628
613.653 535
613.659 597
613.666 642
613.672 560
613.678 579
613.685 588
613.691 542
613.697 584
613.704 652
613.710 519
613.716 550
613.723 612
613.729 479
613.735 561
613.742 586
613.748 552
613.754 569
613.760 578
613.767 529
613.773 611
613.779 632
613.786 512
613.792 542
613.798 603
613.805 535
613.811 552
613.817 643
613.824 656
613.830 706
613.836 760
613.843 584
613.849 640
613.855 673
613.862 532
613.868 545
613.874 562
613.880 481
613.887 497
613.893 684
613.899 567
613.906 621
613.912 645
613.918 472
613.925 558
613.931 617
613.937 602
613.944 583
613.950 615
613.956 522
613.963 573
613.969 601
613.975 508
613.981 627
613.988 632
613.994 545
614.000 562
614.007 592
614.013 503
614.019 519
614.026 590
614.032 482
614.038 524
614.045 598
614.051 465
614.057 547
614.064 572
614.070 489
614.076 551
614.083 585
614.089 487
614.095 606
614.101 584
614.108 529
614.114 517
614.120 640
614.127 578
614.133 635
614.139 599
614.146 518
614.152 634
614.158 596
614.165 500
614.171 634
614.177 684
614.184 559
614.190 596
614.196 688
614.203 641
614.209 644
614.215 681
614.221 544
614.228 669
614.234 623
614.240 523
614.247 598
614.253 730
614.259 625
614.266 661
614.272 799
614.278 683
614.285 820
614.291 842
614.297 681
614.304 732
614.310 770
614.316 733
614.323 774
614.329 799
614.335 711
614.341 805
614.348 1013
614.354 792
614.360 764
614.367 830
614.373 769
614.379 777
614.386 879
614.392 813
614.398 861
614.405 954
614.411 850
614.417 898
614.424 932
614.430 751
614.436 765
614.443 847
614.449 819
614.455 735
614.462 747
614.468 748
614.474 807
614.480 917
614.487 869
614.493 816
614.499 752
614.506 640
614.512 661
614.518 708
614.525 632
614.531 674
614.537 700
614.544 576
614.550 526
614.556 590
614.563 515
614.569 641
614.575 674
614.582 538
614.588 552
614.594 562
614.601 486
614.607 531
614.613 565
614.619 527
614.626 581
614.632 620
614.638 528
614.645 547
614.651 595
614.657 513
614.664 524
614.670 609
614.676 475
614.683 496
614.689 569
614.695 498
614.702 547
614.708 538
614.714 521
614.721 565
614.727 608
614.733 507
614.740 581
614.746 568
614.752 544
614.758 622
614.765 634
614.771 558
614.777 535
614.784 573
614.790 517
614.796 579
614.803 601
614.809 458
614.815 552
614.822 604
614.828 507
614.834 604
614.841 629
614.847 541
614.853 595
614.860 595
614.866 555
614.872 618
614.879 685
614.885 580
614.891 604
614.897 645
614.904 530
614.910 537
614.916 606
614.923 481
614.929 515
614.935 601
614.942 520
614.948 625
614.954 638
614.961 549
614.967 559
614.973 644
614.980 552
614.986 593
614.992 592
614.999 450
615.005 598
615.011 640
615.018 586
615.024 538
615.030 540
615.037 475
615.043 567
615.049 590
615.055 472
615.062 525
615.068 600
615.074 519
615.081 527
615.087 611
615.093 561
615.100 541
615.106 534
615.112 463
615.119 524
615.125 542
615.131 494
615.138 543
615.144 708
615.150 569
615.157 605
615.163 652
615.169 542
615.176 600
615.182 668
615.188 567
615.195 599
615.201 689
615.207 504
615.214 565
615.220 596
615.226 534
615.232 567
615.239 588
615.245 563
615.251 713
615.258 690
615.264 597
615.270 667
615.277 738
615.283 642
615.289 718
615.296 701
615.302 628
615.308 743
615.315 804
615.321 687
615.327 719
615.334 671
615.340 634
615.346 839
615.353 937
615.359 696
615.365 709
615.372 765
615.378 720
615.384 790
615.391 884
615.397 832
615.403 874
615.409 789
615.416 747
615.422 762
615.428 937
615.435 824
615.441 841
615.447 760
615.454 665
615.460 751
615.466 725
615.473 638
615.479 610
615.485 621
615.492 596
615.498 696
615.504 713
615.511 653
615.517 693
615.523 734
615.530 622
615.536 671
615.542 700
615.549 622
615.555 584
615.561 548
615.568 455
615.574 554
615.580 502
615.587 448
615.593 552
615.599 590
615.606 561
615.612 584
615.618 617
615.624 521
615.631 560
615.637 565
615.643 488
615.650 538
615.656 575
615.662 475
615.669 549
615.675 614
615.681 514
615.688 576
615.694 646
615.700 553
615.707 604
615.713 621
615.719 525
615.726 603
615.732 596
615.738 520
615.745 546
615.751 551
615.757 533
615.764 569
615.770 571
615.776 564
615.783 614
615.789 599
615.795 483
615.802 521
615.808 568
615.814 523
615.821 588
615.827 612
615.833 503
615.839 610
615.846 633
615.852 533
615.858 603
615.865 638
615.871 494
615.877 507
615.884 612
615.890 516
615.896 549
615.903 614
615.909 437
615.915 539
615.922 571
615.928 453
615.934 557
615.941 589
615.947 442
615.953 564
615.960 632
615.966 530
615.972 562
615.979 638
615.985 512
615.991 580
615.998 602
616.004 512
616.010 562
616.017 570
616.023 497
616.029 582
616.036 616
616.042 506
616.048 523
616.055 625
616.061 566
616.067 650
616.074 656
616.080 563
616.086 670
616.092 675
616.099 539
616.105 662
616.111 619
616.118 469
616.124 598
616.130 690
616.137 575
616.143 613
616.149 641
616.156 577
616.162 592
616.168 611
616.175 535
616.181 538
616.187 572
616.194 543
616.200 549
616.206 645
616.213 560
616.219 633
616.225 714
616.232 646
616.238 694
616.244 743
616.251 645
616.257 796
616.263 781
616.270 721
616.276 755
616.282 710
616.289 676
616.295 661
616.301 736
616.308 669
616.314 633
616.320 676
616.327 639
616.333 779
616.339 724
616.346 686
616.352 777
616.358 853
616.365 716
616.371 694
616.377 684
616.384 688
616.390 746
616.396 765
616.403 675
616.409 733
616.415 712
616.421 662
616.428 824
616.434 916
616.440 923
616.447 977
616.453 1063
616.459 843
616.466 901
616.472 959
616.478 795
616.485 792
616.491 745
616.497 622
616.504 655
616.510 748
616.516 611
616.523 654
616.529 653
616.535 579
616.542 669
616.548 660
616.554 506
616.561 640
616.567 730
616.573 591
616.580 631
616.586 624
616.592 545
616.599 655
616.605 690
616.611 534
616.618 555
616.624 649
616.630 516
616.637 627
616.643 625
616.649 577
616.656 552
616.662 589
616.668 632
616.675 680
616.681 680
616.687 632
616.694 651
616.700 642
616.706 558
616.713 602
616.719 599
616.725 463
616.732 568
616.738 583
616.744 544
616.751 641
616.757 675
616.763 571
616.770 655
616.776 624
616.782 542
616.789 532
616.795 595
616.801 495
616.808 597
616.814 741
616.820 557
616.827 564
616.833 619
616.839 509
616.846 609
616.852 617
616.858 634
616.864 707
616.871 689
616.877 552
616.883 563
616.890 598
616.896 496
616.902 539
616.909 592
616.915 521
616.921 592
616.928 613
616.934 536
616.940 553
616.947 569
616.953 527
616.959 564
616.966 565
616.972 506
616.978 520
616.985 577
616.991 600
616.997 627
617.004 644
617.010 519
617.016 498
617.023 564
617.029 524
617.035 572
617.042 591
617.048 535
617.054 608
617.061 690
617.067 545
617.073 617
617.080 646
617.086 496
617.092 532
617.099 598
617.105 517
617.111 626
617.118 608
617.124 578
617.130 617
617.137 646
617.143 558
617.149 600
617.156 641
617.162 592
617.168 615
617.175 554
617.181 531
617.187 629
617.194 773
617.200 613
617.206 576
617.213 737
617.219 683
617.225 710
617.232 752
617.238 711
617.244 772
617.251 826
617.257 685
617.263 768
617.270 823
617.276 702
617.282 821
617.289 811
617.295 675
617.301 681
617.308 666
617.314 622
617.320 784
617.327 798
617.333 708
617.339 751
617.346 823
617.352 703
617.358 677
617.365 770
617.371 635
617.377 759
617.384 836
617.390 693
617.396 797
617.403 909
617.409 821
617.415 893
617.422 799
617.428 723
617.434 783
617.441 873
617.447 775
617.453 871
617.460 858
617.466 692
617.472 888
617.479 871
617.485 822
617.491 883
617.498 839
617.504 639
617.510 733
617.517 787
617.523 766
617.529 964
617.536 953
617.542 879
617.548 860
617.555 838
617.561 758
617.567 849
617.574 902
617.580 760
617.586 811
617.593 767
617.599 572
617.605 614
617.612 702
617.618 555
617.624 550
617.631 622
617.637 534
617.643 637
617.650 630
617.656 601
617.662 578
617.669 632
617.675 527
617.681 609
617.688 664
617.694 595
617.700 567
617.707 611
617.713 625
617.719 615
617.726 569
617.732 532
617.738 610
617.745 548
617.751 497
617.757 529
617.764 618
617.770 505
617.776 510
617.783 565
617.789 530
617.795 587
617.802 650
617.808 548
617.814 561
617.821 671
617.827 551
617.833 594
617.840 622
617.846 524
617.852 624
617.859 648
617.865 541
617.871 541
617.878 624
617.884 542
617.890 607
617.897 650
617.903 543
617.909 589
617.916 625
617.922 435
617.928 512
617.935 542
617.941 541
617.947 576
617.954 596
617.960 445
617.966 488
617.973 568
617.979 522
617.985 554
617.992 624
617.998 517
618.004 587
618.011 536
618.017 461
618.023 508
618.030 624
618.036 544
618.042 540
618.049 549
618.055 506
618.061 555
618.068 639
618.074 579
618.080 582
618.087 641
618.093 520
618.099 574
618.106 625
618.112 482
618.118 523
618.125 556
618.131 445
618.137 628
618.144 662
618.150 502
618.156 502
618.163 562
618.169 518
618.175 570
618.182 624
618.188 512
618.194 517
618.201 620
618.207 553
618.213 644
618.220 707
618.226 575
618.232 584
618.239 603
618.245 565
618.251 580
618.258 632
618.264 553
618.271 610
618.277 700
618.283 646
618.290 662
618.296 709
618.302 583
618.309 614
618.315 569
618.321 601
618.328 652
618.334 746
618.340 644
618.347 670
618.353 786
618.359 747
618.366 772
618.372 777
618.378 687
618.385 712
618.391 655
618.397 574
618.404 668
618.410 779
618.416 762
618.423 778
618.429 817
618.435 761
618.442 804
618.448 772
618.454 619
618.461 661
618.467 721
618.473 600
618.480 639
618.486 711
618.492 647
618.499 734
618.505 805
618.511 702
618.518 736
618.524 683
618.530 584
618.537 727
618.543 855
618.549 727
618.556 799
618.562 744
618.568 595
618.575 677
618.581 753
618.587 626
618.594 642
618.600 745
618.606 649
618.613 632
618.619 652
618.625 582
618.632 656
618.638 631
618.644 508
618.651 501
618.657 652
618.663 543
618.670 631
618.676 691
618.682 508
618.689 572
618.695 575
618.702 535
618.708 580
618.714 616
618.721 565
618.727 560
618.733 630
618.740 546
618.746 610
618.752 621
618.759 509
618.765 508
618.771 547
618.778 486
618.784 487
618.790 592
618.797 525
618.803 548
618.809 540
618.816 450
618.822 530
618.828 550
618.835 466
618.841 535
618.847 618
618.854 472
618.860 565
618.866 631
618.873 544
618.879 596
618.885 547
618.892 431
618.898 513
618.904 506
618.911 461
618.917 555
618.923 546
618.930 472
618.936 497
618.942 585
618.949 413
618.955 486
618.961 543
618.968 464
618.974 539
618.980 610
618.987 493
618.993 535
618.999 610
619.006 488
619.012 575
619.019 580
619.025 545
619.031 643
619.038 696
619.044 593
619.050 528
619.057 572
619.063 484
619.069 635
619.076 632
619.082 515
619.088 538
619.095 520
619.101 526
619.107 570
619.114 600
619.120 506
619.126 565
619.133 591
619.139 488
619.145 577
619.152 600
619.158 563
619.164 626
619.171 574
619.177 504
619.183 576
619.190 708
619.196 559
619.202 572
619.209 573
619.215 505
619.221 588
619.228 625
619.234 525
619.240 560
619.247 635
619.253 593
619.259 654
619.266 761
619.272 639
619.279 675
619.285 747
619.291 584
619.298 697
619.304 805
619.310 772
619.317 771
619.323 717
619.329 619
619.336 804
619.342 796
619.348 643
619.355 665
619.361 756
619.367 688
619.374 722
619.380 765
619.386 683
619.393 746
619.399 833
619.405 703
619.412 752
619.418 891
619.424 857
619.431 924
619.437 911
619.443 694
619.450 743
619.456 874
619.462 707
619.469 744
619.475 719
619.481 642
619.488 727
619.494 793
619.501 659
619.507 666
619.513 707
619.520 565
619.526 608
619.532 700
619.539 620
619.545 645
619.551 700
619.558 630
619.564 702
619.570 719
619.577 576
619.583 583
619.589 638
619.596 600
619.602 625
619.608 642
619.615 547
619.621 630
619.627 603
619.634 526
619.640 595
619.646 589
619.653 459
619.659 560
619.665 576
619.672 527
619.678 682
619.684 715
619.691 532
619.697 557
619.704 609
619.710 518
619.716 576
619.723 561
619.729 499
619.735 574
619.742 606
619.748 503
619.754 527
619.761 583
619.767 534
619.773 500
619.780 585
619.786 508
619.792 532
619.799 629
619.805 531
619.811 623
619.818 629
619.824 482
619.830 516
619.837 615
619.843 596
619.849 625
619.856 657
619.862 515
619.868 619
619.875 608
619.881 521
619.888 530
619.894 621
619.900 477
619.907 563
619.913 582
619.919 469
619.926 577
619.932 573
619.938 494
619.945 533
619.951 578
619.957 465
619.964 613
619.970 639
619.976 564
619.983 607
619.989 646
619.995 556
620.002 598
620.008 596
620.014 490
620.021 518
620.027 605
620.033 534
620.040 597
620.046 566
620.052 567
620.059 603
620.065 577
620.072 539
620.078 584
620.084 607
620.091 544
620.097 560
620.103 632
620.110 518
620.116 561
620.122 607
620.129 567
620.135 626
620.141 620
620.148 523
620.154 619
620.160 654
620.167 601
620.173 615
620.179 644
620.186 532
620.192 566
620.198 606
620.205 501
620.211 548
620.218 642
620.224 542
620.230 671
620.237 729
620.243 582
620.249 637
620.256 636
620.262 570
620.268 657
620.275 707
620.281 588
620.287 648
620.294 680
620.300 656
620.306 618
620.313 643
620.319 579
620.325 694
620.332 769
620.338 618
620.344 713
620.351 788
620.357 682
620.363 806
620.370 881
620.376 701
620.383 702
620.389 607
620.395 632
620.402 736
620.408 893
620.414 942
620.421 879
620.427 761
620.433 721
620.440 784
620.446 809
620.452 639
620.459 705
620.465 859
620.471 761
620.478 751
620.484 750
620.490 707
620.497 706
620.503 686
620.510 621
620.516 733
620.522 841
620.529 775
620.535 807
620.541 755
620.548 670
620.554 718
620.560 644
620.567 486
620.573 582
620.579 669
620.586 543
620.592 558
620.598 641
620.605 524
620.611 606
620.617 619
620.624 594
620.630 546
620.636 634
620.643 528
620.649 551
620.656 582
620.662 495
620.668 588
620.675 633
620.681 543
620.687 517
620.694 540
620.700 496
620.706 523
620.713 535
620.719 485
620.725 585
620.732 560
620.738 528
620.744 502
620.751 625
620.757 476
620.763 495
620.770 552
620.776 493
620.783 564
620.789 607
620.795 588
620.802 565
620.808 639
620.814 531
620.821 553
620.827 648
620.833 588
620.840 577
620.846 587
620.852 481
620.859 538
620.865 592
620.871 530
620.878 557
620.884 611
620.890 523
620.897 559
620.903 718
620.910 553
620.916 552
620.922 627
620.929 492
620.935 541
620.941 543
620.948 522
620.954 537
620.960 625
620.967 560
620.973 637
620.979 608
620.986 514
620.992 574
620.998 608
621.005 554
621.011 600
621.017 562
621.024 504
621.030 604
621.037 691
621.043 562
621.049 605
621.056 709
621.062 641
621.068 665
621.075 784
621.081 606
621.087 567
621.094 620
621.100 536
621.106 618
621.113 573
621.119 505
621.125 553
621.132 595
621.138 498
621.145 545
621.151 510
621.157 480
621.164 501
621.170 561
621.176 554
621.183 652
621.189 730
621.195 574
621.202 650
621.208 745
621.214 634
621.221 669
621.227 687
621.233 633
621.240 656
621.246 733
621.252 554
621.259 664
621.265 817
621.272 662
621.278 656
621.284 701
621.291 672
621.297 650
621.303 696
621.310 629
621.316 725
621.322 703
621.329 646
621.335 769
621.341 742
621.348 702
621.354 762
621.360 810
621.367 806
621.373 818
621.380 842
621.386 732
621.392 722
621.399 773
621.405 748
621.411 852
621.418 848
621.424 751
621.430 858
621.437 893
621.443 724
621.449 735
621.456 804
621.462 724
621.468 665
621.475 667
621.481 602
621.488 647
621.494 621
621.500 550
621.507 604
621.513 601
621.519 536
621.526 632
621.532 653
621.538 570
621.545 601
621.551 654
621.557 506
621.564 517
621.570 563
621.577 486
621.583 494
621.589 556
621.596 548
621.602 551
621.608 586
621.615 480
621.621 525
621.627 593
621.634 573
621.640 557
621.646 566
621.653 449
621.659 546
621.665 620
621.672 506
621.678 538
621.685 607
621.691 518
621.697 579
621.704 568
621.710 443
621.716 532
621.723 624
621.729 525
621.735 542
621.742 610
621.748 557
621.754 543
621.761 576
621.767 520
621.773 567
621.780 645
621.786 512
621.793 601
621.799 630
621.805 574
621.812 577
621.818 583
621.824 495
621.831 545
621.837 587
621.843 462
621.850 559
621.856 583
621.862 467
621.869 573
621.875 624
621.882 550
621.888 549
621.894 608
621.901 466
621.907 542
621.913 618
621.920 524
621.926 569
621.932 663
621.939 549
621.945 561
621.951 642
621.958 566
621.964 519
621.971 636
621.977 503
621.983 561
621.990 532
621.996 437
622.002 564
622.009 625
622.015 576
622.021 640
622.028 689
622.034 614
622.040 595
622.047 622
622.053 502
622.059 604
622.066 694
622.072 590
622.079 646
622.085 678
622.091 523
622.098 596
622.104 610
622.110 503
622.117 575
622.123 591
622.129 482
622.136 541
622.142 647
622.148 534
622.155 614
622.161 677
622.168 591
622.174 710
622.180 657
622.187 580
622.193 627
622.199 622
622.206 580
622.212 726
622.218 688
622.225 603
622.231 627
622.237 618
622.244 624
622.250 722
622.257 669
622.263 608
622.269 657
622.276 699
622.282 551
622.288 641
622.295 644
622.301 630
622.307 729
622.314 742
622.320 618
622.326 687
622.333 800
622.339 614
622.346 675
622.352 749
622.358 670
622.365 752
622.371 799
622.377 707
622.384 779
622.390 787
622.396 616
622.403 575
622.409 661
622.416 733
622.422 855
622.428 862
622.435 742
622.441 727
622.447 713
622.454 582
622.460 639
622.466 769
622.473 740
622.479 714
622.485 733
622.492 613
622.498 704
622.505 680
622.511 581
622.517 632
622.524 735
622.530 638
622.536 660
622.543 680
622.549 563
622.555 642
622.562 686
622.568 561
622.574 567
622.581 603
622.587 520
622.594 656
622.600 756
622.606 668
622.613 660
622.619 633
622.625 535
622.632 551
622.638 605
622.644 547
622.651 546
622.657 563
622.664 460
622.670 515
622.676 602
622.683 476
622.689 510
622.695 550
622.702 482
622.708 565
622.714 584
622.721 546
622.727 650
622.733 624
622.740 513
622.746 525
622.753 521
622.759 547
622.765 573
622.772 573
622.778 499
622.784 625
622.791 678
622.797 549
622.803 614
622.810 632
622.816 513
622.823 548
622.829 562
622.835 549
622.842 571
622.848 596
622.854 547
622.861 529
622.867 583
622.873 556
622.880 550
622.886 596
622.892 530
622.899 548
622.905 574
622.912 522
622.918 571
622.924 645
622.931 614
622.937 664
622.943 624
622.950 485
622.956 524
622.962 540
622.969 518
622.975 531
622.982 573
622.988 521
622.994 565
623.001 583
623.007 510
623.013 559
623.020 574
623.026 539
623.032 569
623.039 577
623.045 455
623.051 530
623.058 587
623.064 496
623.071 561
623.077 621
623.083 524
623.090 578
623.096 592
623.102 459
623.109 519
623.115 576
623.121 510
623.128 633
623.134 633
623.141 560
623.147 573
623.153 607
623.160 523
623.166 622
623.172 637
623.179 571
623.185 662
623.191 658
623.198 571
623.204 672
623.211 709
623.217 604
623.223 579
623.230 638
623.236 522
623.242 574
623.249 558
623.255 537
623.261 624
623.268 751
623.274 658
623.281 631
623.287 742
623.293 648
623.300 759
623.306 786
623.312 636
623.319 674
623.325 722
623.331 607
623.338 689
623.344 674
623.351 570
623.357 669
623.363 792
623.370 729
623.376 721
623.382 757
623.389 635
623.395 684
623.401 737
623.408 686
623.414 742
623.421 782
623.427 758
623.433 758
623.440 729
623.446 665
623.452 662
623.459 650
623.465 619
623.471 756
623.478 682
623.484 569
623.491 598
623.497 765
623.503 606
623.510 611
623.516 640
623.522 514
623.529 549
623.535 614
623.541 515
623.548 563
623.554 602
623.561 485
623.567 584
623.573 598
623.580 509
623.586 604
623.592 628
623.599 565
623.605 653
623.611 680
623.618 566
623.624 530
623.631 591
623.637 494
623.643 600
623.650 614
623.656 509
623.662 581
623.669 597
623.675 503
623.681 584
623.688 560
623.694 464
623.701 538
623.707 521
623.713 529
623.720 582
623.726 574
623.732 459
623.739 527
623.745 556
623.751 530
623.758 540
623.764 609
623.771 524
623.777 610
623.783 546
623.790 533
623.796 606
623.802 706
623.809 604
623.815 637
623.821 619
623.828 469
623.834 576
623.841 597
623.847 535
623.853 579
623.860 677
623.866 522
623.872 606
623.879 629
623.885 451
623.891 539
623.898 567
623.904 521
623.911 536
623.917 613
623.923 540
623.930 562
623.936 612
623.942 600
623.949 548
623.955 555
623.962 452
623.968 534
623.974 668
623.981 594
623.987 524
623.993 551
624.000 469
624.006 531
624.012 588
624.019 561
624.025 634
624.032 631
624.038 552
624.044 550
624.051 616
624.057 486
624.063 565
624.070 605
624.076 532
624.082 531
624.089 670
624.095 529
624.102 571
624.108 685
624.114 553
624.121 601
624.127 609
624.133 511
624.140 546
624.146 588
624.153 515
624.159 527
624.165 623
624.172 536
624.178 583
624.184 682
624.191 582
624.197 605
624.203 710
624.210 704
624.216 638
624.223 605
624.229 511
624.235 682
624.242 834
624.248 789
624.254 724
624.261 672
624.267 544
624.273 707
624.280 802
624.286 662
624.293 685
624.299 671
624.305 563
624.312 593
624.318 626
624.324 527
624.331 681
624.337 696
624.344 622
624.350 727
624.356 734
624.363 606
624.369 605
624.375 663
624.382 517
624.388 668
624.394 774
624.401 685
624.407 761
624.414 693
624.420 596
624.426 649
624.433 729
624.439 662
624.445 813
624.452 872
624.458 685
624.465 808
624.471 869
624.477 663
624.484 673
624.490 671
624.496 600
624.503 622
624.509 695
624.515 589
624.522 636
624.528 761
624.535 634
624.541 675
624.547 653
624.554 556
624.560 638
624.566 648
624.573 524
624.579 591
624.586 616
624.592 487
624.598 538
624.605 586
624.611 506
624.617 540
624.624 608
624.630 508
624.637 605
624.643 529
624.649 465
624.656 587
624.662 723
624.668 586
624.675 623
624.681 627
624.687 509
624.694 550
624.700 579
624.707 473
624.713 582
624.719 640
624.726 522
624.732 490
624.738 538
624.745 525
624.751 577
624.758 615
624.764 490
624.770 504
624.777 551
624.783 505
624.789 588
624.796 629
624.802 559
624.809 592
624.815 636
624.821 540
624.828 597
624.834 597
624.840 453
624.847 479
624.853 563
624.859 481
624.866 504
624.872 553
624.879 447
624.885 537
624.891 598
624.898 530
624.904 620
624.910 658
624.917 581
624.923 577
624.930 586
624.936 566
624.942 547
624.949 566
624.955 480
624.961 510
624.968 585
624.974 471
624.981 530
624.987 638
624.993 507
625.000 526
625.006 615
625.012 537
625.019 533
625.025 590
625.031 492
625.038 535
625.044 579
625.051 480
625.057 585
625.063 641
625.070 550
625.076 628
625.082 647
625.089 602
625.095 551
625.102 563
625.108 454
625.114 478
625.121 590
625.127 458
625.133 502
625.140 589
625.146 516
625.153 527
625.159 571
625.165 505
625.172 596
625.178 619
625.184 514
625.191 590
625.197 591
625.204 532
625.210 608
625.216 622
625.223 508
625.229 548
625.235 578
625.242 497
625.248 574
625.255 609
625.261 578
625.267 570
625.274 708
625.280 583
625.286 659
625.293 791
625.299 674
625.305 715
625.312 832
625.318 756
625.325 837
625.331 853
625.337 723
625.344 902
625.350 1065
625.356 1008
625.363 1043
625.369 1213
625.376 1226
625.382 1238
625.388 1277
625.395 1092
625.401 1023
625.407 906
625.414 734
625.420 824
625.427 886
625.433 715
625.439 766
625.446 744
625.452 703
625.458 680
625.465 793
625.471 619
625.478 631
625.484 643
625.490 553
625.497 651
625.503 678
625.509 566
625.516 589
625.522 623
625.529 561
625.535 641
625.541 635
625.548 576
625.554 621
625.560 628
625.567 582
625.573 530
625.580 521
625.586 556
625.592 589
625.599 674
625.605 495
625.611 532
625.618 562
625.624 473
625.631 549
625.637 597
625.643 524
625.650 601
625.656 592
625.662 439
625.669 524
625.675 585
625.682 517
625.688 604
625.694 605
625.701 488
625.707 494
625.713 573
625.720 483
625.726 582
625.733 614
625.739 543
625.745 582
625.752 644
625.758 546
625.764 621
625.771 603
625.777 512
625.784 571
625.790 613
625.796 479
625.803 587
625.809 550
625.815 448
625.822 536
625.828 588
625.835 539
625.841 568
625.847 572
625.854 501
625.860 573
625.866 633
625.873 467
625.879 611
625.886 592
625.892 499
625.898 556
625.905 632
625.911 565
625.917 578
625.924 636
625.930 496
625.937 547
625.943 596
625.949 485
625.956 512
625.962 599
625.968 499
625.975 547
625.981 610
625.988 579
625.994 612
626.000 634
626.007 549
626.013 595
626.019 625
626.026 522
626.032 595
626.039 655
626.045 568
626.051 571
626.058 627
626.064 508
626.070 559
626.077 600
626.083 529
626.090 652
626.096 658
626.102 529
626.109 533
626.115 557
626.122 512
626.128 646
626.134 643
626.141 465
626.147 548
626.153 683
626.160 588
626.166 521
626.173 588
626.179 535
626.185 596
626.192 646
626.198 625
626.204 647
626.211 679
626.217 547
626.224 574
626.230 626
626.236 666
626.243 689
626.249 669
626.255 554
626.262 649
626.268 783
626.275 687
626.281 611
626.287 701
626.294 672
626.300 630
626.306 717
626.313 617
626.319 668
626.326 769
626.332 720
626.338 824
626.345 922
626.351 786
626.357 771
626.364 823
626.370 855
626.377 1046
626.383 1102
626.389 929
626.396 951
626.402 882
626.409 784
626.415 939
626.421 929
626.428 773
626.434 774
626.440 764
626.447 661
626.453 742
626.460 699
626.466 647
626.472 734
626.479 791
626.485 731
626.491 730
626.498 730
626.504 605
626.511 622
626.517 670
626.523 577
626.530 659
626.536 658
626.542 601
626.549 608
626.555 655
626.562 562
626.568 614
626.574 645
626.581 508
626.587 544
626.594 584
626.600 541
626.606 523
626.613 566
626.619 505
626.625 544
626.632 616
626.638 523
626.645 515
626.651 509
626.657 487
626.664 526
626.670 576
626.676 469
626.683 500
626.689 556
626.696 525
626.702 575
626.708 619
626.715 543
626.721 546
626.727 582
626.734 483
626.740 524
626.747 584
626.753 479
626.759 562
626.766 543
626.772 472
626.779 504
626.785 597
626.791 495
626.798 577
626.804 530
626.810 451
626.817 524
626.823 551
626.830 533
626.836 632
626.842 596
626.849 525
626.855 544
626.861 682
626.868 584
626.874 596
626.881 623
626.887 523
626.893 576
626.900 550
626.906 478
626.913 518
626.919 577
626.925 463
626.932 593
626.938 561
626.944 487
626.951 546
626.957 575
626.964 462
626.970 538
626.976 682
626.983 489
626.989 482
626.995 547
627.002 464
627.008 554
627.015 598
627.021 532
627.027 567
627.034 616
627.040 549
627.047 569
627.053 643
627.059 557
627.066 608
627.072 604
627.078 563
627.085 664
627.091 665
627.098 577
627.104 626
627.110 626
627.117 535
627.123 565
627.130 598
627.136 563
627.142 554
627.149 589
627.155 493
627.161 608
627.168 655
627.174 590
627.181 559
627.187 635
627.193 548
627.200 663
627.206 705
627.212 583
627.219 692
627.225 729
627.232 596
627.238 594
627.244 680
627.251 564
627.257 619
627.264 680
627.270 594
627.276 624
627.283 791
627.289 732
627.295 746
627.302 679
627.308 585
627.315 637
627.321 739
627.327 674
627.334 828
627.340 832
627.347 671
627.353 754
627.359 861
627.366 873
627.372 855
627.378 892
627.385 818
627.391 923
627.398 875
627.404 759
627.410 813
627.417 844
627.423 793
627.430 755
627.436 829
627.442 719
627.449 822
627.455 836
627.461 750
627.468 728
627.474 736
627.481 607
627.487 687
627.493 695
627.500 673
627.506 710
627.512 699
627.519 642
627.525 626
627.532 608
627.538 605
627.544 694
627.551 684
627.557 568
627.564 611
627.570 673
627.576 523
627.583 586
627.589 589
627.595 520
627.602 652
627.608 678
627.615 647
627.621 631
627.627 580
627.634 488
627.640 562
627.647 596
627.653 487
627.659 577
627.666 597
627.672 513
627.678 580
627.685 604
627.691 529
627.698 564
627.704 532
627.710 465
627.717 547
627.723 588
627.730 504
627.736 524
627.742 520
627.749 480
627.755 547
627.762 539
627.768 468
627.774 486
627.781 563
627.787 538
627.793 559
627.800 626
627.806 529
627.813 567
627.819 651
627.825 553
627.832 587
627.838 568
627.845 495
627.851 550
627.857 616
627.864 471
627.870 583
627.876 581
627.883 441
627.889 550
627.896 554
627.902 509
627.908 580
627.915 631
627.921 466
627.928 548
627.934 593
627.940 517
627.947 567
627.953 615
627.959 553
627.966 661
627.972 641
627.979 477
627.985 583
627.991 665
627.998 573
628.004 663
628.011 716
628.017 696
628.023 914
628.030 1135
628.036 1333
628.043 1546
628.049 1737
628.055 1981
628.062 2322
628.068 2394
628.074 2314
628.081 2382
628.087 2323
628.094 1901
628.100 1491
628.106 1300
628.113 1182
628.119 1063
628.126 949
628.132 800
628.138 828
628.145 973
628.151 916
628.157 819
628.164 859
628.170 762
628.177 764
628.183 768
628.189 684
628.196 795
628.202 803
628.209 694
628.215 724
628.221 807
628.228 738
628.234 801
628.241 703
628.247 641
628.253 707
628.260 765
628.266 799
628.272 786
628.279 724
628.285 598
628.292 692
628.298 801
628.304 738
628.311 775
628.317 783
628.324 724
628.330 766
628.336 826
628.343 671
628.349 775
628.356 854
628.362 808
628.368 950
628.375 1007
628.381 840
628.387 984
628.394 1099
628.400 1079
628.407 1116
628.413 1131
628.419 996
628.426 941
628.432 938
628.439 843
628.445 880
628.451 952
628.458 927
628.464 865
628.470 832
628.477 690
628.483 736
628.490 915
628.496 807
628.502 811
628.509 672
628.515 616
628.522 710
628.528 684
628.534 621
628.541 627
628.547 717
628.554 645
628.560 644
628.566 617
628.573 549
628.579 596
628.586 676
628.592 630
628.598 675
628.605 634
628.611 557
628.617 563
628.624 564
628.630 426
628.637 556
628.643 641
628.649 542
628.656 591
628.662 633
628.669 494
628.675 623
628.681 645
628.688 534
628.694 607
628.701 651
628.707 562
628.713 537
628.720 578
628.726 476
628.732 574
628.739 562
628.745 529
628.752 631
628.758 669
628.764 578
628.771 645
628.777 677
628.784 501
628.790 576
628.796 622
628.803 553
628.809 615
628.816 644
628.822 544
628.828 605
628.835 655
628.841 623
628.848 628
628.854 688
628.860 602
628.867 653
628.873 715
628.879 562
628.886 540
628.892 573
628.899 554
628.905 534
628.911 615
628.918 523
628.924 565
628.931 567
628.937 525
628.943 587
628.950 654
628.956 567
628.963 662
628.969 741
628.975 594
628.982 663
628.988 637
628.995 477
629.001 554
629.007 640
629.014 587
629.020 736
629.026 747
629.033 695
629.039 752
629.046 1006
629.052 1169
629.058 1208
629.065 1129
629.071 1174
629.078 1207
629.084 1252
629.090 1075
629.097 1058
629.103 1031
629.110 816
629.116 790
629.122 815
629.129 602
629.135 685
629.142 712
629.148 601
629.154 569
629.161 683
629.167 661
629.173 809
629.180 772
629.186 606
629.193 655
629.199 809
629.205 744
629.212 707
629.218 644
629.225 587
629.231 667
629.237 780
629.244 653
629.250 602
629.257 655
629.263 576
629.269 596
629.276 704
629.282 687
629.289 772
629.295 782
629.301 604
629.308 592
629.314 621
629.321 669
629.327 790
629.333 770
629.340 656
629.346 699
629.353 791
629.359 752
629.365 780
629.372 956
629.378 1019
629.384 1034
629.391 1008
629.397 967
629.404 969
629.410 933
629.416 847
629.423 948
629.429 901
629.436 782
629.442 815
629.448 786
629.455 772
629.461 779
629.468 742
629.474 578
629.480 603
629.487 646
629.493 636
629.500 671
629.506 765
629.512 758
629.519 772
629.525 725
629.532 606
629.538 632
629.544 714
629.551 677
629.557 639
629.564 628
629.570 570
629.576 615
629.583 597
629.589 475
629.595 508
629.602 656
629.608 533
629.615 624
629.621 652
629.627 555
629.634 619
629.640 674
629.647 602
629.653 631
629.659 642
629.666 565
629.672 683
629.679 623
629.685 546
629.691 668
629.698 631
629.704 508
629.711 533
629.717 603
629.723 553
629.730 651
629.736 719
629.743 572
629.749 659
629.755 723
629.762 741
629.768 746
629.775 914
629.781 933
629.787 938
629.794 962
629.800 732
629.807 794
629.813 873
629.819 775
629.826 874
629.832 861
629.839 704
629.845 683
629.851 773
629.858 668
629.864 601
629.870 668
629.877 559
629.883 547
629.890 614
629.896 547
629.902 604
629.909 605
629.915 553
629.922 589
629.928 644
629.934 541
629.941 544
629.947 613
629.954 545
629.960 668
629.966 637
629.973 474
629.979 571
629.986 600
629.992 536
629.998 632
630.005 651
630.011 613
630.018 712
630.024 762
630.030 682
630.037 695
630.043 826
630.050 774
630.056 834
630.062 1007
630.069 972
630.075 941
630.082 937
630.088 861
630.094 848
630.101 747
630.107 681
630.114 810
630.120 878
630.126 668
630.133 634
630.139 657
630.146 588
630.152 683
630.158 644
630.165 573
630.171 591
630.178 582
630.184 519
630.190 636
630.197 673
630.203 599
630.210 635
630.216 644
630.222 585
630.229 665
630.235 749
630.242 748
630.248 805
630.254 894
630.261 781
630.267 802
630.274 813
630.280 712
630.286 680
630.293 837
630.299 810
630.306 823
630.312 822
630.318 699
630.325 741
630.331 760
630.338 688
630.344 718
630.350 764
630.357 733
630.363 893
630.369 1073
630.376 943
630.382 992
630.389 1132
630.395 1248
630.401 1264
630.408 1145
630.414 1027
630.421 1062
630.427 1090
630.433 988
630.440 948
630.446 1040
630.453 902
630.459 832
630.465 909
630.472 805
630.478 725
630.485 718
630.491 728
630.497 872
630.504 820
630.510 697
630.517 742
630.523 738
630.529 690
630.536 742
630.542 783
630.549 610
630.555 650
630.561 683
630.568 549
630.574 620
630.581 663
630.587 574
630.593 587
630.600 620
630.606 602
630.613 610
630.619 620
630.625 543
630.632 672
630.638 731
630.645 643
630.651 618
630.657 628
630.664 558
630.670 681
630.677 728
630.683 640
630.689 593
630.696 624
630.702 550
630.709 619
630.715 698
630.721 609
630.728 613
630.734 670
630.741 529
630.747 651
630.753 644
630.760 538
630.766 652
630.773 709
630.779 623
630.785 630
630.792 629
630.798 599
630.805 634
630.811 665
630.817 519
630.824 557
630.830 664
630.837 617
630.843 623
630.849 652
630.856 574
630.862 630
630.869 645
630.875 580
630.882 577
630.888 657
630.894 570
630.901 580
630.907 623
630.914 476
630.920 599
630.926 605
630.933 471
630.939 509
630.946 533
630.952 463
630.958 565
630.965 626
630.971 502
630.978 542
630.984 629
630.990 568
630.997 562
631.003 625
631.010 521
631.016 560
631.022 656
631.029 579
631.035 638
631.042 655
631.048 547
631.054 603
631.061 747
631.067 641
631.074 785
631.080 817
631.086 632
631.093 616
631.099 684
631.106 728
631.112 699
631.118 710
631.125 568
631.131 598
631.138 638
631.144 529
631.150 516
631.157 603
631.163 537
631.170 558
631.176 639
631.182 547
631.189 618
631.195 632
631.202 491
631.208 607
631.214 648
631.221 520
631.227 555
631.234 622
631.240 569
631.246 793
631.253 808
631.259 650
631.266 736
631.272 753
631.278 599
631.285 642
631.291 698
631.298 529
631.304 616
631.310 672
631.317 694
631.323 725
631.330 727
631.336 642
631.342 752
631.349 729
631.355 653
631.362 761
631.368 820
631.375 753
631.381 912
631.387 921
631.394 923
631.400 1020
631.407 959
631.413 934
631.419 1004
631.426 949
631.432 720
631.439 737
631.445 709
631.451 744
631.458 786
631.464 881
631.471 769
631.477 770
631.483 668
631.490 546
631.496 666
631.503 763
631.509 647
631.515 679
631.522 834
631.528 793
631.535 840
631.541 924
631.547 850
631.554 858
631.560 966
631.567 906
631.573 939
631.579 1079
631.586 799
631.592 735
631.599 731
631.605 613
631.611 584
631.618 626
631.624 652
631.631 713
631.637 678
631.643 633
631.650 593
631.656 704
631.663 613
631.669 714
631.676 672
631.682 474
631.688 519
631.695 627
631.701 553
631.708 567
631.714 640
631.720 591
631.727 620
631.733 603
631.740 546
631.746 513
631.752 667
631.759 581
631.765 609
631.772 711
631.778 599
631.784 620
631.791 674
631.797 557
631.804 621
631.810 654
631.816 616
631.823 707
631.829 681
631.836 607
631.842 685
631.848 683
631.855 495
631.861 570
631.868 546
631.874 527
631.881 503
631.887 592
631.893 484
631.900 524
631.906 532
631.913 527
631.919 620
631.925 638
631.932 592
631.938 605
631.945 604
631.951 482
631.957 547
631.964 647
631.970 560
631.977 632
631.983 599
631.989 533
631.996 619
632.002 640
632.009 559
632.015 598
632.021 661
632.028 637
632.034 740
632.041 790
632.047 648
632.053 710
632.060 755
632.066 738
632.073 845
632.079 809
632.086 606
632.092 677
632.098 750
632.105 621
632.111 677
632.118 668
632.124 551
632.130 580
632.137 694
632.143 606
632.150 666
632.156 743
632.162 618
632.169 685
632.175 789
632.182 634
632.188 578
632.194 634
632.201 533
632.207 579
632.214 654
632.220 549
632.227 654
632.233 715
632.239 669
632.246 714
632.252 877
632.259 858
632.265 846
632.271 833
632.278 805
632.284 813
632.291 874
632.297 725
632.303 820
632.310 925
632.316 831
632.323 859
632.329 819
632.335 770
632.342 829
632.348 867
632.355 684
632.361 760
632.367 871
632.374 690
632.380 747
632.387 855
632.393 831
632.400 851
632.406 813
632.412 764
632.419 946
632.425 1002
632.432 815
632.438 903
632.444 972
632.451 824
632.457 879
632.464 811
632.470 754
632.476 848
632.483 743
632.489 643
632.496 716
632.502 785
632.508 684
632.515 712
632.521 768
632.528 601
632.534 603
632.541 699
632.547 665
632.553 816
632.560 839
632.566 709
632.573 685
632.579 704
632.585 687
632.592 653
632.598 677
632.605 586
632.611 689
632.617 680
632.624 515
632.630 626
632.637 652
632.643 569
632.650 630
632.656 660
632.662 564
632.669 604
632.675 632
632.682 499
632.688 599
632.694 592
632.701 551
632.707 465
632.714 614
632.720 489
632.726 598
632.733 646
632.739 571
632.746 575
632.752 577
632.758 496
632.765 555
632.771 603
632.778 506
632.784 599
632.791 605
632.797 525
632.803 549
632.810 666
632.816 586
632.823 555
632.829 610
632.835 493
632.842 603
632.848 652
632.855 565
632.861 652
632.867 725
632.874 541
632.880 592
632.887 661
632.893 534
632.900 532
632.906 542
632.912 541
632.919 593
632.925 673
632.932 510
632.938 569
632.944 539
632.951 481
632.957 550
632.964 537
632.970 482
632.976 554
632.983 555
632.989 533
632.996 606
633.002 675
633.009 530
633.015 612
633.021 665
633.028 580
633.034 581
633.041 619
633.047 538
633.053 613
633.060 651
633.066 592
633.073 702
633.079 634
633.085 604
633.092 647
633.098 659
633.105 579
633.111 663
633.118 626
633.124 501
633.130 602
633.137 606
633.143 451
633.150 533
633.156 628
633.162 560
633.169 558
633.175 711
633.182 595
633.188 675
633.195 663
633.201 591
633.207 657
633.214 734
633.220 560
633.227 557
633.233 648
633.239 615
633.246 662
633.252 731
633.259 623
633.265 697
633.271 821
633.278 618
633.284 784
633.291 875
633.297 735
633.304 687
633.310 736
633.316 684
633.323 804
633.329 833
633.336 644
633.342 752
633.348 764
633.355 628
633.361 685
633.368 721
633.374 717
633.381 814
633.387 813
633.393 750
633.400 821
633.406 888
633.413 817
633.419 881
633.425 961
633.432 812
633.438 893
633.445 1042
633.451 942
633.457 1046
633.464 1012
633.470 857
633.477 933
633.483 976
633.490 863
633.496 807
633.502 853
633.509 726
633.515 720
633.522 720
633.528 687
633.534 715
633.541 714
633.547 610
633.554 634
633.560 689
633.567 661
633.573 699
633.579 733
633.586 562
633.592 662
633.599 746
633.605 599
633.611 639
633.618 669
633.624 622
633.631 552
633.637 619
633.644 531
633.650 608
633.656 577
633.663 546
633.669 618
633.676 643
633.682 620
633.688 637
633.695 592
633.701 531
633.708 538
633.714 569
633.720 529
633.727 596
633.733 593
633.740 489
633.746 590
633.753 624
633.759 499
633.765 569
633.772 601
633.778 527
633.785 599
633.791 593
633.797 526
633.804 612
633.810 594
633.817 485
633.823 609
633.830 662
633.836 502
633.842 564
633.849 668
633.855 623
633.862 628
633.868 626
633.874 606
633.881 568
633.887 566
633.894 480
633.900 532
633.907 617
633.913 501
633.919 578
633.926 626
633.932 476
633.939 542
633.945 664
633.951 577
633.958 612
633.964 583
633.971 513
633.977 542
633.984 590
633.990 565
633.996 618
634.003 622
634.009 531
634.016 642
634.022 621
634.028 535
634.035 554
634.041 594
634.048 595
634.054 709
634.061 724
634.067 694
634.073 810
634.080 868
634.086 791
634.093 722
634.099 746
634.106 592
634.112 637
634.118 711
634.125 651
634.131 755
634.138 851
634.144 612
634.150 582
634.157 618
634.163 505
634.170 639
634.176 680
634.183 498
634.189 526
634.195 586
634.202 493
634.208 636
634.215 676
634.221 574
634.227 599
634.234 638
634.240 625
634.247 732
634.253 822
634.260 732
634.266 830
634.272 955
634.279 839
634.285 958
634.292 988
634.298 837
634.304 913
634.311 894
634.317 725
634.324 843
634.330 888
634.337 831
634.343 860
634.349 809
634.356 739
634.362 719
634.369 720
634.375 682
634.381 697
634.388 780
634.394 660
634.401 655
634.407 744
634.414 681
634.420 747
634.426 778
634.433 724
634.439 766
634.446 826
634.452 763
634.459 878
634.465 915
634.471 767
634.478 632
634.484 672
634.491 664
634.497 743
634.503 768
634.510 586
634.516 663
634.523 592
634.529 564
634.536 616
634.542 661
634.548 626
634.555 652
634.561 643
634.568 525
634.574 585
634.581 641
634.587 497
634.593 622
634.600 620
634.606 593
634.613 622
634.619 647
634.625 524
634.632 499
634.638 559
634.645 573
634.651 637
634.658 599
634.664 552
634.670 635
634.677 603
634.683 527
634.690 499
634.696 598
634.702 452
634.709 517
634.715 569
634.722 519
634.728 590
634.735 633
634.741 566
634.747 550
634.754 620
634.760 472
634.767 556
634.773 647
634.780 554
634.786 578
634.792 634
634.799 563
634.805 488
634.812 580
634.818 465
634.824 563
634.831 535
634.837 495
634.844 550
634.850 572
634.857 532
634.863 583
634.869 569
634.876 504
634.882 470
634.889 555
634.895 599
634.902 645
634.908 612
634.914 474
634.921 573
634.927 662
634.934 499
634.940 494
634.947 559
634.953 492
634.959 598
634.966 692
634.972 516
634.979 594
634.985 584
634.991 501
634.998 614
635.004 621
635.011 561
635.017 566
635.024 583
635.030 496
635.036 620
635.043 757
635.049 578
635.056 634
635.062 669
635.069 581
635.075 623
635.081 617
635.088 624
635.094 716
635.101 795
635.107 608
635.113 587
635.120 681
635.126 563
635.133 612
635.139 649
635.146 535
635.152 594
635.158 652
635.165 560
635.171 633
635.178 677
635.184 571
635.191 615
635.197 643
635.203 577
635.210 697
635.216 742
635.223 674
635.229 656
635.236 645
635.242 552
635.248 671
635.255 785
635.261 785
635.268 826
635.274 832
635.280 869
635.287 942
635.293 973
635.300 1025
635.306 1200
635.313 1378
635.319 1430
635.325 1530
635.332 1406
635.338 1178
635.345 1167
635.351 1343
635.358 1307
635.364 1286
635.370 1258
635.377 1066
635.383 1250
635.390 1370
635.396 1292
635.403 1310
635.409 1120
635.415 1000
635.422 1114
635.428 1179
635.435 1180
635.441 1112
635.448 1166
635.454 920
635.460 929
635.467 833
635.473 710
635.480 958
635.486 1079
635.492 820
635.499 697
635.505 719
635.512 598
635.518 701
635.525 682
635.531 638
635.537 649
635.544 696
635.550 595
635.557 592
635.563 650
635.570 527
635.576 660
635.582 714
635.589 628
635.595 607
635.602 655
635.608 551
635.615 650
635.621 681
635.627 519
635.634 616
635.640 683
635.647 526
635.653 554
635.660 621
635.666 529
635.672 698
635.679 686
635.685 498
635.692 543
635.698 668
635.705 557
635.711 556
635.717 623
635.724 543
635.730 563
635.737 607
635.743 494
635.750 575
635.756 614
635.762 586
635.769 584
635.775 606
635.782 521
635.788 534
635.794 613
635.801 476
635.807 555
635.814 591
635.820 502
635.827 614
635.833 632
635.839 571
635.846 525
635.852 536
635.859 517
635.865 552
635.872 538
635.878 509
635.884 522
635.891 565
635.897 554
635.904 600
635.910 563
635.917 476
635.923 522
635.929 580
635.936 481
635.942 504
635.949 520
635.955 444
635.962 536
635.968 553
635.974 513
635.981 584
635.987 581
635.994 531
636.000 566
636.007 575
636.013 555
636.019 605
636.026 690
636.032 621
636.039 627
636.045 583
636.052 534
636.058 630
636.064 685
636.071 683
636.077 727
636.084 733
636.090 704
636.097 666
636.103 671
636.109 549
636.116 616
636.122 697
636.129 683
636.135 671
636.142 628
636.148 526
636.154 641
636.161 656
636.167 575
636.174 757
636.180 747
636.187 599
636.193 701
636.199 689
636.206 569
636.212 582
636.219 680
636.225 654
636.232 777
636.238 772
636.244 668
636.251 731
636.257 728
636.264 674
636.270 775
636.277 877
636.283 763
636.289 766
636.296 739
636.302 755
636.309 990
636.315 964
636.322 929
636.328 1067
636.334 1000
636.341 746
636.347 803
636.354 904
636.360 878
636.367 1038
636.373 1087
636.379 881
636.386 829
636.392 823
636.399 789
636.405 909
636.412 896
636.418 762
636.424 676
636.431 776
636.437 726
636.444 810
636.450 862
636.457 784
636.463 835
636.469 886
636.476 764
636.482 655
636.489 706
636.495 626
636.502 666
636.508 630
636.514 616
636.521 681
636.527 669
636.534 584
636.540 593
636.547 719
636.553 661
636.559 638
636.566 649
636.572 585
636.579 647
636.585 694
636.592 543
636.598 609
636.604 668
636.611 652
636.617 602
636.624 673
636.630 559
636.637 616
636.643 607
636.649 472
636.656 547
636.662 587
636.669 523
636.675 526
636.682 530
636.688 480
636.694 516
636.701 598
636.707 506
636.714 552
636.720 629
636.727 515
636.733 563
636.739 638
636.746 507
636.752 498
636.759 557
636.765 533
636.772 523
636.778 581
636.785 515
636.791 561
636.797 639
636.804 569
636.810 568
636.817 580
636.823 457
636.830 541
636.836 552
636.842 496
636.849 513
636.855 546
636.862 466
636.868 501
636.875 581
636.881 541
636.887 577
636.894 534
636.900 489
636.907 550
636.913 579
636.920 496
636.926 522
636.932 539
636.939 582
636.945 641
636.952 598
636.958 517
636.965 577
636.971 592
636.977 499
636.984 553
636.990 524
636.997 462
637.003 553
637.010 615
637.016 525
637.022 554
637.029 537
637.035 493
637.042 589
637.048 594
637.055 583
637.061 600
637.068 641
637.074 564
637.080 661
637.087 713
637.093 595
637.100 530
637.106 590
637.113 571
637.119 604
637.125 632
637.132 569
637.138 635
637.145 632
637.151 527
637.158 570
637.164 568
637.170 511
637.177 602
637.183 664
637.190 561
637.196 646
637.203 630
637.209 522
637.215 545
637.222 570
637.228 546
637.235 670
637.241 692
637.248 577
637.254 679
637.261 675
637.267 596
637.273 590
637.280 640
637.286 634
637.293 656
637.299 651
637.306 532
637.312 631
637.318 655
637.325 679
637.331 708
637.338 624
637.344 545
637.351 749
637.357 856
637.363 656
637.370 674
637.376 774
637.383 720
637.389 824
637.396 832
637.402 745
637.409 744
637.415 724
637.421 633
637.428 729
637.434 794
637.441 615
637.447 662
637.454 681
637.460 661
637.466 718
637.473 680
637.479 606
637.486 659
637.492 695
637.499 565
637.505 631
637.511 671
637.518 584
637.524 575
637.531 671
637.537 632
637.544 695
637.550 723
637.557 559
637.563 592
637.569 693
637.576 627
637.582 648
637.589 624
637.595 533
637.602 558
637.608 612
637.614 464
637.621 461
637.627 564
637.634 531
637.640 599
637.647 602
637.653 532
637.659 493
637.666 554
637.672 491
637.679 615
637.685 617
637.692 529
637.698 567
637.705 632
637.711 483
637.717 546
637.724 593
637.730 537
637.737 589
637.743 613
637.750 491
637.756 569
637.762 619
637.769 512
637.775 543
637.782 608
637.788 479
637.795 521
637.801 581
637.807 475
637.814 569
637.820 626
637.827 501
637.833 552
637.840 611
637.846 490
637.853 545
637.859 585
637.865 508
637.872 577
637.878 616
637.885 558
637.891 567
637.898 627
637.904 469
637.910 533
637.917 574
637.923 512
637.930 518
637.936 618
637.943 527
637.949 590
637.956 620
637.962 541
637.968 535
637.975 622
637.981 488
637.988 571
637.994 584
638.001 529
638.007 582
638.013 581
638.020 464
638.026 599
638.033 610
638.039 556
638.046 584
638.052 630
638.059 537
638.065 532
638.071 567
638.078 536
638.084 591
638.091 594
638.097 550
638.104 594
638.110 629
638.116 516
638.123 607
638.129 702
638.136 633
638.142 677
638.149 645
638.155 484
638.162 591
638.168 628
638.174 628
638.181 754
638.187 685
638.194 638
638.200 685
638.207 732
638.213 637
638.219 767
638.226 713
638.232 644
638.239 687
638.245 661
638.252 587
638.258 694
638.265 739
638.271 651
638.277 710
638.284 729
638.290 675
638.297 688
638.303 694
638.310 661
638.316 662
638.323 682
638.329 645
638.335 735
638.342 688
638.348 642
638.355 763
638.361 775
638.368 680
638.374 781
638.380 850
638.387 781
638.393 805
638.400 785
638.406 655
638.413 613
638.419 790
638.426 608
638.432 672
638.438 661
638.445 649
638.451 703
638.458 761
638.464 679
638.471 756
638.477 759
638.484 647
638.490 640
638.496 684
638.503 640
638.509 722
638.516 718
638.522 549
638.529 577
638.535 580
638.541 506
638.548 526
638.554 573
638.561 617
638.567 730
638.574 698
638.580 549
638.587 629
638.593 717
638.599 632
638.606 788
638.612 711
638.619 658
638.625 703
638.632 715
638.638 632
638.645 604
638.651 620
638.657 511
638.664 592
638.670 622
638.677 567
638.683 607
638.690 636
638.696 547
638.702 631
638.709 657
638.715 562
638.722 519
638.728 593
638.735 515
638.741 533
638.748 569
638.754 510
638.760 546
638.767 609
638.773 502
638.780 571
638.786 613
638.793 511
638.799 575
638.806 633
638.812 540
638.818 630
638.825 627
638.831 516
638.838 556
638.844 598
638.851 497
638.857 571
638.864 562
638.870 502
638.876 586
638.883 598
638.889 535
638.896 591
638.902 693
638.909 551
638.915 589
638.921 652
638.928 534
638.934 597
638.941 604
638.947 495
638.954 560
638.960 605
638.967 548
638.973 554
638.979 611
638.986 486
638.992 549
638.999 572
639.005 557
639.012 590
639.018 681
639.025 517
639.031 580
639.037 587
639.044 525
639.050 569
639.057 703
639.063 528
639.070 572
639.076 612
639.083 495
639.089 549
639.095 585
639.102 492
639.108 576
639.115 602
639.121 603
639.128 660
639.134 684
639.141 570
639.147 607
639.153 651
639.160 550
639.166 641
639.173 692
639.179 607
639.186 613
639.192 585
639.199 561
639.205 560
639.211 682
639.218 557
639.224 621
639.231 650
639.237 646
639.244 736
639.250 724
639.257 603
639.263 755
639.269 816
639.276 631
639.282 766
639.289 794
639.295 651
639.302 704
639.308 804
639.315 697
639.321 745
639.327 786
639.334 805
639.340 812
639.347 769
639.353 713
639.360 835
639.366 925
639.373 983
639.379 1181
639.385 1287
639.392 1262
639.398 1444
639.405 1530
639.411 1690
639.418 1839
639.424 1868
639.431 1531
639.437 1436
639.443 1433
639.450 1207
639.456 1061
639.463 969
639.469 852
639.476 823
639.482 845
639.489 773
639.495 788
639.501 737
639.508 626
639.514 703
639.521 716
639.527 568
639.534 609
639.540 720
639.547 678
639.553 643
639.559 650
639.566 525
639.572 565
639.579 649
639.585 572
639.592 569
639.598 677
639.605 599
639.611 667
639.617 670
639.624 563
639.630 612
639.637 708
639.643 630
639.650 715
639.656 695
639.663 552
639.669 584
639.675 636
639.682 520
639.688 574
639.695 554
639.701 461
639.708 507
639.714 585
639.721 560
639.727 628
639.733 663
639.740 493
639.746 525
639.753 595
639.759 486
639.766 555
639.772 603
639.779 526
639.785 561
639.791 619
639.798 459
639.804 559
639.811 583
639.817 455
639.824 562
639.830 595
639.837 472
639.843 536
639.849 624
639.856 508
639.862 587
639.869 594
639.875 512
639.882 509
639.888 542
639.895 487
639.901 497
639.908 577
639.914 504
639.920 555
639.927 569
639.933 447
639.940 528
639.946 632
639.953 503
639.959 614
639.966 653
639.972 496
639.978 532
639.985 626
639.991 594
639.998 643
640.004 552
640.011 470
640.017 642
640.024 739
640.030 593
640.036 610
640.043 608
640.049 453
640.056 501
640.062 570
640.069 501
640.075 522
640.082 657
640.088 521
640.094 531
640.101 592
640.107 498
640.114 491
640.120 635
640.127 517
640.133 581
640.140 629
640.146 530
640.153 658
640.159 637
640.165 456
640.172 579
640.178 642
640.185 579
640.191 610
640.198 607
640.204 554
640.211 626
640.217 668
640.223 596
640.230 645
640.236 661
640.243 571
640.249 616
640.256 690
640.262 584
640.269 648
640.275 606
640.281 622
640.288 753
640.294 764
640.301 739
640.307 876
640.314 966
640.320 947
640.327 973
640.333 949
640.340 801
640.346 860
640.352 965
640.359 852
640.365 837
640.372 920
640.378 915
640.385 1068
640.391 1169
640.398 1096
640.404 1100
640.410 1163
640.417 1083
640.423 1156
640.430 1168
640.436 943
640.443 1015
640.449 994
640.456 792
640.462 760
640.469 817
640.475 732
640.481 821
640.488 788
640.494 659
640.501 742
640.507 652
640.514 526
640.520 629
640.527 791
640.533 648
640.539 631
640.546 652
640.552 635
640.559 730
640.565 750
640.572 634
640.578 714
640.585 671
640.591 606
640.598 648
640.604 733
640.610 567
640.617 594
640.623 637
640.630 546
640.636 614
640.643 706
640.649 710
640.656 735
640.662 647
640.668 557
640.675 611
640.681 620
640.688 525
640.694 528
640.701 569
640.707 492
640.714 545
640.720 586
640.727 517
640.733 567
640.739 577
640.746 485
640.752 543
640.759 593
640.765 520
640.772 531
640.778 545
640.785 470
640.791 475
640.798 585
640.804 536
640.810 563
640.817 590
640.823 546
640.830 553
640.836 626
640.843 524
640.849 527
640.856 596
640.862 540
640.868 616
640.875 640
640.881 482
640.888 520
640.894 541
640.901 559
640.907 639
640.914 603
640.920 515
640.927 536
640.933 563
640.939 521
640.946 587
640.952 581
640.959 560
640.965 571
640.972 598
640.978 515
640.985 608
640.991 631
640.998 458
641.004 528
641.010 569
641.017 490
641.023 515
641.030 496
641.036 518
641.043 535
641.049 614
641.056 521
641.062 563
641.069 611
641.075 523
641.081 554
641.088 599
641.094 473
641.101 598
641.107 656
641.114 509
641.120 562
641.127 684
641.133 521
641.139 625
641.146 642
641.152 577
641.159 626
641.165 584
641.172 518
641.178 588
641.185 582
641.191 439
641.198 601
641.204 642
641.210 526
641.217 651
641.223 662
641.230 510
641.236 611
641.243 615
641.249 551
641.256 643
641.262 724
641.269 678
641.275 724
641.281 672
641.288 563
641.294 609
641.301 755
641.307 660
641.314 702
641.320 720
641.327 618
641.333 667
641.340 795
641.346 678
641.352 762
641.359 855
641.365 717
641.372 763
641.378 918
641.385 798
641.391 905
641.398 926
641.404 773
641.411 881
641.417 877
641.423 846
641.430 809
641.436 766
641.443 669
641.449 874
641.456 935
641.462 830
641.469 916
641.475 802
641.482 639
641.488 666
641.494 669
641.501 626
641.507 725
641.514 638
641.520 539
641.527 601
641.533 610
641.540 598
641.546 544
641.553 602
641.559 566
641.565 620
641.572 704
641.578 644
641.585 656
641.591 655
641.598 611
641.604 662
641.611 692
641.617 547
641.624 569
641.630 553
641.636 492
641.643 600
641.649 641
641.656 490
641.662 557
641.669 557
641.675 586
641.682 678
641.688 607
641.695 521
641.701 576
641.707 623
641.714 539
641.720 602
641.727 627
641.733 546
641.740 608
641.746 580
641.753 536
641.759 582
641.766 607
641.772 508
641.779 623
641.785 688
641.791 579
641.798 610
641.804 581
641.811 491
641.817 538
641.824 543
641.830 482
641.837 563
641.843 609
641.850 565
641.856 638
641.862 594
641.869 530
641.875 607
641.882 572
641.888 475
641.895 548
641.901 625
641.908 569
641.914 638
641.921 656
641.927 576
641.933 579
641.940 642
641.946 530
641.953 638
641.959 730
641.966 539
641.972 494
641.979 609
641.985 585
641.992 611
641.998 635
642.005 639
642.011 705
642.017 633
642.024 510
642.030 611
642.037 594
642.043 498
642.050 566
642.056 611
642.063 603
642.069 629
642.076 694
642.082 562
642.088 611
642.095 652
642.101 638
642.108 670
642.114 558
642.121 462
642.127 542
642.134 637
642.140 595
642.147 629
642.153 647
642.160 610
642.166 645
642.172 671
642.179 505
642.185 567
642.192 611
642.198 576
642.205 588
642.211 726
642.218 628
642.224 660
642.231 681
642.237 625
642.243 634
642.250 669
642.256 605
642.263 709
642.269 735
642.276 625
642.282 595
642.289 564
642.295 607
642.302 675
642.308 702
642.315 600
642.321 767
642.327 792
642.334 795
642.340 761
642.347 738
642.353 737
642.360 719
642.366 756
642.373 647
642.379 686
642.386 732
642.392 649
642.398 794
642.405 839
642.411 805
642.418 808
642.424 793
642.431 712
642.437 829
642.444 868
642.450 683
642.457 608
642.463 673
642.470 521
642.476 538
642.482 594
642.489 521
642.495 751
642.502 689
642.508 585
642.515 660
642.521 743
642.528 525
642.534 585
642.541 643
642.547 538
642.554 618
642.560 611
642.566 491
642.573 497
642.579 589
642.586 573
642.592 641
642.599 644
642.605 519
642.612 537
642.618 597
642.625 515
642.631 515
642.638 635
642.644 499
642.650 563
642.657 549
642.663 512
642.670 535
642.676 554
642.683 502
642.689 539
642.696 595
642.702 550
642.709 538
642.715 554
642.722 471
642.728 511
642.734 545
642.741 435
642.747 558
642.754 554
642.760 500
642.767 508
642.773 545
642.780 490
642.786 486
642.793 571
642.799 470
642.806 511
642.812 583
642.818 540
642.825 586
642.831 599
642.838 487
642.844 586
642.851 628
642.857 559
642.864 594
642.870 633
642.877 560
642.883 590
642.890 586
642.896 526
642.902 606
642.909 618
642.915 513
642.922 528
642.928 620
642.935 510
642.941 551
642.948 561
642.954 446
642.961 594
642.967 566
642.974 466
642.980 520
642.986 657
642.993 539
642.999 615
643.006 599
643.012 529
643.019 611
643.025 647
643.032 541
643.038 562
643.045 590
643.051 501
643.058 531
643.064 559
643.070 510
643.077 523
643.083 586
643.090 579
643.096 613
643.103 634
643.109 535
643.116 684
643.122 715
643.129 619
643.135 645
643.142 572
643.148 512
643.154 616
643.161 632
643.167 560
643.174 617
643.180 649
643.187 499
643.193 570
643.200 609
643.206 539
643.213 602
643.219 713
643.226 612
643.232 626
643.239 639
643.245 585
643.251 565
643.258 698
643.264 703
643.271 749
643.277 729
643.284 638
643.290 708
643.297 718
643.303 596
643.310 628
643.316 681
643.323 598
643.329 674
643.335 667
643.342 602
643.348 725
643.355 788
643.361 723
643.368 721
643.374 769
643.381 741
643.387 737
643.394 704
643.400 666
643.407 772
643.413 903
643.420 832
643.426 793
643.432 748
643.439 640
643.445 674
643.452 765
643.458 646
643.465 627
643.471 598
643.478 637
643.484 795
643.491 879
643.497 730
643.504 702
643.510 702
643.516 570
643.523 666
643.529 682
643.536 745
643.542 700
643.549 700
643.555 651
643.562 835
643.568 817
643.575 618
643.581 708
643.588 718
643.594 651
643.601 688
643.607 667
643.613 538
643.620 646
643.626 703
643.633 555
643.639 595
643.646 632
643.652 520
643.659 551
643.665 587
643.672 522
643.678 569
643.685 613
643.691 497
643.698 586
643.704 586
643.710 518
643.717 631
643.723 566
643.730 515
643.736 547
643.743 584
643.749 499
643.756 558
643.762 540
643.769 490
643.775 605
643.782 643
643.788 532
643.795 557
643.801 588
643.807 525
643.814 576
643.820 674
643.827 606
643.833 610
643.840 621
643.846 514
643.853 551
643.859 578
643.866 516
643.872 614
643.879 621
643.885 588
643.892 638
643.898 597
643.904 543
643.911 594
643.917 587
643.924 547
643.930 636
643.937 652
643.943 552
643.950 591
643.956 722
643.963 740
643.969 990
643.976 1219
643.982 1317
643.989 1489
643.995 1981
644.001 2798
644.008 3468
644.014 4143
644.021 4452
644.027 4636
644.034 4588
644.040 4289
644.047 3930
644.053 3612
644.060 2946
644.066 2662
644.073 2434
644.079 2133
644.086 2151
644.092 1803
644.098 1340
644.105 1288
644.111 1197
644.118 967
644.124 916
644.131 796
644.137 727
644.144 792
644.150 814
644.157 710
644.163 793
644.170 776
644.176 737
644.183 814
644.189 882
644.196 782
644.202 758
644.208 764
644.215 737
644.221 847
644.228 848
644.234 774
644.241 900
644.247 820
644.254 745
644.260 734
644.267 701
644.273 630
644.280 780
644.286 836
644.293 744
644.299 857
644.305 917
644.312 837
644.318 858
644.325 764
644.331 672
644.338 738
644.344 750
644.351 727
644.357 853
644.364 978
644.370 862
644.377 972
644.383 992
644.390 935
644.396 1074
644.403 1083
644.409 961
644.415 1036
644.422 1115
644.428 1162
644.435 1243
644.441 1121
644.448 927
644.454 971
644.461 959
644.467 771
644.474 856
644.480 955
644.487 842
644.493 813
644.500 675
644.506 609
644.513 642
644.519 682
644.525 539
644.532 633
644.538 703
644.545 721
644.551 746
644.558 761
644.564 620
644.571 660
644.577 702
644.584 618
644.590 698
644.597 692
644.603 590
644.610 602
644.616 618
644.623 559
644.629 590
644.635 620
644.642 549
644.648 630
644.655 679
644.661 588
644.668 602
644.674 606
644.681 502
644.687 537
644.694 626
644.700 568
644.707 672
644.713 600
644.720 498
644.726 595
644.733 604
644.739 505
644.745 494
644.752 557
644.758 512
644.765 563
644.771 613
644.778 531
644.784 542
644.791 614
644.797 554
644.804 598
644.810 582
644.817 545
644.823 596
644.830 586
644.836 550
644.843 590
644.849 599
644.855 518
644.862 513
644.868 594
644.875 480
644.881 557
644.888 615
644.894 533
644.901 544
644.907 531
644.914 473
644.920 573
644.927 662
644.933 674
644.940 762
644.946 717
644.953 571
644.959 624
644.966 696
644.972 616
644.978 696
644.985 805
644.991 840
644.998 1062
645.004 1169
645.011 1171
645.017 1447
645.024 1953
645.030 2316
645.037 2197
645.043 1901
645.050 1639
645.056 1461
645.063 1285
645.069 1198
645.076 1160
645.082 1154
645.088 814
645.095 752
645.101 890
645.108 812
645.114 764
645.121 783
645.127 628
645.134 694
645.140 739
645.147 628
645.153 694
645.160 725
645.166 659
645.173 719
645.179 691
645.186 615
645.192 553
645.199 610
645.205 595
645.211 646
645.218 697
645.224 676
645.231 739
645.237 750
645.244 673
645.250 658
645.257 707
645.263 698
645.270 741
645.276 772
645.283 730
645.289 825
645.296 771
645.302 710
645.309 765
645.315 819
645.322 680
645.328 694
645.334 782
645.341 644
645.347 671
645.354 692
645.360 722
645.367 802
645.373 912
645.380 869
645.386 834
645.393 923
645.399 825
645.406 821
645.412 827
645.419 756
645.425 886
645.432 1079
645.438 947
645.445 907
645.451 762
645.458 675
645.464 751
645.470 773
645.477 720
645.483 649
645.490 794
645.496 736
645.503 749
645.509 747
645.516 679
645.522 652
645.529 693
645.535 603
645.542 686
645.548 728
645.555 759
645.561 812
645.568 761
645.574 602
645.581 631
645.587 652
645.593 625
645.600 652
645.606 638
645.613 531
645.619 570
645.626 647
645.632 571
645.639 694
645.645 739
645.652 611
645.658 665
645.665 659
645.671 628
645.678 783
645.684 722
645.691 560
645.697 607
645.704 751
645.710 657
645.717 761
645.723 754
645.729 607
645.736 641
645.742 684
645.749 563
645.755 681
645.762 668
645.768 662
645.775 659
645.781 644
645.788 593
645.794 579
645.801 602
645.807 531
645.814 587
645.820 683
645.827 622
645.833 700
645.840 682
645.846 547
645.853 589
645.859 566
645.865 501
645.872 528
645.878 600
645.885 559
645.891 567
645.898 558
645.904 499
645.911 544
645.917 562
645.924 484
645.930 561
645.937 583
645.943 576
645.950 609
645.956 734
645.963 539
645.969 563
645.976 595
645.982 492
645.989 562
645.995 755
646.002 726
646.008 818
646.014 845
646.021 740
646.027 880
646.034 1056
646.040 1103
646.047 1266
646.053 1225
646.060 957
646.066 889
646.073 823
646.079 777
646.086 866
646.092 861
646.099 683
646.105 715
646.112 744
646.118 637
646.125 640
646.131 663
646.138 646
646.144 661
646.151 687
646.157 556
646.163 603
646.170 599
646.176 489
646.183 657
646.189 625
646.196 567
646.202 645
646.209 621
646.215 510
646.222 608
646.228 700
646.235 592
646.241 688
646.248 683
646.254 558
646.261 571
646.267 749
646.274 667
646.280 697
646.287 631
646.293 510
646.300 663
646.306 730
646.312 657
646.319 801
646.325 803
646.332 662
646.338 714
646.345 810
646.351 745
646.358 701
646.364 675
646.371 707
646.377 883
646.384 1033
646.390 879
646.397 1028
646.403 942
646.410 844
646.416 909
646.423 1022
646.429 978
646.436 897
646.442 863
646.449 750
646.455 844
646.462 848
646.468 663
646.474 724
646.481 740
646.487 711
646.494 781
646.500 756
646.507 591
646.513 714
646.520 726
646.526 717
646.533 858
646.539 874
646.546 750
646.552 815
646.559 806
646.565 728
646.572 723
646.578 751
646.585 641
646.591 706
646.598 698
646.604 597
646.611 606
646.617 593
646.624 507
646.630 569
646.636 656
646.643 561
646.649 683
646.656 683
646.662 557
646.669 642
646.675 677
646.682 595
646.688 627
646.695 673
646.701 543
646.708 603
646.714 588
646.721 523
646.727 570
646.734 651
646.740 550
646.747 641
646.753 675
646.760 539
646.766 619
646.773 613
646.779 490
646.786 545
646.792 621
646.799 556
646.805 581
646.811 636
646.818 568
646.824 609
646.831 659
646.837 608
646.844 634
646.850 659
646.857 536
646.863 607
646.870 611
646.876 534
646.883 577
646.889 559
646.896 529
646.902 601
646.909 540
646.915 512
646.922 600
646.928 596
646.935 483
646.941 571
646.948 631
646.954 625
646.961 673
646.967 619
646.974 510
646.980 637
646.987 643
646.993 536
646.999 574
647.006 647
647.012 567
647.019 593
647.025 680
647.032 682
647.038 826
647.045 753
647.051 545
647.058 691
647.064 719
647.071 632
647.077 651
647.084 619
647.090 465
647.097 560
647.103 629
647.110 526
647.116 555
647.123 618
647.129 495
647.136 605
647.142 584
647.149 565
647.155 662
647.162 725
647.168 537
647.175 589
647.181 613
647.187 562
647.194 527
647.200 606
647.207 497
647.213 569
647.220 708
647.226 646
647.233 625
647.239 623
647.246 536
647.252 612
647.259 665
647.265 649
647.272 743
647.278 744
647.285 608
647.291 764
647.298 893
647.304 731
647.311 755
647.317 896
647.324 858
647.330 835
647.337 848
647.343 744
647.350 905
647.356 962
647.363 740
647.369 827
647.376 878
647.382 788
647.388 750
647.395 821
647.401 740
647.408 821
647.414 929
647.421 825
647.427 837
647.434 867
647.440 733
647.447 761
647.453 828
647.460 775
647.466 870
647.473 898
647.479 801
647.486 919
647.492 867
647.499 678
647.505 727
647.512 716
647.518 619
647.525 683
647.531 693
647.538 659
647.544 698
647.551 748
647.557 649
647.564 687
647.570 739
647.577 597
647.583 564
647.590 625
647.596 585
647.603 566
647.609 592
647.615 480
647.622 541
647.628 595
647.635 529
647.641 562
647.648 623
647.654 523
647.661 654
647.667 699
647.674 558
647.680 582
647.687 617
647.693 586
647.700 613
647.706 636
647.713 618
647.719 607
647.726 605
647.732 549
647.739 591
647.745 589
647.752 452
647.758 518
647.765 562
647.771 424
647.778 561
647.784 560
647.791 523
647.797 519
647.804 558
647.810 523
647.817 515
647.823 550
647.830 512
647.836 540
647.842 561
647.849 542
647.855 588
647.862 599
647.868 497
647.875 629
647.881 661
647.888 588
647.894 618
647.901 591
647.907 458
647.914 529
647.920 646
647.927 548
647.933 615
647.940 616
647.946 489
647.953 521
647.959 552
647.966 481
647.972 519
647.979 632
647.985 616
647.992 660
647.998 700
648.005 650
648.011 816
648.018 770
648.024 647
648.031 728
648.037 801
648.044 711
648.050 708
648.057 714
648.063 595
648.070 593
648.076 573
648.083 519
648.089 594
648.096 621
648.102 538
648.108 616
648.115 667
648.121 583
648.128 587
648.134 596
648.141 557
648.147 646
648.154 720
648.160 618
648.167 629
648.173 602
648.180 528
648.186 624
648.193 628
648.199 607
648.206 652
648.212 712
648.219 660
648.225 792
648.232 785
648.238 594
648.245 753
648.251 796
648.258 672
648.264 683
648.271 749
648.277 573
648.284 690
648.290 769
648.297 700
648.303 766
648.310 763
648.316 706
648.323 784
648.329 807
648.336 697
648.342 706
648.349 759
648.355 786
648.362 799
648.368 844
648.375 693
648.381 789
648.388 837
648.394 744
648.400 815
648.407 948
648.413 876
648.420 949
648.426 905
648.433 762
648.439 756
648.446 810
648.452 723
648.459 809
648.465 748
648.472 746
648.478 785
648.485 780
648.491 686
648.498 794
648.504 818
648.511 594
648.517 645
648.524 658
648.530 694
648.537 669
648.543 652
648.550 498
648.556 590
648.563 623
648.569 538
648.576 552
648.582 586
648.589 513
648.595 589
648.602 680
648.608 537
648.615 635
648.621 639
648.628 531
648.634 541
648.641 582
648.647 507
648.654 630
648.660 706
648.667 624
648.673 658
648.680 667
648.686 572
648.693 573
648.699 607
648.706 461
648.712 520
648.719 583
648.725 538
648.732 586
648.738 639
648.744 493
648.751 546
648.757 600
648.764 475
648.770 516
648.777 592
648.783 524
648.790 655
648.796 589
648.803 523
648.809 548
648.816 591
648.822 536
648.829 575
648.835 586
648.842 552
648.848 654
648.855 601
648.861 506
648.868 565
648.874 582
648.881 541
648.887 542
648.894 575
648.900 513
648.907 537
648.913 600
648.920 430
648.926 520
648.933 561
648.939 557
648.946 606
648.952 651
648.959 487
648.965 554
648.972 540
648.978 504
648.985 609
648.991 588
648.998 584
649.004 729
649.011 641
649.017 521
649.024 611
649.030 654
649.037 577
649.043 624
649.050 552
649.056 547
649.063 606
649.069 670
649.076 546
649.082 675
649.089 726
649.095 570
649.102 615
649.108 628
649.115 546
649.121 593
649.128 666
649.134 563
649.141 641
649.147 653
649.154 568
649.160 555
649.167 594
649.173 572
649.179 598
649.186 645
649.192 553
649.199 599
649.205 746
649.212 641
649.218 629
649.225 619
649.231 559
649.238 551
649.244 576
649.251 544
649.257 603
649.264 775
649.270 772
649.277 854
649.283 876
649.290 778
649.296 941
649.303 1002
649.309 861
649.316 911
649.322 996
649.329 893
649.335 934
649.342 991
649.348 835
649.355 781
649.361 689
649.368 671
649.374 832
649.381 819
649.387 794
649.394 885
649.400 955
649.407 878
649.413 839
649.420 909
649.426 859
649.433 996
649.439 1077
649.446 967
649.452 1098
649.459 1163
649.465 1020
649.472 1136
649.478 1087
649.485 943
649.491 993
649.498 903
649.504 743
649.511 853
649.517 909
649.524 711
649.530 666
649.537 720
649.543 612
649.550 613
649.556 600
649.563 530
649.569 628
649.576 643
649.582 509
649.589 626
649.595 660
649.602 550
649.608 591
649.615 570
649.621 528
649.628 541
649.634 567
649.641 484
649.647 522
649.654 567
649.660 550
649.667 565
649.673 598
649.680 577
649.686 581
649.693 629
649.699 475
649.706 533
649.712 618
649.719 595
649.725 604
649.732 524
649.738 438
649.745 519
649.751 570
649.758 491
649.764 520
649.771 574
649.777 570
649.784 671
649.790 677
649.797 555
649.803 567
649.810 636
649.816 551
649.823 606
649.829 618
649.836 528
649.842 558
649.849 644
649.855 570
649.862 737
649.868 734
649.874 583
649.881 612
649.887 585
649.894 487
649.900 549
649.907 608
649.913 441
649.920 589
649.926 631
649.933 549
649.939 520
649.946 554
649.952 534
649.959 588
649.965 598
649.972 599
649.978 811
649.985 1021
649.991 1175
649.998 1806
650.004 2586
650.011 3219
650.017 4067
650.024 5230
650.030 6113
650.037 7291
650.043 8007
650.050 8120
650.056 7744
650.063 7154
650.069 6327
650.076 5290
650.082 4556
650.089 4012
650.095 3374
650.102 2468
650.108 1929
650.115 1728
650.121 1484
650.128 1208
650.134 1116
650.141 1030
650.147 864
650.154 934
650.160 948
650.167 725
650.173 799
650.180 826
650.186 720
650.193 709
650.199 731
650.206 642
650.212 706
650.219 823
650.225 737
650.232 770
650.238 907
650.245 842
650.251 891
650.258 930
650.264 855
650.271 1092
650.277 1414
650.284 1539
650.290 2153
650.297 2815
650.303 3516
650.310 4384
650.316 4842
650.323 5373
650.329 6115
650.336 6300
650.342 5646
650.349 5196
650.355 4637
650.362 3994
650.368 3689
650.375 3251
650.381 2938
650.388 2964
650.394 2805
650.401 2613
650.407 2310
650.414 1752
650.420 1562
650.427 1517
650.433 1361
650.440 1064
650.446 1060
650.453 1297
650.459 1288
650.466 1382
650.472 1169
650.479 833
650.485 871
650.492 983
650.498 896
650.505 864
650.511 814
650.518 645
650.524 754
650.531 777
650.537 700
650.544 759
650.550 761
650.557 713
650.563 714
650.570 685
650.576 597
650.583 607
650.589 660
650.596 595
650.602 664
650.609 673
650.615 565
650.622 579
650.628 651
650.635 519
650.641 558
650.648 611
650.654 530
650.661 554
650.667 707
650.674 580
650.680 665
650.687 641
650.693 585
650.700 623
650.706 667
650.713 509
650.719 534
650.726 596
650.732 465
650.739 592
650.745 653
650.752 485
650.758 515
650.765 571
650.771 497
650.778 568
650.784 577
650.791 541
650.797 549
650.804 587
650.810 554
650.817 619
650.823 672
650.830 555
650.836 572
650.843 589
650.849 471
650.856 649
650.862 640
650.869 513
650.875 541
650.882 593
650.888 592
650.895 597
650.901 603
650.908 507
650.914 618
650.921 678
650.927 586
650.934 603
650.940 580
650.947 572
650.953 712
650.960 654
650.966 597
650.973 650
650.979 756
650.986 740
650.992 881
650.999 995
651.005 1099
651.012 1377
651.018 1500
651.025 1636
651.032 2063
651.038 2499
651.045 2828
651.051 2948
651.058 2778
651.064 2465
651.071 2288
651.077 2209
651.084 1999
651.090 1856
651.097 1685
651.103 1156
651.110 973
651.116 1019
651.123 1014
651.129 986
651.136 960
651.142 839
651.149 784
651.155 734
651.162 639
651.168 696
651.175 731
651.181 595
651.188 732
651.194 786
651.201 621
651.207 685
651.214 707
651.220 598
651.227 713
651.233 797
651.240 692
651.246 714
651.253 808
651.259 800
651.266 838
651.272 832
651.279 894
651.285 1139
651.292 1342
651.298 1422
651.305 1640
651.311 1862
651.318 2076
651.324 2451
651.331 2604
651.337 2235
651.344 2225
651.350 2440
651.357 2430
651.363 2289
651.370 2106
651.376 1863
651.383 1760
651.389 1535
651.396 1357
651.402 1412
651.409 1371
651.415 1053
651.422 1077
651.428 1184
651.435 1056
651.441 1000
651.448 988
651.454 966
651.461 872
651.467 857
651.474 760
651.480 769
651.487 791
651.493 611
651.500 688
651.506 761
651.513 632
651.519 699
651.526 770
651.532 587
651.539 649
651.545 652
651.552 632
651.558 662
651.565 669
651.571 535
651.578 618
651.584 622
651.591 572
651.597 670
651.604 673
651.610 555
651.617 617
651.623 680
651.630 547
651.636 529
651.643 543
651.649 504
651.656 591
651.662 603
651.669 540
651.675 607
651.682 605
651.688 611
651.695 729
651.701 677
651.708 582
651.714 699
651.721 621
651.727 481
651.734 533
651.741 608
651.747 607
651.754 628
651.760 597
651.767 512
651.773 582
651.780 596
651.786 462
651.793 579
651.799 614
651.806 588
651.812 666
651.819 591
651.825 488
651.832 525
651.838 613
651.845 480
651.851 539
651.858 596
651.864 546
651.871 593
651.877 589
651.884 472
651.890 566
651.897 606
651.903 559
651.910 573
651.916 609
651.923 503
651.929 519
651.936 551
651.942 458
651.949 546
651.955 584
651.962 554
651.968 649
651.975 734
651.981 636
651.988 762
651.994 808
652.001 755
652.007 799
652.014 786
652.020 868
652.027 964
652.033 1022
652.040 912
652.046 980
652.053 1277
652.059 1213
652.066 1282
652.072 1161
652.079 901
652.085 830
652.092 818
652.098 743
652.105 691
652.111 748
652.118 652
652.124 703
652.131 754
652.137 638
652.144 664
652.150 720
652.157 652
652.163 631
652.170 642
652.177 654
652.183 719
652.190 714
652.196 644
652.203 745
652.209 726
652.216 644
652.222 606
652.229 747
652.235 704
652.242 735
652.248 774
652.255 536
652.261 582
652.268 706
652.274 703
652.281 790
652.287 856
652.294 785
652.300 976
652.307 1018
652.313 987
652.320 1131
652.326 1330
652.333 1170
652.339 1213
652.346 1207
652.352 1139
652.359 1076
652.365 883
652.372 770
652.378 829
652.385 813
652.391 726
652.398 851
652.404 762
652.411 653
652.417 741
652.424 814
652.430 718
652.437 838
652.443 819
652.450 729
652.456 750
652.463 758
652.469 633
652.476 591
652.482 725
652.489 571
652.495 623
652.502 669
652.508 604
652.515 684
652.522 682
652.528 649
652.535 706
652.541 782
652.548 669
652.554 628
652.561 664
652.567 559
652.574 570
652.580 742
652.587 574
652.593 587
652.600 621
652.606 539
652.613 571
652.619 630
652.626 516
652.632 556
652.639 671
652.645 641
652.652 686
652.658 626
652.665 460
652.671 587
652.678 614
652.684 546
652.691 494
652.697 578
652.704 586
652.710 653
652.717 659
652.723 574
652.730 616
652.736 636
652.743 495
652.749 489
652.756 633
652.762 485
652.769 556
652.775 606
652.782 537
652.788 647
652.795 666
652.801 539
652.808 636
652.815 598
652.821 479
652.828 531
652.834 606
652.841 484
652.847 584
652.854 630
652.860 554
652.867 558
652.873 592
652.880 504
652.886 672
652.893 654
652.899 465
652.906 530
652.912 592
652.919 525
652.925 584
652.932 563
652.938 511
652.945 654
652.951 695
652.958 580
652.964 575
652.971 629
652.977 620
652.984 683
652.990 767
652.997 600
653.003 696
653.010 757
653.016 625
653.023 679
653.029 762
653.036 600
653.042 654
653.049 665
653.055 622
653.062 729
653.068 768
653.075 644
653.082 715
653.088 754
653.095 646
653.101 770
653.108 672
653.114 588
653.121 507
653.127 534
653.134 527
653.140 610
653.147 648
653.153 538
653.160 574
653.166 655
653.173 551
653.179 562
653.186 730
653.192 572
653.199 744
653.205 739
653.212 579
653.218 708
653.225 698
653.231 521
653.238 548
653.244 597
653.251 607
653.257 606
653.264 593
653.270 510
653.277 570
653.283 627
653.290 627
653.296 646
653.303 672
653.310 577
653.316 687
653.323 747
653.329 665
653.336 755
653.342 800
653.349 635
653.355 768
653.362 857
653.368 704
653.375 817
653.381 807
653.388 674
653.394 789
653.401 879
653.407 801
653.414 807
653.420 884
653.427 885
653.433 951
653.440 853
653.446 774
653.453 821
653.459 826
653.466 683
653.472 731
653.479 768
653.485 682
653.492 685
653.498 734
653.505 617
653.511 665
653.518 783
653.524 666
653.531 713
653.538 675
653.544 557
653.551 588
653.557 651
653.564 567
653.570 656
653.577 699
653.583 593
653.590 649
653.596 608
653.603 519
653.609 610
653.616 609
653.622 604
653.629 609
653.635 653
653.642 507
653.648 557
653.655 677
653.661 566
653.668 595
653.674 598
653.681 453
653.687 528
653.694 632
653.700 612
653.707 657
653.713 653
653.720 558
653.726 572
653.733 642
653.740 542
653.746 600
653.753 661
653.759 514
653.766 556
653.772 553
653.779 442
653.785 578
653.792 584
653.798 493
653.805 731
653.811 680
653.818 514
653.824 576
653.831 629
653.837 519
653.844 580
653.850 622
653.857 563
653.863 636
653.870 619
653.876 537
653.883 637
653.889 672
653.896 565
653.902 647
653.909 654
653.915 552
653.922 572
653.929 599
653.935 578
653.942 666
653.948 675
653.955 544
653.961 616
653.968 646
653.974 550
653.981 609
653.987 706
653.994 601
654.000 642
654.007 726
654.013 674
654.020 707
654.026 757
654.033 804
654.039 900
654.046 1039
654.052 859
654.059 813
654.065 851
654.072 734
654.078 655
654.085 713
654.091 664
654.098 649
654.104 573
654.111 588
654.118 681
654.124 769
654.131 618
654.137 653
654.144 725
654.150 578
654.157 648
654.163 655
654.170 594
654.176 654
654.183 644
654.189 538
654.196 617
654.202 612
654.209 573
654.215 627
654.222 691
654.228 643
654.235 589
654.241 612
654.248 552
654.254 688
654.261 727
654.267 595
654.274 646
654.280 749
654.287 740
654.294 715
654.300 702
654.307 556
654.313 591
654.320 750
654.326 701
654.333 725
654.339 774
654.346 808
654.352 944
654.359 890
654.365 843
654.372 908
654.378 896
654.385 763
654.391 814
654.398 916
654.404 771
654.411 849
654.417 941
654.424 786
654.430 722
654.437 697
654.443 677
654.450 789
654.457 806
654.463 738
654.470 703
654.476 802
654.483 726
654.489 762
654.496 775
654.502 666
654.509 661
654.515 700
654.522 599
654.528 700
654.535 698
654.541 624
654.548 623
654.554 654
654.561 614
654.567 634
654.574 632
654.580 572
654.587 658
654.593 630
654.600 577
654.606 604
654.613 642
654.620 533
654.626 576
654.633 585
654.639 505
654.646 553
654.652 649
654.659 583
654.665 595
654.672 613
654.678 517
654.685 553
654.691 605
654.698 477
654.704 517
654.711 689
654.717 581
654.724 614
654.730 558
654.737 586
654.743 686
654.750 722
654.756 519
654.763 542
654.770 578
654.776 514
654.783 622
654.789 666
654.796 553
654.802 626
654.809 605
654.815 540
654.822 552
654.828 608
654.835 530
654.841 567
654.848 625
654.854 527
654.861 574
654.867 676
654.874 511
654.880 579
654.887 614
654.893 585
654.900 626
654.906 645
654.913 513
654.920 608
654.926 643
654.933 539
654.939 603
654.946 598
654.952 521
654.959 659
654.965 678
654.972 594
654.978 641
654.985 710
654.991 614
654.998 622
655.004 688
655.011 597
655.017 653
655.024 732
655.030 671
655.037 625
655.043 762
655.050 624
655.057 659
655.063 632
655.070 480
655.076 566
655.083 675
655.089 539
655.096 610
655.102 657
655.109 593
655.115 610
655.122 619
655.128 576
655.135 661
655.141 771
655.148 596
655.154 635
655.161 661
655.167 537
655.174 587
655.180 648
655.187 644
655.193 705
655.200 630
655.207 488
655.213 597
655.220 661
655.226 575
655.233 594
655.239 654
655.246 591
655.252 570
655.259 615
655.265 655
655.272 712
655.278 703
655.285 620
655.291 738
655.298 783
655.304 785
655.311 843
655.317 816
655.324 717
655.330 810
655.337 962
655.344 901
655.350 1037
655.357 1376
655.363 1384
655.370 1494
655.376 1602
655.383 1621
655.389 1606
655.396 1688
655.402 1419
655.409 1321
655.415 1288
655.422 1016
655.428 1044
655.435 942
655.441 770
655.448 719
655.454 846
655.461 815
655.468 816
655.474 814
655.481 636
655.487 786
655.494 714
655.500 662
655.507 649
655.513 755
655.520 654
655.526 647
655.533 653
655.539 568
655.546 623
655.552 643
655.559 553
655.565 606
655.572 642
655.578 583
655.585 613
655.591 660
655.598 585
655.605 645
655.611 724
655.618 601
655.624 554
655.631 625
655.637 535
655.644 575
655.650 652
655.657 524
655.663 537
655.670 602
655.676 511
655.683 576
655.689 681
655.696 576
655.702 607
655.709 639
655.715 568
655.722 627
655.729 599
655.735 516
655.742 548
655.748 543
655.755 515
655.761 535
655.768 582
655.774 517
655.781 578
655.787 632
655.794 473
655.800 516
655.807 617
655.813 525
655.820 626
655.826 597
655.833 454
655.839 548
655.846 599
655.853 621
655.859 589
655.866 586
655.872 502
655.879 565
655.885 594
655.892 555
655.898 591
655.905 575
655.911 524
655.918 623
655.924 648
655.931 498
655.937 581
655.944 631
655.950 461
655.957 565
655.964 555
655.970 551
655.977 591
655.983 594
655.990 531
655.996 565
656.003 617
656.009 565
656.016 614
656.022 742
656.029 716
656.035 935
656.042 1174
656.048 1294
656.055 1313
656.061 1184
656.068 944
656.074 1012
656.081 1172
656.088 1108
656.094 1042
656.101 1046
656.107 832
656.114 817
656.120 753
656.127 671
656.133 737
656.140 858
656.146 694
656.153 793
656.159 724
656.166 552
656.172 567
656.179 627
656.185 585
656.192 646
656.199 638
656.205 608
656.212 644
656.218 643
656.225 569
656.231 603
656.238 706
656.244 640
656.251 654
656.257 690
656.264 577
656.270 594
656.277 664
656.283 608
656.290 692
656.296 668
656.303 586
656.310 626
656.316 671
656.323 556
656.329 724
656.336 810
656.342 828
656.349 860
656.355 806
656.362 824
656.368 915
656.375 934
656.381 940
656.388 1036
656.394 1000
656.401 929
656.407 914
656.414 852
656.421 822
656.427 901
656.434 854
656.440 647
656.447 640
656.453 690
656.460 647
656.466 769
656.473 784
656.479 703
656.486 697
656.492 750
656.499 668
656.505 662
656.512 612
656.518 580
656.525 669
656.532 677
656.538 531
656.545 578
656.551 627
656.558 592
656.564 665
656.571 660
656.577 649
656.584 715
656.590 587
656.597 495
656.603 583
656.610 617
656.616 547
656.623 658
656.629 657
656.636 523
656.643 584
656.649 589
656.656 465
656.662 578
656.669 626
656.675 536
656.682 582
656.688 693
656.695 618
656.701 538
656.708 601
656.714 534
656.721 621
656.727 660
656.734 586
656.741 584
656.747 692
656.754 555
656.760 571
656.767 596
656.773 546
656.780 594
656.786 581
656.793 535
656.799 555
656.806 537
656.812 505
656.819 544
656.825 605
656.832 505
656.838 533
656.845 581
656.852 499
656.858 570
656.865 576
656.871 527
656.878 567
656.884 581
656.891 571
656.897 563
656.904 565
656.910 518
656.917 588
656.923 610
656.930 434
656.936 549
656.943 609
656.950 524
656.956 624
656.963 628
656.969 539
656.976 599
656.982 666
656.989 537
656.995 617
657.002 638
657.008 569
657.015 618
657.021 601
657.028 566
657.034 638
657.041 721
657.048 698
657.054 693
657.061 760
657.067 746
657.074 784
657.080 852
657.087 827
657.093 862
657.100 752
657.106 623
657.113 755
657.119 706
657.126 584
657.132 645
657.139 629
657.146 551
657.152 640
657.159 657
657.165 537
657.172 617
657.178 627
657.185 555
657.191 636
657.198 664
657.204 544
657.211 591
657.217 590
657.224 582
657.230 688
657.237 705
657.244 612
657.250 669
657.257 673
657.263 629
657.270 708
657.276 744
657.283 646
657.289 717
657.296 766
657.302 683
657.309 853
657.315 837
657.322 691
657.328 733
657.335 809
657.342 769
657.348 709
657.355 714
657.361 662
657.368 719
657.374 782
657.381 830
657.387 908
657.394 918
657.400 806
657.407 858
657.413 888
657.420 809
657.426 923
657.433 911
657.440 775
657.446 751
657.453 743
657.459 655
657.466 770
657.472 808
657.479 728
657.485 746
657.492 800
657.498 631
657.505 651
657.511 644
657.518 531
657.525 633
657.531 663
657.538 559
657.544 612
657.551 564
657.557 517
657.564 600
657.570 627
657.577 546
657.583 601
657.590 616
657.596 493
657.603 557
657.609 590
657.616 484
657.623 546
657.629 639
657.636 512
657.642 580
657.649 632
657.655 529
657.662 674
657.668 644
657.675 535
657.681 615
657.688 667
657.694 571
657.701 535
657.708 596
657.714 598
657.721 671
657.727 702
657.734 572
657.740 613
657.747 630
657.753 657
657.760 663
657.766 699
657.773 597
657.779 590
657.786 637
657.792 491
657.799 561
657.806 642
657.812 537
657.819 590
657.825 588
657.832 493
657.838 548
657.845 615
657.851 487
657.858 534
657.864 601
657.871 534
657.877 580
657.884 619
657.891 477
657.897 580
657.904 589
657.910 566
657.917 696
657.923 673
657.930 495
657.936 555
657.943 594
657.949 484
657.956 545
657.962 606
657.969 500
657.976 614
657.982 619
657.989 493
657.995 619
658.002 664
658.008 547
658.015 559
658.021 614
658.028 551
658.034 580
658.041 581
658.047 599
658.054 603
658.061 678
658.067 615
658.074 670
658.080 710
658.087 680
658.093 586
658.100 573
658.106 489
658.113 534
658.119 597
658.126 479
658.132 526
658.139 678
658.146 496
658.152 619
658.159 701
658.165 610
658.172 624
658.178 605
658.185 469
658.191 525
658.198 610
658.204 586
658.211 686
658.217 695
658.224 533
658.231 572
658.237 604
658.244 592
658.250 688
658.257 762
658.263 628
658.270 582
658.276 645
658.283 580
658.289 677
658.296 655
658.302 616
658.309 725
658.316 749
658.322 694
658.329 685
658.335 711
658.342 626
658.348 752
658.355 796
658.361 723
658.368 822
658.374 895
658.381 787
658.387 865
658.394 876
658.401 727
658.407 844
658.414 857
658.420 667
658.427 698
658.433 820
658.440 723
658.446 763
658.453 846
658.459 683
658.466 707
658.472 679
658.479 618
658.486 788
658.492 846
658.499 688
658.505 612
658.512 597
658.518 510
658.525 634
658.531 690
658.538 644
658.544 668
658.551 658
658.557 681
658.564 802
658.571 804
658.577 609
658.584 630
658.590 707
658.597 572
658.603 561
658.610 580
658.616 583
658.623 665
658.629 710
658.636 567
658.643 539
658.649 603
658.656 549
658.662 575
658.669 620
658.675 463
658.682 517
658.688 579
658.695 508
658.701 523
658.708 618
658.714 583
658.721 602
658.728 588
658.734 500
658.741 545
658.747 591
658.754 491
658.760 569
658.767 594
658.773 539
658.780 556
658.786 601
658.793 512
658.800 540
658.806 642
658.813 550
658.819 541
658.826 584
658.832 452
658.839 481
658.845 592
658.852 509
658.858 559
658.865 579
658.871 557
658.878 578
658.885 560
658.891 500
658.898 597
658.904 656
658.911 517
658.917 516
658.924 591
658.930 450
658.937 581
658.943 631
658.950 615
658.957 642
658.963 680
658.970 563
658.976 565
658.983 549
658.989 456
658.996 541
659.002 568
659.009 471
659.015 554
659.022 575
659.028 499
659.035 592
659.042 562
659.048 468
659.055 528
659.061 619
659.068 582
659.074 691
659.081 619
659.087 466
659.094 562
659.100 594
659.107 538
659.114 628
659.120 586
659.127 511
659.133 599
659.140 695
659.146 554
659.153 635
659.159 659
659.166 495
659.172 548
659.179 641
659.186 548
659.192 671
659.199 689
659.205 549
659.212 509
659.218 588
659.225 584
659.231 630
659.238 635
659.244 568
659.251 534
659.258 682
659.264 622
659.271 694
659.277 749
659.284 562
659.290 618
659.297 621
659.303 590
659.310 698
659.316 694
659.323 645
659.329 652
659.336 674
659.343 538
659.349 708
659.356 719
659.362 661
659.369 730
659.375 740
659.382 620
659.388 642
659.395 815
659.401 724
659.408 731
659.415 732
659.421 642
659.428 721
659.434 730
659.441 686
659.447 724
659.454 666
659.460 603
659.467 675
659.473 701
659.480 593
659.487 636
659.493 676
659.500 633
659.506 654
659.513 654
659.519 593
659.526 636
659.532 682
659.539 598
659.545 618
659.552 637
659.559 607
659.565 713
659.572 705
659.578 556
659.585 619
659.591 716
659.598 634
659.604 644
659.611 685
659.617 515
659.624 641
659.631 681
659.637 606
659.644 638
659.650 673
659.657 512
659.663 647
659.670 650
659.676 558
659.683 624
659.689 625
659.696 523
659.703 562
659.709 611
659.716 508
659.722 588
659.729 590
659.735 517
659.742 533
659.748 596
659.755 506
659.761 622
659.768 640
659.775 471
659.781 540
659.788 613
659.794 493
659.801 576
659.807 566
659.814 511
659.820 541
659.827 616
659.833 501
659.840 549
659.847 600
659.853 507
659.860 592
659.866 610
659.873 517
659.879 544
659.886 632
659.892 617
659.899 617
659.906 663
659.912 586
659.919 633
659.925 625
659.932 500
659.938 480
659.945 550
659.951 493
659.958 596
659.964 574
659.971 603
659.978 543
659.984 592
659.991 513
659.997 522
660.004 589
660.010 540
660.017 600
660.023 706
660.030 602
660.036 559
660.043 550
660.050 457
660.056 550
660.063 627
660.069 523
660.076 606
660.082 634
660.089 555
660.095 646
660.102 635
660.108 569
660.115 669
660.122 725
660.128 542
660.135 579
660.141 599
660.148 540
660.154 540
660.161 541
660.167 530
660.174 593
660.181 670
660.187 593
660.194 676
660.200 667
660.207 471
660.213 596
660.220 608
660.226 507
660.233 659
660.239 650
660.246 549
660.253 663
660.259 695
660.266 614
660.272 715
660.279 727
660.285 740
660.292 848
660.298 804
660.305 621
660.311 701
660.318 720
660.325 611
660.331 712
660.338 787
660.344 685
660.351 779
660.357 879
660.364 742
660.370 849
660.377 970
660.384 840
660.390 919
660.397 892
660.403 757
660.410 814
660.416 827
660.423 763
660.429 881
660.436 954
660.442 932
660.449 978
660.456 914
660.462 704
660.469 787
660.475 777
660.482 654
660.488 692
660.495 823
660.501 633
660.508 677
660.515 658
660.521 514
660.528 635
660.534 744
660.541 630
660.547 790
660.554 823
660.560 714
660.567 713
660.573 690
660.580 586
660.587 724
660.593 862
660.600 715
660.606 706
660.613 757
660.619 702
660.626 715
660.632 693
660.639 603
660.646 630
660.652 660
660.659 612
660.665 653
660.672 711
660.678 570
660.685 551
660.691 620
660.698 528
660.705 593
660.711 557
660.718 514
660.724 573
660.731 597
660.737 523
660.744 538
660.750 567
660.757 495
660.763 668
660.770 691
660.777 514
660.783 568
660.790 572
660.796 493
660.803 558
660.809 555
660.816 481
660.822 601
660.829 550
660.836 515
660.842 518
660.849 550
660.855 453
660.862 549
660.868 650
660.875 544
660.881 588
660.888 606
660.895 511
660.901 571
660.908 623
660.914 521
660.921 545
660.927 585
660.934 502
660.940 522
660.947 599
660.953 528
660.960 620
660.967 600
660.973 527
660.980 556
660.986 645
660.993 578
660.999 595
661.006 549
661.012 503
661.019 539
661.026 637
661.032 549
661.039 626
661.045 641
661.052 557
661.058 576
661.065 593
661.071 502
661.078 530
661.085 633
661.091 591
661.098 625
661.104 583
661.111 488
661.117 588
661.124 632
661.130 548
661.137 558
661.144 544
661.150 516
661.157 584
661.163 710
661.170 600
661.176 648
661.183 658
661.189 496
661.196 565
661.202 587
661.209 569
661.216 627
661.222 650
661.229 595
661.235 611
661.242 687
661.248 546
661.255 629
661.261 674
661.268 591
661.275 689
661.281 782
661.288 608
661.294 649
661.301 719
661.307 667
661.314 715
661.320 781
661.327 648
661.334 659
661.340 755
661.347 775
661.353 842
661.360 776
661.366 692
661.373 763
661.379 806
661.386 749
661.393 865
661.399 975
661.406 884
661.412 823
661.419 845
661.425 745
661.432 757
661.438 867
661.445 801
661.452 833
661.458 836
661.465 682
661.471 723
661.478 914
661.484 863
661.491 824
661.497 697
661.504 654
661.511 611
661.517 654
661.524 538
661.530 723
661.537 796
661.543 631
661.550 690
661.556 688
661.563 558
661.570 724
661.576 868
661.583 745
661.589 690
661.596 654
661.602 565
661.609 701
661.615 739
661.622 608
661.629 614
661.635 608
661.642 547
661.648 617
661.655 589
661.661 522
661.668 562
661.674 642
661.681 554
661.688 527
661.694 537
661.701 493
661.707 546
661.714 562
661.720 475
661.727 544
661.733 575
661.740 490
661.747 519
661.753 665
661.760 502
661.766 527
661.773 587
661.779 504
661.786 514
661.792 589
661.799 522
661.806 582
661.812 576
661.819 447
661.825 570
661.832 610
661.838 545
661.845 575
661.851 614
661.858 576
661.865 572
661.871 634
661.878 611
661.884 613
661.891 573
661.897 565
661.904 569
661.910 598
661.917 525
661.924 584
661.930 626
661.937 517
661.943 581
661.950 675
661.956 576
661.963 565
661.969 584
661.976 541
661.983 560
661.989 619
661.996 554
662.002 570
662.009 562
662.015 512
662.022 637
662.028 638
662.035 545
662.042 539
662.048 631
662.055 533
662.061 661
662.068 659
662.074 548
662.081 638
662.088 711
662.094 622
662.101 676
662.107 617
662.114 547
662.120 554
662.127 604
662.133 492
662.140 594
662.147 671
662.153 551
662.160 689
662.166 580
662.173 553
662.179 571
662.186 602
662.192 575
662.199 635
662.206 644
662.212 549
662.219 591
662.225 611
662.232 541
662.238 688
662.245 770
662.251 811
662.258 854
662.265 1013
662.271 1020
662.278 1146
662.284 1334
662.291 1494
662.297 1765
662.304 1910
662.310 1751
662.317 1723
662.324 1555
662.330 1391
662.337 1570
662.343 1491
662.350 1352
662.356 1325
662.363 1193
662.370 993
662.376 1024
662.383 1114
662.389 1017
662.396 1228
662.402 1454
662.409 1397
662.415 1444
662.422 1403
662.429 1211
662.435 1127
662.442 1073
662.448 923
662.455 884
662.461 903
662.468 851
662.474 940
662.481 968
662.488 822
662.494 802
662.501 725
662.507 639
662.514 719
662.520 648
662.527 644
662.534 750
662.540 742
662.547 671
662.553 691
662.560 705
662.566 585
662.573 684
662.579 699
662.586 537
662.593 585
662.599 607
662.606 535
662.612 597
662.619 617
662.625 562
662.632 601
662.638 667
662.645 567
662.652 593
662.658 632
662.665 506
662.671 519
662.678 585
662.684 519
662.691 591
662.698 586
662.704 488
662.711 580
662.717 559
662.724 510
662.730 546
662.737 630
662.743 516
662.750 601
662.757 683
662.763 549
662.770 565
662.776 595
662.783 484
662.789 589
662.796 676
662.803 513
662.809 522
662.816 609
662.822 538
662.829 604
662.835 595
662.842 500
662.848 538
662.855 619
662.862 502
662.868 525
662.875 562
662.881 528
662.888 605
662.894 676
662.901 564
662.908 637
662.914 665
662.921 517
662.927 568
662.934 585
662.940 461
662.947 486
662.953 531
662.960 473
662.967 576
662.973 638
662.980 529
662.986 573
662.993 566
662.999 560
663.006 660
663.013 678
663.019 520
663.026 553
663.032 551
663.039 482
663.045 581
663.052 582
663.058 452
663.065 512
663.072 599
663.078 616
663.085 673
663.091 672
663.098 561
663.104 566
663.111 623
663.118 524
663.124 577
663.131 604
663.137 544
663.144 596
663.150 706
663.157 592
663.163 670
663.170 682
663.177 566
663.183 625
663.190 732
663.196 613
663.203 675
663.209 651
663.216 578
663.223 682
663.229 684
663.236 568
663.242 552
663.249 731
663.255 734
663.262 939
663.268 921
663.275 801
663.282 902
663.288 956
663.295 947
663.301 982
663.308 1023
663.314 1035
663.321 1089
663.328 1156
663.334 1057
663.341 1065
663.347 1099
663.354 939
663.360 955
663.367 946
663.373 775
663.380 856
663.387 938
663.393 847
663.400 976
663.406 1174
663.413 1148
663.419 1251
663.426 1371
663.433 1226
663.439 1350
663.446 1479
663.452 1310
663.459 1305
663.465 1261
663.472 1199
663.479 1258
663.485 1537
663.492 1524
663.498 1519
663.505 1336
663.511 1005
663.518 910
663.524 922
663.531 701
663.538 737
663.544 708
663.551 622
663.557 667
663.564 632
663.570 613
663.577 636
663.584 655
663.590 553
663.597 612
663.603 623
663.610 575
663.616 615
663.623 634
663.630 525
663.636 638
663.643 754
663.649 599
663.656 643
663.662 632
663.669 477
663.675 545
663.682 588
663.689 536
663.695 540
663.702 632
663.708 506
663.715 597
663.721 615
663.728 541
663.735 601
663.741 627
663.748 477
663.754 507
663.761 553
663.767 461
663.774 572
663.781 562
663.787 476
663.794 542
663.800 622
663.807 519
663.813 581
663.820 604
663.827 549
663.833 592
663.840 584
663.846 521
663.853 581
663.859 611
663.866 472
663.872 568
663.879 560
663.886 485
663.892 579
663.899 615
663.905 502
663.912 607
663.918 596
663.925 514
663.932 566
663.938 536
663.945 507
663.951 563
663.958 599
663.964 468
663.971 563
663.978 657
663.984 535
663.991 588
663.997 615
664.004 550
664.010 634
664.017 603
664.024 543
664.030 540
664.037 586
664.043 502
664.050 564
664.056 569
664.063 514
664.069 565
664.076 659
664.083 557
664.089 634
664.096 736
664.102 606
664.109 689
664.115 675
664.122 573
664.129 600
664.135 675
664.142 551
664.148 628
664.155 702
664.161 600
664.168 616
664.175 695
664.181 567
664.188 607
664.194 616
664.201 629
664.207 674
664.214 670
664.221 632
664.227 692
664.234 764
664.240 648
664.247 695
664.253 710
664.260 681
664.267 673
664.273 779
664.280 793
664.286 837
664.293 898
664.299 869
664.306 895
664.313 921
664.319 869
664.326 1055
664.332 1145
664.339 1238
664.345 1325
664.352 1257
664.359 1140
664.365 1150
664.372 1155
664.378 1146
664.385 1038
664.391 1011
664.398 1102
664.404 1200
664.411 1164
664.418 1019
664.424 1047
664.431 1126
664.437 1028
664.444 1095
664.450 979
664.457 942
664.464 956
664.470 865
664.477 725
664.483 865
664.490 1058
664.496 1052
664.503 967
664.510 944
664.516 894
664.523 834
664.529 729
664.536 661
664.542 663
664.549 693
664.556 625
664.562 686
664.569 588
664.575 502
664.582 560
664.588 691
664.595 642
664.602 737
664.608 843
664.615 617
664.621 648
664.628 740
664.634 578
664.641 559
664.648 657
664.654 521
664.661 564
664.667 620
664.674 519
664.680 582
664.687 604
664.694 510
664.700 547
664.707 599
664.713 519
664.720 583
664.726 614
664.733 536
664.740 573
664.746 613
664.753 479
664.759 512
664.766 573
664.772 515
664.779 569
664.786 624
664.792 550
664.799 646
664.805 714
664.812 659
664.818 732
664.825 683
664.832 466
664.838 583
664.845 580
664.851 460
664.858 563
664.864 546
664.871 498
664.878 576
664.884 620
664.891 520
664.897 542
664.904 637
664.910 514
664.917 586
664.924 618
664.930 518
664.937 605
664.943 597
664.950 520
664.956 596
664.963 684
664.970 505
664.976 517
664.983 533
664.989 434
664.996 574
665.002 629
665.009 644
665.016 666
665.022 706
665.029 611
665.035 673
665.042 699
665.048 593
665.055 598
665.062 559
665.068 494
665.075 548
665.081 574
665.088 522
665.094 561
665.101 584
665.108 507
665.114 565
665.121 560
665.127 531
665.134 573
665.140 593
665.147 593
665.154 580
665.160 611
665.167 537
665.173 674
665.180 721
665.186 600
665.193 689
665.200 614
665.206 554
665.213 591
665.219 683
665.226 615
665.233 712
665.239 729
665.246 632
665.252 734
665.259 795
665.265 751
665.272 787
665.279 831
665.285 825
665.292 907
665.298 929
665.305 803
665.311 1027
665.318 1194
665.325 1055
665.331 978
665.338 1095
665.344 1100
665.351 1200
665.357 1167
665.364 1021
665.371 926
665.377 1091
665.384 1012
665.390 963
665.397 931
665.403 844
665.410 979
665.417 1113
665.423 990
665.430 1057
665.436 943
665.443 893
665.449 914
665.456 876
665.463 840
665.469 816
665.476 916
665.482 845
665.489 821
665.495 744
665.502 622
665.509 693
665.515 865
665.522 746
665.528 752
665.535 680
665.541 522
665.548 589
665.555 634
665.561 559
665.568 609
665.574 588
665.581 500
665.588 604
665.594 675
665.601 565
665.607 590
665.614 658
665.620 585
665.627 665
665.634 717
665.640 542
665.647 563
665.653 559
665.660 505
665.666 546
665.673 665
665.680 518
665.686 594
665.693 663
665.699 534
665.706 544
665.712 613
665.719 564
665.726 566
665.732 653
665.739 521
665.745 607
665.752 616
665.758 581
665.765 594
665.772 608
665.778 560
665.785 594
665.791 629
665.798 551
665.805 583
665.811 622
665.818 540
665.824 572
665.831 650
665.837 589
665.844 608
665.851 654
665.857 632
665.864 634
665.870 671
665.877 539
665.883 555
665.890 652
665.897 570
665.903 659
665.910 745
665.916 593
665.923 666
665.929 694
665.936 652
665.943 846
665.949 939
665.956 959
665.962 1355
665.969 1910
665.976 2478
665.982 3550
665.989 4568
665.995 5479
666.002 6524
666.008 7105
666.015 7554
666.022 8181
666.028 8484
666.035 7903
666.041 7111
666.048 6328
666.054 5160
666.061 4383
666.068 3559
666.074 2922
666.081 2543
666.087 2100
666.094 1721
666.100 1634
666.107 1424
666.114 1119
666.120 1140
666.127 1244
666.133 1033
666.140 968
666.147 968
666.153 847
666.160 962
666.166 940
666.173 794
666.179 850
666.186 929
666.193 731
666.199 835
666.206 809
666.212 799
666.219 895
666.225 921
666.232 850
666.239 937
666.245 934
666.252 784
666.258 830
666.265 863
666.272 954
666.278 1108
666.285 1026
666.291 721
666.298 840
666.304 998
666.311 935
666.318 968
666.324 987
666.331 915
666.337 1024
666.344 1135
666.350 1025
666.357 1044
666.364 1052
666.370 886
666.377 869
666.383 908
666.390 828
666.397 847
666.403 895
666.410 807
666.416 827
666.423 894
666.429 837
666.436 825
666.443 805
666.449 682
666.456 798
666.462 734
666.469 590
666.475 665
666.482 810
666.489 689
666.495 688
666.502 696
666.508 685
666.515 804
666.522 781
666.528 660
666.535 704
666.541 693
666.548 587
666.554 641
666.561 758
666.568 723
666.574 711
666.581 668
666.587 488
666.594 516
666.601 639
666.607 539
666.614 598
666.620 625
666.627 570
666.633 627
666.640 670
666.647 587
666.653 562
666.660 640
666.666 529
666.673 598
666.679 668
666.686 556
666.693 571
666.699 619
666.706 514
666.712 604
666.719 558
666.726 480
666.732 585
666.739 662
666.745 537
666.752 653
666.758 693
666.765 608
666.772 620
666.778 581
666.785 551
666.791 574
666.798 699
666.805 668
666.811 629
666.818 689
666.824 529
666.831 641
666.837 624
666.844 518
666.851 575
666.857 642
666.864 562
666.870 615
666.877 662
666.883 525
666.890 551
666.897 577
666.903 524
666.910 554
666.916 660
666.923 584
666.930 619
666.936 670
666.943 607
666.949 698
666.956 766
666.962 747
666.969 944
666.976 1235
666.982 1468
666.989 2025
666.995 2305
667.002 2427
667.009 2697
667.015 3132
667.022 3230
667.028 3333
667.035 3244
667.041 2989
667.048 2713
667.055 2277
667.061 1964
667.068 1731
667.074 1359
667.081 1051
667.088 1021
667.094 1042
667.101 881
667.107 830
667.114 864
667.120 745
667.127 752
667.134 700
667.140 617
667.147 701
667.153 792
667.160 655
667.167 726
667.173 750
667.180 693
667.186 760
667.193 856
667.199 761
667.206 753
667.213 749
667.219 614
667.226 665
667.232 748
667.239 671
667.246 724
667.252 773
667.259 801
667.265 835
667.272 796
667.278 786
667.285 942
667.292 964
667.298 915
667.305 936
667.311 1047
667.318 1086
667.325 1116
667.331 1283
667.338 1054
667.344 1042
667.351 1114
667.357 970
667.364 974
667.371 1046
667.377 1014
667.384 987
667.390 1010
667.397 790
667.404 699
667.410 820
667.417 754
667.423 791
667.430 822
667.436 613
667.443 849
667.450 899
667.456 692
667.463 732
667.469 769
667.476 579
667.483 730
667.489 732
667.496 713
667.502 801
667.509 780
667.515 747
667.522 742
667.529 643
667.535 617
667.542 636
667.548 661
667.555 554
667.562 695
667.568 682
667.575 585
667.581 546
667.588 616
667.594 564
667.601 675
667.608 678
667.614 511
667.621 694
667.627 707
667.634 573
667.641 716
667.647 718
667.654 557
667.660 625
667.667 603
667.674 565
667.680 651
667.687 653
667.693 558
667.700 626
667.706 573
667.713 520
667.720 561
667.726 676
667.733 551
667.739 584
667.746 729
667.753 588
667.759 585
667.766 599
667.772 511
667.779 574
667.785 635
667.792 588
667.799 622
667.805 603
667.812 500
667.818 552
667.825 583
667.832 481
667.838 525
667.845 628
667.851 549
667.858 582
667.865 615
667.871 572
667.878 577
667.884 577
667.891 491
667.897 559
667.904 593
667.911 483
667.917 563
667.924 612
667.930 611
667.937 666
667.944 694
667.950 604
667.957 690
667.963 729
667.970 715
667.976 906
667.983 969
667.990 1033
667.996 1380
668.003 1705
668.009 1865
668.016 1950
668.023 2036
668.029 1761
668.036 1688
668.042 1692
668.049 1572
668.056 1336
668.062 1216
668.069 948
668.075 968
668.082 998
668.088 780
668.095 686
668.102 734
668.108 710
668.115 794
668.121 772
668.128 688
668.135 715
668.141 760
668.148 684
668.154 700
668.161 807
668.168 734
668.174 814
668.181 705
668.187 659
668.194 684
668.200 693
668.207 709
668.214 733
668.220 786
668.227 641
668.233 730
668.240 746
668.247 707
668.253 851
668.260 881
668.266 784
668.273 921
668.280 865
668.286 803
668.293 892
668.299 982
668.306 844
668.312 943
668.319 1047
668.326 943
668.332 1111
668.339 1197
668.345 1007
668.352 909
668.359 893
668.365 908
668.372 947
668.378 910
668.385 850
668.392 880
668.398 809
668.405 685
668.411 762
668.418 845
668.424 815
668.431 841
668.438 849
668.444 698
668.451 703
668.457 706
668.464 661
668.471 696
668.477 779
668.484 617
668.490 693
668.497 681
668.504 621
668.510 645
668.517 738
668.523 685
668.530 695
668.537 645
668.543 590
668.550 654
668.556 726
668.563 612
668.569 691
668.576 733
668.583 641
668.589 658
668.596 650
668.602 574
668.609 632
668.616 768
668.622 662
668.629 690
668.635 764
668.642 673
668.649 703
668.655 684
668.662 601
668.668 648
668.675 615
668.681 523
668.688 587
668.695 659
668.701 542
668.708 656
668.714 683
668.721 573
668.728 597
668.734 608
668.741 493
668.747 530
668.754 641
668.761 521
668.767 630
668.774 607
668.780 534
668.787 585
668.794 592
668.800 555
668.807 627
668.813 621
668.820 544
668.826 585
668.833 634
668.840 552
668.846 588
668.853 627
668.859 545
668.866 572
668.873 617
668.879 548
668.886 598
668.892 605
668.899 517
668.906 611
668.912 634
668.919 519
668.925 653
668.932 672
668.939 553
668.945 639
668.952 742
668.958 624
668.965 599
668.972 686
668.978 480
668.985 654
668.991 779
668.998 834
669.004 891
669.011 921
669.018 783
669.024 923
669.031 968
669.037 897
669.044 951
669.051 941
669.057 722
669.064 697
669.070 697
669.077 626
669.084 672
669.090 686
669.097 593
669.103 678
669.110 749
669.117 564
669.123 580
669.130 641
669.136 637
669.143 649
669.150 807
669.156 625
669.163 726
669.169 768
669.176 627
669.182 673
669.189 682
669.196 627
669.202 637
669.209 701
669.215 606
669.222 579
669.229 607
669.235 553
669.242 657
669.248 594
669.255 601
669.262 668
669.268 696
669.275 722
669.281 892
669.288 962
669.295 900
669.301 1026
669.308 1106
669.314 1044
669.321 1130
669.328 1038
669.334 826
669.341 1040
669.347 1196
669.354 980
669.361 1003
669.367 1018
669.374 1030
669.380 966
669.387 852
669.393 788
669.400 927
669.407 1076
669.413 906
669.420 979
669.426 1099
669.433 949
669.440 971
669.446 942
669.453 874
669.459 819
669.466 886
669.473 746
669.479 713
669.486 761
669.492 612
669.499 680
669.506 659
669.512 548
669.519 594
669.525 675
669.532 640
669.539 694
669.545 713
669.552 584
669.558 690
669.565 696
669.572 603
669.578 630
669.585 568
669.591 559
669.598 681
669.604 662
669.611 582
669.618 633
669.624 680
669.631 556
669.637 615
669.644 662
669.651 618
669.657 664
669.664 765
669.670 672
669.677 734
669.684 719
669.690 584
669.697 643
669.703 710
669.710 608
669.717 674
669.723 790
669.730 663
669.736 707
669.743 735
669.750 642
669.756 743
669.763 848
669.769 686
669.776 815
669.783 778
669.789 589
669.796 636
669.802 718
669.809 591
669.816 659
669.822 759
669.829 667
669.835 738
669.842 856
669.849 671
669.855 619
669.862 719
669.868 624
669.875 658
669.882 678
669.888 696
669.895 840
669.901 821
669.908 651
669.915 745
669.921 793
669.928 700
669.934 687
669.941 688
669.947 655
669.954 664
669.961 797
669.967 718
669.974 866
669.980 913
669.987 858
669.994 903
670.000 1009
670.007 949
670.013 1052
670.020 1128
670.027 1191
670.033 1209
670.040 1052
670.046 875
670.053 788
670.060 811
670.066 706
670.073 837
670.079 869
670.086 679
670.093 694
670.099 718
670.106 711
670.112 714
670.119 815
670.126 653
670.132 653
670.139 728
670.145 724
670.152 742
670.159 731
670.165 695
670.172 782
670.178 722
670.185 667
670.192 704
670.198 796
670.205 648
670.211 724
670.218 711
670.225 692
670.231 750
670.238 677
670.244 567
670.251 717
670.258 752
670.264 672
670.271 809
670.277 836
670.284 790
670.291 819
670.297 744
670.304 696
670.310 897
670.317 889
670.324 760
670.330 823
670.337 830
670.343 797
670.350 926
670.357 944
670.363 934
670.370 1009
670.376 1085
670.383 1008
670.390 1009
670.396 1018
670.403 924
670.409 868
670.416 836
670.423 868
670.429 926
670.436 973
670.442 822
670.449 836
670.456 837
670.462 695
670.469 703
670.475 785
670.482 834
670.489 865
670.495 786
670.502 697
670.508 788
670.515 770
670.522 635
670.528 684
670.535 693
670.541 683
670.548 720
670.555 702
670.561 656
670.568 710
670.574 719
670.581 591
670.588 627
670.594 700
670.601 577
670.607 564
670.614 644
670.621 536
670.627 577
670.634 765
670.640 597
670.647 642
670.654 715
670.660 637
670.667 694
670.673 673
670.680 648
670.687 700
670.693 672
670.700 580
670.706 695
670.713 762
670.720 668
670.726 717
670.733 686
670.739 597
670.746 676
670.753 699
670.759 586
670.766 711
670.772 776
670.779 614
670.786 704
670.792 710
670.799 597
670.805 618
670.812 592
670.819 560
670.825 596
670.832 689
670.838 598
670.845 629
670.852 633
670.858 611
670.865 624
670.871 661
670.878 662
670.885 660
670.891 720
670.898 596
670.904 688
670.911 687
670.918 610
670.924 625
670.931 660
670.937 583
670.944 602
670.951 604
670.957 544
670.964 616
670.970 715
670.977 636
670.984 661
670.990 821
670.997 754
671.003 867
671.010 814
671.017 736
671.023 804
671.030 859
671.036 727
671.043 777
671.050 754
671.056 675
671.063 669
671.069 657
671.076 611
671.083 682
671.089 696
671.096 563
671.102 647
671.109 692
671.116 535
671.122 535
671.129 603
671.135 567
671.142 622
671.149 645
671.155 636
671.162 744
671.168 715
671.175 623
671.182 640
671.188 670
671.195 602
671.201 725
671.208 740
671.215 590
671.221 581
671.228 651
671.234 621
671.241 671
671.248 660
671.254 662
671.261 774
671.268 739
671.274 741
671.281 763
671.287 756
671.294 681
671.301 730
671.307 814
671.314 855
671.320 1012
671.327 1210
671.334 1238
671.340 1374
671.347 1492
671.353 1631
671.360 1700
671.367 1562
671.373 1292
671.380 1149
671.386 1116
671.393 1001
671.400 1012
671.406 960
671.413 802
671.419 983
671.426 1028
671.433 843
671.439 944
671.446 1068
671.452 907
671.459 864
671.466 935
671.472 852
671.479 719
671.485 677
671.492 561
671.499 616
671.505 700
671.512 544
671.518 584
671.525 682
671.532 647
671.538 707
671.545 679
671.551 585
671.558 597
671.565 548
671.571 514
671.578 536
671.585 606
671.591 556
671.598 648
671.604 705
671.611 652
671.618 640
671.624 592
671.631 524
671.637 572
671.644 698
671.651 617
671.657 648
671.664 643
671.670 578
671.677 667
671.684 682
671.690 597
671.697 653
671.703 707
671.710 584
671.717 672
671.723 676
671.730 598
671.736 635
671.743 691
671.750 665
671.756 706
671.763 672
671.769 539
671.776 610
671.783 644
671.789 519
671.796 542
671.802 591
671.809 563
671.816 608
671.822 601
671.829 506
671.836 573
671.842 631
671.849 580
671.855 568
671.862 691
671.869 580
671.875 652
671.882 635
671.888 507
671.895 616
671.902 723
671.908 618
671.915 636
671.921 616
671.928 512
671.935 591
671.941 564
671.948 589
671.954 664
671.961 744
671.968 649
671.974 681
671.981 864
671.987 748
671.994 894
672.001 1104
672.007 1165
672.014 1288
672.020 1536
672.027 1526
672.034 1647
672.040 1737
672.047 1785
672.054 1595
672.060 1351
672.067 1323
672.073 1315
672.080 1191
672.087 937
672.093 843
672.100 821
672.106 679
672.113 874
672.120 941
672.126 683
672.133 696
672.139 678
672.146 614
672.153 637
672.159 583
672.166 511
672.172 681
672.179 723
672.186 610
672.192 682
672.199 687
672.206 673
672.212 747
672.219 733
672.225 631
672.232 680
672.239 692
672.245 650
672.252 710
672.258 759
672.265 654
672.272 717
672.278 940
672.285 957
672.291 932
672.298 989
672.305 998
672.311 1099
672.318 1083
672.324 972
672.331 1009
672.338 1074
672.344 1151
672.351 1391
672.357 1464
672.364 1383
672.371 1533
672.377 1506
672.384 1241
672.391 1295
672.397 1135
672.404 1127
672.410 1289
672.417 1142
672.424 1093
672.430 1181
672.437 1270
672.443 1157
672.450 1264
672.457 1276
672.463 1073
672.470 1033
672.476 956
672.483 822
672.490 872
672.496 842
672.503 818
672.510 829
672.516 774
672.523 823
672.529 844
672.536 874
672.543 647
672.549 676
672.556 833
672.562 765
672.569 638
672.576 670
672.582 546
672.589 705
672.595 736
672.602 588
672.609 564
672.615 610
672.622 605
672.628 696
672.635 693
672.642 613
672.648 661
672.655 654
672.662 561
672.668 571
672.675 627
672.681 545
672.688 621
672.695 692
672.701 642
672.708 617
672.714 621
672.721 593
672.728 695
672.734 645
672.741 556
672.747 622
672.754 614
672.761 579
672.767 652
672.774 680
672.781 651
672.787 616
672.794 639
672.800 605
672.807 656
672.814 573
672.820 523
672.827 575
672.833 623
672.840 541
672.847 567
672.853 588
672.860 515
672.866 523
672.873 647
672.880 527
672.886 600
672.893 666
672.900 550
672.906 583
672.913 597
672.919 506
672.926 586
672.933 646
672.939 498
672.946 547
672.952 614
672.959 505
672.966 583
672.972 714
672.979 615
672.985 616
672.992 697
672.999 647
673.005 668
673.012 765
673.019 722
673.025 754
673.032 872
673.038 826
673.045 908
673.052 795
673.058 790
673.065 884
673.071 819
673.078 610
673.085 705
673.091 747
673.098 558
673.104 651
673.111 642
673.118 568
673.124 585
673.131 684
673.138 660
673.144 718
673.151 709
673.157 611
673.164 619
673.171 614
673.177 604
673.184 593
673.190 659
673.197 565
673.204 623
673.210 731
673.217 613
673.224 725
673.230 721
673.237 531
673.243 581
673.250 645
673.257 635
673.263 718
673.270 719
673.276 665
673.283 752
673.290 802
673.296 689
673.303 800
673.309 910
673.316 827
673.323 937
673.329 927
673.336 919
673.343 1108
673.349 1304
673.356 1340
673.362 1527
673.369 1512
673.376 1363
673.382 1420
673.389 1377
673.395 1264
673.402 1398
673.409 1407
673.415 1211
673.422 1285
673.429 1205
673.435 1075
673.442 1139
673.448 1156
673.455 933
673.462 886
673.468 990
673.475 1011
673.481 1020
673.488 943
673.495 730
673.501 699
673.508 819
673.515 772
673.521 736
673.528 685
673.534 559
673.541 581
673.548 641
673.554 666
673.561 706
673.567 725
673.574 689
673.581 618
673.587 657
673.594 653
673.601 674
673.607 668
673.614 573
673.620 557
673.627 631
673.634 584
673.640 588
673.647 627
673.653 520
673.660 583
673.667 622
673.673 521
673.680 597
673.687 595
673.693 486
673.700 602
673.706 597
673.713 522
673.720 538
673.726 640
673.733 499
673.739 587
673.746 644
673.753 512
673.759 604
673.766 624
673.773 493
673.779 635
673.786 637
673.792 545
673.799 624
673.806 573
673.812 479
673.819 609
673.825 572
673.832 488
673.839 573
673.845 610
673.852 485
673.859 587
673.865 615
673.872 540
673.878 642
673.885 717
673.892 550
673.898 602
673.905 647
673.911 544
673.918 580
673.925 653
673.931 525
673.938 609
673.945 558
673.951 520
673.958 536
673.964 589
673.971 576
673.978 647
673.984 757
673.991 697
673.997 674
674.004 682
674.011 674
674.017 819
674.024 841
674.031 953
674.037 1075
674.044 986
674.050 684
674.057 753
674.064 773
674.070 611
674.077 641
674.083 633
674.090 592
674.097 722
674.103 631
674.110 538
674.117 615
674.123 603
674.130 555
674.136 645
674.143 670
674.150 565
674.156 641
674.163 695
674.170 626
674.176 695
674.183 694
674.189 490
674.196 578
674.203 676
674.209 629
674.216 644
674.222 611
674.229 500
674.236 518
674.242 573
674.249 582
674.256 653
674.262 672
674.269 581
674.275 655
674.282 718
674.289 678
674.295 688
674.302 783
674.308 681
674.315 754
674.322 720
674.328 760
674.335 886
674.342 894
674.348 865
674.355 987
674.361 1136
674.368 1084
674.375 1246
674.381 1291
674.388 1229
674.395 1204
674.401 1192
674.408 987
674.414 895
674.421 912
674.428 844
674.434 981
674.441 970
674.447 710
674.454 805
674.461 831
674.467 773
674.474 811
674.481 695
674.487 595
674.494 648
674.500 680
674.507 581
674.514 712
674.520 738
674.527 610
674.534 637
674.540 681
674.547 650
674.553 729
674.560 933
674.567 866
674.573 861
674.580 863
674.586 809
674.593 897
674.600 794
674.606 655
674.613 684
674.620 796
674.626 727
674.633 718
674.639 733
674.646 652
674.653 700
674.659 662
674.666 558
674.673 569
674.679 545
674.686 519
674.692 645
674.699 655
674.706 541
674.712 514
674.719 577
674.725 521
674.732 528
674.739 608
674.745 557
674.752 611
674.759 594
674.765 542
674.772 672
674.778 787
674.785 582
674.792 559
674.798 578
674.805 529
674.812 559
674.818 608
674.825 502
674.831 560
674.838 564
674.845 472
674.851 541
674.858 621
674.865 508
674.871 656
674.878 586
674.884 509
674.891 565
674.898 579
674.904 476
674.911 594
674.917 639
674.924 591
674.931 639
674.937 659
674.944 589
674.951 630
674.957 629
674.964 481
674.970 573
674.977 688
674.984 587
674.990 559
674.997 620
675.004 567
675.010 547
675.017 624
675.023 484
675.030 581
675.037 727
675.043 683
675.050 702
675.057 761
675.063 657
675.070 640
675.076 632
675.083 567
675.090 624
675.096 691
675.103 559
675.110 551
675.116 642
675.123 547
675.129 608
675.136 591
675.143 542
675.149 555
675.156 555
675.163 547
675.169 598
675.176 658
675.182 591
675.189 570
675.196 664
675.202 607
675.209 652
675.215 638
675.222 585
675.229 522
675.235 524
675.242 495
675.249 616
675.255 649
675.262 626
675.268 678
675.275 611
675.282 582
675.288 640
675.295 707
675.302 641
675.308 598
675.315 622
675.321 530
675.328 705
675.335 757
675.341 726
675.348 888
675.355 911
675.361 892
675.368 958
675.374 926
675.381 907
675.388 1063
675.394 1037
675.401 927
675.408 988
675.414 1033
675.421 845
675.427 888
675.434 894
675.441 774
675.447 759
675.454 748
675.461 647
675.467 687
675.474 759
675.480 649
675.487 697
675.494 769
675.500 666
675.507 709
675.514 664
675.520 576
675.527 673
675.533 675
675.540 554
675.547 611
675.553 673
675.560 612
675.567 681
675.573 710
675.580 661
675.586 631
675.593 686
675.600 641
675.606 711
675.613 691
675.620 608
675.626 659
675.633 592
675.639 596
675.646 681
675.653 619
675.659 560
675.666 732
675.673 721
675.679 610
675.686 613
675.692 629
675.699 608
675.706 680
675.712 623
675.719 514
675.726 508
675.732 626
675.739 611
675.745 689
675.752 626
675.759 471
675.765 597
675.772 630
675.779 591
675.785 601
675.792 719
675.798 609
675.805 605
675.812 548
675.818 508
675.825 597
675.832 603
675.838 475
675.845 578
675.851 569
675.858 488
675.865 565
675.871 565
675.878 516
675.885 592
675.891 624
675.898 558
675.904 598
675.911 570
675.918 516
675.924 634
675.931 638
675.938 496
675.944 582
675.951 630
675.957 584
675.964 600
675.971 620
675.977 628
675.984 715
675.991 694
675.997 561
676.004 713
676.010 714
676.017 589
676.024 641
676.030 693
676.037 559
676.044 681
676.050 709
676.057 548
676.063 650
676.070 694
676.077 551
676.083 598
676.090 597
676.097 516
676.103 587
676.110 617
676.116 527
676.123 644
676.130 660
676.136 546
676.143 612
676.150 683
676.156 586
676.163 600
676.170 599
676.176 574
676.183 661
676.189 699
676.196 634
676.203 631
676.209 599
676.216 540
676.223 663
676.229 629
676.236 590
676.242 680
676.249 690
676.256 643
676.262 741
676.269 711
676.276 636
676.282 732
676.289 935
676.295 1073
676.302 1231
676.309 1235
676.315 1132
676.322 1202
676.329 1420
676.335 1435
676.342 1365
676.348 1373
676.355 1342
676.362 1304
676.368 1199
676.375 989
676.382 1166
676.388 1223
676.395 1075
676.401 1166
676.408 1034
676.415 817
676.421 931
676.428 932
676.435 714
676.441 836
676.448 814
676.455 707
676.461 662
676.468 748
676.474 657
676.481 705
676.488 715
676.494 660
676.501 729
676.508 710
676.514 575
676.521 619
676.527 622
676.534 603
676.541 588
676.547 586
676.554 564
676.561 617
676.567 698
676.574 665
676.580 760
676.587 768
676.594 650
676.600 628
676.607 552
676.614 499
676.620 584
676.627 587
676.634 505
676.640 590
676.647 642
676.653 526
676.660 517
676.667 598
676.673 619
676.680 744
676.687 695
676.693 557
676.700 642
676.706 649
676.713 485
676.720 507
676.726 590
676.733 483
676.740 527
676.746 581
676.753 545
676.759 619
676.766 654
676.773 471
676.779 566
676.786 676
676.793 536
676.799 581
676.806 637
676.813 552
676.819 600
676.826 682
676.832 547
676.839 569
676.846 569
676.852 533
676.859 585
676.866 631
676.872 494
676.879 545
676.885 565
676.892 524
676.899 649
676.905 611
676.912 547
676.919 629
676.925 606
676.932 556
676.939 555
676.945 665
676.952 578
676.958 579
676.965 615
676.972 546
676.978 551
676.985 559
676.992 572
676.998 617
677.005 669
677.011 635
677.018 654
677.025 701
677.031 536
677.038 596
677.045 652
677.051 572
677.058 622
677.065 621
677.071 594
677.078 633
677.084 610
677.091 524
677.098 568
677.104 641
677.111 516
677.118 616
677.124 647
677.131 593
677.137 651
677.144 700
677.151 605
677.157 605
677.164 681
677.171 611
677.177 650
677.184 655
677.191 517
677.197 628
677.204 691
677.210 634
677.217 628
677.224 660
677.230 614
677.237 658
677.244 699
677.250 585
677.257 635
677.263 713
677.270 630
677.277 632
677.283 679
677.290 701
677.297 878
677.303 889
677.310 776
677.317 998
677.323 1131
677.330 941
677.336 853
677.343 875
677.350 816
677.356 868
677.363 856
677.370 763
677.376 874
677.383 846
677.390 742
677.396 885
677.403 912
677.409 836
677.416 845
677.423 848
677.429 784
677.436 757
677.443 900
677.449 788
677.456 878
677.462 973
677.469 914
677.476 918
677.482 963
677.489 816
677.496 886
677.502 857
677.509 769
677.516 848
677.522 835
677.529 767
677.535 739
677.542 679
677.549 669
677.555 705
677.562 663
677.569 615
677.575 626
677.582 647
677.589 568
677.595 612
677.602 603
677.608 531
677.615 646
677.622 627
677.628 531
677.635 570
677.642 628
677.648 547
677.655 587
677.661 608
677.668 560
677.675 621
677.681 668
677.688 539
677.695 650
677.701 688
677.708 508
677.715 540
677.721 571
677.728 517
677.734 582
677.741 611
677.748 458
677.754 532
677.761 631
677.768 487
677.774 548
677.781 664
677.788 564
677.794 592
677.801 590
677.807 518
677.814 561
677.821 627
677.827 470
677.834 592
677.841 632
677.847 585
677.854 599
677.861 579
677.867 529
677.874 581
677.880 594
677.887 498
677.894 632
677.900 604
677.907 569
677.914 607
677.920 577
677.927 516
677.934 628
677.940 675
677.947 574
677.953 644
677.960 672
677.967 553
677.973 607
677.980 694
677.987 576
677.993 698
678.000 662
678.007 558
678.013 594
678.020 597
678.026 519
678.033 614
678.040 653
678.046 581
678.053 582
678.060 610
678.066 494
678.073 604
678.080 561
678.086 573
678.093 679
678.099 629
678.106 581
678.113 569
678.119 647
678.126 587
678.133 648
678.139 613
678.146 500
678.153 535
678.159 584
678.166 540
678.172 572
678.179 607
678.186 453
678.192 516
678.199 629
678.206 531
678.212 597
678.219 628
678.226 496
678.232 523
678.239 580
678.245 506
678.252 564
678.259 618
678.265 643
678.272 695
678.279 750
678.285 709
678.292 865
678.299 951
678.305 834
678.312 856
678.318 799
678.325 819
678.332 1071
678.338 952
678.345 761
678.352 821
678.358 933
678.365 959
678.372 919
678.378 822
678.385 618
678.392 694
678.398 778
678.405 674
678.411 728
678.418 755
678.425 690
678.431 769
678.438 733
678.445 655
678.451 793
678.458 881
678.465 781
678.471 872
678.478 839
678.484 726
678.491 712
678.498 815
678.504 762
678.511 853
678.518 825
678.524 773
678.531 652
678.538 689
678.544 565
678.551 636
678.557 683
678.564 581
678.571 648
678.577 611
678.584 582
678.591 609
678.597 594
678.604 480
678.611 579
678.617 629
678.624 525
678.631 527
678.637 674
678.644 565
678.650 529
678.657 540
678.664 479
678.670 562
678.677 638
678.684 650
678.690 676
678.697 645
678.704 507
678.710 530
678.717 597
678.723 534
678.730 620
678.737 654
678.743 588
678.750 576
678.757 638
678.763 534
678.770 539
678.777 577
678.783 500
678.790 536
678.797 574
678.803 454
678.810 577
678.816 549
678.823 475
678.830 549
678.836 581
678.843 507
678.850 594
678.856 599
678.863 551
678.870 556
678.876 554
678.883 553
678.889 561
678.896 602
678.903 460
678.909 509
678.916 654
678.923 543
678.929 526
678.936 592
678.943 520
678.949 589
678.956 634
678.963 531
678.969 627
678.976 605
678.982 488
678.989 584
678.996 666
679.002 509
679.009 591
679.016 639
679.022 597
679.029 544
679.036 576
679.042 518
679.049 546
679.056 591
679.062 521
679.069 594
679.075 712
679.082 690
679.089 655
679.095 631
679.102 507
679.109 564
679.115 627
679.122 545
679.129 571
679.135 565
679.142 505
679.149 522
679.155 567
679.162 490
679.168 710
679.175 730
679.182 561
679.188 605
679.195 571
679.202 508
679.208 575
679.215 541
679.222 497
679.228 651
679.235 761
679.241 630
679.248 659
679.255 765
679.261 691
679.268 670
679.275 645
679.281 614
679.288 768
679.295 841
679.301 729
679.308 718
679.315 770
679.321 752
679.328 798
679.334 865
679.341 776
679.348 903
679.354 871
679.361 749
679.368 794
679.374 826
679.381 811
679.388 918
679.394 983
679.401 869
679.408 737
679.414 802
679.421 736
679.427 925
679.434 1110
679.441 977
679.447 996
679.454 1036
679.461 824
679.467 872
679.474 859
679.481 743
679.487 749
679.494 729
679.501 669
679.507 749
679.514 839
679.521 649
679.527 628
679.534 668
679.540 579
679.547 667
679.554 702
679.560 626
679.567 691
679.574 773
679.580 697
679.587 760
679.594 680
679.600 575
679.607 677
679.614 653
679.620 580
679.627 659
679.633 643
679.640 583
679.647 558
679.653 565
679.660 456
679.667 529
679.673 591
679.680 513
679.687 545
679.693 608
679.700 564
679.707 654
679.713 668
679.720 535
679.726 574
679.733 553
679.740 536
679.746 624
679.753 635
679.760 602
679.766 687
679.773 625
679.780 514
679.786 567
679.793 635
679.800 583
679.806 613
679.813 640
679.820 560
679.826 580
679.833 646
679.839 590
679.846 649
679.853 611
679.859 486
679.866 535
679.873 563
679.879 503
679.886 530
679.893 572
679.899 540
679.906 547
679.913 580
679.919 482
679.926 621
679.932 614
679.939 578
679.946 554
679.952 574
679.959 490
679.966 542
679.972 611
679.979 523
679.986 585
679.992 590
679.999 507
680.006 546
680.012 573
680.019 553
680.026 557
680.032 611
680.039 530
680.045 603
680.052 591
680.059 480
680.065 556
680.072 632
680.079 580
680.085 605
680.092 636
680.099 539
680.105 619
680.112 664
680.119 554
680.125 657
680.132 676
680.139 534
680.145 590
680.152 683
680.158 660
680.165 638
680.172 717
680.178 551
680.185 610
680.192 634
680.198 518
680.205 599
680.212 609
680.218 483
680.225 574
680.232 694
680.238 571
680.245 535
680.252 680
680.258 633
680.265 672
680.271 689
680.278 648
680.285 726
680.291 770
680.298 668
680.305 703
680.311 676
680.318 644
680.325 748
680.331 795
680.338 751
680.345 782
680.351 853
680.358 826
680.365 800
680.371 722
680.378 631
680.384 681
680.391 737
680.398 710
680.404 925
680.411 960
680.418 816
680.424 848
680.431 824
680.438 800
680.444 921
680.451 883
680.458 820
680.464 806
680.471 751
680.478 560
680.484 739
680.491 754
680.498 604
680.504 598
680.511 575
680.517 556
680.524 651
680.531 676
680.537 569
680.544 692
680.551 675
680.557 595
680.564 638
680.571 655
680.577 536
680.584 616
680.591 722
680.597 577
680.604 637
680.611 633
680.617 574
680.624 609
680.630 662
680.637 590
680.644 610
680.650 638
680.657 599
680.664 612
680.670 570
680.677 495
680.684 579
680.690 563
680.697 533
680.704 634
680.710 756
680.717 622
680.724 617
680.730 564
680.737 488
680.744 633
680.750 619
680.757 542
680.763 546
680.770 617
680.777 539
680.783 641
680.790 590
680.797 511
680.803 555
680.810 665
680.817 561
680.823 551
680.830 602
680.837 491
680.843 582
680.850 564
680.857 475
680.863 568
680.870 614
680.877 478
680.883 568
680.890 649
680.896 515
680.903 580
680.910 627
680.916 542
680.923 619
680.930 596
680.936 499
680.943 538
680.950 639
680.956 574
680.963 637
680.970 592
680.976 531
680.983 635
680.990 665
680.996 563
681.003 563
681.010 597
681.016 504
681.023 524
681.030 556
681.036 570
681.043 597
681.049 608
681.056 486
681.063 582
681.069 577
681.076 493
681.083 600
681.089 656
681.096 576
681.103 559
681.109 573
681.116 509
681.123 580
681.129 607
681.136 540
681.143 601
681.149 644
681.156 545
681.163 586
681.169 618
681.176 551
681.182 643
681.189 670
681.196 558
681.202 558
681.209 644
681.216 557
681.222 574
681.229 645
681.236 528
681.242 670
681.249 777
681.256 665
681.262 714
681.269 737
681.276 690
681.282 803
681.289 865
681.296 609
681.302 667
681.309 776
681.316 706
681.322 829
681.329 885
681.335 688
681.342 762
681.349 902
681.355 766
681.362 837
681.369 817
681.375 770
681.382 829
681.389 753
681.395 638
681.402 686
681.409 806
681.415 789
681.422 801
681.429 814
681.435 678
681.442 726
681.449 781
681.455 746
681.462 769
681.469 717
681.475 532
681.482 621
681.489 708
681.495 595
681.502 631
681.508 670
681.515 555
681.522 566
681.528 617
681.535 590
681.542 606
681.548 650
681.555 521
681.562 615
681.568 707
681.575 624
681.582 737
681.588 750
681.595 561
681.602 672
681.608 660
681.615 590
681.622 661
681.628 663
681.635 617
681.642 647
681.648 670
681.655 588
681.662 637
681.668 657
681.675 530
681.681 582
681.688 576
681.695 481
681.701 590
681.708 667
681.715 573
681.721 675
681.728 763
681.735 694
681.741 651
681.748 675
681.755 569
681.761 595
681.768 615
681.775 636
681.781 767
681.788 782
681.795 655
681.801 623
681.808 677
681.815 571
681.821 625
681.828 720
681.835 596
681.841 738
681.848 810
681.855 628
681.861 632
681.868 778
681.874 653
681.881 700
681.888 818
681.894 720
681.901 823
681.908 831
681.914 705
681.921 828
681.928 950
681.934 952
681.941 1140
681.948 1325
681.954 1521
681.961 1922
681.968 2312
681.974 2567
681.981 3050
681.988 3341
681.994 3123
682.001 3061
682.008 2962
682.014 2604
682.021 2377
682.028 2255
682.034 1949
682.041 1670
682.048 1333
682.054 1000
682.061 875
682.067 966
682.074 893
682.081 1019
682.087 916
682.094 774
682.101 822
682.107 826
682.114 707
682.121 838
682.127 866
682.134 754
682.141 893
682.147 1056
682.154 860
682.161 785
682.167 688
682.174 651
682.181 766
682.187 828
682.194 727
682.201 674
682.207 731
682.214 654
682.221 688
682.227 685
682.234 567
682.241 708
682.247 868
682.254 795
682.261 802
682.267 817
682.274 799
682.281 789
682.287 884
682.294 725
682.300 735
682.307 792
682.314 780
682.320 897
682.327 891
682.334 757
682.340 790
682.347 826
682.354 827
682.360 802
682.367 748
682.374 804
682.380 828
682.387 856
682.394 743
682.400 735
682.407 808
682.414 713
682.420 821
682.427 914
682.434 815
682.440 830
682.447 766
682.454 627
682.460 600
682.467 652
682.474 640
682.480 646
682.487 748
682.494 632
682.500 667
682.507 726
682.514 748
682.520 760
682.527 755
682.534 633
682.540 641
682.547 644
682.553 652
682.560 783
682.567 769
682.573 649
682.580 753
682.587 700
682.593 562
682.600 584
682.607 668
682.613 577
682.620 561
682.627 608
682.633 568
682.640 646
682.647 676
682.653 561
682.660 556
682.667 657
682.673 571
682.680 707
682.687 748
682.693 557
682.700 587
682.707 619
682.713 509
682.720 514
682.727 600
682.733 481
682.740 614
682.747 638
682.753 538
682.760 646
682.767 638
682.773 534
682.780 602
682.787 709
682.793 607
682.800 704
682.807 657
682.813 548
682.820 599
682.827 603
682.833 516
682.840 572
682.847 708
682.853 544
682.860 592
682.866 600
682.873 535
682.880 549
682.886 650
682.893 546
682.900 699
682.906 657
682.913 532
682.920 546
682.926 648
682.933 638
682.940 727
682.946 765
682.953 840
682.960 1052
682.966 1256
682.973 1223
682.980 1273
682.986 1392
682.993 1307
683.000 1339
683.006 1330
683.013 1327
683.020 1352
683.026 1363
683.033 1021
683.040 900
683.046 904
683.053 803
683.060 784
683.066 743
683.073 615
683.080 607
683.086 697
683.093 620
683.100 686
683.106 666
683.113 610
683.120 638
683.126 729
683.133 641
683.140 675
683.146 748
683.153 660
683.160 712
683.166 667
683.173 546
683.180 683
683.186 702
683.193 596
683.200 632
683.206 658
683.213 590
683.220 684
683.226 618
683.233 558
683.240 716
683.246 824
683.253 745
683.259 790
683.266 849
683.273 731
683.279 829
683.286 796
683.293 753
683.299 874
683.306 818
683.313 613
683.319 741
683.326 756
683.333 605
683.339 693
683.346 753
683.353 837
683.359 823
683.366 793
683.373 674
683.379 746
683.386 850
683.393 881
683.399 1135
683.406 1283
683.413 1307
683.419 1533
683.426 1463
683.433 1192
683.439 1246
683.446 1316
683.453 1118
683.459 1028
683.466 1001
683.473 840
683.479 878
683.486 881
683.493 821
683.499 764
683.506 790
683.513 706
683.519 767
683.526 696
683.533 632
683.539 707
683.546 704
683.553 681
683.559 641
683.566 691
683.573 618
683.579 671
683.586 632
683.593 572
683.599 646
683.606 635
683.613 578
683.619 615
683.626 602
683.633 595
683.639 667
683.646 637
683.653 492
683.659 562
683.666 547
683.673 491
683.679 545
683.686 640
683.693 511
683.699 560
683.706 618
683.713 560
683.719 535
683.726 562
683.733 519
683.739 561
683.746 635
683.753 552
683.759 618
683.766 646
683.773 540
683.779 581
683.786 619
683.793 536
683.799 551
683.806 545
683.813 477
683.819 599
683.826 660
683.833 586
683.839 645
683.846 617
683.853 516
683.859 618
683.866 623
683.873 513
683.879 617
683.886 611
683.893 494
683.899 564
683.906 650
683.913 509
683.919 525
683.926 589
683.933 581
683.939 689
683.946 751
683.953 852
683.959 909
683.966 949
683.973 889
683.979 999
683.986 1101
683.993 1065
683.999 1161
684.006 1177
684.013 1007
684.019 1020
684.026 1060
684.033 809
684.039 745
684.046 668
684.053 624
684.059 747
684.066 744
684.073 591
684.079 647
684.086 699
684.093 571
684.099 619
684.106 697
684.113 563
684.119 606
684.126 590
684.133 503
684.139 565
684.146 637
684.153 560
684.159 627
684.166 698
684.173 603
684.179 553
684.186 591
684.193 593
684.199 635
684.206 614
684.213 520
684.219 673
684.226 713
684.233 632
684.239 725
684.246 761
684.253 729
684.259 715
684.266 766
684.273 665
684.279 753
684.286 737
684.293 618
684.299 769
684.306 725
684.313 658
684.319 749
684.326 781
684.333 605
684.339 594
684.346 704
684.353 582
684.359 732
684.366 730
684.373 651
684.379 807
684.386 824
684.393 808
684.399 934
684.406 1008
684.413 931
684.419 889
684.426 901
684.433 999
684.439 1217
684.446 1218
684.453 1044
684.459 1066
684.466 1138
684.473 1058
684.479 866
684.486 751
684.493 675
684.499 766
684.506 746
684.513 663
684.519 794
684.526 753
684.533 691
684.539 774
684.546 725
684.553 586
684.559 573
684.566 584
684.573 557
684.579 566
684.586 705
684.593 623
684.599 627
684.606 683
684.613 520
684.619 561
684.626 636
684.633 570
684.639 636
684.646 684
684.653 579
684.659 652
684.666 620
684.673 601
684.679 605
684.686 606
684.693 494
684.699 633
684.706 643
684.713 542
684.719 531
684.726 579
684.733 544
684.739 567
684.746 635
684.753 519
684.759 594
684.766 570
684.773 499
684.779 542
684.786 592
684.793 502
684.799 545
684.806 617
684.813 532
684.819 596
684.826 570
684.833 469
684.839 604
684.846 615
684.853 571
684.859 572
684.866 604
684.873 510
684.879 530
684.886 588
684.893 526
684.899 595
684.906 625
684.913 504
684.919 549
684.926 587
684.933 471
684.939 619
684.946 635
684.953 573
684.959 635
684.966 727
684.973 697
684.979 769
684.986 768
684.993 713
684.999 676
685.006 696
685.013 623
685.019 654
685.026 609
685.033 551
685.039 660
685.046 680
685.053 589
685.059 629
685.066 687
685.073 632
685.079 741
685.086 671
685.093 488
685.099 586
685.106 705
685.113 601
685.120 606
685.126 617
685.133 627
685.140 708
685.146 671
685.153 549
685.160 556
685.166 656
685.173 607
685.180 575
685.186 604
685.193 551
685.200 600
685.206 630
685.213 515
685.220 650
685.226 747
685.233 644
685.240 706
685.246 753
685.253 639
685.260 707
685.266 718
685.273 650
685.280 624
685.286 712
685.293 665
685.300 747
685.306 714
685.313 727
685.320 695
685.326 763
685.333 644
685.340 697
685.346 819
685.353 740
685.360 765
685.366 830
685.373 929
685.380 1045
685.386 1058
685.393 1133
685.400 1307
685.406 1505
685.413 1559
685.420 1651
685.426 1694
685.433 1563
685.440 1648
685.446 1861
685.453 1625
685.460 1505
685.466 1346
685.473 1149
685.480 1109
685.486 970
685.493 908
685.500 876
685.506 874
685.513 773
685.520 802
685.527 765
685.533 639
685.540 675
685.547 725
685.553 530
685.560 575
685.567 681
685.573 697
685.580 736
685.587 659
685.593 580
685.600 705
685.607 689
685.613 563
685.620 700
685.627 736
685.633 636
685.640 654
685.647 629
685.653 532
685.660 597
685.667 684
685.673 598
685.680 574
685.687 653
685.693 585
685.700 623
685.707 726
685.713 573
685.720 586
685.727 663
685.733 538
685.740 573
685.747 645
685.753 540
685.760 597
685.767 660
685.773 584
685.780 610
685.787 652
685.793 639
685.800 693
685.807 660
685.813 510
685.820 574
685.827 593
685.834 509
685.840 543
685.847 624
685.854 518
685.860 603
685.867 648
685.874 567
685.880 561
685.887 600
685.894 548
685.900 579
685.907 737
685.914 561
685.920 620
685.927 712
685.934 580
685.940 572
685.947 691
685.954 611
685.960 673
685.967 690
685.974 531
685.980 624
685.987 710
685.994 560
686.000 650
686.007 624
686.014 580
686.020 645
686.027 658
686.034 563
686.040 596
686.047 669
686.054 618
686.060 646
686.067 699
686.074 589
686.080 615
686.087 575
686.094 482
686.101 572
686.107 556
686.114 442
686.121 594
686.127 724
686.134 634
686.141 598
686.147 660
686.154 607
686.161 653
686.167 705
686.174 630
686.181 647
686.187 682
686.194 579
686.201 631
686.207 707
686.214 501
686.221 527
686.227 704
686.234 713
686.241 753
686.247 711
686.254 591
686.261 692
686.267 745
686.274 651
686.281 686
686.287 813
686.294 587
686.301 615
686.307 698
686.314 658
686.321 746
686.328 776
686.334 661
686.341 809
686.348 820
686.354 698
686.361 790
686.368 752
686.374 622
686.381 734
686.388 812
686.394 921
686.401 1091
686.408 1241
686.414 1404
686.421 1395
686.428 1356
686.434 1220
686.441 1369
686.448 1539
686.454 1408
686.461 1389
686.468 1267
686.474 1090
686.481 1116
686.488 1096
686.494 824
686.501 766
686.508 812
686.514 616
686.521 672
686.528 756
686.535 633
686.541 636
686.548 619
686.555 601
686.561 740
686.568 868
686.575 820
686.581 777
686.588 707
686.595 608
686.601 690
686.608 651
686.615 508
686.621 596
686.628 664
686.635 638
686.641 658
686.648 658
686.655 562
686.661 611
686.668 750
686.675 615
686.681 683
686.688 783
686.695 596
686.701 648
686.708 681
686.715 605
686.722 619
686.728 725
686.735 594
686.742 565
686.748 555
686.755 520
686.762 605
686.768 746
686.775 594
686.782 533
686.788 571
686.795 503
686.802 590
686.808 637
686.815 515
686.822 630
686.828 677
686.835 541
686.842 564
686.848 602
686.855 547
686.862 542
686.868 607
686.875 568
686.882 562
686.889 620
686.895 514
686.902 639
686.909 653
686.915 542
686.922 665
686.929 652
686.935 586
686.942 624
686.949 629
686.955 627
686.962 675
686.969 677
686.975 606
686.982 622
686.989 621
686.995 541
687.002 606
687.009 722
687.015 721
687.022 726
687.029 687
687.035 591
687.042 546
687.049 605
687.056 560
687.062 691
687.069 723
687.076 628
687.082 614
687.089 571
687.096 462
687.102 498
687.109 598
687.116 567
687.122 589
687.129 620
687.136 529
687.142 540
687.149 611
687.156 559
687.162 624
687.169 672
687.176 571
687.182 676
687.189 736
687.196 656
687.203 664
687.209 582
687.216 500
687.223 533
687.229 559
687.236 566
687.243 608
687.249 660
687.256 635
687.263 657
687.269 724
687.276 692
687.283 777
687.289 689
687.296 565
687.303 656
687.309 777
687.316 659
687.323 763
687.329 772
687.336 623
687.343 701
687.350 804
687.356 758
687.363 763
687.370 785
687.376 871
687.383 1037
687.390 1138
687.396 1093
687.403 1279
687.410 1395
687.416 1245
687.423 1170
687.430 1290
687.436 1119
687.443 1213
687.450 1366
687.456 1122
687.463 1032
687.470 1083
687.476 950
687.483 875
687.490 825
687.497 733
687.503 908
687.510 878
687.517 692
687.523 760
687.530 926
687.537 773
687.543 851
687.550 794
687.557 698
687.563 732
687.570 708
687.577 656
687.583 757
687.590 875
687.597 761
687.603 775
687.610 841
687.617 816
687.623 837
687.630 697
687.637 644
687.644 734
687.650 716
687.657 777
687.664 848
687.670 784
687.677 768
687.684 813
687.690 775
687.697 641
687.704 679
687.710 759
687.717 770
687.724 797
687.730 823
687.737 666
687.744 688
687.750 701
687.757 555
687.764 726
687.771 875
687.777 667
687.784 653
687.791 654
687.797 556
687.804 607
687.811 719
687.817 635
687.824 718
687.831 676
687.837 739
687.844 774
687.851 738
687.857 573
687.864 676
687.871 687
687.877 623
687.884 720
687.891 803
687.898 715
687.904 768
687.911 718
687.918 608
687.924 685
687.931 737
687.938 660
687.944 698
687.951 768
687.958 715
687.964 760
687.971 781
687.978 751
687.984 915
687.991 1196
687.998 1218
688.005 1077
688.011 983
688.018 1081
688.025 1294
688.031 1248
688.038 1140
688.045 1149
688.051 1117
688.058 1020
688.065 899
688.071 870
688.078 755
688.085 855
688.091 793
688.098 642
688.105 724
688.111 780
688.118 689
688.125 754
688.132 750
688.138 732
688.145 830
688.152 737
688.158 702
688.165 661
688.172 719
688.178 645
688.185 693
688.192 722
688.198 631
688.205 641
688.212 685
688.218 607
688.225 679
688.232 837
688.239 709
688.245 821
688.252 809
688.259 864
688.265 973
688.272 1015
688.279 945
688.285 944
688.292 1052
688.299 896
688.305 876
688.312 842
688.319 924
688.325 1128
688.332 1078
688.339 929
688.345 1157
688.352 1459
688.359 1291
688.366 1326
688.372 1381
688.379 1226
688.386 1390
688.392 1443
688.399 1241
688.406 1243
688.412 1234
688.419 1103
688.426 1076
688.432 1231
688.439 1270
688.446 1355
688.452 1314
688.459 1276
688.466 1510
688.473 1684
688.479 1571
688.486 1578
688.493 1549
688.499 1441
688.506 1422
688.513 1356
688.519 1149
688.526 1175
688.533 1115
688.539 916
688.546 863
688.553 846
688.559 781
688.566 887
688.573 1017
688.580 863
688.586 944
688.593 1040
688.600 840
688.606 940
688.613 935
688.620 787
688.626 795
688.633 812
688.640 829
688.646 807
688.653 842
688.660 695
688.667 788
688.673 789
688.680 691
688.687 676
688.693 655
688.700 530
688.707 667
688.713 669
688.720 582
688.727 657
688.733 709
688.740 630
688.747 658
688.753 669
688.760 689
688.767 731
688.774 806
688.780 604
688.787 597
688.794 617
688.800 521
688.807 657
688.814 682
688.820 507
688.827 584
688.834 630
688.840 580
688.847 697
688.854 750
688.860 655
688.867 724
688.874 737
688.881 535
688.887 610
688.894 640
688.901 511
688.907 558
688.914 603
688.921 587
688.927 611
688.934 648
688.941 587
688.947 600
688.954 646
688.961 579
688.968 687
688.974 700
688.981 643
688.988 783
688.994 829
689.001 795
689.008 846
689.014 897
689.021 807
689.028 833
689.034 857
689.041 712
689.048 671
689.054 690
689.061 557
689.068 699
689.075 777
689.081 611
689.088 652
689.095 670
689.101 543
689.108 586
689.115 623
689.121 564
689.128 650
689.135 795
689.141 578
689.148 608
689.155 694
689.162 588
689.168 626
689.175 695
689.182 616
689.188 630
689.195 686
689.202 546
689.208 729
689.215 794
689.222 729
689.228 762
689.235 702
689.242 662
689.249 724
689.255 755
689.262 691
689.269 771
689.275 888
689.282 727
689.289 723
689.295 727
689.302 693
689.309 772
689.315 838
689.322 787
689.329 846
689.336 936
689.342 798
689.349 921
689.356 996
689.362 936
689.369 1032
689.376 1223
689.382 1103
689.389 1028
689.396 932
689.402 935
689.409 1114
689.416 1209
689.423 1012
689.429 1029
689.436 998
689.443 947
689.449 1009
689.456 1198
689.463 1071
689.469 1133
689.476 1150
689.483 1050
689.489 1051
689.496 1053
689.503 1042
689.510 1126
689.516 1080
689.523 971
689.530 958
689.536 924
689.543 884
689.550 887
689.556 788
689.563 589
689.570 662
689.576 717
689.583 688
689.590 758
689.597 797
689.603 691
689.610 837
689.617 950
689.623 692
689.630 654
689.637 708
689.643 689
689.650 645
689.657 653
689.663 631
689.670 623
689.677 676
689.684 514
689.690 487
689.697 584
689.704 543
689.710 644
689.717 654
689.724 578
689.730 646
689.737 638
689.744 602
689.750 600
689.757 667
689.764 574
689.771 600
689.777 601
689.784 523
689.791 535
689.797 593
689.804 508
689.811 577
689.817 641
689.824 534
689.831 691
689.837 710
689.844 583
689.851 587
689.858 631
689.864 596
689.871 591
689.878 569
689.884 510
689.891 678
689.898 661
689.904 583
689.911 626
689.918 629
689.925 547
689.931 560
689.938 682
689.945 615
689.951 643
689.958 767
689.965 730
689.971 873
689.978 920
689.985 713
689.991 755
689.998 837
690.005 754
690.012 783
690.018 860
690.025 774
690.032 841
690.038 769
690.045 695
690.052 727
690.058 727
690.065 565
690.072 590
690.079 638
690.085 542
690.092 553
690.099 646
690.105 551
690.112 579
690.119 656
690.125 571
690.132 563
690.139 651
690.145 549
690.152 565
690.159 569
690.166 522
690.172 571
690.179 599
690.186 476
690.192 579
690.199 680
690.206 586
690.212 656
690.219 669
690.226 610
690.233 665
690.239 634
690.246 541
690.253 582
690.259 729
690.266 640
690.273 673
690.279 739
690.286 654
690.293 724
690.299 764
690.306 651
690.313 609
690.320 683
690.326 659
690.333 777
690.340 768
690.346 655
690.353 799
690.360 850
690.366 811
690.373 821
690.380 799
690.387 680
690.393 701
690.400 831
690.407 747
690.413 838
690.420 911
690.427 805
690.433 753
690.440 767
690.447 688
690.453 754
690.460 861
690.467 747
690.474 810
690.480 812
690.487 729
690.494 819
690.500 898
690.507 877
690.514 849
690.520 801
690.527 661
690.534 628
690.541 763
690.547 700
690.554 666
690.561 681
690.567 578
690.574 629
690.581 662
690.587 635
690.594 621
690.601 641
690.608 659
690.614 663
690.621 614
690.628 570
690.634 693
690.641 705
690.648 594
690.654 613
690.661 705
690.668 583
690.675 588
690.681 638
690.688 522
690.695 613
690.701 637
690.708 533
690.715 608
690.721 637
690.728 491
690.735 583
690.742 531
690.748 432
690.755 530
690.762 572
690.768 447
690.775 538
690.782 593
690.788 623
690.795 685
690.802 667
690.808 616
690.815 631
690.822 634
690.829 568
690.835 641
690.842 786
690.849 785
690.855 751
690.862 654
690.869 569
690.875 604
690.882 653
690.889 623
690.896 678
690.902 700
690.909 661
690.916 686
690.922 732
690.929 632
690.936 673
690.942 749
690.949 580
690.956 573
690.963 686
690.969 555
690.976 650
690.983 698
690.989 631
690.996 764
691.003 754
691.009 622
691.016 722
691.023 692
691.030 550
691.036 571
691.043 602
691.050 638
691.056 636
691.063 676
691.070 605
691.076 587
691.083 667
691.090 551
691.097 695
691.103 699
691.110 608
691.117 598
691.123 628
691.130 507
691.137 619
691.143 654
691.150 604
691.157 631
691.164 677
691.170 584
691.177 644
691.184 740
691.190 626
691.197 763
691.204 760
691.210 605
691.217 613
691.224 652
691.231 572
691.237 612
691.244 753
691.251 627
691.257 695
691.264 687
691.271 656
691.278 677
691.284 771
691.291 674
691.298 651
691.304 683
691.311 620
691.318 741
691.324 857
691.331 765
691.338 797
691.345 892
691.351 746
691.358 820
691.365 908
691.371 803
691.378 788
691.385 878
691.391 820
691.398 883
691.405 1007
691.412 831
691.418 784
691.425 789
691.432 743
691.438 822
691.445 777
691.452 849
691.458 933
691.465 896
691.472 735
691.479 790
691.485 858
691.492 701
691.499 773
691.505 760
691.512 705
691.519 757
691.525 795
691.532 666
691.539 679
691.546 827
691.552 661
691.559 735
691.566 791
691.572 651
691.579 740
691.586 726
691.592 553
691.599 570
691.606 646
691.613 564
691.619 618
691.626 642
691.633 593
691.639 625
691.646 653
691.653 511
691.660 583
691.666 623
691.673 509
691.680 598
691.686 623
691.693 511
691.700 590
691.706 607
691.713 613
691.720 633
691.727 679
691.733 603
691.740 615
691.747 718
691.753 561
691.760 576
691.767 607
691.773 522
691.780 596
691.787 577
691.794 540
691.800 566
691.807 583
691.814 496
691.820 559
691.827 599
691.834 487
691.841 576
691.847 649
691.854 671
691.861 651
691.867 689
691.874 615
691.881 629
691.887 540
691.894 450
691.901 571
691.908 659
691.914 495
691.921 525
691.928 702
691.934 627
691.941 678
691.948 710
691.954 680
691.961 758
691.968 757
691.975 725
691.981 762
691.988 796
691.995 747
692.001 797
692.008 756
692.015 697
692.022 736
692.028 689
692.035 594
692.042 661
692.048 694
692.055 628
692.062 574
692.068 741
692.075 595
692.082 596
692.089 641
692.095 571
692.102 614
692.109 635
692.115 575
692.122 671
692.129 702
692.136 578
692.142 602
692.149 609
692.156 601
692.162 640
692.169 693
692.176 610
692.182 710
692.189 796
692.196 701
692.203 748
692.209 738
692.216 630
692.223 753
692.229 779
692.236 613
692.243 687
692.250 700
692.256 633
692.263 679
692.270 747
692.276 649
692.283 674
692.290 673
692.296 684
692.303 702
692.310 731
692.317 614
692.323 713
692.330 747
692.337 764
692.343 944
692.350 947
692.357 864
692.364 903
692.370 895
692.377 866
692.384 913
692.390 910
692.397 891
692.404 829
692.410 835
692.417 857
692.424 860
692.431 686
692.437 653
692.444 738
692.451 834
692.457 737
692.464 782
692.471 912
692.478 797
692.484 707
692.491 713
692.498 720
692.504 845
692.511 850
692.518 687
692.524 712
692.531 732
692.538 660
692.545 814
692.551 940
692.558 831
692.565 838
692.571 897
692.578 679
692.585 730
692.592 788
692.598 780
692.605 762
692.612 818
692.618 754
692.625 734
692.632 765
692.639 726
692.645 707
692.652 682
692.659 596
692.665 625
692.672 743
692.679 671
692.685 720
692.692 791
692.699 673
692.706 681
692.712 693
692.719 620
692.726 577
692.732 636
692.739 548
692.746 666
692.753 722
692.759 752
692.766 791
692.773 843
692.779 699
692.786 814
692.793 740
692.800 582
692.806 783
692.813 709
692.820 612
692.826 636
692.833 638
692.840 532
692.846 635
692.853 726
692.860 694
692.867 776
692.873 791
692.880 625
692.887 686
692.893 734
692.900 638
692.907 590
692.914 691
692.920 632
692.927 740
692.934 663
692.940 548
692.947 635
692.954 708
692.961 681
692.967 727
692.974 686
692.981 630
692.987 654
692.994 702
693.001 566
693.007 605
693.014 722
693.021 635
693.028 708
693.034 707
693.041 567
693.048 639
693.054 663
693.061 558
693.068 648
693.075 677
693.081 523
693.088 663
693.095 702
693.101 559
693.108 549
693.115 627
693.122 543
693.128 616
693.135 621
693.142 523
693.148 609
693.155 703
693.162 573
693.169 639
693.175 601
693.182 567
693.189 703
693.195 768
693.202 634
693.209 666
693.216 710
693.222 568
693.229 609
693.236 650
693.242 634
693.249 676
693.256 746
693.262 648
693.269 762
693.276 790
693.283 638
693.289 708
693.296 809
693.303 657
693.309 681
693.316 704
693.323 707
693.330 643
693.336 698
693.343 645
693.350 746
693.356 836
693.363 760
693.370 717
693.377 770
693.383 641
693.390 748
693.397 816
693.403 784
693.410 817
693.417 826
693.424 772
693.430 879
693.437 928
693.444 739
693.450 805
693.457 984
693.464 1025
693.471 1018
693.477 955
693.484 760
693.491 761
693.497 755
693.504 712
693.511 692
693.518 741
693.524 660
693.531 679
693.538 710
693.544 620
693.551 708
693.558 712
693.564 643
693.571 732
693.578 758
693.585 725
693.591 804
693.598 750
693.605 674
693.611 695
693.618 748
693.625 620
693.632 661
693.638 651
693.645 576
693.652 584
693.658 591
693.665 501
693.672 655
693.679 689
693.685 614
693.692 683
693.699 622
693.705 528
693.712 534
693.719 597
693.726 456
693.732 539
693.739 618
693.746 504
693.752 599
693.759 684
693.766 561
693.773 612
693.779 649
693.786 543
693.793 528
693.799 648
693.806 616
693.813 646
693.820 671
693.826 624
693.833 700
693.840 769
693.846 636
693.853 649
693.860 760
693.867 621
693.873 644
693.880 667
693.887 568
693.893 635
693.900 650
693.907 588
693.914 582
693.920 685
693.927 613
693.934 673
693.940 759
693.947 718
693.954 693
693.961 702
693.967 615
693.974 703
693.981 891
693.987 836
693.994 717
694.001 676
694.008 641
694.014 680
694.021 687
694.028 595
694.034 685
694.041 715
694.048 596
694.055 643
694.061 756
694.068 641
694.075 601
694.081 608
694.088 503
694.095 571
694.102 642
694.108 567
694.115 598
694.122 677
694.128 529
694.135 593
694.142 596
694.149 599
694.155 664
694.162 654
694.169 621
694.175 613
694.182 692
694.189 627
694.196 611
694.202 616
694.209 575
694.216 694
694.222 749
694.229 642
694.236 661
694.243 750
694.249 649
694.256 642
694.263 697
694.269 582
694.276 730
694.283 833
694.290 628
694.296 649
694.303 714
694.310 641
694.316 784
694.323 768
694.330 679
694.337 780
694.343 797
694.350 683
694.357 698
694.363 713
694.370 622
694.377 685
694.384 735
694.390 665
694.397 822
694.404 884
694.411 783
694.417 729
694.424 772
694.431 723
694.437 800
694.444 960
694.451 850
694.458 915
694.464 869
694.471 710
694.478 729
694.484 780
694.491 698
694.498 819
694.505 779
694.511 693
694.518 702
694.525 753
694.531 634
694.538 742
694.545 676
694.552 565
694.558 685
694.565 762
694.572 593
694.578 687
694.585 657
694.592 510
694.599 633
694.605 695
694.612 553
694.619 600
694.625 675
694.632 650
694.639 760
694.646 742
694.652 566
694.659 622
694.666 635
694.672 545
694.679 565
694.686 577
694.693 546
694.699 781
694.706 775
694.713 603
694.719 651
694.726 721
694.733 639
694.740 632
694.746 711
694.753 602
694.760 565
694.767 657
694.773 566
694.780 618
694.787 604
694.793 599
694.800 661
694.807 550
694.814 508
694.820 531
694.827 547
694.834 469
694.840 542
694.847 670
694.854 574
694.861 576
694.867 608
694.874 490
694.881 569
694.887 708
694.894 655
694.901 609
694.908 722
694.914 590
694.921 650
694.928 664
694.934 619
694.941 569
694.948 544
694.955 529
694.961 720
694.968 793
694.975 615
694.982 638
694.988 668
694.995 577
695.002 637
695.008 686
695.015 547
695.022 610
695.029 644
695.035 514
695.042 628
695.049 603
695.055 564
695.062 615
695.069 628
695.076 518
695.082 590
695.089 571
695.096 526
695.102 569
695.109 609
695.116 537
695.123 607
695.129 667
695.136 580
695.143 593
695.150 629
695.156 599
695.163 669
695.170 758
695.176 652
695.183 695
695.190 778
695.197 734
695.203 729
695.210 660
695.217 515
695.223 630
695.230 730
695.237 628
695.244 634
695.250 713
695.257 617
695.264 628
695.270 692
695.277 686
695.284 797
695.291 804
695.297 694
695.304 808
695.311 798
695.318 642
695.324 765
695.331 915
695.338 935
695.344 929
695.351 788
695.358 750
695.365 797
695.371 808
695.378 705
695.385 804
695.391 777
695.398 668
695.405 855
695.412 825
695.418 777
695.425 826
695.432 778
695.438 747
695.445 851
695.452 882
695.459 697
695.465 753
695.472 693
695.479 604
695.486 667
695.492 681
695.499 603
695.506 649
695.512 754
695.519 621
695.526 640
695.533 593
695.539 572
695.546 648
695.553 671
695.559 632
695.566 598
695.573 649
695.580 550
695.586 538
695.593 554
695.600 527
695.607 599
695.613 665
695.620 540
695.627 584
695.633 624
695.640 488
695.647 595
695.654 699
695.660 599
695.667 617
695.674 670
695.680 549
695.687 492
695.694 569
695.701 560
695.707 644
695.714 637
695.721 559
695.728 617
695.734 699
695.741 582
695.748 602
695.754 605
695.761 565
695.768 556
695.775 665
695.781 623
695.788 584
695.795 626
695.801 530
695.808 656
695.815 744
695.822 504
695.828 514
695.835 613
695.842 571
695.849 525
695.855 533
695.862 497
695.869 571
695.875 674
695.882 542
695.889 675
695.896 644
695.902 526
695.909 535
695.916 604
695.923 542
695.929 627
695.936 601
695.943 498
695.949 605
695.956 629
695.963 522
695.970 538
695.976 592
695.983 569
695.990 700
695.996 728
696.003 569
696.010 596
696.017 529
696.023 525
696.030 604
696.037 603
696.044 489
696.050 540
696.057 587
696.064 485
696.070 587
696.077 582
696.084 633
696.091 649
696.097 649
696.104 535
696.111 681
696.118 674
696.124 611
696.131 757
696.138 764
696.144 596
696.151 540
696.158 563
696.165 551
696.171 616
696.178 640
696.185 481
696.191 529
696.198 619
696.205 556
696.212 666
696.218 686
696.225 580
696.232 598
696.239 656
696.245 572
696.252 669
696.259 761
696.265 733
696.272 761
696.279 918
696.286 806
696.292 838
696.299 761
696.306 728
696.313 859
696.319 944
696.326 778
696.333 908
696.339 892
696.346 725
696.353 780
696.360 869
696.366 737
696.373 812
696.380 813
696.387 695
696.393 732
696.400 810
696.407 667
696.413 731
696.420 837
696.427 832
696.434 846
696.440 769
696.447 637
696.454 663
696.461 711
696.467 703
696.474 721
696.481 776
696.487 600
696.494 690
696.501 721
696.508 674
696.514 622
696.521 712
696.528 690
696.535 740
696.541 710
696.548 728
696.555 773
696.561 719
696.568 578
696.575 651
696.582 618
696.588 561
696.595 630
696.602 679
696.609 584
696.615 645
696.622 679
696.629 586
696.635 636
696.642 653
696.649 570
696.656 654
696.662 640
696.669 601
696.676 658
696.683 687
696.689 593
696.696 639
696.703 665
696.709 536
696.716 579
696.723 614
696.730 552
696.736 630
696.743 651
696.750 534
696.757 556
696.763 595
696.770 520
696.777 588
696.783 626
696.790 534
696.797 574
696.804 629
696.810 564
696.817 630
696.824 648
696.831 536
696.837 579
696.844 611
696.851 562
696.857 576
696.864 641
696.871 481
696.878 551
696.884 616
696.891 520
696.898 581
696.905 653
696.911 571
696.918 628
696.925 771
696.931 585
696.938 587
696.945 630
696.952 483
696.958 514
696.965 542
696.972 490
696.979 554
696.985 653
696.992 576
696.999 597
697.005 556
697.012 507
697.019 517
697.026 624
697.032 527
697.039 547
697.046 634
697.053 489
697.059 525
697.066 532
697.073 470
697.079 566
697.086 593
697.093 519
697.100 531
697.106 657
697.113 500
697.120 618
697.127 626
697.133 504
697.140 563
697.147 610
697.154 511
697.160 516
697.167 558
697.174 568
697.180 582
697.187 650
697.194 548
697.201 671
697.207 680
697.214 635
697.221 670
697.228 674
697.234 713
697.241 790
697.248 697
697.254 592
697.261 650
697.268 716
697.275 710
697.281 888
697.288 900
697.295 750
697.302 881
697.308 980
697.315 998
697.322 1017
697.328 1082
697.335 928
697.342 965
697.349 906
697.355 921
697.362 906
697.369 910
697.376 846
697.382 864
697.389 966
697.396 931
697.403 939
697.409 870
697.416 767
697.423 782
697.429 796
697.436 752
697.443 882
697.450 839
697.456 734
697.463 830
697.470 931
697.477 808
697.483 776
697.490 737
697.497 561
697.503 620
697.510 692
697.517 603
697.524 717
697.530 714
697.537 676
697.544 707
697.551 745
697.557 686
697.564 676
697.571 674
697.578 604
697.584 599
697.591 690
697.598 682
697.604 665
697.611 657
697.618 564
697.625 632
697.631 661
697.638 574
697.645 655
697.652 680
697.658 521
697.665 576
697.672 602
697.679 567
697.685 598
697.692 765
697.699 574
697.705 610
697.712 635
697.719 572
697.726 560
697.732 612
697.739 564
697.746 629
697.753 654
697.759 526
697.766 624
697.773 694
697.780 588
697.786 569
697.793 589
697.800 524
697.806 610
697.813 619
697.820 463
697.827 517
697.833 580
697.840 474
697.847 611
697.854 584
697.860 535
697.867 587
697.874 668
697.880 597
697.887 649
697.894 586
697.901 539
697.907 546
697.914 587
697.921 550
697.928 602
697.934 630
697.941 470
697.948 497
697.955 570
697.961 532
697.968 534
697.975 580
697.981 528
697.988 613
697.995 618
698.002 482
698.008 586
698.015 588
698.022 496
698.029 552
698.035 656
698.042 598
698.049 607
698.056 565
698.062 529
698.069 545
698.076 683
698.083 578
698.089 574
698.096 622
698.103 560
698.109 625
698.116 714
698.123 581
698.130 653
698.136 650
698.143 517
698.150 556
698.157 605
698.163 492
698.170 582
698.177 653
698.184 540
698.190 564
698.197 631
698.204 508
698.210 625
698.217 689
698.224 644
698.231 746
698.237 785
698.244 620
698.251 682
698.258 753
698.264 734
698.271 747
698.278 720
698.285 679
698.291 891
698.298 1097
698.305 1061
698.311 1131
698.318 1162
698.325 1063
698.332 1056
698.338 1145
698.345 1013
698.352 915
698.359 932
698.365 924
698.372 914
698.379 823
698.386 827
698.392 994
698.399 974
698.406 889
698.413 907
698.419 834
698.426 743
698.433 749
698.439 808
698.446 789
698.453 881
698.460 997
698.466 856
698.473 934
698.480 851
698.487 623
698.493 608
698.500 708
698.507 671
698.514 733
698.520 719
698.527 669
698.534 732
698.541 753
698.547 578
698.554 597
698.561 628
698.567 504
698.574 629
698.581 619
698.588 505
698.594 589
698.601 635
698.608 595
698.615 603
698.621 636
698.628 550
698.635 538
698.642 641
698.648 535
698.655 658
698.662 728
698.669 636
698.675 678
698.682 701
698.689 548
698.695 588
698.702 637
698.709 523
698.716 632
698.722 652
698.729 552
698.736 665
698.743 646
698.749 570
698.756 613
698.763 632
698.770 537
698.776 609
698.783 635
698.790 550
698.797 587
698.803 678
698.810 544
698.817 554
698.823 595
698.830 516
698.837 493
698.844 550
698.850 496
698.857 559
698.864 556
698.871 505
698.877 573
698.884 624
698.891 558
698.898 551
698.904 630
698.911 529
698.918 554
698.925 573
698.931 602
698.938 657
698.945 660
698.951 514
698.958 590
698.965 630
698.972 554
698.978 564
698.985 606
698.992 524
698.999 568
699.005 615
699.012 535
699.019 593
699.026 647
699.032 644
699.039 661
699.046 593
699.053 470
699.059 539
699.066 590
699.073 596
699.080 599
699.086 628
699.093 463
699.100 564
699.106 624
699.113 536
699.120 604
699.127 691
699.133 517
699.140 552
699.147 582
699.154 512
699.160 510
699.167 536
699.174 565
699.181 717
699.187 644
699.194 595
699.201 645
699.208 602
699.214 581
699.221 647
699.228 680
699.235 579
699.241 625
699.248 653
699.255 559
699.261 641
699.268 731
699.275 643
699.282 708
699.288 856
699.295 781
699.302 782
699.309 813
699.315 710
699.322 895
699.329 961
699.336 798
699.342 783
699.349 866
699.356 858
699.363 1023
699.369 1200
699.376 1110
699.383 1166
699.390 1163
699.396 1004
699.403 1170
699.410 1435
699.417 1492
699.423 1504
699.430 1361
699.437 967
699.443 919
699.450 1045
699.457 974
699.464 1044
699.470 925
699.477 683
699.484 649
699.491 740
699.497 718
699.504 790
699.511 744
699.518 677
699.524 856
699.531 724
699.538 545
699.545 636
699.551 726
699.558 650
699.565 641
699.572 611
699.578 549
699.585 553
699.592 642
699.599 576
699.605 683
699.612 722
699.619 551
699.625 590
699.632 610
699.639 564
699.646 651
699.652 659
699.659 606
699.666 654
699.673 651
699.679 551
699.686 574
699.693 638
699.700 542
699.706 528
699.713 588
699.720 489
699.727 549
699.733 633
699.740 525
699.747 598
699.754 586
699.760 558
699.767 577
699.774 592
699.781 520
699.787 576
699.794 573
699.801 494
699.808 517
699.814 551
699.821 528
699.828 550
699.834 643
699.841 562
699.848 623
699.855 652
699.861 565
699.868 533
699.875 575
699.882 499
699.888 537
699.895 644
699.902 547
699.909 592
699.915 605
699.922 460
699.929 571
699.936 542
699.942 527
699.949 517
699.956 629
699.963 616
699.969 612
699.976 619
699.983 563
699.990 573
699.996 558
700.003 471
700.010 527
700.017 590
700.023 494
700.030 544
700.037 605
700.044 556
700.050 616
700.057 636
700.064 510
700.071 634
700.077 595
700.084 566
700.091 584
700.097 632
700.104 504
700.111 600
700.118 624
700.124 552
700.131 654
700.138 637
700.145 549
700.151 598
700.158 572
700.165 474
700.172 597
700.178 647
700.185 574
700.192 536
700.199 594
700.205 617
700.212 698
700.219 728
700.226 647
700.232 664
700.239 740
700.246 637
700.253 641
700.259 653
700.266 656
700.273 664
700.280 615
700.286 625
700.293 645
700.300 683
700.307 673
700.313 664
700.320 761
700.327 691
700.334 856
700.340 873
700.347 819
700.354 719
700.361 810
700.367 863
700.374 1009
700.381 901
700.387 822
700.394 939
700.401 927
700.408 881
700.414 999
700.421 1072
700.428 823
700.435 933
700.441 989
700.448 904
700.455 917
700.462 958
700.468 831
700.475 890
700.482 802
700.489 731
700.495 739
700.502 791
700.509 634
700.516 688
700.522 767
700.529 729
700.536 738
700.543 773
700.549 633
700.556 640
700.563 650
700.570 535
700.576 618
700.583 653
700.590 526
700.597 604
700.603 637
700.610 591
700.617 670
700.624 669
700.630 586
700.637 643
700.644 605
700.651 609
700.657 658
700.664 683
700.671 595
700.678 667
700.684 637
700.691 566
700.698 594
700.705 660
700.711 529
700.718 604
700.725 669
700.732 517
700.738 600
700.745 593
700.752 499
700.759 485
700.765 564
700.772 513
700.779 534
700.786 541
700.792 505
700.799 569
700.806 596
700.813 537
700.819 616
700.826 601
700.833 547
700.840 532
700.846 574
700.853 502
700.860 595
700.866 636
700.873 604
700.880 581
700.887 583
700.893 553
700.900 643
700.907 629
700.914 551
700.920 530
700.927 588
700.934 546
700.941 546
700.947 616
700.954 526
700.961 659
700.968 659
700.974 470
700.981 532
700.988 565
700.995 543
701.001 600
701.008 570
701.015 482
701.022 478
701.028 600
701.035 521
701.042 592
701.049 604
701.055 535
701.062 549
701.069 589
701.076 517
701.082 645
701.089 687
701.096 581
701.103 551
701.109 594
701.116 521
701.123 579
701.130 580
701.136 558
701.143 570
701.150 600
701.157 476
701.163 557
701.170 657
701.177 567
701.184 654
701.190 683
701.197 545
701.204 666
701.211 669
701.217 539
701.224 610
701.231 656
701.238 614
701.244 697
701.251 750
701.258 634
701.265 595
701.271 540
701.278 590
701.285 712
701.292 816
701.298 641
701.305 691
701.312 723
701.319 769
701.325 707
701.332 716
701.339 646
701.346 700
701.352 752
701.359 708
701.366 779
701.373 935
701.379 838
701.386 874
701.393 993
701.400 917
701.406 1198
701.413 1315
701.420 1177
701.427 1018
701.433 936
701.440 801
701.447 992
701.454 966
701.460 750
701.467 798
701.474 904
701.481 768
701.487 812
701.494 748
701.501 779
701.508 944
701.514 885
701.521 754
701.528 748
701.535 762
701.541 657
701.548 679
701.555 772
701.562 650
701.568 729
701.575 719
701.582 693
701.589 731
701.595 708
701.602 585
701.609 652
701.616 774
701.622 689
701.629 643
701.636 640
701.643 613
701.649 630
701.656 613
701.663 502
701.670 681
701.676 789
701.683 573
701.690 545
701.697 605
701.703 501
701.710 577
701.717 634
701.724 521
701.730 603
701.737 608
701.744 482
701.751 628
701.757 593
701.764 478
701.771 517
701.778 566
701.784 507
701.791 546
701.798 635
701.805 522
701.811 588
701.818 682
701.825 546
701.832 522
701.838 624
701.845 603
701.852 704
701.859 700
701.865 550
701.872 553
701.879 623
701.886 578
701.893 566
701.899 617
701.906 554
701.913 605
701.920 642
701.926 496
701.933 541
701.940 576
701.947 528
701.953 575
701.960 578
701.967 494
701.974 591
701.980 629
701.987 554
701.994 601
702.001 635
702.007 563
702.014 615
702.021 640
702.028 566
702.034 603
702.041 645
702.048 590
702.055 626
702.061 605
702.068 522
702.075 537
702.082 650
702.088 575
702.095 672
702.102 724
702.109 637
702.115 646
702.122 634
702.129 507
702.136 596
702.142 570
702.149 475
702.156 533
702.163 599
702.169 555
702.176 621
702.183 685
702.190 536
702.196 603
702.203 607
702.210 562
702.217 733
702.223 768
702.230 680
702.237 641
702.244 659
702.250 590
702.257 648
702.264 724
702.271 644
702.277 729
702.284 755
702.291 596
702.298 619
702.304 675
702.311 667
702.318 795
702.325 852
702.331 775
702.338 857
702.345 755
702.352 641
702.359 731
702.365 836
702.372 795
702.379 827
702.386 847
702.392 883
702.399 986
702.406 974
702.413 836
702.419 891
702.426 900
702.433 840
702.440 914
702.446 885
702.453 726
702.460 854
702.467 975
702.473 763
702.480 767
702.487 811
702.494 681
702.500 626
702.507 703
702.514 672
702.521 708
702.527 689
702.534 540
702.541 574
702.548 655
702.554 671
702.561 778
702.568 769
702.575 635
702.581 709
702.588 848
702.595 933
702.602 1031
702.608 1002
702.615 876
702.622 893
702.629 1009
702.635 871
702.642 804
702.649 768
702.656 620
702.663 692
702.669 740
702.676 653
702.683 712
702.690 689
702.696 555
702.703 560
702.710 581
702.717 533
702.723 594
702.730 569
702.737 469
702.744 591
702.750 631
702.757 532
702.764 574
702.771 555
702.777 445
702.784 579
702.791 626
702.798 547
702.804 556
702.811 560
702.818 473
702.825 513
702.831 610
702.838 472
702.845 551
702.852 598
702.858 522
702.865 563
702.872 680
702.879 552
702.885 592
702.892 607
702.899 492
702.906 538
702.913 574
702.919 538
702.926 622
702.933 594
702.940 468
702.946 559
702.953 670
702.960 594
702.967 586
702.973 625
702.980 495
702.987 647
702.994 733
703.000 577
703.007 614
703.014 570
703.021 464
703.027 536
703.034 668
703.041 519
703.048 529
703.054 626
703.061 508
703.068 607
703.075 629
703.081 542
703.088 584
703.095 629
703.102 524
703.108 575
703.115 638
703.122 549
703.129 650
703.136 655
703.142 487
703.149 557
703.156 642
703.163 527
703.169 553
703.176 644
703.183 503
703.190 560
703.196 612
703.203 505
703.210 619
703.217 634
703.223 553
703.230 631
703.237 669
703.244 536
703.250 593
703.257 680
703.264 649
703.271 770
703.277 770
703.284 732
703.291 726
703.298 691
703.304 648
703.311 734
703.318 743
703.325 671
703.332 620
703.338 646
703.345 628
703.352 709
703.359 728
703.365 716
703.372 793
703.379 726
703.386 664
703.392 694
703.399 832
703.406 715
703.413 794
703.419 762
703.426 816
703.433 906
703.440 898
703.446 771
703.453 870
703.460 947
703.467 763
703.473 789
703.480 807
703.487 755
703.494 774
703.501 792
703.507 685
703.514 661
703.521 734
703.528 728
703.534 806
703.541 787
703.548 724
703.555 720
703.561 752
703.568 634
703.575 723
703.582 764
703.588 684
703.595 804
703.602 833
703.609 868
703.615 887
703.622 874
703.629 857
703.636 962
703.643 926
703.649 757
703.656 839
703.663 866
703.670 721
703.676 792
703.683 811
703.690 766
703.697 774
703.703 885
703.710 817
703.717 819
703.724 843
703.730 880
703.737 1027
703.744 1027
703.751 967
703.757 1095
703.764 1124
703.771 991
703.778 1109
703.784 1190
703.791 1137
703.798 1132
703.805 1136
703.812 993
703.818 1056
703.825 1207
703.832 1057
703.839 1115
703.845 1178
703.852 1027
703.859 1062
703.866 1079
703.872 1061
703.879 1112
703.886 1133
703.893 970
703.899 1022
703.906 1151
703.913 1086
703.920 1085
703.926 1203
703.933 1318
703.940 1217
703.947 1123
703.954 934
703.960 1050
703.967 1186
703.974 897
703.981 1007
703.987 1052
703.994 944
704.001 1088
704.008 1075
704.014 968
704.021 948
704.028 889
704.035 750
704.041 738
704.048 735
704.055 752
704.062 820
704.069 851
704.075 720
704.082 716
704.089 835
704.096 777
704.102 793
704.109 768
704.116 677
704.123 812
704.129 818
704.136 746
704.143 721
704.150 812
704.156 645
704.163 731
704.170 852
704.177 830
704.183 815
704.190 837
704.197 723
704.204 774
704.211 820
704.217 648
704.224 657
704.231 649
704.238 597
704.244 688
704.251 757
704.258 654
704.265 683
704.271 711
704.278 691
704.285 723
704.292 807
704.298 811
704.305 753
704.312 769
704.319 658
704.326 736
704.332 692
704.339 550
704.346 623
704.353 749
704.359 657
704.366 716
704.373 879
704.380 823
704.386 794
704.393 778
704.400 735
704.407 797
704.413 839
704.420 726
704.427 814
704.434 782
704.441 745
704.447 851
704.454 735
704.461 562
704.468 751
704.474 860
704.481 675
704.488 668
704.495 739
704.501 785
704.508 820
704.515 818
704.522 727
704.528 719
704.535 793
704.542 689
704.549 749
704.556 814
704.562 680
704.569 646
704.576 733
704.583 669
704.589 730
704.596 781
704.603 839
704.610 895
704.616 832
704.623 668
704.630 714
704.637 689
704.643 595
704.650 645
704.657 712
704.664 630
704.671 642
704.677 685
704.684 650
704.691 687
704.698 682
704.704 601
704.711 598
704.718 636
704.725 599
704.731 694
704.738 719
704.745 661
704.752 831
704.759 873
704.765 709
704.772 741
704.779 679
704.786 651
704.792 801
704.799 758
704.806 669
704.813 706
704.819 750
704.826 738
704.833 855
704.840 839
704.846 667
704.853 722
704.860 766
704.867 758
704.874 845
704.880 793
704.887 694
704.894 714
704.901 712
704.907 540
704.914 626
704.921 747
704.928 663
704.934 896
704.941 933
704.948 738
704.955 726
704.962 721
704.968 597
704.975 587
704.982 664
704.989 624
704.995 670
705.002 656
705.009 554
705.016 658
705.022 716
705.029 668
705.036 695
705.043 688
705.049 594
705.056 625
705.063 648
705.070 683
705.077 694
705.083 726
705.090 674
705.097 634
705.104 679
705.110 589
705.117 615
705.124 661
705.131 551
705.137 590
705.144 637
705.151 586
705.158 630
705.165 733
705.171 765
705.178 749
705.185 696
705.192 701
705.198 690
705.205 634
705.212 537
705.219 610
705.225 641
705.232 552
705.239 616
705.246 619
705.253 561
705.259 750
705.266 811
705.273 761
705.280 720
705.286 725
705.293 705
705.300 691
705.307 737
705.313 690
705.320 649
705.327 724
705.334 656
705.341 736
705.347 802
705.354 796
705.361 812
705.368 807
705.374 689
705.381 764
705.388 761
705.395 668
705.401 757
705.408 779
705.415 708
705.422 718
705.429 772
705.435 738
705.442 738
705.449 745
705.456 725
705.462 748
705.469 736
705.476 652
705.483 634
705.489 639
705.496 657
705.503 700
705.510 719
705.517 647
705.523 715
705.530 718
705.537 649
705.544 725
705.550 756
705.557 614
705.564 558
705.571 648
705.577 609
705.584 653
705.591 753
705.598 698
705.605 715
705.611 738
705.618 658
705.625 637
705.632 699
705.638 574
705.645 633
705.652 730
705.659 619
705.665 643
705.672 707
705.679 603
705.686 662
705.693 705
705.699 630
705.706 619
705.713 652
705.720 561
705.726 644
705.733 675
705.740 592
705.747 712
705.754 664
705.760 566
705.767 657
705.774 699
705.781 588
705.787 612
705.794 600
705.801 527
705.808 584
705.814 632
705.821 519
705.828 531
705.835 620
705.842 594
705.848 657
705.855 722
705.862 662
705.869 708
705.875 842
705.882 622
705.889 669
705.896 730
705.902 675
705.909 665
705.916 652
705.923 521
705.930 602
705.936 635
705.943 636
705.950 773
705.957 906
705.963 757
705.970 779
705.977 799
705.984 623
705.991 744
705.997 777
706.004 641
706.011 704
706.018 677
706.024 591
706.031 575
706.038 635
706.045 583
706.051 671
706.058 662
706.065 623
706.072 659
706.079 693
706.085 516
706.092 665
706.099 640
706.106 510
706.112 557
706.119 619
706.126 562
706.133 564
706.140 590
706.146 546
706.153 601
706.160 617
706.167 529
706.173 598
706.180 698
706.187 629
706.194 668
706.200 619
706.207 532
706.214 525
706.221 584
706.228 521
706.234 621
706.241 631
706.248 535
706.255 626
706.261 705
706.268 558
706.275 718
706.282 716
706.289 601
706.295 687
706.302 735
706.309 674
706.316 836
706.322 850
706.329 730
706.336 762
706.343 859
706.349 709
706.356 658
706.363 741
706.370 748
706.377 811
706.383 775
706.390 717
706.397 716
706.404 823
706.410 653
706.417 784
706.424 824
706.431 747
706.438 663
706.444 690
706.451 690
706.458 737
706.465 816
706.471 653
706.478 730
706.485 701
706.492 595
706.499 629
706.505 679
706.512 577
706.519 629
706.526 717
706.532 651
706.539 631
706.546 600
706.553 580
706.560 694
706.566 676
706.573 634
706.580 693
706.587 668
706.593 695
706.600 737
706.607 662
706.614 581
706.620 595
706.627 534
706.634 485
706.641 571
706.648 628
706.654 584
706.661 644
706.668 684
706.675 615
706.681 631
706.688 700
706.695 605
706.702 645
706.709 665
706.715 632
706.722 647
706.729 629
706.736 568
706.742 633
706.749 679
706.756 574
706.763 545
706.770 588
706.776 513
706.783 585
706.790 608
706.797 487
706.803 591
706.810 624
706.817 515
706.824 639
706.831 688
706.837 589
706.844 634
706.851 639
706.858 564
706.864 597
706.871 569
706.878 510
706.885 575
706.892 576
706.898 503
706.905 560
706.912 606
706.919 537
706.925 590
706.932 581
706.939 514
706.946 601
706.953 653
706.959 572
706.966 667
706.973 675
706.980 600
706.986 631
706.993 625
[truncated: 3,280,237 more chars]
