# Supplementary material for: Monoterpenoid aryl hydrocarbon receptor allosteric antagonists protect against ultraviolet skin damage in female mice
Source: Nat Commun. 2023 May 11;14:2728. doi: 10.1038/s41467-023-38478-6 (PMC10174618; doi:10.1038/s41467-023-38478-6)
Supplement: Supplementary file 4 — source data [file 41467_2023_38478_MOESM4_ESM.zip › DATA - ONDROVA new/Figure 4/Figure 4E/220414_AHR_ingel_digest_sample_K01_CHCA_8000shots_02_0_P19_subtractedBL.txt]

499.914 3
499.920 7
499.925 -54
499.931 55
499.937 72
499.942 61
499.948 51
499.954 108
499.959 37
499.965 82
499.971 121
499.977 -38
499.982 31
499.988 101
499.994 -18
499.999 77
500.005 141
500.011 25
500.016 66
500.022 89
500.028 74
500.034 81
500.039 43
500.045 -40
500.051 50
500.056 104
500.062 -16
500.068 85
500.073 78
500.079 -21
500.085 138
500.091 191
500.096 43
500.102 87
500.108 128
500.113 50
500.119 78
500.125 150
500.130 36
500.136 194
500.142 283
500.148 165
500.153 153
500.159 187
500.165 75
500.170 85
500.176 171
500.182 78
500.187 90
500.193 216
500.199 160
500.205 93
500.210 124
500.216 118
500.222 177
500.227 181
500.233 111
500.239 141
500.244 187
500.250 92
500.256 178
500.262 221
500.267 131
500.273 183
500.279 211
500.284 155
500.290 275
500.296 326
500.301 206
500.307 115
500.313 297
500.319 124
500.324 204
500.330 292
500.336 279
500.341 239
500.347 213
500.353 97
500.358 219
500.364 346
500.370 197
500.376 122
500.381 160
500.387 81
500.393 184
500.398 289
500.404 124
500.410 139
500.415 187
500.421 111
500.427 156
500.433 277
500.438 226
500.444 228
500.450 219
500.455 118
500.461 199
500.467 236
500.473 164
500.478 200
500.484 230
500.490 168
500.495 219
500.501 233
500.507 157
500.512 150
500.518 184
500.524 38
500.530 228
500.535 280
500.541 120
500.547 122
500.552 231
500.558 223
500.564 244
500.569 234
500.575 120
500.581 174
500.587 269
500.592 120
500.598 185
500.604 234
500.609 125
500.615 140
500.621 154
500.626 31
500.632 58
500.638 142
500.644 -7
500.649 130
500.655 165
500.661 42
500.666 68
500.672 135
500.678 3
500.683 86
500.689 141
500.695 32
500.701 87
500.706 51
500.712 14
500.718 110
500.723 137
500.729 14
500.735 50
500.741 75
500.746 19
500.752 138
500.758 168
500.763 52
500.769 142
500.775 103
500.780 3
500.786 73
500.792 95
500.798 92
500.803 87
500.809 43
500.815 11
500.820 35
500.826 118
500.832 20
500.837 100
500.843 126
500.849 83
500.855 81
500.860 99
500.866 95
500.872 147
500.877 96
500.883 20
500.889 59
500.895 89
500.900 69
500.906 121
500.912 234
500.917 133
500.923 131
500.929 48
500.934 -31
500.940 79
500.946 125
500.952 20
500.957 53
500.963 73
500.969 31
500.974 23
500.980 121
500.986 18
500.992 104
500.997 74
501.003 3
501.009 78
501.014 89
501.020 -23
501.026 76
501.031 140
501.037 36
501.043 135
501.049 129
501.054 28
501.060 38
501.066 82
501.071 14
501.077 82
501.083 93
501.088 -17
501.094 130
501.100 163
501.106 77
501.111 103
501.117 94
501.123 -25
501.128 36
501.134 83
501.140 86
501.146 63
501.151 120
501.157 39
501.163 96
501.168 97
501.174 10
501.180 67
501.185 146
501.191 1
501.197 104
501.203 57
501.208 47
501.214 67
501.220 27
501.225 -74
501.231 45
501.237 171
501.243 26
501.248 75
501.254 141
501.260 -5
501.265 105
501.271 197
501.277 67
501.282 37
501.288 84
501.294 32
501.300 47
501.305 88
501.311 -4
501.317 69
501.322 118
501.328 23
501.334 51
501.340 109
501.345 29
501.351 35
501.357 79
501.362 30
501.368 124
501.374 122
501.380 57
501.385 45
501.391 83
501.397 13
501.402 96
501.408 148
501.414 14
501.419 131
501.425 123
501.431 49
501.437 142
501.442 67
501.448 9
501.454 70
501.459 134
501.465 -10
501.471 53
501.477 82
501.482 49
501.488 155
501.494 90
501.499 8
501.505 134
501.511 196
501.516 28
501.522 83
501.528 163
501.534 88
501.539 100
501.545 158
501.551 88
501.556 129
501.562 119
501.568 16
501.574 73
501.579 121
501.585 15
501.591 128
501.596 73
501.602 37
501.608 133
501.614 132
501.619 39
501.625 73
501.631 179
501.636 75
501.642 98
501.648 98
501.653 49
501.659 95
501.665 131
501.671 7
501.676 2
501.682 85
501.688 4
501.693 98
501.699 183
501.705 10
501.711 70
501.716 115
501.722 23
501.728 125
501.733 183
501.739 36
501.745 61
501.751 86
501.756 24
501.762 54
501.768 114
501.773 56
501.779 165
501.785 147
501.791 54
501.796 41
501.802 130
501.808 22
501.813 17
501.819 65
501.825 6
501.830 117
501.836 117
501.842 5
501.848 12
501.853 49
501.859 -72
501.865 68
501.870 112
501.876 48
501.882 119
501.888 37
501.893 1
501.899 26
501.905 110
501.910 36
501.916 68
501.922 84
501.928 -27
501.933 33
501.939 53
501.945 -16
501.950 23
501.956 81
501.962 -82
501.968 63
501.973 64
501.979 21
501.985 70
501.990 107
501.996 -18
502.002 81
502.007 91
502.013 -41
502.019 43
502.025 59
502.030 10
502.036 66
502.042 49
502.047 -51
502.053 65
502.059 143
502.065 16
502.070 110
502.076 120
502.082 23
502.087 66
502.093 22
502.099 -43
502.105 2
502.110 48
502.116 0
502.122 81
502.127 88
502.133 24
502.139 123
502.145 138
502.150 -28
502.156 21
502.162 89
502.167 15
502.173 68
502.179 127
502.185 57
502.190 148
502.196 177
502.202 54
502.207 86
502.213 97
502.219 -24
502.225 46
502.230 84
502.236 -5
502.242 29
502.247 69
502.253 10
502.259 39
502.264 80
502.270 55
502.276 104
502.282 91
502.287 -12
502.293 31
502.299 116
502.304 17
502.310 18
502.316 55
502.322 -67
502.327 25
502.333 68
502.339 -12
502.344 87
502.350 94
502.356 11
502.362 63
502.367 119
502.373 13
502.379 50
502.384 22
502.390 1
502.396 66
502.402 96
502.407 30
502.413 93
502.419 160
502.424 48
502.430 67
502.436 93
502.442 -32
502.447 39
502.453 52
502.459 43
502.464 103
502.470 125
502.476 33
502.482 72
502.487 98
502.493 48
502.499 65
502.504 112
502.510 26
502.516 52
502.522 49
502.527 3
502.533 68
502.539 94
502.544 25
502.550 69
502.556 93
502.562 40
502.567 1
502.573 39
502.579 -36
502.584 -3
502.590 76
502.596 15
502.602 58
502.607 108
502.613 37
502.619 51
502.624 66
502.630 5
502.636 28
502.642 113
502.647 -33
502.653 32
502.659 52
502.664 -39
502.670 50
502.676 90
502.682 6
502.687 115
502.693 97
502.699 -22
502.704 28
502.710 74
502.716 8
502.722 -9
502.727 104
502.733 -28
502.739 86
502.744 153
502.750 32
502.756 83
502.762 93
502.767 -39
502.773 106
502.779 85
502.784 2
502.790 78
502.796 103
502.802 2
502.807 7
502.813 32
502.819 11
502.824 6
502.830 62
502.836 14
502.842 12
502.847 51
502.853 -29
502.859 0
502.864 26
502.870 -9
502.876 56
502.882 40
502.887 -4
502.893 86
502.899 92
502.904 -21
502.910 -17
502.916 98
502.922 -4
502.927 60
502.933 83
502.939 -2
502.944 80
502.950 49
502.956 -13
502.962 95
502.967 40
502.973 -23
502.979 46
502.984 50
502.990 -60
502.996 19
503.002 103
503.007 -40
503.013 71
503.019 105
503.024 -2
503.030 53
503.036 63
503.042 -13
503.047 58
503.053 135
503.059 3
503.065 35
503.070 113
503.076 -40
503.082 63
503.087 58
503.093 -64
503.099 17
503.105 87
503.110 26
503.116 24
503.122 14
503.127 -17
503.133 52
503.139 73
503.145 -25
503.150 76
503.156 145
503.162 -38
503.167 20
503.173 35
503.179 -95
503.185 -14
503.190 47
503.196 -34
503.202 34
503.207 49
503.213 -15
503.219 72
503.225 76
503.230 11
503.236 -1
503.242 65
503.247 -19
503.253 105
503.259 77
503.265 -43
503.270 45
503.276 72
503.282 -21
503.287 26
503.293 20
503.299 -39
503.305 -13
503.310 54
503.316 7
503.322 91
503.328 112
503.333 14
503.339 45
503.345 86
503.350 21
503.356 10
503.362 48
503.368 -40
503.373 6
503.379 119
503.385 -16
503.390 112
503.396 138
503.402 20
503.408 59
503.413 78
503.419 -13
503.425 -4
503.430 79
503.436 -26
503.442 40
503.448 37
503.453 -7
503.459 35
503.465 64
503.470 -10
503.476 21
503.482 131
503.488 38
503.493 63
503.499 25
503.505 -61
503.511 32
503.516 41
503.522 -5
503.528 62
503.533 40
503.539 -30
503.545 65
503.551 64
503.556 -19
503.562 23
503.568 51
503.573 21
503.579 43
503.585 73
503.591 -39
503.596 49
503.602 62
503.608 -26
503.613 12
503.619 75
503.625 -37
503.631 51
503.636 132
503.642 1
503.648 51
503.653 8
503.659 -30
503.665 9
503.671 95
503.676 3
503.682 90
503.688 62
503.694 -20
503.699 10
503.705 89
503.711 -33
503.716 31
503.722 139
503.728 -19
503.734 43
503.739 73
503.745 72
503.751 101
503.756 103
503.762 69
503.768 108
503.774 84
503.779 78
503.785 111
503.791 82
503.796 -32
503.802 54
503.808 123
503.814 -11
503.819 57
503.825 23
503.831 -20
503.837 41
503.842 77
503.848 -4
503.854 19
503.859 68
503.865 -44
503.871 23
503.877 61
503.882 -32
503.888 34
503.894 98
503.899 -42
503.905 40
503.911 89
503.917 17
503.922 95
503.928 114
503.934 -44
503.940 15
503.945 77
503.951 12
503.957 15
503.962 110
503.968 35
503.974 85
503.980 93
503.985 32
503.991 83
503.997 67
504.002 -25
504.008 28
504.014 43
504.020 -78
504.025 18
504.031 71
504.037 -10
504.043 -5
504.048 55
504.054 -7
504.060 83
504.065 57
504.071 17
504.077 52
504.083 82
504.088 18
504.094 45
504.100 16
504.105 23
504.111 54
504.117 84
504.123 5
504.128 110
504.134 69
504.140 -23
504.146 70
504.151 153
504.157 1
504.163 25
504.168 60
504.174 -42
504.180 79
504.186 73
504.191 33
504.197 89
504.203 96
504.208 1
504.214 8
504.220 24
504.226 -17
504.231 75
504.237 109
504.243 18
504.249 3
504.254 62
504.260 12
504.266 25
504.271 104
504.277 57
504.283 34
504.289 31
504.294 -13
504.300 112
504.306 114
504.312 44
504.317 120
504.323 83
504.329 -17
504.334 10
504.340 80
504.346 7
504.352 52
504.357 78
504.363 53
504.369 75
504.374 99
504.380 7
504.386 2
504.392 43
504.397 37
504.403 41
504.409 140
504.415 -10
504.420 34
504.426 96
504.432 -2
504.437 52
504.443 53
504.449 -51
504.455 23
504.460 78
504.466 -26
504.472 34
504.478 79
504.483 12
504.489 59
504.495 62
504.500 -22
504.506 85
504.512 66
504.518 -22
504.523 62
504.529 60
504.535 -22
504.540 32
504.546 75
504.552 -5
504.558 58
504.563 93
504.569 15
504.575 48
504.581 115
504.586 0
504.592 45
504.598 74
504.603 -3
504.609 28
504.615 66
504.621 -26
504.626 21
504.632 118
504.638 -40
504.644 14
504.649 40
504.655 -33
504.661 85
504.666 60
504.672 14
504.678 29
504.684 83
504.689 -6
504.695 23
504.701 60
504.707 -5
504.712 56
504.718 106
504.724 55
504.729 84
504.735 91
504.741 -19
504.747 52
504.752 113
504.758 16
504.764 56
504.769 66
504.775 30
504.781 92
504.787 89
504.792 27
504.798 48
504.804 150
504.810 23
504.815 36
504.821 97
504.827 -50
504.832 50
504.838 50
504.844 -30
504.850 71
504.855 65
504.861 2
504.867 67
504.873 112
504.878 1
504.884 71
504.890 55
504.895 -19
504.901 57
504.907 126
504.913 29
504.918 67
504.924 84
504.930 -41
504.936 58
504.941 159
504.947 58
504.953 181
504.958 133
504.964 37
504.970 53
504.976 65
504.981 -31
504.987 33
504.993 108
504.999 -18
505.004 63
505.010 24
505.016 -31
505.021 36
505.027 79
505.033 -66
505.039 43
505.044 32
505.050 -12
505.056 4
505.062 69
505.067 -5
505.073 80
505.079 21
505.084 -2
505.090 32
505.096 46
505.102 -5
505.107 2
505.113 66
505.119 11
505.125 66
505.130 96
505.136 -38
505.142 31
505.148 87
505.153 18
505.159 34
505.165 41
505.170 4
505.176 33
505.182 108
505.188 33
505.193 32
505.199 100
505.205 -20
505.211 34
505.216 83
505.222 -58
505.228 69
505.233 34
505.239 -14
505.245 77
505.251 13
505.256 -24
505.262 41
505.268 93
505.274 37
505.279 81
505.285 71
505.291 5
505.296 50
505.302 67
505.308 0
505.314 15
505.319 43
505.325 -27
505.331 58
505.337 53
505.342 -61
505.348 41
505.354 132
505.359 60
505.365 87
505.371 92
505.377 6
505.382 53
505.388 126
505.394 11
505.400 59
505.405 88
505.411 2
505.417 48
505.423 165
505.428 21
505.434 19
505.440 127
505.445 13
505.451 91
505.457 114
505.463 23
505.468 38
505.474 66
505.480 -33
505.486 68
505.491 98
505.497 45
505.503 66
505.508 58
505.514 -11
505.520 85
505.526 113
505.531 -2
505.537 109
505.543 124
505.549 37
505.554 123
505.560 104
505.566 16
505.571 90
505.577 111
505.583 53
505.589 128
505.594 158
505.600 -15
505.606 48
505.612 137
505.617 -10
505.623 46
505.629 136
505.635 111
505.640 89
505.646 111
505.652 -3
505.657 76
505.663 55
505.669 -30
505.675 40
505.680 79
505.686 22
505.692 50
505.698 72
505.703 38
505.709 64
505.715 102
505.721 39
505.726 149
505.732 144
505.738 26
505.743 50
505.749 115
505.755 19
505.761 110
505.766 144
505.772 76
505.778 95
505.784 58
505.789 -15
505.795 1
505.801 102
505.806 35
505.812 130
505.818 116
505.824 43
505.829 70
505.835 93
505.841 38
505.847 127
505.852 137
505.858 -4
505.864 57
505.870 24
505.875 9
505.881 54
505.887 78
505.892 0
505.898 59
505.904 138
505.910 1
505.915 69
505.921 93
505.927 6
505.933 117
505.938 150
505.944 66
505.950 18
505.956 89
505.961 29
505.967 122
505.973 52
505.978 21
505.984 108
505.990 114
505.996 -3
506.001 21
506.007 71
506.013 -77
506.019 16
506.024 74
506.030 -10
506.036 29
506.042 105
506.047 -5
506.053 59
506.059 87
506.064 29
506.070 77
506.076 84
506.082 -34
506.087 13
506.093 48
506.099 -39
506.105 61
506.110 69
506.116 -2
506.122 71
506.128 68
506.133 29
506.139 2
506.145 68
506.150 -18
506.156 56
506.162 62
506.168 11
506.173 76
506.179 76
506.185 14
506.191 52
506.196 112
506.202 33
506.208 99
506.214 59
506.219 -25
506.225 25
506.231 123
506.236 12
506.242 76
506.248 104
506.254 10
506.259 66
506.265 75
506.271 67
506.277 191
506.282 208
506.288 79
506.294 198
506.300 117
506.305 14
506.311 59
506.317 98
506.323 2
506.328 28
506.334 71
506.340 -21
506.345 87
506.351 83
506.357 44
506.363 -9
506.368 116
506.374 44
506.380 162
506.386 153
506.391 5
506.397 42
506.403 120
506.409 61
506.414 113
506.420 62
506.426 -28
506.431 20
506.437 136
506.443 128
506.449 166
506.454 72
506.460 -3
506.466 48
506.472 23
506.477 -13
506.483 99
506.489 129
506.495 73
506.500 93
506.506 156
506.512 55
506.518 71
506.523 103
506.529 1
506.535 83
506.540 139
506.546 27
506.552 52
506.558 35
506.563 0
506.569 81
506.575 75
506.581 23
506.586 35
506.592 112
506.598 32
506.604 85
506.609 91
506.615 29
506.621 80
506.627 95
506.632 29
506.638 73
506.644 100
506.649 8
506.655 49
506.661 105
506.667 -41
506.672 44
506.678 88
506.684 -16
506.690 61
506.695 65
506.701 -6
506.707 44
506.713 109
506.718 12
506.724 4
506.730 54
506.736 -7
506.741 74
506.747 106
506.753 7
506.758 16
506.764 77
506.770 -12
506.776 47
506.781 85
506.787 -38
506.793 98
506.799 137
506.804 -25
506.810 68
506.816 42
506.822 10
506.827 39
506.833 129
506.839 4
506.845 94
506.850 120
506.856 20
506.862 87
506.867 141
506.873 49
506.879 113
506.885 91
506.890 -6
506.896 45
506.902 39
506.908 -41
506.913 -25
506.919 86
506.925 -24
506.931 102
506.936 120
506.942 -5
506.948 87
506.954 89
506.959 -4
506.965 -3
506.971 47
506.977 -55
506.982 64
506.988 116
506.994 54
506.999 107
507.005 124
507.011 -38
507.017 39
507.022 28
507.028 -9
507.034 49
507.040 124
507.045 33
507.051 73
507.057 70
507.063 -33
507.068 12
507.074 74
507.080 -14
507.086 26
507.091 89
507.097 16
507.103 76
507.109 43
507.114 -1
507.120 69
507.126 96
507.131 -10
507.137 90
507.143 57
507.149 -20
507.154 72
507.160 41
507.166 3
507.172 18
507.177 38
507.183 -54
507.189 74
507.195 127
507.200 9
507.206 63
507.212 66
507.218 26
507.223 32
507.229 89
507.235 -36
507.241 38
507.246 47
507.252 2
507.258 75
507.263 91
507.269 28
507.275 23
507.281 54
507.286 -58
507.292 9
507.298 112
507.304 71
507.309 109
507.315 34
507.321 -24
507.327 69
507.332 131
507.338 39
507.344 61
507.350 88
507.355 17
507.361 90
507.367 168
507.373 15
507.378 109
507.384 145
507.390 32
507.396 53
507.401 58
507.407 -40
507.413 55
507.418 50
507.424 -63
507.430 33
507.436 81
507.441 11
507.447 26
507.453 83
507.459 -28
507.464 38
507.470 95
507.476 0
507.482 -10
507.487 65
507.493 -24
507.499 87
507.505 82
507.510 13
507.516 62
507.522 95
507.528 -4
507.533 2
507.539 93
507.545 -33
507.551 69
507.556 114
507.562 50
507.568 107
507.574 104
507.579 43
507.585 61
507.591 84
507.596 -13
507.602 74
507.608 83
507.614 16
507.619 56
507.625 101
507.631 15
507.637 36
507.642 34
507.648 -36
507.654 33
507.660 128
507.665 23
507.671 103
507.677 123
507.683 54
507.688 64
507.694 111
507.700 31
507.706 104
507.711 141
507.717 35
507.723 92
507.729 166
507.734 51
507.740 74
507.746 93
507.752 -3
507.757 65
507.763 139
507.769 47
507.775 121
507.780 184
507.786 30
507.792 42
507.797 28
507.803 -3
507.809 116
507.815 194
507.820 38
507.826 98
507.832 49
507.838 5
507.843 11
507.849 116
507.855 -7
507.861 100
507.866 158
507.872 23
507.878 42
507.884 58
507.889 39
507.895 64
507.901 127
507.907 -4
507.912 50
507.918 101
507.924 52
507.930 55
507.935 100
507.941 62
507.947 25
507.953 60
507.958 25
507.964 132
507.970 95
507.976 -8
507.981 40
507.987 70
507.993 -30
507.999 68
508.004 150
508.010 21
508.016 56
508.022 59
508.027 -11
508.033 13
508.039 69
508.044 14
508.050 12
508.056 51
508.062 -28
508.067 29
508.073 76
508.079 0
508.085 19
508.090 46
508.096 -46
508.102 11
508.108 94
508.113 -4
508.119 32
508.125 65
508.131 -15
508.136 43
508.142 107
508.148 14
508.154 17
508.159 95
508.165 -16
508.171 18
508.177 113
508.182 0
508.188 76
508.194 106
508.200 13
508.205 77
508.211 57
508.217 -27
508.223 18
508.228 98
508.234 33
508.240 114
508.246 187
508.251 28
508.257 -2
508.263 33
508.269 -28
508.274 65
508.280 53
508.286 1
508.292 51
508.297 62
508.303 -12
508.309 36
508.315 107
508.320 73
508.326 36
508.332 83
508.338 -37
508.343 13
508.349 79
508.355 50
508.361 37
508.366 124
508.372 17
508.378 49
508.383 128
508.389 22
508.395 79
508.401 142
508.406 125
508.412 135
508.418 142
508.424 27
508.429 63
508.435 102
508.441 30
508.447 58
508.452 126
508.458 39
508.464 50
508.470 147
508.475 -35
508.481 10
508.487 79
508.493 18
508.498 30
508.504 91
508.510 50
508.516 86
508.521 112
508.527 -8
508.533 40
508.539 110
508.544 83
508.550 106
508.556 99
508.562 111
508.567 131
508.573 139
508.579 3
508.585 104
508.590 145
508.596 67
508.602 86
508.608 122
508.613 41
508.619 43
508.625 147
508.631 126
508.636 121
508.642 157
508.648 67
508.654 119
508.659 139
508.665 95
508.671 112
508.677 158
508.682 49
508.688 92
508.694 119
508.700 47
508.705 70
508.711 113
508.717 -24
508.723 27
508.728 135
508.734 8
508.740 82
508.746 125
508.751 86
508.757 104
508.763 150
508.769 -7
508.774 118
508.780 132
508.786 15
508.792 88
508.797 50
508.803 -22
508.809 29
508.815 77
508.820 -24
508.826 -27
508.832 98
508.838 -31
508.843 25
508.849 124
508.855 41
508.861 85
508.866 128
508.872 1
508.878 73
508.884 76
508.889 -17
508.895 73
508.901 77
508.907 -31
508.912 12
508.918 40
508.924 -32
508.930 51
508.935 103
508.941 -26
508.947 32
508.953 88
508.958 27
508.964 51
508.970 78
508.976 12
508.981 30
508.987 55
508.993 -6
508.999 33
509.004 37
509.010 -28
509.016 57
509.022 70
509.027 2
509.033 48
509.039 55
509.045 4
509.050 73
509.056 157
509.062 3
509.068 -14
509.073 52
509.079 -64
509.085 -17
509.091 34
509.096 -17
509.102 58
509.108 76
509.114 -43
509.119 61
509.125 108
509.131 3
509.137 58
509.142 35
509.148 -46
509.154 -8
509.160 85
509.165 6
509.171 105
509.177 99
509.183 1
509.188 -5
509.194 49
509.200 -9
509.206 17
509.211 67
509.217 36
509.223 56
509.229 58
509.234 -25
509.240 4
509.246 85
509.252 32
509.257 116
509.263 73
509.269 -33
509.275 39
509.280 23
509.286 -43
509.292 50
509.298 72
509.303 -69
509.309 24
509.315 39
509.321 -18
509.326 85
509.332 120
509.338 111
509.344 89
509.349 109
509.355 9
509.361 61
509.367 126
509.372 -29
509.378 0
509.384 68
509.390 -31
509.395 31
509.401 51
509.407 -33
509.413 39
509.418 82
509.424 -22
509.430 -1
509.436 57
509.441 -62
509.447 123
509.453 135
509.459 28
509.464 116
509.470 110
509.476 94
509.482 39
509.487 64
509.493 26
509.499 85
509.505 99
509.510 -68
509.516 40
509.522 118
509.528 68
509.533 76
509.539 136
509.545 72
509.551 106
509.556 102
509.562 16
509.568 72
509.574 43
509.580 -44
509.585 47
509.591 137
509.597 70
509.603 79
509.608 134
509.614 -8
509.620 22
509.626 133
509.631 39
509.637 80
509.643 138
509.649 15
509.654 55
509.660 62
509.666 -25
509.672 11
509.677 123
509.683 27
509.689 11
509.695 30
509.700 4
509.706 34
509.712 72
509.718 -13
509.723 88
509.729 92
509.735 2
509.741 38
509.746 36
509.752 -68
509.758 54
509.764 108
509.769 73
509.775 98
509.781 133
509.787 64
509.792 111
509.798 144
509.804 90
509.810 32
509.815 50
509.821 -25
509.827 13
509.833 83
509.838 -31
509.844 43
509.850 94
509.856 -43
509.861 28
509.867 71
509.873 -2
509.879 84
509.884 56
509.890 -46
509.896 45
509.902 133
509.908 -1
509.913 38
509.919 32
509.925 -27
509.931 19
509.936 24
509.942 -32
509.948 62
509.954 83
509.959 -31
509.965 5
509.971 79
509.977 1
509.982 54
509.988 122
509.994 -14
510.000 93
510.005 150
510.011 58
510.017 49
510.023 99
510.028 15
510.034 76
510.040 69
510.046 -3
510.051 30
510.057 66
510.063 -38
510.069 14
510.074 20
510.080 -67
510.086 23
510.092 84
510.097 -39
510.103 91
510.109 109
510.115 -3
510.120 95
510.126 88
510.132 -11
510.138 21
510.143 -10
510.149 -32
510.155 30
510.161 39
510.167 -58
510.172 29
510.178 68
510.184 6
510.190 45
510.195 89
510.201 18
510.207 29
510.213 61
510.218 0
510.224 66
510.230 91
510.236 25
510.241 81
510.247 83
510.253 6
510.259 102
510.264 75
510.270 37
510.276 61
510.282 73
510.287 -48
510.293 44
510.299 76
510.305 -15
510.310 59
510.316 80
510.322 2
510.328 52
510.333 144
510.339 15
510.345 25
510.351 85
510.357 -27
510.362 34
510.368 107
510.374 3
510.380 111
510.385 59
510.391 -5
510.397 22
510.403 94
510.408 2
510.414 50
510.420 93
510.426 69
510.431 71
510.437 132
510.443 -26
510.449 -12
510.454 91
510.460 24
510.466 65
510.472 48
510.477 -4
510.483 65
510.489 59
510.495 -43
510.500 5
510.506 47
510.512 -47
510.518 41
510.524 110
510.529 4
510.535 91
510.541 152
510.547 29
510.552 70
510.558 87
510.564 23
510.570 77
510.575 99
510.581 -41
510.587 -6
510.593 70
510.598 1
510.604 33
510.610 40
510.616 1
510.621 36
510.627 99
510.633 13
510.639 23
510.644 70
510.650 -23
510.656 57
510.662 112
510.667 -10
510.673 21
510.679 88
510.685 6
510.691 95
510.696 87
510.702 -10
510.708 -15
510.714 47
510.719 -41
510.725 3
510.731 65
510.737 -38
510.742 35
510.748 89
510.754 26
510.760 91
510.765 79
510.771 -49
510.777 46
510.783 30
510.788 -49
510.794 29
510.800 117
510.806 -35
510.811 30
510.817 40
510.823 -58
510.829 98
510.835 53
510.840 -25
510.846 45
510.852 94
510.858 10
510.863 88
510.869 35
510.875 -55
510.881 39
510.886 116
510.892 -25
510.898 -6
510.904 51
510.909 -45
510.915 47
510.921 43
510.927 -1
510.932 31
510.938 62
510.944 -71
510.950 37
510.956 78
510.961 -28
510.967 45
510.973 74
510.979 4
510.984 59
510.990 90
510.996 -43
511.002 -13
511.007 60
511.013 -38
511.019 79
511.025 104
511.030 -38
511.036 57
511.042 96
511.048 27
511.053 40
511.059 68
511.065 -32
511.071 42
511.076 59
511.082 -23
511.088 36
511.094 73
511.100 -12
511.105 16
511.111 94
511.117 -43
511.123 39
511.128 59
511.134 -4
511.140 66
511.146 89
511.151 12
511.157 44
511.163 78
511.169 -12
511.174 52
511.180 139
511.186 95
511.192 111
511.197 89
511.203 61
511.209 60
511.215 80
511.221 15
511.226 76
511.232 53
511.238 -37
511.244 39
511.249 58
511.255 27
511.261 -2
511.267 40
511.272 -17
511.278 50
511.284 82
511.290 -19
511.295 -18
511.301 49
511.307 -37
511.313 83
511.319 96
511.324 -26
511.330 -2
511.336 115
511.342 16
511.347 109
511.353 59
511.359 -59
511.365 48
511.370 76
511.376 -5
511.382 91
511.388 145
511.393 60
511.399 51
511.405 81
511.411 -54
511.417 47
511.422 12
511.428 30
511.434 61
511.440 131
511.445 -46
511.451 6
511.457 40
511.463 -75
511.468 18
511.474 45
511.480 -30
511.486 7
511.491 71
511.497 -15
511.503 52
511.509 106
511.514 -12
511.520 12
511.526 80
511.532 -40
511.538 29
511.543 107
511.549 8
511.555 13
511.561 35
511.566 20
511.572 50
511.578 56
511.584 22
511.589 76
511.595 155
511.601 32
511.607 93
511.612 74
511.618 24
511.624 48
511.630 82
511.636 17
511.641 51
511.647 54
511.653 -54
511.659 19
511.664 67
511.670 -33
511.676 43
511.682 86
511.687 8
511.693 87
511.699 126
511.705 43
511.710 64
511.716 66
511.722 4
511.728 36
511.734 65
511.739 -60
511.745 -13
511.751 53
511.757 -37
511.762 32
511.768 132
511.774 -30
511.780 37
511.785 58
511.791 -31
511.797 -2
511.803 18
511.809 -9
511.814 30
511.820 87
511.826 -6
511.832 40
511.837 61
511.843 -5
511.849 88
511.855 12
511.860 -28
511.866 30
511.872 12
511.878 -57
511.883 -14
511.889 50
511.895 -10
511.901 5
511.907 106
511.912 -28
511.918 1
511.924 7
511.930 -31
511.935 56
511.941 61
511.947 -25
511.953 59
511.958 162
511.964 -11
511.970 43
511.976 100
511.982 -9
511.987 68
511.993 86
511.999 -55
512.005 64
512.010 87
512.016 -27
512.022 72
512.028 128
512.033 35
512.039 52
512.045 135
512.051 -30
512.056 135
512.062 92
512.068 0
512.074 27
512.080 124
512.085 43
512.091 73
512.097 112
512.103 -4
512.108 -17
512.114 30
512.120 -40
512.126 47
512.131 43
512.137 -2
512.143 60
512.149 98
512.155 -10
512.160 31
512.166 82
512.172 0
512.178 30
512.183 32
512.189 -14
512.195 45
512.201 79
512.206 60
512.212 73
512.218 82
512.224 12
512.230 52
512.235 33
512.241 34
512.247 119
512.253 131
512.258 39
512.264 59
512.270 133
512.276 34
512.281 92
512.287 137
512.293 39
512.299 -4
512.305 107
512.310 28
512.316 68
512.322 90
512.328 46
512.333 28
512.339 59
512.345 42
512.351 85
512.356 78
512.362 -41
512.368 17
512.374 62
512.380 -33
512.385 19
512.391 -1
512.397 -41
512.403 58
512.408 182
512.414 53
512.420 87
512.426 35
512.431 -16
512.437 54
512.443 91
512.449 -12
512.455 66
512.460 70
512.466 -6
512.472 89
512.478 51
512.483 -8
512.489 100
512.495 81
512.501 22
512.506 38
512.512 40
512.518 -4
512.524 61
512.530 125
512.535 19
512.541 63
512.547 103
512.553 -19
512.558 116
512.564 113
512.570 31
512.576 69
512.581 95
512.587 -30
512.593 66
512.599 75
512.605 8
512.610 75
512.616 115
512.622 16
512.628 9
512.633 78
512.639 47
512.645 52
512.651 130
512.656 -8
512.662 61
512.668 108
512.674 7
512.680 53
512.685 107
512.691 4
512.697 63
512.703 49
512.708 -68
512.714 -25
512.720 55
512.726 -22
512.731 61
512.737 70
512.743 4
512.749 8
512.755 86
512.760 -35
512.766 50
512.772 53
512.778 -45
512.783 7
512.789 76
512.795 -37
512.801 108
512.807 95
512.812 65
512.818 -4
512.824 76
512.830 -45
512.835 47
512.841 156
512.847 102
512.853 129
512.858 79
512.864 9
512.870 77
512.876 73
512.882 -31
512.887 71
512.893 81
512.899 -28
512.905 88
512.910 79
512.916 30
512.922 80
512.928 64
512.933 -43
512.939 34
512.945 82
512.951 26
512.957 96
512.962 68
512.968 -33
512.974 57
512.980 114
512.985 47
512.991 41
512.997 105
513.003 -15
513.009 68
513.014 62
513.020 60
513.026 43
513.032 25
513.037 -25
513.043 55
513.049 74
513.055 -21
513.060 60
513.066 86
513.072 -31
513.078 60
513.084 48
513.089 18
513.095 95
513.101 126
513.107 19
513.112 79
513.118 106
513.124 29
513.130 58
513.136 71
513.141 9
513.147 14
513.153 61
513.159 10
513.164 -15
513.170 81
513.176 8
513.182 52
513.188 20
513.193 -14
513.199 24
513.205 42
513.211 -1
513.216 66
513.222 36
513.228 -39
513.234 4
513.239 78
513.245 25
513.251 24
513.257 42
513.263 -9
513.268 87
513.274 109
513.280 -19
513.286 33
513.291 105
513.297 7
513.303 16
513.309 108
513.315 28
513.320 109
513.326 137
513.332 -73
513.338 41
513.343 50
513.349 -40
513.355 26
513.361 61
513.367 -20
513.372 60
513.378 88
513.384 -20
513.390 2
513.395 9
513.401 10
513.407 90
513.413 136
513.418 -34
513.424 24
513.430 74
513.436 -38
513.442 91
513.447 131
513.453 20
513.459 95
513.465 77
513.470 -35
513.476 47
513.482 89
513.488 -42
513.494 90
513.499 115
513.505 -11
513.511 13
513.517 93
513.522 26
513.528 46
513.534 66
513.540 -3
513.546 47
513.551 124
513.557 -3
513.563 66
513.569 95
513.574 0
513.580 60
513.586 101
513.592 -16
513.598 69
513.603 158
513.609 4
513.615 95
513.621 75
513.626 28
513.632 7
513.638 62
513.644 75
513.650 47
513.655 149
513.661 -28
513.667 7
513.673 84
513.678 43
513.684 33
513.690 86
513.696 37
513.702 49
513.707 87
513.713 36
513.719 68
513.725 132
513.730 23
513.736 92
513.742 139
513.748 42
513.753 73
513.759 96
513.765 12
513.771 67
513.777 131
513.782 -29
513.788 21
513.794 71
513.800 31
513.805 31
513.811 49
513.817 -9
513.823 -5
513.829 46
513.834 -76
513.840 65
513.846 88
513.852 -35
513.857 37
513.863 64
513.869 3
513.875 46
513.881 107
513.886 -34
513.892 -20
513.898 92
513.904 25
513.909 43
513.915 84
513.921 -19
513.927 56
513.933 76
513.938 -26
513.944 59
513.950 93
513.956 33
513.961 180
513.967 154
513.973 -37
513.979 33
513.985 106
513.990 19
513.996 22
514.002 0
514.008 -58
514.013 58
514.019 91
514.025 -8
514.031 104
514.037 90
514.042 -22
514.048 -18
514.054 58
514.060 -40
514.065 5
514.071 70
514.077 -2
514.083 52
514.089 133
514.094 -6
514.100 97
514.106 211
514.112 55
514.118 98
514.123 89
514.129 -13
514.135 78
514.141 14
514.146 -37
514.152 8
514.158 114
514.164 -8
514.170 93
514.175 110
514.181 48
514.187 48
514.193 89
514.198 20
514.204 57
514.210 99
514.216 -22
514.222 71
514.227 111
514.233 -2
514.239 22
514.245 47
514.250 -3
514.256 8
514.262 77
514.268 37
514.274 209
514.279 169
514.285 53
514.291 54
514.297 23
514.302 -28
514.308 67
514.314 64
514.320 -20
514.326 16
514.331 130
514.337 57
514.343 85
514.349 78
514.354 -17
514.360 41
514.366 65
514.372 -46
514.378 41
514.383 58
514.389 34
514.395 97
514.401 74
514.406 -14
514.412 13
514.418 74
514.424 -16
514.430 52
514.435 79
514.441 10
514.447 54
514.453 109
514.459 -36
514.464 26
514.470 108
514.476 10
514.482 74
514.487 90
514.493 -22
514.499 34
514.505 74
514.511 -36
514.516 18
514.522 23
514.528 -51
514.534 7
514.539 85
514.545 13
514.551 55
514.557 58
514.563 -12
514.568 23
514.574 117
514.580 25
514.586 79
514.591 65
514.597 -23
514.603 46
514.609 57
514.615 -52
514.620 -21
514.626 59
514.632 -33
514.638 22
514.644 70
514.649 -20
514.655 67
514.661 112
514.667 41
514.672 72
514.678 60
514.684 18
514.690 23
514.696 63
514.701 -6
514.707 38
514.713 77
514.719 -54
514.724 0
514.730 56
514.736 -26
514.742 38
514.748 112
514.753 -50
514.759 53
514.765 68
514.771 -27
514.777 43
514.782 89
514.788 20
514.794 50
514.800 81
514.805 45
514.811 53
514.817 81
514.823 -23
514.829 63
514.834 126
514.840 -33
514.846 56
514.852 112
514.857 49
514.863 84
514.869 161
514.875 13
514.881 57
514.886 125
514.892 36
514.898 72
514.904 77
514.910 11
514.915 69
514.921 56
514.927 45
514.933 58
514.938 67
514.944 -17
514.950 126
514.956 115
514.962 -14
514.967 51
514.973 59
514.979 0
514.985 56
514.990 89
514.996 21
515.002 42
515.008 51
515.014 8
515.019 107
515.025 104
515.031 9
515.037 43
515.043 36
515.048 -44
515.054 27
515.060 68
515.066 -27
515.071 53
515.077 134
515.083 -32
515.089 68
515.095 62
515.100 9
515.106 48
515.112 40
515.118 -26
515.124 -23
515.129 48
515.135 -20
515.141 41
515.147 87
515.152 67
515.158 64
515.164 65
515.170 -33
515.176 67
515.181 107
515.187 -23
515.193 65
515.199 40
515.205 9
515.210 88
515.216 43
515.222 -42
515.228 -9
515.233 84
515.239 -61
515.245 26
515.251 35
515.257 -5
515.262 52
515.268 78
515.274 17
515.280 32
515.286 115
515.291 -7
515.297 40
515.303 89
515.309 13
515.314 63
515.320 70
515.326 29
515.332 44
515.338 61
515.343 -38
515.349 88
515.355 130
515.361 -27
515.367 66
515.372 75
515.378 -32
515.384 59
515.390 111
515.395 -31
515.401 13
515.407 81
515.413 25
515.419 17
515.424 77
515.430 -9
515.436 48
515.442 64
515.448 -63
515.453 53
515.459 77
515.465 -40
515.471 84
515.476 43
515.482 -30
515.488 -7
515.494 45
515.500 -70
515.505 35
515.511 51
515.517 -48
515.523 2
515.529 72
515.534 -13
515.540 15
515.546 102
515.552 29
515.557 99
515.563 130
515.569 -15
515.575 9
515.581 45
515.586 -13
515.592 -1
515.598 91
515.604 26
515.610 79
515.615 150
515.621 75
515.627 73
515.633 39
515.638 -46
515.644 77
515.650 48
515.656 -12
515.662 -18
515.667 72
515.673 -15
515.679 31
515.685 46
515.691 -37
515.696 18
515.702 98
515.708 -17
515.714 56
515.720 60
515.725 -60
515.731 -9
515.737 25
515.743 -48
515.748 23
515.754 25
515.760 -49
515.766 79
515.772 62
515.777 -25
515.783 42
515.789 75
515.795 0
515.801 54
515.806 136
515.812 35
515.818 86
515.824 100
515.829 -25
515.835 58
515.841 74
515.847 -54
515.853 9
515.858 55
515.864 2
515.870 17
515.876 97
515.882 15
515.887 48
515.893 105
515.899 82
515.905 91
515.911 56
515.916 -33
515.922 94
515.928 134
515.934 -9
515.939 36
515.945 165
515.951 28
515.957 108
515.963 151
515.968 74
515.974 85
515.980 111
515.986 36
515.992 118
515.997 174
516.003 60
516.009 118
516.015 274
516.021 212
516.026 265
516.032 246
516.038 134
516.044 217
516.049 186
516.055 200
516.061 249
516.067 264
516.073 166
516.078 249
516.084 259
516.090 212
516.096 250
516.102 213
516.107 219
516.113 313
516.119 372
516.125 307
516.131 356
516.136 317
516.142 254
516.148 324
516.154 399
516.159 224
516.165 258
516.171 372
516.177 283
516.183 222
516.188 392
516.194 272
516.200 374
516.206 451
516.212 275
516.217 211
516.223 292
516.229 135
516.235 178
516.241 214
516.246 234
516.252 335
516.258 414
516.264 252
516.270 320
516.275 381
516.281 221
516.287 240
516.293 322
516.298 306
516.304 409
516.310 315
516.316 175
516.322 164
516.327 234
516.333 315
516.339 382
516.345 375
516.351 150
516.356 168
516.362 175
516.368 140
516.374 247
516.380 221
516.385 212
516.391 264
516.397 257
516.403 79
516.409 64
516.414 137
516.420 42
516.426 82
516.432 165
516.437 167
516.443 262
516.449 219
516.455 101
516.461 141
516.466 171
516.472 35
516.478 43
516.484 128
516.490 90
516.495 215
516.501 174
516.507 40
516.513 64
516.519 161
516.524 111
516.530 129
516.536 109
516.542 71
516.548 120
516.553 96
516.559 17
516.565 68
516.571 80
516.576 33
516.582 86
516.588 79
516.594 -17
516.600 30
516.605 93
516.611 33
516.617 125
516.623 141
516.629 37
516.634 86
516.640 145
516.646 114
516.652 167
516.658 179
516.663 -13
516.669 49
516.675 57
516.681 84
516.687 141
516.692 147
516.698 39
516.704 36
516.710 80
516.716 7
516.721 86
516.727 79
516.733 -10
516.739 24
516.744 76
516.750 11
516.756 57
516.762 91
516.768 3
516.773 41
516.779 175
516.785 24
516.791 84
516.797 29
516.802 -42
516.808 57
516.814 125
516.820 30
516.826 65
516.831 58
516.837 -34
516.843 47
516.849 112
516.855 23
516.860 114
516.866 136
516.872 -13
516.878 55
516.884 59
516.889 -35
516.895 64
516.901 124
516.907 13
516.913 47
516.918 81
516.924 11
516.930 86
516.936 162
516.941 23
516.947 95
516.953 74
516.959 0
516.965 113
516.970 154
516.976 -19
516.982 22
516.988 89
516.994 3
516.999 82
517.005 81
517.011 38
517.017 29
517.023 116
517.028 -19
517.034 50
517.040 99
517.046 2
517.052 48
517.057 93
517.063 6
517.069 75
517.075 128
517.081 -58
517.086 37
517.092 160
517.098 79
517.104 110
517.110 113
517.115 22
517.121 138
517.127 147
517.133 119
517.139 222
517.144 169
517.150 92
517.156 82
517.162 80
517.168 20
517.173 130
517.179 163
517.185 116
517.191 118
517.196 190
517.202 28
517.208 47
517.214 128
517.220 -4
517.225 57
517.231 148
517.237 38
517.243 47
517.249 69
517.254 36
517.260 175
517.266 178
517.272 92
517.278 112
517.283 62
517.289 51
517.295 96
517.301 106
517.307 -35
517.312 19
517.318 170
517.324 97
517.330 191
517.336 142
517.341 -6
517.347 79
517.353 116
517.359 38
517.365 117
517.370 120
517.376 17
517.382 85
517.388 123
517.394 86
517.399 90
517.405 85
517.411 -26
517.417 111
517.423 143
517.428 9
517.434 39
517.440 158
517.446 94
517.452 78
517.457 143
517.463 40
517.469 60
517.475 101
517.481 57
517.486 94
517.492 154
517.498 107
517.504 78
517.510 109
517.515 20
517.521 116
517.527 112
517.533 1
517.539 28
517.544 127
517.550 48
517.556 26
517.562 101
517.568 -40
517.573 62
517.579 79
517.585 46
517.591 42
517.597 90
517.602 -1
517.608 1
517.614 33
517.620 9
517.625 91
517.631 92
517.637 56
517.643 134
517.649 118
517.654 -10
517.660 33
517.666 110
517.672 -48
517.678 33
517.683 45
517.689 -13
517.695 25
517.701 80
517.707 -6
517.712 2
517.718 75
517.724 -8
517.730 32
517.736 91
517.741 33
517.747 67
517.753 89
517.759 20
517.765 117
517.770 141
517.776 34
517.782 39
517.788 79
517.794 27
517.799 6
517.805 73
517.811 -44
517.817 55
517.823 87
517.828 41
517.834 52
517.840 50
517.846 -69
517.852 39
517.857 108
517.863 55
517.869 82
517.875 68
517.881 45
517.886 87
517.892 73
517.898 -18
517.904 60
517.910 75
517.915 -3
517.921 -25
517.927 10
517.933 27
517.939 104
517.944 131
517.950 33
517.956 86
517.962 147
517.968 -4
517.973 7
517.979 81
517.985 23
517.991 57
517.997 120
518.002 87
518.008 137
518.014 204
518.020 49
518.026 65
518.031 107
518.037 28
518.043 101
518.049 102
518.055 65
518.060 134
518.066 174
518.072 53
518.078 35
518.084 82
518.089 32
518.095 117
518.101 145
518.107 70
518.113 129
518.118 146
518.124 29
518.130 58
518.136 92
518.142 -7
518.148 67
518.153 97
518.159 -24
518.165 103
518.171 199
518.177 17
518.182 76
518.188 182
518.194 155
518.200 215
518.206 217
518.211 47
518.217 43
518.223 52
518.229 -22
518.235 132
518.240 156
518.246 136
518.252 134
518.258 153
518.264 37
518.269 74
518.275 75
518.281 -6
518.287 70
518.293 80
518.298 -13
518.304 -10
518.310 78
518.316 24
518.322 191
518.327 182
518.333 34
518.339 28
518.345 71
518.351 -35
518.356 47
518.362 65
518.368 -66
518.374 80
518.380 170
518.385 134
518.391 150
518.397 128
518.403 22
518.409 44
518.414 98
518.420 74
518.426 98
518.432 95
518.438 18
518.443 20
518.449 66
518.455 36
518.461 10
518.467 106
518.472 -34
518.478 29
518.484 149
518.490 12
518.496 82
518.501 57
518.507 -36
518.513 35
518.519 83
518.525 -75
518.530 73
518.536 42
518.542 -11
518.548 5
518.554 26
518.559 -56
518.565 17
518.571 52
518.577 -12
518.583 10
518.589 65
518.594 -12
518.600 37
518.606 103
518.612 13
518.618 22
518.623 71
518.629 -26
518.635 64
518.641 53
518.647 -6
518.652 40
518.658 95
518.664 -39
518.670 46
518.676 67
518.681 -66
518.687 81
518.693 65
518.699 -21
518.705 13
518.710 54
518.716 15
518.722 134
518.728 120
518.734 40
518.739 31
518.745 77
518.751 -11
518.757 72
518.763 21
518.768 -23
518.774 26
518.780 65
518.786 -10
518.792 67
518.797 85
518.803 -16
518.809 65
518.815 102
518.821 -15
518.827 70
518.832 105
518.838 54
518.844 103
518.850 159
518.856 36
518.861 17
518.867 121
518.873 -9
518.879 114
518.885 117
518.890 -1
518.896 -9
518.902 60
518.908 -59
518.914 23
518.919 33
518.925 -49
518.931 0
518.937 75
518.943 -39
518.948 26
518.954 4
518.960 -33
518.966 5
518.972 59
518.977 -17
518.983 -2
518.989 67
518.995 29
519.001 113
519.006 96
519.012 -1
519.018 11
519.024 69
519.030 -57
519.036 49
519.041 53
519.047 33
519.053 97
519.059 104
519.065 53
519.070 27
519.076 128
519.082 -8
519.088 23
519.094 84
519.099 24
519.105 42
519.111 54
519.117 -43
519.123 -21
519.128 67
519.134 3
519.140 23
519.146 46
519.152 23
519.157 45
519.163 77
519.169 2
519.175 59
519.181 92
519.186 -45
519.192 9
519.198 50
519.204 1
519.210 115
519.216 120
519.221 23
519.227 62
519.233 75
519.239 7
519.245 40
519.250 81
519.256 -59
519.262 36
519.268 107
519.274 -11
519.279 44
519.285 89
519.291 -31
519.297 32
519.303 95
519.308 23
519.314 79
519.320 95
519.326 -2
519.332 1
519.337 70
519.343 -21
519.349 13
519.355 76
519.361 37
519.367 137
519.372 152
519.378 49
519.384 53
519.390 69
519.396 47
519.401 79
519.407 94
519.413 26
519.419 95
519.425 114
519.430 2
519.436 75
519.442 137
519.448 39
519.454 45
519.459 131
519.465 76
519.471 38
519.477 24
519.483 -45
519.489 -8
519.494 19
519.500 -9
519.506 40
519.512 41
519.518 22
519.523 49
519.529 87
519.535 -9
519.541 41
519.547 55
519.552 -28
519.558 52
519.564 89
519.570 0
519.576 9
519.581 4
519.587 -72
519.593 48
519.599 59
519.605 -30
519.611 38
519.616 94
519.622 31
519.628 32
519.634 88
519.640 -44
519.645 10
519.651 76
519.657 62
519.663 132
519.669 57
519.674 -21
519.680 91
519.686 94
519.692 33
519.698 5
519.703 63
519.709 -6
519.715 7
519.721 77
519.727 19
519.733 59
519.738 101
519.744 10
519.750 68
519.756 88
519.762 -12
519.767 20
519.773 93
519.779 22
519.785 87
519.791 59
519.796 -9
519.802 17
519.808 53
519.814 -33
519.820 17
519.825 33
519.831 53
519.837 20
519.843 51
519.849 -59
519.855 49
519.860 116
519.866 -58
519.872 74
519.878 145
519.884 -65
519.889 27
519.895 73
519.901 1
519.907 43
519.913 52
519.918 -50
519.924 -34
519.930 47
519.936 27
519.942 64
519.948 61
519.953 51
519.959 123
519.965 161
519.971 -3
519.977 28
519.982 39
519.988 1
519.994 70
520.000 162
520.006 32
520.011 17
520.017 77
520.023 -46
520.029 -5
520.035 51
520.041 -16
520.046 36
520.052 119
520.058 11
520.064 26
520.070 36
520.075 -18
520.081 37
520.087 91
520.093 -7
520.099 33
520.104 22
520.110 34
520.116 36
520.122 147
520.128 78
520.134 60
520.139 81
520.145 35
520.151 128
520.157 157
520.163 59
520.168 127
520.174 145
520.180 37
520.186 75
520.192 57
520.197 -31
520.203 -13
520.209 45
520.215 -33
520.221 81
520.227 143
520.232 11
520.238 109
520.244 132
520.250 -21
520.256 -15
520.261 120
520.267 -2
520.273 79
520.279 59
520.285 -26
520.290 14
520.296 92
520.302 5
520.308 51
520.314 46
520.320 -11
520.325 50
520.331 141
520.337 15
520.343 57
520.349 62
520.354 -60
520.360 19
520.366 10
520.372 -66
520.378 43
520.383 49
520.389 30
520.395 59
520.401 97
520.407 19
520.413 92
520.418 96
520.424 -15
520.430 2
520.436 13
520.442 1
520.447 63
520.453 114
520.459 -10
520.465 56
520.471 57
520.477 -9
520.482 22
520.488 47
520.494 -37
520.500 27
520.506 56
520.511 -26
520.517 13
520.523 42
520.529 -41
520.535 63
520.540 35
520.546 -26
520.552 2
520.558 -4
520.564 -26
520.570 29
520.575 59
520.581 9
520.587 84
520.593 87
520.599 -43
520.604 44
520.610 101
520.616 -50
520.622 45
520.628 97
520.634 11
520.639 -22
520.645 68
520.651 -35
520.657 -5
520.663 61
520.668 -38
520.674 17
520.680 93
520.686 -41
520.692 76
520.697 124
520.703 35
520.709 20
520.715 58
520.721 -5
520.727 44
520.732 65
520.738 0
520.744 -1
520.750 71
520.756 -35
520.761 47
520.767 113
520.773 69
520.779 38
520.785 96
520.791 -43
520.796 34
520.802 40
520.808 -45
520.814 18
520.820 19
520.825 -6
520.831 45
520.837 111
520.843 -26
520.849 25
520.855 73
520.860 -10
520.866 6
520.872 72
520.878 0
520.884 37
520.889 30
520.895 11
520.901 -6
520.907 45
520.913 -47
520.919 28
520.924 85
520.930 -27
520.936 29
520.942 142
520.948 -1
520.953 58
520.959 82
520.965 -45
520.971 24
520.977 86
520.983 25
520.988 63
520.994 84
521.000 -42
521.006 49
521.012 57
521.017 -26
521.023 44
521.029 76
521.035 -48
521.041 13
521.046 71
521.052 16
521.058 45
521.064 87
521.070 -20
521.076 55
521.081 84
521.087 -34
521.093 56
521.099 73
521.105 49
521.110 151
521.116 175
521.122 55
521.128 43
521.134 50
521.140 -20
521.145 46
521.151 70
521.157 -37
521.163 39
521.169 47
521.174 -28
521.180 -5
521.186 64
521.192 -2
521.198 19
521.204 35
521.209 -45
521.215 52
521.221 82
521.227 -34
521.233 15
521.239 78
521.244 19
521.250 102
521.256 151
521.262 1
521.268 22
521.273 68
521.279 58
521.285 100
521.291 125
521.297 27
521.303 74
521.308 74
521.314 39
521.320 111
521.326 162
521.332 94
521.337 44
521.343 63
521.349 49
521.355 51
521.361 127
521.367 -11
521.372 59
521.378 70
521.384 -80
521.390 75
521.396 122
521.401 56
521.407 148
521.413 168
521.419 26
521.425 15
521.431 25
521.436 -13
521.442 87
521.448 115
521.454 99
521.460 66
521.465 89
521.471 -25
521.477 48
521.483 111
521.489 11
521.495 46
521.500 24
521.506 -15
521.512 12
521.518 81
521.524 -22
521.529 82
521.535 74
521.541 -19
521.547 3
521.553 112
521.559 27
521.564 45
521.570 56
521.576 -21
521.582 84
521.588 143
521.594 68
521.599 146
521.605 154
521.611 58
521.617 110
521.623 180
521.628 68
521.634 23
521.640 27
521.646 -7
521.652 36
521.658 91
521.663 53
521.669 24
521.675 54
521.681 -14
521.687 28
521.692 102
521.698 -37
521.704 36
521.710 28
521.716 19
521.722 85
521.727 147
521.733 53
521.739 69
521.745 81
521.751 -37
521.757 74
521.762 91
521.768 -23
521.774 -6
521.780 62
521.786 -20
521.791 23
521.797 59
521.803 -52
521.809 80
521.815 76
521.821 21
521.826 -27
521.832 33
521.838 -27
521.844 7
521.850 80
521.855 -12
521.861 13
521.867 64
521.873 -54
521.879 47
521.885 99
521.890 47
521.896 26
521.902 59
521.908 43
521.914 54
521.920 102
521.925 -1
521.931 103
521.937 112
521.943 46
521.949 151
521.954 160
521.960 -12
521.966 78
521.972 117
521.978 43
521.984 43
521.989 34
521.995 -2
522.001 47
522.007 59
522.013 -11
522.019 57
522.024 100
522.030 29
522.036 85
522.042 13
522.048 19
522.053 52
522.059 81
522.065 20
522.071 51
522.077 140
522.083 -1
522.088 32
522.094 67
522.100 31
522.106 37
522.112 83
522.118 17
522.123 17
522.129 99
522.135 41
522.141 124
522.147 96
522.152 -35
522.158 20
522.164 59
522.170 6
522.176 91
522.182 146
522.187 45
522.193 72
522.199 113
522.205 -21
522.211 63
522.217 69
522.222 19
522.228 140
522.234 45
522.240 -60
522.246 -10
522.251 39
522.257 -24
522.263 30
522.269 98
522.275 14
522.281 21
522.286 76
522.292 -18
522.298 72
522.304 136
522.310 40
522.316 114
522.321 75
522.327 -13
522.333 76
522.339 86
522.345 64
522.350 62
522.356 114
522.362 43
522.368 53
522.374 154
522.380 49
522.385 91
522.391 91
522.397 -11
522.403 31
522.409 63
522.415 -16
522.420 23
522.426 69
522.432 -25
522.438 1
522.444 67
522.450 -51
522.455 70
522.461 86
522.467 22
522.473 32
522.479 57
522.484 21
522.490 32
522.496 91
522.502 4
522.508 44
522.514 114
522.519 18
522.525 116
522.531 92
522.537 -13
522.543 45
522.549 57
522.554 25
522.560 46
522.566 95
522.572 -22
522.578 50
522.584 142
522.589 57
522.595 103
522.601 113
522.607 28
522.613 66
522.618 54
522.624 -29
522.630 24
522.636 -8
522.642 -45
522.648 63
522.653 140
522.659 -10
522.665 73
522.671 70
522.677 -22
522.683 74
522.688 45
522.694 -75
522.700 5
522.706 35
522.712 -32
522.718 -7
522.723 49
522.729 44
522.735 62
522.741 81
522.747 -52
522.752 71
522.758 31
522.764 -54
522.770 -4
522.776 95
522.782 19
522.787 45
522.793 113
522.799 -58
522.805 90
522.811 59
522.817 -11
522.822 5
522.828 53
522.834 -19
522.840 56
522.846 52
522.852 12
522.857 5
522.863 39
522.869 -73
522.875 11
522.881 33
522.887 -78
522.892 46
522.898 99
522.904 16
522.910 69
522.916 68
522.921 15
522.927 10
522.933 67
522.939 -14
522.945 10
522.951 81
522.956 -15
522.962 91
522.968 90
522.974 -45
522.980 71
522.986 103
522.991 4
522.997 87
523.003 80
523.009 25
523.015 60
523.021 56
523.026 -8
523.032 74
523.038 81
523.044 -9
523.050 0
523.056 47
523.061 -35
523.067 44
523.073 80
523.079 72
523.085 96
523.091 159
523.096 34
523.102 133
523.108 86
523.114 9
523.120 48
523.125 121
523.131 36
523.137 101
523.143 93
523.149 2
523.155 22
523.160 65
523.166 -42
523.172 48
523.178 62
523.184 73
523.190 100
523.195 110
523.201 58
523.207 47
523.213 65
523.219 -18
523.225 25
523.230 96
523.236 -11
523.242 38
523.248 26
523.254 -35
523.260 26
523.265 79
523.271 -10
523.277 -20
523.283 38
523.289 -38
523.295 52
523.300 118
523.306 11
523.312 43
523.318 13
523.324 -29
523.330 10
523.335 99
523.341 30
523.347 -17
523.353 39
523.359 6
523.365 61
523.370 97
523.376 -32
523.382 102
523.388 49
523.394 11
523.399 40
523.405 55
523.411 -5
523.417 75
523.423 124
523.429 -60
523.434 27
523.440 42
523.446 11
523.452 68
523.458 66
523.464 -15
523.469 26
523.475 15
523.481 -17
523.487 1
523.493 97
523.499 43
523.504 82
523.510 84
523.516 33
523.522 185
523.528 147
523.534 26
523.539 31
523.545 70
523.551 -35
523.557 59
523.563 135
523.569 -60
523.574 -2
523.580 18
523.586 -22
523.592 40
523.598 92
523.604 -28
523.609 74
523.615 136
523.621 -42
523.627 28
523.633 72
523.639 -6
523.644 43
523.650 75
523.656 -36
523.662 96
523.668 47
523.674 -40
523.679 15
523.685 9
523.691 -23
523.697 34
523.703 49
523.709 -68
523.714 -11
523.720 38
523.726 -33
523.732 104
523.738 180
523.744 49
523.749 80
523.755 76
523.761 -4
523.767 69
523.773 84
523.779 -23
523.784 -29
523.790 54
523.796 8
523.802 29
523.808 25
523.814 -22
523.819 8
523.825 71
523.831 48
523.837 71
523.843 38
523.849 -31
523.854 -29
523.860 43
523.866 -25
523.872 26
523.878 60
523.884 -39
523.889 68
523.895 93
523.901 -26
523.907 43
523.913 61
523.919 0
523.924 84
523.930 151
523.936 -12
523.942 21
523.948 109
523.954 21
523.959 33
523.965 11
523.971 -54
523.977 -20
523.983 63
523.989 -30
523.994 44
524.000 116
524.006 2
524.012 63
524.018 91
524.024 -14
524.029 54
524.035 47
524.041 8
524.047 69
524.053 117
524.059 -30
524.064 -1
524.070 37
524.076 7
524.082 67
524.088 70
524.094 -34
524.099 41
524.105 64
524.111 -19
524.117 3
524.123 38
524.129 -23
524.134 98
524.140 116
524.146 35
524.152 106
524.158 153
524.164 -16
524.169 48
524.175 93
524.181 -23
524.187 34
524.193 73
524.199 42
524.204 50
524.210 83
524.216 -12
524.222 78
524.228 120
524.234 69
524.239 38
524.245 87
524.251 -24
524.257 67
524.263 161
524.269 67
524.274 70
524.280 107
524.286 5
524.292 91
524.298 156
524.304 16
524.309 28
524.315 39
524.321 -20
524.327 57
524.333 112
524.339 -1
524.345 8
524.350 76
524.356 11
524.362 34
524.368 40
524.374 -27
524.380 -2
524.385 42
524.391 18
524.397 59
524.403 75
524.409 -32
524.415 36
524.420 -13
524.426 -28
524.432 19
524.438 57
524.444 -16
524.450 17
524.455 42
524.461 -56
524.467 46
524.473 72
524.479 -71
524.485 15
524.490 89
524.496 -30
524.502 18
524.508 93
524.514 -17
524.520 40
524.525 88
524.531 -30
524.537 9
524.543 111
524.549 17
524.555 100
524.560 51
524.566 -8
524.572 69
524.578 74
524.584 1
524.590 61
524.595 101
524.601 1
524.607 60
524.613 93
524.619 -17
524.625 7
524.631 110
524.636 16
524.642 118
524.648 77
524.654 -14
524.660 62
524.666 27
524.671 -9
524.677 67
524.683 159
524.689 29
524.695 58
524.701 147
524.706 83
524.712 234
524.718 236
524.724 96
524.730 93
524.736 79
524.741 24
524.747 116
524.753 110
524.759 117
524.765 188
524.771 297
524.776 134
524.782 182
524.788 183
524.794 117
524.800 101
524.806 119
524.811 18
524.817 16
524.823 141
524.829 116
524.835 143
524.841 145
524.847 73
524.852 124
524.858 228
524.864 85
524.870 69
524.876 85
524.882 -41
524.887 62
524.893 123
524.899 14
524.905 99
524.911 138
524.917 15
524.922 90
524.928 149
524.934 -19
524.940 25
524.946 96
524.952 73
524.957 135
524.963 147
524.969 15
524.975 -39
524.981 14
524.987 32
524.993 95
524.998 134
525.004 5
525.010 25
525.016 88
525.022 -12
525.028 68
525.033 137
525.039 20
525.045 107
525.051 111
525.057 39
525.063 38
525.068 124
525.074 103
525.080 135
525.086 175
525.092 11
525.098 82
525.103 66
525.109 -14
525.115 42
525.121 131
525.127 35
525.133 170
525.139 101
525.144 -25
525.150 87
525.156 107
525.162 -3
525.168 95
525.174 123
525.179 64
525.185 222
525.191 231
525.197 98
525.203 82
525.209 151
525.214 68
525.220 232
525.226 193
525.232 51
525.238 87
525.244 133
525.249 -3
525.255 105
525.261 124
525.267 3
525.273 96
525.279 154
525.285 23
525.290 16
525.296 143
525.302 52
525.308 85
525.314 140
525.320 62
525.325 167
525.331 161
525.337 -1
525.343 59
525.349 131
525.355 43
525.360 103
525.366 153
525.372 57
525.378 187
525.384 194
525.390 58
525.396 21
525.401 95
525.407 -29
525.413 40
525.419 148
525.425 90
525.431 179
525.436 240
525.442 85
525.448 52
525.454 45
525.460 2
525.466 99
525.471 66
525.477 -23
525.483 47
525.489 140
525.495 51
525.501 140
525.507 162
525.512 29
525.518 96
525.524 147
525.530 -23
525.536 35
525.542 111
525.547 52
525.553 92
525.559 178
525.565 -75
525.571 64
525.577 232
525.582 165
525.588 90
525.594 81
525.600 -5
525.606 49
525.612 101
525.618 -2
525.623 45
525.629 145
525.635 33
525.641 68
525.647 75
525.653 28
525.658 62
525.664 113
525.670 44
525.676 90
525.682 91
525.688 34
525.694 53
525.699 71
525.705 -15
525.711 -8
525.717 91
525.723 4
525.729 64
525.734 110
525.740 11
525.746 89
525.752 138
525.758 40
525.764 45
525.769 133
525.775 32
525.781 -1
525.787 130
525.793 34
525.799 38
525.805 82
525.810 -36
525.816 83
525.822 60
525.828 -41
525.834 92
525.840 78
525.845 96
525.851 110
525.857 77
525.863 8
525.869 11
525.875 26
525.881 43
525.886 142
525.892 157
525.898 22
525.904 -5
525.910 114
525.916 9
525.921 79
525.927 175
525.933 50
525.939 93
525.945 76
525.951 33
525.956 38
525.962 23
525.968 -28
525.974 65
525.980 68
525.986 -38
525.992 33
525.997 71
526.003 5
526.009 114
526.015 135
526.021 -78
526.027 19
526.032 25
526.038 -35
526.044 29
526.050 36
526.056 -20
526.062 147
526.068 258
526.073 99
526.079 122
526.085 111
526.091 23
526.097 105
526.103 150
526.108 31
526.114 26
526.120 140
526.126 12
526.132 96
526.138 111
526.144 -16
526.149 -55
526.155 41
526.161 51
526.167 209
526.173 243
526.179 107
526.184 107
526.190 52
526.196 -10
526.202 32
526.208 76
526.214 59
526.220 127
526.225 99
526.231 1
526.237 29
526.243 88
526.249 18
526.255 40
526.260 72
526.266 -26
526.272 76
526.278 132
526.284 53
526.290 126
526.296 74
526.301 -13
526.307 101
526.313 93
526.319 16
526.325 61
526.331 144
526.336 72
526.342 50
526.348 124
526.354 -28
526.360 71
526.366 60
526.372 -54
526.377 43
526.383 132
526.389 29
526.395 25
526.401 103
526.407 -24
526.413 122
526.418 196
526.424 85
526.430 60
526.436 97
526.442 -3
526.448 113
526.453 59
526.459 14
526.465 37
526.471 55
526.477 -14
526.483 8
526.489 -6
526.494 -47
526.500 40
526.506 138
526.512 31
526.518 85
526.524 141
526.529 49
526.535 86
526.541 92
526.547 -1
526.553 29
526.559 80
526.565 40
526.570 84
526.576 136
526.582 -10
526.588 -3
526.594 37
526.600 -49
526.605 92
526.611 96
526.617 -9
526.623 78
526.629 87
526.635 15
526.641 -11
526.646 26
526.652 -61
526.658 86
526.664 168
526.670 66
526.676 71
526.682 94
526.687 113
526.693 141
526.699 272
526.705 182
526.711 123
526.717 162
526.722 57
526.728 143
526.734 194
526.740 58
526.746 96
526.752 149
526.758 14
526.763 142
526.769 191
526.775 70
526.781 114
526.787 57
526.793 40
526.799 155
526.804 191
526.810 63
526.816 135
526.822 79
526.828 -20
526.834 34
526.839 101
526.845 34
526.851 169
526.857 209
526.863 61
526.869 97
526.875 110
526.880 47
526.886 143
526.892 205
526.898 145
526.904 181
526.910 209
526.916 151
526.921 142
526.927 154
526.933 160
526.939 91
526.945 147
526.951 77
526.956 161
526.962 140
526.968 53
526.974 170
526.980 288
526.986 142
526.992 162
526.997 236
527.003 183
527.009 176
527.015 179
527.021 135
527.027 195
527.033 240
527.038 207
527.044 384
527.050 442
527.056 243
527.062 232
527.068 270
527.073 278
527.079 307
527.085 364
527.091 158
527.097 183
527.103 201
527.109 94
527.114 138
527.120 182
527.126 65
527.132 201
527.138 296
527.144 214
527.150 296
527.155 302
527.161 115
527.167 149
527.173 241
527.179 295
527.185 396
527.191 433
527.196 249
527.202 282
527.208 315
527.214 252
527.220 324
527.226 268
527.231 98
527.237 205
527.243 286
527.249 202
527.255 214
527.261 244
527.267 164
527.272 237
527.278 285
527.284 102
527.290 210
527.296 406
527.302 237
527.308 147
527.313 139
527.319 53
527.325 167
527.331 200
527.337 -14
527.343 56
527.349 220
527.354 185
527.360 277
527.366 218
527.372 69
527.378 231
527.384 339
527.389 199
527.395 144
527.401 197
527.407 182
527.413 196
527.419 221
527.425 124
527.430 192
527.436 214
527.442 150
527.448 160
527.454 145
527.460 49
527.466 90
527.471 215
527.477 230
527.483 244
527.489 285
527.495 172
527.501 198
527.507 287
527.512 166
527.518 233
527.524 319
527.530 114
527.536 163
527.542 220
527.548 175
527.553 204
527.559 230
527.565 -7
527.571 85
527.577 93
527.583 -10
527.589 64
527.594 117
527.600 37
527.606 172
527.612 307
527.618 156
527.624 185
527.629 308
527.635 177
527.641 168
527.647 133
527.653 56
527.659 124
527.665 129
527.670 10
527.676 166
527.682 218
527.688 94
527.694 95
527.700 84
527.706 84
527.711 129
527.717 134
527.723 57
527.729 157
527.735 122
527.741 -19
527.747 -12
527.752 -10
527.758 -11
527.764 47
527.770 91
527.776 60
527.782 163
527.788 116
527.793 7
527.799 57
527.805 68
527.811 9
527.817 34
527.823 67
527.829 -12
527.834 36
527.840 93
527.846 31
527.852 109
527.858 120
527.864 -18
527.870 42
527.875 97
527.881 58
527.887 97
527.893 86
527.899 83
527.905 76
527.911 74
527.916 -13
527.922 20
527.928 49
527.934 22
527.940 91
527.946 151
527.952 8
527.957 -4
527.963 102
527.969 40
527.975 7
527.981 81
527.987 20
527.993 81
527.998 44
528.004 27
528.010 101
528.016 188
528.022 102
528.028 86
528.034 114
528.039 25
528.045 149
528.051 158
528.057 105
528.063 152
528.069 133
528.075 110
528.080 202
528.086 281
528.092 241
528.098 316
528.104 248
528.110 277
528.116 447
528.121 548
528.127 519
528.133 604
528.139 655
528.145 565
528.151 480
528.157 531
528.162 385
528.168 442
528.174 588
528.180 657
528.186 720
528.192 593
528.198 332
528.203 335
528.209 427
528.215 439
528.221 657
528.227 707
528.233 491
528.239 501
528.244 621
528.250 611
528.256 693
528.262 762
528.268 586
528.274 614
528.280 663
528.285 645
528.291 800
528.297 915
528.303 921
528.309 901
528.315 961
528.321 735
528.326 660
528.332 644
528.338 507
528.344 475
528.350 560
528.356 630
528.362 594
528.367 498
528.373 427
528.379 443
528.385 498
528.391 362
528.397 469
528.403 441
528.408 308
528.414 314
528.420 267
528.426 194
528.432 304
528.438 305
528.444 180
528.449 203
528.455 325
528.461 219
528.467 227
528.473 237
528.479 77
528.485 155
528.490 188
528.496 103
528.502 118
528.508 143
528.514 87
528.520 101
528.526 68
528.531 -16
528.537 37
528.543 86
528.549 -8
528.555 80
528.561 90
528.567 30
528.572 105
528.578 104
528.584 -1
528.590 27
528.596 159
528.602 38
528.608 47
528.613 40
528.619 -62
528.625 -6
528.631 26
528.637 -38
528.643 35
528.649 24
528.654 -53
528.660 23
528.666 84
528.672 4
528.678 13
528.684 43
528.690 -5
528.696 20
528.701 41
528.707 -20
528.713 20
528.719 67
528.725 -6
528.731 7
528.737 122
528.742 165
528.748 166
528.754 69
528.760 4
528.766 79
528.772 80
528.778 -23
528.783 20
528.789 162
528.795 2
528.801 24
528.807 28
528.813 -37
528.819 -20
528.824 63
528.830 -30
528.836 8
528.842 47
528.848 -30
528.854 26
528.860 59
528.865 33
528.871 104
528.877 88
528.883 20
528.889 20
528.895 67
528.901 30
528.906 72
528.912 65
528.918 25
528.924 25
528.930 112
528.936 -11
528.942 43
528.948 80
528.953 -12
528.959 8
528.965 95
528.971 1
528.977 19
528.983 73
528.989 11
528.994 45
529.000 128
529.006 48
529.012 41
529.018 95
529.024 63
529.030 45
529.035 92
529.041 -3
529.047 19
529.053 63
529.059 4
529.065 60
529.071 119
529.076 103
529.082 96
529.088 90
529.094 64
529.100 69
529.106 119
529.112 -15
529.118 88
529.123 138
529.129 61
529.135 132
529.141 149
529.147 56
529.153 71
529.159 127
529.164 37
529.170 140
529.176 135
529.182 111
529.188 184
529.194 228
529.200 95
529.205 158
529.211 213
529.217 213
529.223 439
529.229 594
529.235 647
529.241 803
529.247 799
529.252 714
529.258 779
529.264 686
529.270 488
529.276 632
529.282 615
529.288 637
529.293 713
529.299 644
529.305 482
529.311 528
529.317 443
529.323 320
529.329 397
529.334 459
529.340 246
529.346 210
529.352 263
529.358 235
529.364 266
529.370 243
529.376 152
529.381 257
529.387 409
529.393 244
529.399 158
529.405 182
529.411 109
529.417 110
529.422 176
529.428 -27
529.434 45
529.440 116
529.446 -7
529.452 52
529.458 120
529.463 94
529.469 159
529.475 146
529.481 -33
529.487 9
529.493 61
529.499 6
529.505 100
529.510 89
529.516 45
529.522 94
529.528 168
529.534 63
529.540 152
529.546 196
529.551 69
529.557 120
529.563 94
529.569 6
529.575 39
529.581 17
529.587 -23
529.592 86
529.598 141
529.604 -11
529.610 95
529.616 182
529.622 30
529.628 76
529.634 99
529.639 -40
529.645 -16
529.651 26
529.657 -65
529.663 20
529.669 97
529.675 -63
529.680 -58
529.686 96
529.692 -8
529.698 90
529.704 50
529.710 -52
529.716 14
529.722 114
529.727 83
529.733 37
529.739 113
529.745 60
529.751 117
529.757 146
529.763 -21
529.768 40
529.774 55
529.780 61
529.786 161
529.792 91
529.798 -15
529.804 11
529.810 55
529.815 -40
529.821 66
529.827 101
529.833 59
529.839 1
529.845 57
529.851 -30
529.856 -3
529.862 45
529.868 -37
529.874 -7
529.880 122
529.886 58
529.892 55
529.898 85
529.903 1
529.909 60
529.915 68
529.921 -48
529.927 -4
529.933 93
529.939 23
529.944 97
529.950 134
529.956 9
529.962 71
529.968 65
529.974 -34
529.980 -2
529.986 102
529.991 100
529.997 161
530.003 140
530.009 -49
530.015 -10
530.021 73
530.027 -10
530.032 63
530.038 68
530.044 26
530.050 126
530.056 119
530.062 8
530.068 67
530.074 109
530.079 -6
530.085 37
530.091 95
530.097 -1
530.103 35
530.109 152
530.115 56
530.120 93
530.126 107
530.132 54
530.138 77
530.144 48
530.150 34
530.156 109
530.162 111
530.167 29
530.173 99
530.179 174
530.185 59
530.191 112
530.197 160
530.203 58
530.209 187
530.214 124
530.220 66
530.226 220
530.232 342
530.238 330
530.244 458
530.250 601
530.255 478
530.261 523
530.267 504
530.273 324
530.279 349
530.285 524
530.291 488
530.297 468
530.302 360
530.308 284
530.314 417
530.320 517
530.326 333
530.332 289
530.338 193
530.343 99
530.349 211
530.355 318
530.361 291
530.367 243
530.373 230
530.379 92
530.385 110
530.390 144
530.396 50
530.402 151
530.408 209
530.414 106
530.420 61
530.426 47
530.432 -2
530.437 104
530.443 123
530.449 106
530.455 136
530.461 116
530.467 -1
530.473 62
530.479 149
530.484 17
530.490 61
530.496 53
530.502 -19
530.508 29
530.514 91
530.520 -26
530.525 46
530.531 67
530.537 21
530.543 85
530.549 77
530.555 -38
530.561 70
530.567 136
530.572 24
530.578 54
530.584 45
530.590 -52
530.596 37
530.602 2
530.608 -10
530.614 -5
530.619 97
530.625 1
530.631 -11
530.637 -11
530.643 -59
530.649 27
530.655 25
530.660 -40
530.666 -11
530.672 24
530.678 -33
530.684 12
530.690 5
530.696 -126
530.702 41
530.707 130
530.713 15
530.719 42
530.725 54
530.731 -39
530.737 -25
530.743 38
530.749 -59
530.754 42
530.760 49
530.766 -85
530.772 15
530.778 46
530.784 -16
530.790 20
530.796 63
530.801 -5
530.807 -8
530.813 40
530.819 -39
530.825 -20
530.831 34
530.837 -63
530.843 31
530.848 56
530.854 6
530.860 45
530.866 47
530.872 -32
530.878 55
530.884 102
530.889 10
530.895 -8
530.901 22
530.907 -80
530.913 -13
530.919 56
530.925 -20
530.931 31
530.936 22
530.942 -71
530.948 -4
530.954 44
530.960 49
530.966 54
530.972 89
530.978 80
530.983 51
530.989 136
530.995 25
531.001 89
531.007 77
531.013 -21
531.019 27
531.025 72
531.030 -79
531.036 13
531.042 40
531.048 -52
531.054 -24
531.060 51
531.066 -16
531.072 -3
531.077 40
531.083 -62
531.089 2
531.095 75
531.101 -36
531.107 33
531.113 111
531.119 86
531.124 144
531.130 242
531.136 94
531.142 170
531.148 272
531.154 180
531.160 149
531.166 164
531.171 43
531.177 43
531.183 120
531.189 79
531.195 129
531.201 277
531.207 212
531.213 156
531.218 169
531.224 134
531.230 248
531.236 321
531.242 194
531.248 425
531.254 480
531.260 251
531.265 286
531.271 380
531.277 350
531.283 405
531.289 469
531.295 386
531.301 271
531.306 334
531.312 214
531.318 279
531.324 353
531.330 333
531.336 349
531.342 300
531.348 227
531.353 366
531.359 407
531.365 330
531.371 276
531.377 285
531.383 195
531.389 295
531.395 281
531.400 167
531.406 191
531.412 220
531.418 -7
531.424 37
531.430 138
531.436 32
531.442 44
531.447 133
531.453 29
531.459 131
531.465 191
531.471 2
531.477 2
531.483 60
531.489 -20
531.495 67
531.500 115
531.506 24
531.512 25
531.518 31
531.524 -19
531.530 24
531.536 111
531.542 10
531.547 96
531.553 163
531.559 12
531.565 30
531.571 43
531.577 -7
531.583 57
531.589 87
531.594 -22
531.600 14
531.606 147
531.612 -42
531.618 34
531.624 71
531.630 25
531.636 132
531.641 67
531.647 -7
531.653 18
531.659 111
531.665 103
531.671 145
531.677 102
531.683 -14
531.688 30
531.694 47
531.700 -18
531.706 47
531.712 143
531.718 -7
531.724 -7
531.730 35
531.735 10
531.741 55
531.747 42
531.753 -16
531.759 73
531.765 36
531.771 -46
531.777 62
531.782 85
531.788 44
531.794 119
531.800 77
531.806 -19
531.812 42
531.818 125
531.824 2
531.829 66
531.835 106
531.841 1
531.847 83
531.853 71
531.859 10
531.865 94
531.871 108
531.876 -7
531.882 80
531.888 97
531.894 29
531.900 83
531.906 153
531.912 95
531.918 143
531.924 117
531.929 50
531.935 131
531.941 132
531.947 -21
531.953 103
531.959 121
531.965 48
531.971 45
531.976 210
531.982 102
531.988 151
531.994 204
532.000 42
532.006 180
532.012 161
532.018 24
532.023 170
532.029 333
532.035 214
532.041 159
532.047 141
532.053 163
532.059 158
532.065 274
532.070 259
532.076 364
532.082 301
532.088 141
532.094 200
532.100 159
532.106 69
532.112 91
532.118 134
532.123 48
532.129 140
532.135 141
532.141 58
532.147 174
532.153 165
532.159 63
532.165 104
532.170 187
532.176 123
532.182 212
532.188 266
532.194 171
532.200 273
532.206 400
532.212 271
532.217 273
532.223 399
532.229 300
532.235 405
532.241 578
532.247 359
532.253 454
532.259 551
532.264 470
532.270 476
532.276 542
532.282 423
532.288 376
532.294 484
532.300 384
532.306 455
532.312 509
532.317 399
532.323 445
532.329 333
532.335 215
532.341 207
532.347 216
532.353 104
532.359 200
532.364 181
532.370 126
532.376 171
532.382 208
532.388 89
532.394 157
532.400 330
532.406 158
532.411 161
532.417 158
532.423 90
532.429 190
532.435 179
532.441 57
532.447 98
532.453 177
532.459 80
532.464 99
532.470 119
532.476 2
532.482 21
532.488 74
532.494 -1
532.500 11
532.506 49
532.511 -35
532.517 113
532.523 110
532.529 -14
532.535 -49
532.541 41
532.547 -54
532.553 62
532.559 77
532.564 -22
532.570 76
532.576 195
532.582 4
532.588 38
532.594 71
532.600 -8
532.606 46
532.611 95
532.617 -21
532.623 -36
532.629 66
532.635 -14
532.641 39
532.647 27
532.653 -40
532.659 9
532.664 126
532.670 25
532.676 48
532.682 145
532.688 -8
532.694 57
532.700 21
532.706 -62
532.711 -5
532.717 102
532.723 -7
532.729 7
532.735 64
532.741 -17
532.747 -14
532.753 -20
532.759 -26
532.764 -2
532.770 70
532.776 38
532.782 123
532.788 189
532.794 47
532.800 72
532.806 122
532.811 48
532.817 51
532.823 78
532.829 -25
532.835 61
532.841 50
532.847 -31
532.853 14
532.859 198
532.864 84
532.870 47
532.876 122
532.882 -5
532.888 81
532.894 76
532.900 64
532.906 46
532.911 73
532.917 -25
532.923 36
532.929 112
532.935 -53
532.941 35
532.947 63
532.953 -36
532.959 49
532.964 57
532.970 4
532.976 -1
532.982 54
532.988 -24
532.994 62
533.000 103
533.006 -25
533.011 50
533.017 136
533.023 30
533.029 114
533.035 136
533.041 5
533.047 32
533.053 100
533.059 51
533.064 185
533.070 231
533.076 95
533.082 108
533.088 120
533.094 10
533.100 63
533.106 186
533.112 88
533.117 32
533.123 92
533.129 24
533.135 172
533.141 229
533.147 164
533.153 256
533.159 337
533.164 262
533.170 168
533.176 178
533.182 30
533.188 220
533.194 278
533.200 293
533.206 478
533.212 566
533.217 514
533.223 790
533.229 977
533.235 950
533.241 1157
533.247 1345
533.253 1219
533.259 1102
533.265 813
533.270 720
533.276 833
533.282 888
533.288 763
533.294 670
533.300 546
533.306 442
533.312 396
533.318 438
533.323 435
533.329 389
533.335 392
533.341 235
533.347 342
533.353 354
533.359 113
533.365 165
533.370 247
533.376 252
533.382 313
533.388 391
533.394 315
533.400 410
533.406 468
533.412 448
533.418 459
533.423 571
533.429 511
533.435 547
533.441 407
533.447 197
533.453 352
533.459 320
533.465 69
533.471 120
533.476 145
533.482 64
533.488 182
533.494 141
533.500 91
533.506 114
533.512 166
533.518 -42
533.524 -1
533.529 10
533.535 -23
533.541 90
533.547 180
533.553 -12
533.559 22
533.565 48
533.571 -61
533.577 -2
533.582 110
533.588 -38
533.594 -26
533.600 44
533.606 3
533.612 43
533.618 70
533.624 -46
533.629 -4
533.635 45
533.641 -66
533.647 38
533.653 103
533.659 37
533.665 88
533.671 95
533.677 27
533.682 3
533.688 81
533.694 2
533.700 76
533.706 98
533.712 25
533.718 26
533.724 53
533.730 -90
533.735 -4
533.741 47
533.747 -34
533.753 48
533.759 32
533.765 28
533.771 69
533.777 110
533.783 -34
533.788 60
533.794 44
533.800 -55
533.806 -33
533.812 23
533.818 -41
533.824 72
533.830 68
533.836 -46
533.841 54
533.847 82
533.853 -66
533.859 58
533.865 27
533.871 -80
533.877 69
533.883 152
533.889 -6
533.894 65
533.900 117
533.906 76
533.912 58
533.918 78
533.924 -15
533.930 40
533.936 19
533.942 18
533.947 42
533.953 81
533.959 -47
533.965 38
533.971 92
533.977 28
533.983 77
533.989 127
533.995 -35
534.000 -12
534.006 116
534.012 -13
534.018 60
534.024 132
534.030 -4
534.036 106
534.042 153
534.048 99
534.053 201
534.059 185
534.065 46
534.071 137
534.077 119
534.083 27
534.089 134
534.095 185
534.101 69
534.106 21
534.112 147
534.118 44
534.124 81
534.130 155
534.136 52
534.142 38
534.148 152
534.154 31
534.159 120
534.165 165
534.171 105
534.177 68
534.183 179
534.189 2
534.195 34
534.201 250
534.207 199
534.213 210
534.218 254
534.224 211
534.230 306
534.236 376
534.242 450
534.248 538
534.254 671
534.260 703
534.266 750
534.271 599
534.277 445
534.283 483
534.289 527
534.295 356
534.301 390
534.307 380
534.313 226
534.319 231
534.324 283
534.330 227
534.336 270
534.342 185
534.348 158
534.354 223
534.360 234
534.366 111
534.372 177
534.377 191
534.383 100
534.389 297
534.395 417
534.401 240
534.407 141
534.413 217
534.419 77
534.425 258
534.430 309
534.436 226
534.442 289
534.448 226
534.454 125
534.460 192
534.466 217
534.472 56
534.478 91
534.484 146
534.489 10
534.495 86
534.501 160
534.507 55
534.513 137
534.519 164
534.525 8
534.531 57
534.537 104
534.542 32
534.548 27
534.554 74
534.560 43
534.566 90
534.572 80
534.578 -62
534.584 -25
534.590 27
534.595 -2
534.601 23
534.607 85
534.613 -23
534.619 8
534.625 42
534.631 -44
534.637 70
534.643 76
534.649 -31
534.654 -14
534.660 97
534.666 -40
534.672 10
534.678 31
534.684 -62
534.690 -60
534.696 28
534.702 -28
534.707 6
534.713 5
534.719 -7
534.725 14
534.731 52
534.737 -42
534.743 5
534.749 118
534.755 31
534.760 35
534.766 71
534.772 -26
534.778 -11
534.784 70
534.790 -76
534.796 51
534.802 107
534.808 37
534.814 37
534.819 39
534.825 -100
534.831 -44
534.837 47
534.843 14
534.849 -9
534.855 60
534.861 -18
534.867 -9
534.872 51
534.878 -66
534.884 -71
534.890 15
534.896 -50
534.902 -6
534.908 -3
534.914 14
534.920 5
534.926 45
534.931 -34
534.937 27
534.943 64
534.949 -4
534.955 35
534.961 75
534.967 17
534.973 20
534.979 93
534.984 34
534.990 101
534.996 142
535.002 10
535.008 13
535.014 45
535.020 -43
535.026 79
535.032 75
535.038 -1
535.043 68
535.049 125
535.055 14
535.061 73
535.067 173
535.073 56
535.079 69
535.085 163
535.091 68
535.096 40
535.102 122
535.108 -19
535.114 24
535.120 43
535.126 -15
535.132 21
535.138 85
535.144 33
535.150 75
535.155 143
535.161 87
535.167 94
535.173 94
535.179 -12
535.185 84
535.191 142
535.197 95
535.203 76
535.208 107
535.214 66
535.220 205
535.226 271
535.232 164
535.238 253
535.244 389
535.250 326
535.256 230
535.262 247
535.267 200
535.273 270
535.279 310
535.285 221
535.291 218
535.297 276
535.303 183
535.309 267
535.315 421
535.321 260
535.326 249
535.332 250
535.338 143
535.344 293
535.350 196
535.356 36
535.362 159
535.368 234
535.374 133
535.379 253
535.385 172
535.391 59
535.397 96
535.403 85
535.409 50
535.415 105
535.421 171
535.427 30
535.433 53
535.438 96
535.444 79
535.450 127
535.456 189
535.462 28
535.468 83
535.474 72
535.480 -10
535.486 121
535.492 145
535.497 44
535.503 40
535.509 77
535.515 -51
535.521 1
535.527 42
535.533 -83
535.539 19
535.545 29
535.551 -47
535.556 -13
535.562 6
535.568 28
535.574 68
535.580 51
535.586 -99
535.592 10
535.598 46
535.604 -59
535.610 36
535.615 81
535.621 -19
535.627 46
535.633 109
535.639 13
535.645 59
535.651 75
535.657 -32
535.663 39
535.668 27
535.674 -100
535.680 -44
535.686 112
535.692 -47
535.698 57
535.704 97
535.710 -46
535.716 3
535.722 29
535.727 -55
535.733 51
535.739 106
535.745 16
535.751 66
535.757 73
535.763 -55
535.769 20
535.775 23
535.781 -10
535.786 11
535.792 54
535.798 -58
535.804 60
535.810 67
535.816 41
535.822 -29
535.828 38
535.834 -60
535.840 -15
535.845 79
535.851 -71
535.857 25
535.863 32
535.869 -15
535.875 10
535.881 53
535.887 -57
535.893 25
535.899 12
535.904 -32
535.910 25
535.916 95
535.922 17
535.928 35
535.934 49
535.940 30
535.946 41
535.952 138
535.958 -62
535.963 33
535.969 55
535.975 -63
535.981 -49
535.987 36
535.993 -15
535.999 -1
536.005 16
536.011 -46
536.017 -4
536.022 64
536.028 109
536.034 156
536.040 123
536.046 -42
536.052 -29
536.058 1
536.064 36
536.070 84
536.076 133
536.081 66
536.087 88
536.093 146
536.099 -4
536.105 97
536.111 129
536.117 42
536.123 96
536.129 123
536.135 0
536.140 106
536.146 109
536.152 16
536.158 146
536.164 90
536.170 -16
536.176 42
536.182 97
536.188 2
536.194 10
536.199 61
536.205 48
536.211 146
536.217 114
536.223 38
536.229 119
536.235 219
536.241 30
536.247 77
536.253 144
536.259 33
536.264 98
536.270 126
536.276 76
536.282 134
536.288 140
536.294 160
536.300 240
536.306 269
536.312 187
536.318 297
536.323 308
536.329 8
536.335 136
536.341 251
536.347 128
536.353 150
536.359 230
536.365 217
536.371 261
536.377 213
536.382 66
536.388 128
536.394 169
536.400 84
536.406 176
536.412 130
536.418 86
536.424 187
536.430 69
536.436 -38
536.441 58
536.447 86
536.453 113
536.459 95
536.465 90
536.471 -40
536.477 6
536.483 62
536.489 -36
536.495 13
536.501 146
536.506 76
536.512 26
536.518 65
536.524 -53
536.530 -23
536.536 71
536.542 -10
536.548 60
536.554 157
536.560 54
536.565 106
536.571 144
536.577 65
536.583 107
536.589 120
536.595 -11
536.601 47
536.607 112
536.613 22
536.619 52
536.624 134
536.630 56
536.636 11
536.642 70
536.648 -52
536.654 83
536.660 101
536.666 35
536.672 34
536.678 65
536.684 -58
536.689 50
536.695 22
536.701 -51
536.707 9
536.713 49
536.719 -64
536.725 3
536.731 110
536.737 -18
536.743 35
536.748 22
536.754 -41
536.760 -5
536.766 68
536.772 -52
536.778 23
536.784 59
536.790 -14
536.796 -9
536.802 -4
536.808 -40
536.813 -7
536.819 37
536.825 -6
536.831 11
536.837 89
536.843 -12
536.849 18
536.855 27
536.861 -24
536.867 30
536.872 14
536.878 -67
536.884 78
536.890 133
536.896 -15
536.902 46
536.908 57
536.914 -16
536.920 36
536.926 39
536.932 -42
536.937 -59
536.943 15
536.949 -10
536.955 52
536.961 129
536.967 32
536.973 26
536.979 126
536.985 32
536.991 48
536.997 66
537.002 -37
537.008 9
537.014 102
537.020 14
537.026 55
537.032 113
537.038 -7
537.044 32
537.050 12
537.056 -58
537.061 36
537.067 75
537.073 -23
537.079 46
537.085 41
537.091 8
537.097 63
537.103 83
537.109 -91
537.115 50
537.121 138
537.126 134
537.132 135
537.138 126
537.144 60
537.150 100
537.156 158
537.162 94
537.168 83
537.174 133
537.180 27
537.186 135
537.191 113
537.197 3
537.203 90
537.209 101
537.215 27
537.221 74
537.227 111
537.233 51
537.239 69
537.245 150
537.250 70
537.256 208
537.262 232
537.268 179
537.274 225
537.280 280
537.286 338
537.292 405
537.298 442
537.304 263
537.310 308
537.315 269
537.321 126
537.327 126
537.333 199
537.339 128
537.345 138
537.351 292
537.357 351
537.363 431
537.369 432
537.375 285
537.380 288
537.386 341
537.392 213
537.398 175
537.404 279
537.410 177
537.416 97
537.422 119
537.428 8
537.434 112
537.440 115
537.445 77
537.451 135
537.457 123
537.463 40
537.469 117
537.475 82
537.481 57
537.487 60
537.493 81
537.499 -24
537.505 60
537.510 146
537.516 38
537.522 122
537.528 152
537.534 37
537.540 132
537.546 91
537.552 -54
537.558 25
537.564 110
537.570 12
537.575 75
537.581 115
537.587 -20
537.593 37
537.599 52
537.605 -17
537.611 82
537.617 56
537.623 -4
537.629 25
537.635 38
537.640 -41
537.646 -2
537.652 17
537.658 -85
537.664 23
537.670 27
537.676 -64
537.682 36
537.688 59
537.694 -2
537.700 106
537.705 65
537.711 37
537.717 51
537.723 45
537.729 -42
537.735 31
537.741 31
537.747 -92
537.753 -41
537.759 36
537.765 -71
537.770 54
537.776 -5
537.782 -59
537.788 -9
537.794 96
537.800 -29
537.806 59
537.812 57
537.818 -60
537.824 -18
537.830 38
537.835 2
537.841 51
537.847 123
537.853 34
537.859 61
537.865 77
537.871 -26
537.877 -2
537.883 137
537.889 -14
537.895 44
537.900 69
537.906 37
537.912 122
537.918 132
537.924 -82
537.930 38
537.936 91
537.942 56
537.948 64
537.954 60
537.960 -32
537.966 21
537.971 82
537.977 1
537.983 109
537.989 119
537.995 -17
538.001 52
538.007 108
538.013 49
538.019 43
538.025 106
538.031 -5
538.036 95
538.042 109
538.048 12
538.054 119
538.060 141
538.066 15
538.072 120
538.078 113
538.084 -6
538.090 87
538.096 221
538.101 124
538.107 227
538.113 225
538.119 195
538.125 153
538.131 163
538.137 80
538.143 160
538.149 219
538.155 61
538.161 110
538.167 224
538.172 177
538.178 132
538.184 216
538.190 169
538.196 196
538.202 162
538.208 141
538.214 220
538.220 210
538.226 37
538.232 86
538.237 173
538.243 88
538.249 165
538.255 229
538.261 160
538.267 299
538.273 356
538.279 195
538.285 307
538.291 285
538.297 164
538.303 201
538.308 235
538.314 166
538.320 135
538.326 249
538.332 281
538.338 319
538.344 298
538.350 148
538.356 201
538.362 232
538.368 93
538.373 196
538.379 217
538.385 117
538.391 183
538.397 274
538.403 104
538.409 221
538.415 211
538.421 121
538.427 106
538.433 132
538.439 117
538.444 109
538.450 83
538.456 8
538.462 75
538.468 61
538.474 -10
538.480 52
538.486 97
538.492 -5
538.498 15
538.504 59
538.509 -53
538.515 22
538.521 93
538.527 48
538.533 141
538.539 188
538.545 66
538.551 50
538.557 82
538.563 -21
538.569 30
538.575 112
538.580 53
538.586 134
538.592 94
538.598 -32
538.604 -2
538.610 90
538.616 -36
538.622 41
538.628 50
538.634 -89
538.640 -76
538.646 49
538.651 -75
538.657 -19
538.663 33
538.669 -10
538.675 96
538.681 129
538.687 82
538.693 74
538.699 73
538.705 -21
538.711 -21
538.717 23
538.722 -58
538.728 -52
538.734 7
538.740 -83
538.746 16
538.752 18
538.758 -14
538.764 -64
538.770 4
538.776 -45
538.782 -15
538.787 40
538.793 -36
538.799 27
538.805 65
538.811 -15
538.817 48
538.823 -7
538.829 -7
538.835 -3
538.841 66
538.847 -4
538.853 56
538.858 84
538.864 -65
538.870 -18
538.876 34
538.882 5
538.888 25
538.894 69
538.900 37
538.906 24
538.912 52
538.918 -38
538.924 7
538.929 71
538.935 -21
538.941 24
538.947 77
538.953 -2
538.959 13
538.965 123
538.971 7
538.977 72
538.983 85
538.989 42
538.995 -30
539.000 42
539.006 -24
539.012 14
539.018 -16
539.024 -37
539.030 -6
539.036 46
539.042 -71
539.048 31
539.054 37
539.060 -16
539.066 -12
539.071 64
539.077 -24
539.083 14
539.089 23
539.095 -6
539.101 17
539.107 -14
539.113 -39
539.119 1
539.125 80
539.131 34
539.137 34
539.142 116
539.148 73
539.154 113
539.160 72
539.166 -46
539.172 70
539.178 199
539.184 80
539.190 72
539.196 63
539.202 33
539.208 142
539.214 132
539.219 7
539.225 115
539.231 112
539.237 -13
539.243 162
539.249 183
539.255 65
539.261 15
539.267 159
539.273 132
539.279 237
539.285 226
539.290 138
539.296 213
539.302 228
539.308 121
539.314 297
539.320 244
539.326 169
539.332 283
539.338 310
539.344 296
539.350 354
539.356 363
539.361 388
539.367 489
539.373 577
539.379 613
539.385 792
539.391 844
539.397 689
539.403 700
539.409 776
539.415 713
539.421 618
539.427 610
539.433 586
539.438 495
539.444 449
539.450 292
539.456 345
539.462 317
539.468 235
539.474 248
539.480 229
539.486 65
539.492 81
539.498 115
539.504 91
539.509 199
539.515 172
539.521 31
539.527 33
539.533 124
539.539 69
539.545 110
539.551 118
539.557 -3
539.563 39
539.569 98
539.575 46
539.580 89
539.586 105
539.592 19
539.598 119
539.604 100
539.610 -42
539.616 56
539.622 110
539.628 -32
539.634 91
539.640 48
539.646 14
539.652 -4
539.657 71
539.663 40
539.669 111
539.675 123
539.681 36
539.687 42
539.693 34
539.699 -60
539.705 -5
539.711 -1
539.717 -42
539.723 39
539.729 53
539.734 10
539.740 118
539.746 76
539.752 -53
539.758 6
539.764 46
539.770 -54
539.776 8
539.782 35
539.788 -17
539.794 51
539.800 99
539.805 -48
539.811 18
539.817 88
539.823 -38
539.829 28
539.835 60
539.841 -44
539.847 21
539.853 55
539.859 89
539.865 104
539.871 68
539.877 -43
539.882 45
539.888 124
539.894 8
539.900 59
539.906 66
539.912 32
539.918 72
539.924 82
539.930 -7
539.936 2
539.942 60
539.948 -13
539.954 44
539.959 12
539.965 -14
539.971 95
539.977 44
539.983 -47
539.989 53
539.995 75
540.001 -15
540.007 49
540.013 156
540.019 27
540.025 98
540.031 72
540.036 3
540.042 111
540.048 136
540.054 10
540.060 34
540.066 84
540.072 -1
540.078 70
540.084 82
540.090 -3
540.096 73
540.102 194
540.108 24
540.113 90
540.119 119
540.125 28
540.131 51
540.137 130
540.143 72
540.149 102
540.155 174
540.161 -2
540.167 62
540.173 217
540.179 148
540.185 245
540.190 340
540.196 291
540.202 276
540.208 233
540.214 144
540.220 149
540.226 173
540.232 172
540.238 346
540.244 305
540.250 154
540.256 176
540.262 240
540.267 200
540.273 430
540.279 516
540.285 467
540.291 420
540.297 398
540.303 266
540.309 348
540.315 354
540.321 135
540.327 219
540.333 396
540.339 228
540.344 194
540.350 406
540.356 332
540.362 330
540.368 429
540.374 411
540.380 543
540.386 586
540.392 470
540.398 591
540.404 594
540.410 569
540.416 670
540.421 506
540.427 337
540.433 384
540.439 365
540.445 260
540.451 257
540.457 277
540.463 176
540.469 206
540.475 230
540.481 135
540.487 192
540.493 194
540.499 96
540.504 140
540.510 152
540.516 32
540.522 81
540.528 183
540.534 52
540.540 138
540.546 98
540.552 78
540.558 140
540.564 139
540.570 19
540.576 53
540.581 82
540.587 69
540.593 69
540.599 108
540.605 -11
540.611 113
540.617 164
540.623 39
540.629 94
540.635 126
540.641 1
540.647 61
540.653 144
540.658 -3
540.664 64
540.670 156
540.676 9
540.682 59
540.688 142
540.694 61
540.700 159
540.706 169
540.712 71
540.718 93
540.724 124
540.730 6
540.736 130
540.741 161
540.747 31
540.753 99
540.759 98
540.765 36
540.771 82
540.777 112
540.783 45
540.789 69
540.795 125
540.801 -31
540.807 18
540.813 178
540.819 117
540.824 95
540.830 99
540.836 34
540.842 93
540.848 150
540.854 -6
540.860 17
540.866 32
540.872 -40
540.878 80
540.884 81
540.890 -31
540.896 66
540.901 94
540.907 139
540.913 117
540.919 139
540.925 11
540.931 44
540.937 78
540.943 4
540.949 22
540.955 44
540.961 -74
540.967 29
540.973 44
540.979 -69
540.984 13
540.990 60
540.996 -15
541.002 95
541.008 51
541.014 -7
541.020 113
541.026 123
541.032 38
541.038 48
541.044 89
541.050 39
541.056 5
541.062 83
541.067 17
541.073 107
541.079 144
541.085 12
541.091 -25
541.097 32
541.103 -49
541.109 74
541.115 94
541.121 -4
541.127 47
541.133 89
541.139 -9
541.145 39
541.150 63
541.156 -71
541.162 27
541.168 132
541.174 128
541.180 337
541.186 269
541.192 269
541.198 262
541.204 192
541.210 77
541.216 113
541.222 94
541.228 40
541.233 59
541.239 129
541.245 168
541.251 257
541.257 290
541.263 209
541.269 358
541.275 417
541.281 219
541.287 203
541.293 234
541.299 199
541.305 264
541.311 343
541.316 327
541.322 491
541.328 546
541.334 276
541.340 368
541.346 422
541.352 444
541.358 460
541.364 631
541.370 777
541.376 1135
541.382 1612
541.388 1937
541.394 2935
541.400 3685
541.405 4371
541.411 5065
541.417 5233
541.423 5128
541.429 4761
541.435 4475
541.441 4108
541.447 3459
541.453 2802
541.459 2451
541.465 2133
541.471 1737
541.477 1339
541.483 1030
541.488 941
541.494 770
541.500 711
541.506 550
541.512 398
541.518 417
541.524 345
541.530 182
541.536 216
541.542 252
541.548 71
541.554 184
541.560 208
541.566 126
541.571 193
541.577 419
541.583 209
541.589 241
541.595 170
541.601 59
541.607 178
541.613 224
541.619 192
541.625 164
541.631 158
541.637 26
541.643 107
541.649 104
541.655 74
541.660 126
541.666 124
541.672 60
541.678 62
541.684 145
541.690 67
541.696 188
541.702 145
541.708 36
541.714 83
541.720 124
541.726 53
541.732 89
541.738 102
541.744 38
541.749 73
541.755 30
541.761 0
541.767 72
541.773 143
541.779 34
541.785 46
541.791 189
541.797 107
541.803 149
541.809 190
541.815 68
541.821 24
541.827 66
541.832 -70
541.838 -30
541.844 59
541.850 5
541.856 94
541.862 25
541.868 -3
541.874 42
541.880 110
541.886 -11
541.892 -21
541.898 61
541.904 -74
541.910 74
541.916 93
541.921 39
541.927 93
541.933 129
541.939 43
541.945 44
541.951 59
541.957 -26
541.963 32
541.969 74
541.975 1
541.981 17
541.987 53
541.993 23
541.999 74
542.005 69
542.010 11
542.016 24
542.022 128
542.028 19
542.034 99
542.040 163
542.046 28
542.052 117
542.058 117
542.064 44
542.070 135
542.076 85
542.082 16
542.088 76
542.094 102
542.099 60
542.105 55
542.111 129
542.117 116
542.123 187
542.129 114
542.135 63
542.141 108
542.147 148
542.153 81
542.159 54
542.165 81
542.171 -2
542.177 119
542.183 131
542.188 13
542.194 88
542.200 125
542.206 53
542.212 244
542.218 272
542.224 69
542.230 121
542.236 257
542.242 264
542.248 431
542.254 377
542.260 310
542.266 468
542.272 585
542.278 426
542.283 553
542.289 682
542.295 603
542.301 589
542.307 505
542.313 510
542.319 483
542.325 654
542.331 603
542.337 565
542.343 617
542.349 504
542.355 582
542.361 735
542.367 766
542.372 922
542.378 1137
542.384 1234
542.390 1710
542.396 2067
542.402 2257
542.408 2694
542.414 2889
542.420 2659
542.426 2699
542.432 2635
542.438 2234
542.444 1951
542.450 1754
542.456 1491
542.462 1284
542.467 1159
542.473 1007
542.479 917
542.485 802
542.491 500
542.497 469
542.503 457
542.509 261
542.515 274
542.521 394
542.527 363
542.533 347
542.539 271
542.545 192
542.551 328
542.556 317
542.562 121
542.568 202
542.574 165
542.580 44
542.586 87
542.592 124
542.598 46
542.604 107
542.610 135
542.616 10
542.622 26
542.628 118
542.634 89
542.640 107
542.646 42
542.651 -24
542.657 -2
542.663 136
542.669 30
542.675 134
542.681 148
542.687 23
542.693 69
542.699 156
542.705 68
542.711 83
542.717 138
542.723 41
542.729 89
542.735 121
542.741 -9
542.746 10
542.752 144
542.758 34
542.764 89
542.770 51
542.776 17
542.782 18
542.788 72
542.794 -49
542.800 116
542.806 112
542.812 -56
542.818 9
542.824 140
542.830 51
542.836 146
542.841 172
542.847 46
542.853 44
542.859 51
542.865 -39
542.871 -33
542.877 59
542.883 -27
542.889 68
542.895 144
542.901 94
542.907 150
542.913 88
542.919 -6
542.925 57
542.931 114
542.936 62
542.942 145
542.948 78
542.954 2
542.960 53
542.966 81
542.972 10
542.978 75
542.984 103
542.990 33
542.996 -5
543.002 120
543.008 25
543.014 48
543.020 51
543.026 -50
543.032 3
543.037 116
543.043 -27
543.049 40
543.055 97
543.061 41
543.067 85
543.073 24
543.079 9
543.085 50
543.091 135
543.097 129
543.103 144
543.109 101
543.115 -23
543.121 33
543.127 120
543.132 71
543.138 42
543.144 74
543.150 5
543.156 108
543.162 181
543.168 62
543.174 125
543.180 130
543.186 31
543.192 203
543.198 276
543.204 102
543.210 123
543.216 209
543.222 108
543.228 128
543.233 173
543.239 139
543.245 227
543.251 212
543.257 116
543.263 269
543.269 243
543.275 154
543.281 351
543.287 398
543.293 254
543.299 316
543.305 397
543.311 375
543.317 513
543.323 408
543.328 290
543.334 299
543.340 242
543.346 197
543.352 287
543.358 386
543.364 338
543.370 553
543.376 678
543.382 671
543.388 728
543.394 936
543.400 1138
543.406 1160
543.412 1200
543.418 1196
543.424 1218
543.429 1226
543.435 1059
543.441 1194
543.447 1088
543.453 854
543.459 690
543.465 755
543.471 517
543.477 360
543.483 387
543.489 317
543.495 227
543.501 294
543.507 178
543.513 224
543.519 164
543.525 137
543.530 175
543.536 227
543.542 123
543.548 127
543.554 94
543.560 -33
543.566 41
543.572 73
543.578 -42
543.584 22
543.590 115
543.596 -1
543.602 87
543.608 113
543.614 16
543.620 3
543.626 32
543.632 -6
543.637 50
543.643 113
543.649 62
543.655 104
543.661 96
543.667 -1
543.673 40
543.679 59
543.685 -41
543.691 12
543.697 116
543.703 -34
543.709 9
543.715 18
543.721 -89
543.727 -16
543.733 71
543.738 49
543.744 95
543.750 182
543.756 63
543.762 111
543.768 148
543.774 20
543.780 117
543.786 148
543.792 -9
543.798 37
543.804 53
543.810 -28
543.816 34
543.822 22
543.828 -54
543.834 3
543.840 107
543.845 -35
543.851 63
543.857 92
543.863 7
543.869 19
543.875 79
543.881 -19
543.887 24
543.893 23
543.899 -53
543.905 34
543.911 90
543.917 -53
543.923 53
543.929 55
543.935 -25
543.941 -16
543.946 73
543.952 4
543.958 61
543.964 138
543.970 24
543.976 29
543.982 57
543.988 -47
543.994 57
544.000 102
544.006 -33
544.012 14
544.018 89
544.024 -49
544.030 51
544.036 138
544.042 72
544.048 82
544.053 76
544.059 -19
544.065 73
544.071 288
544.077 185
544.083 194
544.089 231
544.095 214
544.101 193
544.107 223
544.113 188
544.119 200
544.125 193
544.131 68
544.137 111
544.143 112
544.149 88
544.155 109
544.160 231
544.166 155
544.172 240
544.178 268
544.184 163
544.190 205
544.196 170
544.202 71
544.208 133
544.214 234
544.220 61
544.226 132
544.232 142
544.238 84
544.244 119
544.250 180
544.256 129
544.262 165
544.268 226
544.273 209
544.279 324
544.285 370
544.291 305
544.297 385
544.303 431
544.309 416
544.315 410
544.321 501
544.327 429
544.333 409
544.339 431
544.345 307
544.351 398
544.357 471
544.363 325
544.369 388
544.375 401
544.380 429
544.386 554
544.392 425
544.398 328
544.404 439
544.410 635
544.416 593
544.422 432
544.428 457
544.434 386
544.440 344
544.446 216
544.452 18
544.458 163
544.464 216
544.470 272
544.476 421
544.482 461
544.488 157
544.493 90
544.499 67
544.505 38
544.511 10
544.517 75
544.523 98
544.529 162
544.535 154
544.541 -20
544.547 24
544.553 67
544.559 73
544.565 154
544.571 126
544.577 -11
544.583 39
544.589 82
544.595 -5
544.601 40
544.606 37
544.612 -43
544.618 73
544.624 107
544.630 16
544.636 -26
544.642 -9
544.648 -15
544.654 81
544.660 98
544.666 -38
544.672 83
544.678 118
544.684 160
544.690 181
544.696 179
544.702 -16
544.708 24
544.714 121
544.719 -30
544.725 27
544.731 61
544.737 -90
544.743 6
544.749 40
544.755 -37
544.761 30
544.767 145
544.773 37
544.779 157
544.785 152
544.791 80
544.797 49
544.803 91
544.809 -10
544.815 64
544.821 119
544.827 -44
544.833 -27
544.838 124
544.844 0
544.850 -6
544.856 52
544.862 -24
544.868 4
544.874 145
544.880 31
544.886 2
544.892 63
544.898 -54
544.904 -10
544.910 58
544.916 -27
544.922 65
544.928 122
544.934 1
544.940 11
544.946 97
544.951 -7
544.957 26
544.963 38
544.969 -95
544.975 13
544.981 72
544.987 90
544.993 75
544.999 79
545.005 -65
545.011 90
545.017 140
545.023 -24
545.029 -13
545.035 73
545.041 -28
545.047 20
545.053 36
545.059 12
545.065 83
545.070 93
545.076 18
545.082 60
545.088 157
545.094 90
545.100 259
545.106 249
545.112 153
545.118 160
545.124 184
545.130 109
545.136 110
545.142 70
545.148 35
545.154 39
545.160 78
545.166 42
545.172 96
545.178 99
545.184 66
545.189 117
545.195 126
545.201 48
545.207 100
545.213 120
545.219 27
545.225 127
545.231 180
545.237 88
545.243 180
545.249 206
545.255 115
545.261 138
545.267 234
545.273 217
545.279 215
545.285 206
545.291 84
545.297 259
545.303 471
545.309 502
545.314 562
545.320 370
545.326 155
545.332 160
545.338 158
545.344 157
545.350 249
545.356 367
545.362 253
545.368 453
545.374 497
545.380 320
545.386 356
545.392 357
545.398 286
545.404 351
545.410 535
545.416 552
545.422 499
545.428 563
545.434 558
545.439 528
545.445 317
545.451 219
545.457 256
545.463 342
545.469 229
545.475 318
545.481 325
545.487 156
545.493 207
545.499 191
545.505 127
545.511 176
545.517 105
545.523 36
545.529 31
545.535 69
545.541 -49
545.547 41
545.553 180
545.559 5
545.564 29
545.570 42
545.576 -22
545.582 -4
545.588 53
545.594 -42
545.600 4
545.606 35
545.612 -47
545.618 66
545.624 95
545.630 21
545.636 47
545.642 46
545.648 -33
545.654 -15
545.660 6
545.666 3
545.672 12
545.678 117
545.684 -3
545.689 8
545.695 92
545.701 -20
545.707 34
545.713 43
545.719 -33
545.725 3
545.731 10
545.737 -41
545.743 -28
545.749 46
545.755 -19
545.761 -7
545.767 47
545.773 -35
545.779 4
545.785 84
545.791 27
545.797 118
545.803 155
545.809 32
545.815 34
545.820 105
545.826 45
545.832 48
545.838 63
545.844 -55
545.850 -49
545.856 24
545.862 -40
545.868 15
545.874 11
545.880 1
545.886 2
545.892 135
545.898 -30
545.904 70
545.910 63
545.916 38
545.922 67
545.928 96
545.934 7
545.940 21
545.946 72
545.951 -15
545.957 -25
545.963 -1
545.969 -38
545.975 39
545.981 37
545.987 -18
545.993 39
545.999 84
546.005 -12
546.011 40
546.017 90
546.023 1
546.029 -12
546.035 80
546.041 -6
546.047 86
546.053 164
546.059 31
546.065 72
546.071 140
546.077 23
546.082 39
546.088 80
546.094 95
546.100 180
546.106 230
546.112 83
546.118 207
546.124 246
546.130 118
546.136 184
546.142 128
546.148 80
546.154 166
546.160 225
546.166 130
546.172 157
546.178 157
546.184 65
546.190 118
546.196 118
546.202 65
546.208 100
546.214 152
546.219 47
546.225 122
546.231 89
546.237 60
546.243 136
546.249 246
546.255 85
546.261 165
546.267 193
546.273 141
546.279 258
546.285 343
546.291 284
546.297 361
546.303 347
546.309 249
546.315 264
546.321 286
546.327 188
546.333 339
546.339 393
546.345 251
546.351 391
546.356 283
546.362 123
546.368 163
546.374 278
546.380 147
546.386 137
546.392 173
546.398 132
546.404 216
546.410 203
546.416 190
546.422 270
546.428 309
546.434 285
546.440 331
546.446 322
546.452 294
546.458 338
546.464 355
546.470 227
546.476 336
546.482 313
546.488 52
546.493 85
546.499 71
546.505 -31
546.511 108
546.517 171
546.523 77
546.529 93
546.535 40
546.541 -42
546.547 31
546.553 50
546.559 20
546.565 139
546.571 164
546.577 76
546.583 89
546.589 117
546.595 61
546.601 31
546.607 39
546.613 1
546.619 19
546.625 50
546.631 -38
546.636 -5
546.642 14
546.648 -103
546.654 -33
546.660 70
546.666 -17
546.672 60
546.678 40
546.684 -24
546.690 15
546.696 52
546.702 35
546.708 76
546.714 25
546.720 -22
546.726 89
546.732 89
546.738 -67
546.744 11
546.750 126
546.756 -21
546.762 85
546.768 156
546.774 134
546.780 122
546.785 136
546.791 55
546.797 58
546.803 74
546.809 21
546.815 159
546.821 158
546.827 8
546.833 62
546.839 188
546.845 141
546.851 99
546.857 149
546.863 -33
546.869 3
546.875 62
546.881 80
546.887 78
546.893 117
546.899 17
546.905 43
546.911 46
546.917 -70
546.923 -6
546.929 39
546.934 -31
546.940 16
546.946 160
546.952 -13
546.958 32
546.964 90
546.970 -50
546.976 4
546.982 68
546.988 -39
546.994 76
547.000 153
547.006 2
547.012 16
547.018 119
547.024 25
547.030 11
547.036 186
547.042 -24
547.048 2
547.054 44
547.060 -46
547.066 86
547.072 150
547.078 73
547.083 93
547.089 86
547.095 83
547.101 114
547.107 68
547.113 113
547.119 219
547.125 310
547.131 267
547.137 220
547.143 188
547.149 74
547.155 170
547.161 176
547.167 86
547.173 89
547.179 125
547.185 40
547.191 123
547.197 126
547.203 51
547.209 156
547.215 197
547.221 128
547.227 158
547.233 110
547.238 -12
547.244 111
547.250 133
547.256 72
547.262 124
547.268 225
547.274 128
547.280 144
547.286 187
547.292 125
547.298 196
547.304 308
547.310 370
547.316 354
547.322 370
547.328 280
547.334 297
547.340 279
547.346 232
547.352 349
547.358 408
547.364 252
547.370 379
547.376 515
547.382 363
547.388 480
547.394 525
547.399 332
547.405 604
547.411 1274
547.417 1993
547.423 3189
547.429 4495
547.435 5445
547.441 6309
547.447 7904
547.453 9113
547.459 9754
547.465 9781
547.471 9338
547.477 8334
547.483 7206
547.489 5880
547.495 4857
547.501 3974
547.507 3145
547.513 2860
547.519 2262
547.525 1449
547.531 1008
547.537 806
547.543 587
547.549 657
547.555 547
547.560 403
547.566 402
547.572 382
547.578 266
547.584 274
547.590 361
547.596 210
547.602 366
547.608 387
547.614 220
547.620 254
547.626 283
547.632 132
547.638 213
547.644 179
547.650 98
547.656 162
547.662 166
547.668 107
547.674 155
547.680 172
547.686 47
547.692 78
547.698 117
547.704 51
547.710 76
547.716 108
547.722 33
547.727 128
547.733 127
547.739 109
547.745 73
547.751 96
547.757 -31
547.763 -4
547.769 50
547.775 7
547.781 41
547.787 14
547.793 -25
547.799 34
547.805 65
547.811 -37
547.817 33
547.823 60
547.829 12
547.835 136
547.841 142
547.847 40
547.853 109
547.859 113
547.865 90
547.871 145
547.877 122
547.883 15
547.889 26
547.894 89
547.900 13
547.906 10
547.912 23
547.918 -8
547.924 60
547.930 88
547.936 13
547.942 32
547.948 113
547.954 89
547.960 125
547.966 98
547.972 21
547.978 132
547.984 74
547.990 -8
547.996 79
548.002 184
548.008 -13
548.014 11
548.020 -12
548.026 -103
548.032 -5
548.038 20
548.044 -53
548.050 24
548.056 82
548.062 20
548.068 42
548.073 83
548.079 21
548.085 136
548.091 171
548.097 90
548.103 27
548.109 120
548.115 -9
548.121 58
548.127 84
548.133 62
548.139 62
548.145 87
548.151 39
548.157 110
548.163 149
548.169 142
548.175 176
548.181 237
548.187 201
548.193 215
548.199 131
548.205 1
548.211 73
548.217 132
548.223 23
548.229 68
548.235 185
548.241 54
548.247 56
548.252 97
548.258 172
548.264 270
548.270 270
548.276 227
548.282 330
548.288 466
548.294 417
548.300 469
548.306 532
548.312 564
548.318 731
548.324 1016
548.330 900
548.336 764
548.342 797
548.348 717
548.354 703
548.360 630
548.366 459
548.372 487
548.378 496
548.384 319
548.390 342
548.396 432
548.402 387
548.408 505
548.414 666
548.420 893
548.426 1297
548.432 1669
548.437 1940
548.443 2469
548.449 3235
548.455 3669
548.461 4207
548.467 4358
548.473 4189
548.479 3804
548.485 3240
548.491 2474
548.497 1900
548.503 1841
548.509 1673
548.515 1379
548.521 1067
548.527 741
548.533 544
548.539 416
548.545 165
548.551 208
548.557 293
548.563 227
548.569 254
548.575 255
548.581 115
548.587 156
548.593 104
548.599 29
548.605 115
548.611 88
548.617 60
548.623 81
548.628 91
548.634 13
548.640 41
548.646 125
548.652 -6
548.658 63
548.664 38
548.670 -76
548.676 8
548.682 107
548.688 14
548.694 86
548.700 124
548.706 8
548.712 50
548.718 79
548.724 -7
548.730 73
548.736 55
548.742 -6
548.748 7
548.754 98
548.760 24
548.766 18
548.772 37
548.778 -17
548.784 7
548.790 19
548.796 -19
548.802 20
548.808 71
548.814 57
548.820 104
548.826 126
548.831 42
548.837 32
548.843 62
548.849 -25
548.855 63
548.861 56
548.867 -51
548.873 -6
548.879 -14
548.885 -44
548.891 30
548.897 67
548.903 -43
548.909 -7
548.915 122
548.921 18
548.927 101
548.933 91
548.939 97
548.945 62
548.951 9
548.957 -21
548.963 129
548.969 121
548.975 -3
548.981 14
548.987 94
548.993 -23
548.999 30
549.005 67
549.011 -51
549.017 0
549.023 74
549.029 -23
549.034 -21
549.040 72
549.046 23
549.052 21
549.058 57
549.064 -66
549.070 49
549.076 114
549.082 40
549.088 139
549.094 146
549.100 19
549.106 7
549.112 48
549.118 59
549.124 77
549.130 169
549.136 21
549.142 56
549.148 85
549.154 39
549.160 -26
549.166 23
549.172 -17
549.178 6
549.184 11
549.190 -42
549.196 74
549.202 84
549.208 25
549.214 52
549.220 164
549.226 61
549.232 155
549.238 167
549.244 128
549.249 150
549.255 257
549.261 226
549.267 207
549.273 303
549.279 320
549.285 307
549.291 388
549.297 429
549.303 617
549.309 740
549.315 717
549.321 846
549.327 676
549.333 585
549.339 635
549.345 580
549.351 388
549.357 517
549.363 698
549.369 589
549.375 571
549.381 375
549.387 208
549.393 312
549.399 369
549.405 322
549.411 277
549.417 367
549.423 430
549.429 465
549.435 692
549.441 688
549.447 821
549.453 738
549.459 772
549.465 921
549.471 963
549.476 1056
549.482 1228
549.488 1087
549.494 775
549.500 816
549.506 634
549.512 367
549.518 319
549.524 247
549.530 96
549.536 173
549.542 158
549.548 99
549.554 179
549.560 139
549.566 18
549.572 62
549.578 134
549.584 49
549.590 92
549.596 118
549.602 27
549.608 55
549.614 88
549.620 -2
549.626 51
549.632 22
549.638 -62
549.644 -34
549.650 25
549.656 -25
549.662 51
549.668 63
549.674 -26
549.680 7
549.686 93
549.692 -6
549.698 63
549.704 150
549.710 1
549.715 25
549.721 95
549.727 -60
549.733 -43
549.739 54
549.745 -76
549.751 -31
549.757 -25
549.763 -76
549.769 74
549.775 140
549.781 -14
549.787 63
549.793 78
549.799 -46
549.805 -8
549.811 23
549.817 -55
549.823 30
549.829 55
549.835 -47
549.841 46
549.847 128
549.853 3
549.859 -75
549.865 10
549.871 -81
549.877 -8
549.883 77
549.889 -13
549.895 40
549.901 121
549.907 19
549.913 32
549.919 68
549.925 -69
549.931 34
549.937 140
549.943 15
549.949 97
549.955 150
549.961 46
549.966 53
549.972 44
549.978 -31
549.984 24
549.990 72
549.996 -31
550.002 -9
550.008 22
550.014 -45
550.020 57
550.026 28
550.032 -9
550.038 87
550.044 171
550.050 40
550.056 51
550.062 140
550.068 -47
550.074 61
550.080 106
550.086 86
550.092 172
550.098 214
550.104 210
550.110 275
550.116 283
550.122 170
550.128 355
550.134 474
550.140 398
550.146 348
550.152 331
550.158 162
550.164 162
550.170 279
550.176 200
550.182 173
550.188 247
550.194 171
550.200 219
550.206 178
550.212 96
550.218 180
550.224 257
550.229 59
550.235 81
550.241 97
550.247 40
550.253 120
550.259 134
550.265 216
550.271 321
550.277 259
550.283 214
550.289 306
550.295 305
550.301 242
550.307 345
550.313 370
550.319 193
550.325 235
550.331 300
550.337 261
550.343 349
550.349 391
550.355 252
550.361 354
550.367 364
550.373 242
550.379 231
550.385 323
550.391 144
550.397 208
550.403 230
550.409 135
550.415 190
550.421 98
550.427 -10
550.433 149
550.439 224
550.445 94
550.451 111
550.457 176
550.463 61
550.469 59
550.475 83
550.481 79
550.487 119
550.493 212
550.499 73
550.505 181
550.510 181
550.516 37
550.522 44
550.528 54
550.534 -3
550.540 117
550.546 76
550.552 -31
550.558 79
550.564 152
550.570 4
550.576 67
550.582 23
550.588 -22
550.594 -3
550.600 76
550.606 39
550.612 174
550.618 262
550.624 103
550.630 167
550.636 230
550.642 -9
550.648 2
550.654 75
550.660 -11
550.666 16
550.672 31
550.678 -47
550.684 40
550.690 28
550.696 -64
550.702 -23
550.708 34
550.714 -28
550.720 52
550.726 24
550.732 -25
550.738 20
550.744 3
550.750 -72
550.756 66
550.762 91
550.768 36
550.774 -10
550.780 40
550.786 -31
550.792 36
550.798 140
550.804 29
550.810 45
550.816 36
550.821 -66
550.827 -3
550.833 38
550.839 -65
550.845 -16
550.851 23
550.857 -34
550.863 33
550.869 108
550.875 -10
550.881 40
550.887 40
550.893 -42
550.899 45
550.905 57
550.911 -34
550.917 50
550.923 8
550.929 -48
550.935 28
550.941 130
550.947 0
550.953 -16
550.959 45
550.965 -26
550.971 17
550.977 6
550.983 -4
550.989 8
550.995 104
551.001 -19
551.007 13
551.013 40
551.019 -54
551.025 55
551.031 121
551.037 -25
551.043 52
551.049 78
551.055 -15
551.061 69
551.067 95
551.073 24
551.079 10
551.085 32
551.091 -2
551.097 61
551.103 199
551.109 111
551.115 206
551.121 203
551.127 112
551.133 174
551.139 293
551.145 177
551.151 257
551.156 287
551.162 218
551.168 205
551.174 113
551.180 6
551.186 86
551.192 87
551.198 2
551.204 132
551.210 214
551.216 40
551.222 50
551.228 118
551.234 79
551.240 104
551.246 165
551.252 56
551.258 61
551.264 71
551.270 70
551.276 154
551.282 268
551.288 124
551.294 174
551.300 259
551.306 166
551.312 332
551.318 456
551.324 439
551.330 569
551.336 696
551.342 664
551.348 876
551.354 869
551.360 587
551.366 682
551.372 718
551.378 688
551.384 826
551.390 679
551.396 424
551.402 413
551.408 419
551.414 339
551.420 463
551.426 324
551.432 23
551.438 57
551.444 107
551.450 32
551.456 154
551.462 201
551.468 32
551.474 118
551.480 176
551.486 120
551.492 214
551.498 168
551.504 -25
551.510 31
551.516 52
551.522 -33
551.528 121
551.534 138
551.539 33
551.545 46
551.551 106
551.557 11
551.563 70
551.569 43
551.575 -18
551.581 -4
551.587 65
551.593 35
551.599 100
551.605 135
551.611 -6
551.617 75
551.623 32
551.629 -18
551.635 55
551.641 95
551.647 -8
551.653 116
551.659 125
551.665 -42
551.671 26
551.677 62
551.683 -11
551.689 26
551.695 98
551.701 61
551.707 109
551.713 119
551.719 -47
551.725 33
551.731 115
551.737 1
551.743 34
551.749 53
551.755 -67
551.761 -30
551.767 55
551.773 -72
551.779 -26
551.785 63
551.791 -74
551.797 -5
551.803 26
551.809 -98
551.815 -28
551.821 33
551.827 -8
551.833 47
551.839 95
551.845 45
551.851 86
551.857 37
551.863 -73
551.869 19
551.875 82
551.881 -4
551.887 84
551.893 82
551.899 -29
551.905 42
551.911 32
551.917 -68
551.923 43
551.929 114
551.935 -3
551.941 -54
551.947 9
551.953 -70
551.959 -22
551.965 43
551.971 -29
551.977 52
551.982 85
551.988 34
551.994 120
552.000 158
552.006 -31
552.012 16
552.018 82
552.024 34
552.030 79
552.036 89
552.042 -22
552.048 25
552.054 96
552.060 9
552.066 36
552.072 48
552.078 -31
552.084 34
552.090 133
552.096 97
552.102 167
552.108 153
552.114 73
552.120 187
552.126 163
552.132 124
552.138 142
552.144 171
552.150 21
552.156 128
552.162 135
552.168 99
552.174 192
552.180 136
552.186 8
552.192 110
552.198 192
552.204 124
552.210 140
552.216 90
552.222 80
552.228 211
552.234 172
552.240 88
552.246 131
552.252 108
552.258 9
552.264 47
552.270 188
552.276 166
552.282 193
552.288 206
552.294 76
552.300 120
552.306 183
552.312 124
552.318 172
552.324 272
552.330 219
552.336 327
552.342 432
552.348 411
552.354 422
552.360 318
552.366 228
552.372 379
552.378 331
552.384 183
552.390 255
552.396 402
552.402 307
552.408 458
552.414 393
552.420 150
552.426 168
552.432 151
552.438 66
552.444 131
552.450 229
552.456 110
552.462 66
552.468 97
552.474 -40
552.480 -43
552.486 11
552.492 -40
552.498 59
552.504 128
552.510 -9
552.516 38
552.522 79
552.528 -45
552.533 -3
552.539 47
552.545 -50
552.551 61
552.557 73
552.563 -14
552.569 24
552.575 80
552.581 -74
552.587 -39
552.593 15
552.599 -65
552.605 14
552.611 85
552.617 3
552.623 89
552.629 75
552.635 -6
552.641 -20
552.647 102
552.653 45
552.659 19
552.665 76
552.671 -46
552.677 0
552.683 57
552.689 -45
552.695 35
552.701 51
552.707 -33
552.713 72
552.719 100
552.725 26
552.731 23
552.737 -6
552.743 -33
552.749 25
552.755 90
552.761 10
552.767 42
552.773 30
552.779 -25
552.785 55
552.791 44
552.797 7
552.803 16
552.809 41
552.815 -46
552.821 46
552.827 95
552.833 -28
552.839 43
552.845 108
552.851 9
552.857 58
552.863 60
552.869 -5
552.875 -23
552.881 49
552.887 -61
552.893 59
552.899 131
552.905 104
552.911 49
552.917 105
552.923 -42
552.929 58
552.935 107
552.941 -4
552.947 24
552.953 22
552.959 -17
552.965 10
552.971 3
552.977 5
552.983 73
552.989 117
552.995 -6
553.001 47
553.007 120
553.013 -36
553.019 16
553.025 80
553.031 -26
553.037 11
553.043 28
553.049 -77
553.055 -22
553.061 89
553.067 -7
553.073 -8
553.079 46
553.085 13
553.091 92
553.097 89
553.103 14
553.109 61
553.115 204
553.121 9
553.127 33
553.133 74
553.139 -24
553.145 84
553.151 112
553.157 4
553.163 51
553.169 141
553.175 63
553.181 151
553.187 199
553.193 57
553.199 68
553.205 156
553.211 2
553.217 55
553.223 83
553.229 -45
553.235 59
553.241 123
553.247 22
553.253 20
553.259 91
553.265 65
553.271 25
553.277 33
553.283 9
553.289 94
553.295 254
553.301 198
553.307 292
553.313 331
553.319 286
553.325 334
553.331 320
553.337 217
553.343 353
553.349 386
553.355 217
553.361 273
553.367 218
553.373 95
553.379 214
553.384 218
553.390 173
553.396 282
553.402 284
553.408 105
553.414 251
553.420 356
553.426 300
553.432 219
553.438 140
553.444 52
553.450 217
553.456 206
553.462 42
553.468 96
553.474 137
553.480 64
553.486 137
553.492 133
553.498 25
553.504 82
553.510 64
553.516 -42
553.522 33
553.528 79
553.534 -23
553.540 134
553.546 148
553.552 -11
553.558 24
553.564 88
553.570 28
553.576 72
553.582 39
553.588 30
553.594 75
553.600 34
553.606 -64
553.612 10
553.618 38
553.624 -46
553.630 68
553.636 85
553.642 -23
553.648 -20
553.654 71
553.660 -13
553.666 73
553.672 65
553.678 24
553.684 86
553.690 97
553.696 -38
553.702 -1
553.708 68
553.714 22
553.720 3
553.726 59
553.732 -16
553.738 7
553.744 29
553.750 -62
553.756 -4
553.762 104
553.768 60
553.774 34
553.780 29
553.786 -42
553.792 5
553.798 50
553.804 -22
553.810 5
553.816 13
553.822 -50
553.828 14
553.834 101
553.840 11
553.846 64
553.852 93
553.858 -10
553.864 101
553.870 88
553.876 25
553.882 75
553.888 50
553.894 -52
553.900 -3
553.906 28
553.912 -54
553.918 28
553.924 44
553.930 -37
553.936 28
553.942 17
553.948 72
553.954 86
553.960 125
553.966 17
553.972 45
553.978 78
553.984 -6
553.990 52
553.996 151
554.002 106
554.008 137
554.014 160
554.020 27
554.026 53
554.032 58
554.038 -28
554.044 50
554.050 45
554.056 15
554.062 87
554.068 102
554.074 -4
554.080 105
554.086 126
554.092 32
554.098 94
554.104 124
554.110 64
554.116 160
554.122 196
554.128 87
554.134 110
554.140 145
554.146 76
554.152 159
554.158 119
554.164 42
554.170 101
554.176 203
554.182 146
554.188 234
554.194 255
554.200 46
554.206 180
554.212 264
554.218 92
554.224 88
554.230 147
554.236 76
554.242 131
554.248 136
554.254 102
554.260 156
554.266 177
554.272 127
554.278 226
554.284 144
554.290 93
554.296 133
554.302 230
554.308 109
554.314 230
554.320 346
554.326 310
554.332 383
554.338 386
554.344 303
554.350 344
554.356 401
554.362 380
554.368 473
554.374 483
554.380 414
554.386 372
554.392 338
554.398 225
554.404 206
554.410 265
554.416 159
554.422 172
554.428 259
554.434 125
554.440 104
554.446 215
554.452 138
554.458 175
554.464 107
554.470 37
554.476 143
554.482 172
554.488 41
554.494 80
554.500 150
554.506 71
554.512 96
554.518 94
554.524 43
554.530 72
554.536 115
554.542 -22
554.548 65
554.554 87
554.560 44
554.566 77
554.572 138
554.578 -34
554.584 -25
554.590 84
554.596 -49
554.602 5
554.608 27
554.614 -29
554.620 21
554.626 35
554.632 -4
554.638 28
554.644 90
554.650 -36
554.656 17
554.662 84
554.668 -34
554.674 3
554.680 37
554.686 -75
554.692 -20
554.698 55
554.704 1
554.710 61
554.716 30
554.722 -44
554.728 -18
554.734 27
554.740 -48
554.746 36
554.752 119
554.758 42
554.764 51
554.770 28
554.776 -59
554.782 32
554.788 62
554.794 -39
554.800 55
554.806 -6
554.812 -67
554.818 42
554.824 50
554.830 -35
554.836 16
554.842 31
554.848 -16
554.854 38
554.860 123
554.866 -19
554.872 28
554.878 42
554.884 -40
554.890 16
554.896 102
554.902 45
554.908 56
554.914 89
554.920 -50
554.926 31
554.932 105
554.938 15
554.944 66
554.950 47
554.956 3
554.962 29
554.968 50
554.974 10
554.980 116
554.986 119
554.992 -17
554.998 42
555.004 67
555.010 -2
555.016 71
555.022 108
555.028 -33
555.034 50
555.040 114
555.046 114
555.052 146
555.058 78
555.064 20
555.070 44
555.076 168
555.082 5
555.088 77
555.094 124
555.100 44
555.106 123
555.112 140
555.118 151
555.124 144
555.131 104
555.137 35
555.143 169
555.149 203
555.155 168
555.161 241
555.167 299
555.173 177
555.179 256
555.185 326
555.191 406
555.197 491
555.203 453
555.209 289
555.215 309
555.221 284
555.227 138
555.233 133
555.239 177
555.245 82
555.251 188
555.257 209
555.263 6
555.269 105
555.275 148
555.281 73
555.287 94
555.293 103
555.299 16
555.305 160
555.311 198
555.317 124
555.323 219
555.329 280
555.335 171
555.341 351
555.347 564
555.353 407
555.359 429
555.365 614
555.371 432
555.377 320
555.383 273
555.389 228
555.395 252
555.401 385
555.407 247
555.413 308
555.419 244
555.425 238
555.431 267
555.437 267
555.443 219
555.449 226
555.455 246
555.461 126
555.467 163
555.473 210
555.479 133
555.485 193
555.491 164
555.497 73
555.503 46
555.509 132
555.515 -40
555.521 12
555.527 46
555.533 1
555.539 80
555.545 81
555.551 26
555.557 102
555.563 84
555.569 32
555.575 155
555.581 128
555.587 62
555.593 36
555.599 23
555.605 -64
555.611 30
555.617 118
555.623 30
555.629 74
555.635 87
555.641 -4
555.647 36
555.653 63
555.659 -9
555.665 4
555.671 41
555.677 -15
555.683 50
555.689 87
555.695 -38
555.701 -14
555.707 54
555.713 -23
555.719 7
555.725 118
555.731 17
555.737 82
555.743 93
555.749 14
555.755 46
555.761 43
555.767 -21
555.773 19
555.779 52
555.785 -62
555.791 2
555.797 36
555.803 -32
555.809 36
555.815 55
555.821 -34
555.827 45
555.833 60
555.839 3
555.845 78
555.851 57
555.857 -78
555.863 11
555.869 77
555.875 -44
555.881 -4
555.887 55
555.893 -84
555.899 14
555.905 24
555.911 -25
555.917 -18
555.923 4
555.929 -47
555.935 1
555.941 103
555.947 22
555.953 37
555.959 71
555.965 -7
555.971 -1
555.977 32
555.984 -52
555.990 74
555.996 149
556.002 14
556.008 122
556.014 136
556.020 66
556.026 2
556.032 16
556.038 -21
556.044 6
556.050 59
556.056 69
556.062 99
556.068 141
556.074 40
556.080 75
556.086 87
556.092 23
556.098 48
556.104 59
556.110 60
556.116 58
556.122 91
556.128 -12
556.134 123
556.140 116
556.146 9
556.152 146
556.158 214
556.164 108
556.170 159
556.176 206
556.182 168
556.188 242
556.194 334
556.200 186
556.206 224
556.212 241
556.218 134
556.224 174
556.230 236
556.236 162
556.242 149
556.248 228
556.254 133
556.260 211
556.266 385
556.272 321
556.278 327
556.284 260
556.290 147
556.296 210
556.302 324
556.308 401
556.314 368
556.320 310
556.326 173
556.332 227
556.338 297
556.344 184
556.350 238
556.356 170
556.362 128
556.368 197
556.374 364
556.380 175
556.386 151
556.392 234
556.398 176
556.404 111
556.410 156
556.416 192
556.422 229
556.428 277
556.434 80
556.440 135
556.446 157
556.452 122
556.458 138
556.464 155
556.470 21
556.476 46
556.482 84
556.488 0
556.494 117
556.500 100
556.506 -47
556.512 114
556.518 192
556.524 83
556.530 123
556.537 123
556.543 2
556.549 55
556.555 78
556.561 -3
556.567 65
556.573 97
556.579 13
556.585 -6
556.591 10
556.597 -41
556.603 -2
556.609 9
556.615 -72
556.621 21
556.627 45
556.633 -28
556.639 66
556.645 39
556.651 -4
556.657 76
556.663 116
556.669 13
556.675 -41
556.681 35
556.687 -28
556.693 78
556.699 63
556.705 -12
556.711 74
556.717 66
556.723 45
556.729 53
556.735 49
556.741 -34
556.747 5
556.753 83
556.759 20
556.765 29
556.771 94
556.777 -14
556.783 42
556.789 57
556.795 0
556.801 56
556.807 63
556.813 -20
556.819 52
556.825 132
556.831 35
556.837 71
556.843 90
556.849 -21
556.855 57
556.861 98
556.867 78
556.873 121
556.879 144
556.885 84
556.891 52
556.897 110
556.903 16
556.909 60
556.915 94
556.921 -42
556.927 60
556.933 180
556.939 29
556.945 62
556.951 106
556.957 -11
556.963 -13
556.969 106
556.975 62
556.982 113
556.988 106
556.994 60
557.000 7
557.006 63
557.012 -33
557.018 -29
557.024 57
557.030 73
557.036 194
557.042 172
557.048 -40
557.054 8
557.060 107
557.066 -21
557.072 91
557.078 50
557.084 -16
557.090 107
557.096 150
557.102 46
557.108 71
557.114 116
557.120 9
557.126 88
557.132 149
557.138 97
557.144 152
557.150 90
557.156 19
557.162 131
557.168 180
557.174 126
557.180 244
557.186 319
557.192 175
557.198 199
557.204 198
557.210 69
557.216 46
557.222 231
557.228 200
557.234 210
557.240 209
557.246 85
557.252 70
557.258 130
557.264 125
557.270 106
557.276 166
557.282 190
557.288 275
557.294 271
557.300 157
557.306 185
557.312 217
557.318 213
557.324 161
557.330 176
557.336 105
557.342 132
557.348 143
557.354 68
557.360 214
557.367 241
557.373 156
557.379 279
557.385 278
557.391 94
557.397 195
557.403 125
557.409 119
557.415 223
557.421 263
557.427 218
557.433 263
557.439 231
557.445 86
557.451 124
557.457 240
557.463 173
557.469 178
557.475 233
557.481 97
557.487 101
557.493 211
557.499 62
557.505 59
557.511 60
557.517 -49
557.523 21
557.529 123
557.535 75
557.541 82
557.547 115
557.553 24
557.559 36
557.565 50
557.571 1
557.577 -20
557.583 19
557.589 -42
557.595 96
557.601 97
557.607 -47
557.613 14
557.619 65
557.625 -14
557.631 53
557.637 94
557.643 33
557.649 33
557.655 86
557.661 3
557.667 46
557.673 64
557.679 -52
557.685 35
557.691 60
557.697 14
557.704 9
557.710 38
557.716 -62
557.722 10
557.728 8
557.734 -67
557.740 48
557.746 91
557.752 27
557.758 34
557.764 110
557.770 18
557.776 104
557.782 73
557.788 -21
557.794 -43
557.800 -30
557.806 -47
557.812 19
557.818 90
557.824 -3
557.830 22
557.836 5
557.842 -26
557.848 -5
557.854 34
557.860 -6
557.866 53
557.872 76
557.878 38
557.884 14
557.890 74
557.896 -27
557.902 1
557.908 60
557.914 -72
557.920 -24
557.926 45
557.932 -76
557.938 17
557.944 70
557.950 -17
557.956 75
557.962 79
557.968 -57
557.974 27
557.980 45
557.986 47
557.992 81
557.998 66
558.004 -3
558.010 -30
558.017 81
558.023 -43
558.029 27
558.035 95
558.041 13
558.047 71
558.053 83
558.059 -5
558.065 17
558.071 75
558.077 32
558.083 83
558.089 84
558.095 -11
558.101 41
558.107 83
558.113 -48
558.119 75
558.125 54
558.131 58
558.137 31
558.143 125
558.149 40
558.155 49
558.161 54
558.167 -18
558.173 92
558.179 98
558.185 -18
558.191 92
558.197 209
558.203 41
558.209 116
558.215 165
558.221 33
558.227 179
558.233 200
558.239 82
558.245 99
558.251 194
558.257 203
558.263 240
558.269 245
558.275 223
558.281 418
558.287 512
558.293 376
558.300 395
558.306 414
558.312 324
558.318 256
558.324 320
558.330 262
558.336 327
558.342 250
558.348 150
558.354 289
558.360 337
558.366 201
558.372 297
558.378 326
558.384 65
558.390 80
558.396 266
558.402 253
558.408 272
558.414 203
558.420 59
558.426 152
558.432 182
558.438 172
558.444 259
558.450 223
558.456 104
558.462 180
558.468 174
558.474 69
558.480 95
558.486 174
558.492 -18
558.498 -17
558.504 21
558.510 30
558.516 109
558.522 72
558.528 -19
558.534 -1
558.540 82
558.546 0
558.552 60
558.558 44
558.564 -41
558.571 51
558.577 67
558.583 -58
558.589 -21
558.595 3
558.601 -84
558.607 4
558.613 3
558.619 -10
558.625 42
558.631 80
558.637 -37
558.643 -33
558.649 37
558.655 -98
558.661 24
558.667 14
558.673 -63
558.679 -43
558.685 29
558.691 -27
558.697 22
558.703 -2
558.709 -63
558.715 -4
558.721 65
558.727 -10
558.733 90
558.739 38
558.745 -31
558.751 11
558.757 -3
558.763 -82
558.769 12
558.775 0
558.781 -93
558.787 2
558.793 33
558.799 -30
558.805 37
558.811 4
558.818 -7
558.824 116
558.830 114
558.836 25
558.842 14
558.848 62
558.854 -32
558.860 57
558.866 120
558.872 -9
558.878 44
558.884 104
558.890 9
558.896 33
558.902 42
558.908 -21
558.914 61
558.920 44
558.926 -39
558.932 29
558.938 66
558.944 33
558.950 69
558.956 20
558.962 -52
558.968 -39
558.974 113
558.980 46
558.986 68
558.992 102
558.998 -9
559.004 47
559.010 30
559.016 -47
559.022 40
559.028 49
559.034 -26
559.040 24
559.046 79
559.052 -53
559.059 36
559.065 51
559.071 16
559.077 87
559.083 128
559.089 -28
559.095 86
559.101 115
559.107 -36
559.113 -20
559.119 121
559.125 -49
559.131 62
559.137 126
559.143 88
559.149 170
559.155 91
559.161 67
559.167 81
559.173 69
559.179 24
559.185 18
559.191 22
559.197 -26
559.203 51
559.209 111
559.215 55
559.221 120
559.227 126
559.233 12
559.239 127
559.245 207
559.251 12
559.257 74
559.263 240
559.269 145
559.275 132
559.281 172
559.288 140
559.294 213
559.300 280
559.306 185
559.312 179
559.318 155
559.324 77
559.330 175
559.336 244
559.342 127
559.348 123
559.354 130
559.360 45
559.366 268
559.372 243
559.378 140
559.384 276
559.390 264
559.396 195
559.402 197
559.408 168
559.414 48
559.420 153
559.426 226
559.432 226
559.438 277
559.444 226
559.450 50
559.456 98
559.462 232
559.468 182
559.474 295
559.480 292
559.486 138
559.492 182
559.498 100
559.505 59
559.511 63
559.517 109
559.523 12
559.529 76
559.535 66
559.541 17
559.547 48
559.553 61
559.559 -48
559.565 -27
559.571 56
559.577 -33
559.583 -40
559.589 40
559.595 19
559.601 4
559.607 44
559.613 -72
559.619 -12
559.625 74
559.631 -53
559.637 18
559.643 65
559.649 -47
559.655 46
559.661 118
559.667 1
559.673 -32
559.679 3
559.685 -65
559.691 65
559.697 114
559.703 9
559.710 77
559.716 90
559.722 -34
559.728 -13
559.734 -9
559.740 -78
559.746 14
559.752 13
559.758 -71
559.764 -36
559.770 28
559.776 -44
559.782 -22
559.788 29
559.794 -73
559.800 9
559.806 -30
559.812 -23
559.818 43
559.824 75
559.830 -31
559.836 21
559.842 16
559.848 -48
559.854 41
559.860 123
559.866 -24
559.872 -5
559.878 77
559.884 -50
559.890 -12
559.896 41
559.902 -5
559.908 26
559.915 69
559.921 -38
559.927 10
559.933 10
559.939 -35
559.945 59
559.951 59
559.957 -36
559.963 -19
559.969 23
559.975 -59
559.981 -43
559.987 79
559.993 -3
559.999 31
560.005 9
560.011 -10
560.017 32
560.023 55
560.029 -4
560.035 120
560.041 118
560.047 27
560.053 118
560.059 233
560.065 198
560.071 189
560.077 172
560.083 112
560.089 220
560.095 161
560.101 23
560.108 111
560.114 155
560.120 39
560.126 89
560.132 164
560.138 152
560.144 163
560.150 115
560.156 21
560.162 32
560.168 73
560.174 28
560.180 33
560.186 57
560.192 44
560.198 169
560.204 128
560.210 37
560.216 134
560.222 126
560.228 -55
560.234 46
560.240 103
560.246 102
560.252 162
560.258 327
560.264 183
560.270 128
560.276 225
560.282 244
560.288 623
560.295 783
560.301 858
560.307 1175
560.313 1647
560.319 1852
560.325 2144
560.331 2297
560.337 2285
560.343 2240
560.349 2076
560.355 1970
560.361 1759
560.367 1578
560.373 1526
560.379 1296
560.385 955
560.391 667
560.397 856
560.403 843
560.409 687
560.415 568
560.421 423
560.427 307
560.433 441
560.439 423
560.445 233
560.451 310
560.457 287
560.463 198
560.469 172
560.476 292
560.482 118
560.488 68
560.494 102
560.500 45
560.506 132
560.512 183
560.518 95
560.524 152
560.530 109
560.536 23
560.542 48
560.548 107
560.554 8
560.560 110
560.566 146
560.572 -15
560.578 5
560.584 72
560.590 -71
560.596 3
560.602 113
560.608 5
560.614 64
560.620 71
560.626 -17
560.632 -17
560.638 42
560.644 3
560.650 49
560.657 107
560.663 -5
560.669 38
560.675 114
560.681 -15
560.687 12
560.693 18
560.699 -90
560.705 -11
560.711 -2
560.717 2
560.723 23
560.729 161
560.735 -22
560.741 -51
560.747 28
560.753 32
560.759 40
560.765 46
560.771 -19
560.777 28
560.783 121
560.789 -64
560.795 30
560.801 60
560.807 1
560.813 25
560.819 43
560.826 -79
560.832 38
560.838 117
560.844 -48
560.850 16
560.856 75
560.862 -35
560.868 26
560.874 124
560.880 4
560.886 27
560.892 109
560.898 -57
560.904 60
560.910 74
560.916 -29
560.922 47
560.928 102
560.934 -44
560.940 30
560.946 88
560.952 29
560.958 12
560.964 36
560.970 -56
560.976 30
560.982 65
560.988 -11
560.995 131
561.001 121
561.007 33
561.013 -12
561.019 61
561.025 34
561.031 38
561.037 60
561.043 -63
561.049 1
561.055 46
561.061 -24
561.067 76
561.073 96
561.079 28
561.085 86
561.091 206
561.097 56
561.103 136
561.109 170
561.115 84
561.121 122
561.127 82
561.133 31
561.139 19
561.145 35
561.151 -10
561.158 38
561.164 58
561.170 9
561.176 46
561.182 32
561.188 -2
561.194 160
561.200 168
561.206 -2
561.212 16
561.218 47
561.224 -1
561.230 141
561.236 181
561.242 -22
561.248 97
561.254 131
561.260 61
561.266 120
561.272 326
561.278 243
561.284 291
561.290 347
561.296 375
561.302 314
561.308 428
561.314 629
561.321 957
561.327 1203
561.333 974
561.339 897
561.345 935
561.351 879
561.357 884
561.363 1012
561.369 904
561.375 872
561.381 702
561.387 502
561.393 498
561.399 464
561.405 324
561.411 426
561.417 499
561.423 422
561.429 343
561.435 317
561.441 251
561.447 159
561.453 169
561.459 266
561.465 233
561.471 238
561.478 139
561.484 217
561.490 254
561.496 186
561.502 239
561.508 167
561.514 58
561.520 96
561.526 172
561.532 13
561.538 156
561.544 187
561.550 21
561.556 68
561.562 -14
561.568 -29
561.574 57
561.580 163
561.586 59
561.592 105
561.598 51
561.604 -14
561.610 50
561.616 139
561.622 0
561.629 57
561.635 139
561.641 76
561.647 108
561.653 115
561.659 -18
561.665 24
561.671 12
561.677 -30
561.683 13
561.689 42
561.695 -48
561.701 5
561.707 28
561.713 -29
561.719 6
561.725 34
561.731 -3
561.737 11
561.743 55
561.749 -50
561.755 -28
561.761 89
561.767 2
561.773 -2
561.780 60
561.786 -31
561.792 0
561.798 59
561.804 -29
561.810 41
561.816 74
561.822 -40
561.828 -22
561.834 -19
561.840 -65
561.846 15
561.852 1
561.858 -62
561.864 63
561.870 54
561.876 -11
561.882 -52
561.888 32
561.894 -74
561.900 33
561.906 51
561.912 -50
561.918 -9
561.924 100
561.931 62
561.937 2
561.943 12
561.949 -71
561.955 -5
561.961 17
561.967 -71
561.973 -45
561.979 52
561.985 -2
561.991 55
561.997 151
562.003 52
562.009 80
562.015 58
562.021 43
562.027 52
562.033 47
562.039 -83
562.045 41
562.051 120
562.057 -29
562.063 147
562.069 190
562.076 75
562.082 173
562.088 238
562.094 146
562.100 132
562.106 191
562.112 122
562.118 203
562.124 232
562.130 186
562.136 223
562.142 175
562.148 106
562.154 87
562.160 140
562.166 15
562.172 86
562.178 177
562.184 48
562.190 105
562.196 99
562.202 77
562.208 134
562.215 174
562.221 159
562.227 194
562.233 174
562.239 37
562.245 157
562.251 227
562.257 293
562.263 333
562.269 326
562.275 161
562.281 207
562.287 321
562.293 390
562.299 379
562.305 334
562.311 281
562.317 408
562.323 592
562.329 522
562.335 525
562.341 615
562.347 688
562.354 710
562.360 635
562.366 432
562.372 365
562.378 361
562.384 267
562.390 208
562.396 306
562.402 250
562.408 294
562.414 299
562.420 196
562.426 179
562.432 103
562.438 -56
562.444 44
562.450 84
562.456 20
562.462 119
562.468 186
562.474 109
562.480 112
562.486 115
562.493 77
562.499 188
562.505 145
562.511 113
562.517 168
562.523 191
562.529 92
562.535 88
562.541 170
562.547 55
562.553 63
562.559 130
562.565 102
562.571 204
562.577 150
562.583 1
562.589 97
562.595 163
562.601 32
562.607 105
562.613 98
562.619 57
562.626 57
562.632 79
562.638 -36
562.644 22
562.650 74
562.656 -17
562.662 23
562.668 82
562.674 9
562.680 39
562.686 43
562.692 -54
562.698 16
562.704 104
562.710 -9
562.716 82
562.722 55
562.728 -35
562.734 12
562.740 4
562.746 -113
562.752 3
562.759 44
562.765 -30
562.771 5
562.777 10
562.783 -92
562.789 9
562.795 59
562.801 -18
562.807 4
562.813 40
562.819 -63
562.825 -15
562.831 101
562.837 -25
562.843 42
562.849 51
562.855 -17
562.861 -37
562.867 108
562.873 -1
562.879 30
562.885 64
562.892 -29
562.898 44
562.904 68
562.910 21
562.916 53
562.922 57
562.928 -46
562.934 46
562.940 50
562.946 -18
562.952 26
562.958 45
562.964 -18
562.970 25
562.976 65
562.982 -68
562.988 4
562.994 78
563.000 -10
563.006 46
563.012 64
563.019 -31
563.025 23
563.031 37
563.037 -57
563.043 23
563.049 140
563.055 -7
563.061 108
563.067 223
563.073 54
563.079 161
563.085 184
563.091 -9
563.097 77
563.103 110
563.109 60
563.115 103
563.121 173
563.127 79
563.133 110
563.139 86
563.146 7
563.152 22
563.158 71
563.164 -18
563.170 85
563.176 160
563.182 7
563.188 65
563.194 117
563.200 -28
563.206 83
563.212 102
563.218 24
563.224 68
563.230 79
563.236 8
563.242 112
563.248 147
563.254 49
563.260 185
563.266 231
563.273 152
563.279 253
563.285 174
563.291 48
563.297 139
563.303 239
563.309 250
563.315 276
563.321 211
563.327 146
563.333 156
563.339 212
563.345 180
563.351 242
563.357 248
563.363 212
563.369 283
563.375 222
563.381 81
563.387 125
563.393 167
563.400 134
563.406 257
563.412 324
563.418 162
563.424 221
563.430 243
563.436 221
563.442 254
563.448 206
563.454 242
563.460 351
563.466 324
563.472 150
563.478 155
563.484 118
563.490 1
563.496 117
563.502 197
563.508 141
563.514 171
563.521 151
563.527 89
563.533 146
563.539 146
563.545 34
563.551 58
563.557 102
563.563 96
563.569 80
563.575 83
563.581 136
563.587 237
563.593 163
563.599 30
563.605 93
563.611 105
563.617 -9
563.623 3
563.629 93
563.635 86
563.642 70
563.648 57
563.654 -40
563.660 41
563.666 95
563.672 27
563.678 31
563.684 41
563.690 -12
563.696 50
563.702 76
563.708 -53
563.714 84
563.720 3
563.726 -109
563.732 45
563.738 20
563.744 -52
563.750 14
563.757 5
563.763 -44
563.769 -2
563.775 15
563.781 -60
563.787 -15
563.793 58
563.799 -24
563.805 39
563.811 96
563.817 -24
563.823 65
563.829 103
563.835 7
563.841 -10
563.847 56
563.853 -39
563.859 36
563.865 99
563.871 -41
563.878 56
563.884 99
563.890 30
563.896 111
563.902 96
563.908 -5
563.914 65
563.920 137
563.926 -34
563.932 87
563.938 96
563.944 0
563.950 98
563.956 150
563.962 9
563.968 42
563.974 60
563.980 -31
563.986 63
563.993 48
563.999 -85
564.005 10
564.011 1
564.017 -88
564.023 12
564.029 109
564.035 1
564.041 4
564.047 72
564.053 -47
564.059 23
564.065 95
564.071 45
564.077 137
564.083 121
564.089 37
564.095 102
564.101 113
564.108 64
564.114 124
564.120 101
564.126 61
564.132 136
564.138 121
564.144 -25
564.150 8
564.156 22
564.162 -37
564.168 94
564.174 206
564.180 56
564.186 78
564.192 52
564.198 -6
564.204 39
564.210 164
564.216 133
564.223 132
564.229 173
564.235 114
564.241 187
564.247 174
564.253 86
564.259 145
564.265 103
564.271 19
564.277 201
564.283 254
564.289 32
564.295 141
564.301 227
564.307 148
564.313 130
564.319 197
564.325 114
564.332 245
564.338 183
564.344 64
564.350 91
564.356 166
564.362 63
564.368 38
564.374 74
564.380 -3
564.386 172
564.392 165
564.398 72
564.404 176
564.410 198
564.416 30
564.422 114
564.428 138
564.434 152
564.441 156
564.447 137
564.453 18
564.459 178
564.465 189
564.471 38
564.477 113
564.483 172
564.489 95
564.495 128
564.501 121
564.507 85
564.513 74
564.519 69
564.525 -41
564.531 -30
564.537 96
564.543 10
564.549 28
564.556 101
564.562 -17
564.568 102
564.574 37
564.580 -40
564.586 15
564.592 92
564.598 -28
564.604 17
564.610 62
564.616 -44
564.622 94
564.628 142
564.634 31
564.640 86
564.646 97
564.652 56
564.658 67
564.665 76
564.671 -44
564.677 36
564.683 57
564.689 -30
564.695 1
564.701 45
564.707 -96
564.713 94
564.719 69
564.725 -76
564.731 -38
564.737 41
564.743 -22
564.749 39
564.755 49
564.761 -19
564.768 78
564.774 127
564.780 -78
564.786 -34
564.792 16
564.798 -94
564.804 -6
564.810 52
564.816 -10
564.822 12
564.828 62
564.834 -26
564.840 15
564.846 45
564.852 20
564.858 25
564.864 43
564.870 7
564.877 48
564.883 65
564.889 -13
564.895 46
564.901 51
564.907 -7
564.913 -35
564.919 10
564.925 -72
564.931 6
564.937 67
564.943 -47
564.949 3
564.955 8
564.961 -19
564.967 103
564.973 -6
564.980 -48
564.986 -7
564.992 52
564.998 -50
565.004 -69
565.010 62
565.016 23
565.022 62
565.028 39
565.034 -49
565.040 62
565.046 121
565.052 72
565.058 146
565.064 92
565.070 -22
565.076 37
565.082 78
565.089 9
565.095 67
565.101 71
565.107 22
565.113 121
565.119 116
565.125 51
565.131 33
565.137 116
565.143 107
565.149 112
565.155 90
565.161 -16
565.167 69
565.173 75
565.179 -53
565.185 1
565.192 102
565.198 10
565.204 82
565.210 127
565.216 55
565.222 118
565.228 144
565.234 98
565.240 166
565.246 165
565.252 79
565.258 135
565.264 219
565.270 137
565.276 201
565.282 215
565.288 141
565.295 247
565.301 253
565.307 241
565.313 548
565.319 617
565.325 482
565.331 496
565.337 645
565.343 512
565.349 522
565.355 540
565.361 457
565.367 505
565.373 489
565.379 371
565.385 430
565.392 461
565.398 253
565.404 238
565.410 270
565.416 163
565.422 185
565.428 185
565.434 102
565.440 81
565.446 89
565.452 43
565.458 96
565.464 157
565.470 87
565.476 169
565.482 165
565.488 -33
565.495 35
565.501 65
565.507 39
565.513 41
565.519 119
565.525 -20
565.531 26
565.537 70
565.543 46
565.549 130
565.555 182
565.561 56
565.567 61
565.573 102
565.579 -15
565.585 1
565.592 38
565.598 -76
565.604 -18
565.610 23
565.616 -33
565.622 30
565.628 19
565.634 -39
565.640 71
565.646 142
565.652 -44
565.658 -42
565.664 57
565.670 -78
565.676 -34
565.682 63
565.688 -67
565.695 -12
565.701 24
565.707 -45
565.713 -2
565.719 7
565.725 -30
565.731 67
565.737 116
565.743 -32
565.749 34
565.755 80
565.761 -40
565.767 44
565.773 70
565.779 -28
565.785 16
565.792 115
565.798 -51
565.804 59
565.810 26
565.816 -111
565.822 -16
565.828 65
565.834 -64
565.840 79
565.846 108
565.852 6
565.858 101
565.864 84
565.870 -1
565.876 5
565.882 -5
565.889 -56
565.895 48
565.901 85
565.907 -98
565.913 36
565.919 38
565.925 7
565.931 16
565.937 84
565.943 -59
565.949 -28
565.955 56
565.961 -43
565.967 72
565.973 52
565.979 3
565.986 48
565.992 110
565.998 31
566.004 100
566.010 125
566.016 -9
566.022 98
566.028 138
566.034 -18
566.040 74
566.046 100
566.052 23
566.058 69
566.064 108
566.070 -40
566.076 121
566.083 187
566.089 61
566.095 171
566.101 157
566.107 58
566.113 60
566.119 93
566.125 49
566.131 79
566.137 167
566.143 183
566.149 236
566.155 245
566.161 130
566.167 151
566.174 195
566.180 88
566.186 127
566.192 228
566.198 72
566.204 155
566.210 145
566.216 13
566.222 166
566.228 223
566.234 62
566.240 145
566.246 162
566.252 20
566.258 70
566.264 135
566.271 98
566.277 179
566.283 202
566.289 138
566.295 251
566.301 270
566.307 192
566.313 184
566.319 258
566.325 233
566.331 280
566.337 377
566.343 282
566.349 384
566.355 361
566.362 214
566.368 235
566.374 259
566.380 142
566.386 192
566.392 267
566.398 213
566.404 323
566.410 458
566.416 466
566.422 502
566.428 446
566.434 313
566.440 376
566.446 297
566.452 181
566.459 216
566.465 160
566.471 102
566.477 126
566.483 155
566.489 105
566.495 102
566.501 111
566.507 11
566.513 161
566.519 149
566.525 -14
566.531 70
566.537 42
566.543 -44
566.550 38
566.556 71
566.562 12
566.568 58
566.574 190
566.580 5
566.586 52
566.592 116
566.598 -11
566.604 54
566.610 84
566.616 3
566.622 82
566.628 127
566.634 -2
566.641 21
566.647 -18
566.653 -65
566.659 65
566.665 36
566.671 -73
566.677 15
566.683 -29
566.689 -57
566.695 55
566.701 79
566.707 -51
566.713 -5
566.719 60
566.725 6
566.732 29
566.738 35
566.744 -88
566.750 12
566.756 34
566.762 -17
566.768 93
566.774 118
566.780 -56
566.786 28
566.792 92
566.798 -17
566.804 13
566.810 95
566.816 -56
566.823 13
566.829 40
566.835 38
566.841 47
566.847 203
566.853 13
566.859 19
566.865 49
566.871 27
566.877 -22
566.883 -5
566.889 -79
566.895 50
566.901 52
566.908 -2
566.914 30
566.920 103
566.926 33
566.932 21
566.938 27
566.944 -24
566.950 -33
566.956 97
566.962 -16
566.968 83
566.974 53
566.980 6
566.986 48
566.992 49
566.999 -15
567.005 61
567.011 86
567.017 -27
567.023 60
567.029 51
567.035 -73
567.041 81
567.047 193
567.053 78
567.059 55
567.065 69
567.071 -17
567.077 49
567.083 129
567.090 33
567.096 63
567.102 35
567.108 23
567.114 127
567.120 231
567.126 65
567.132 43
567.138 132
567.144 -1
567.150 62
567.156 86
567.162 25
567.168 122
567.175 252
567.181 97
567.187 66
567.193 47
567.199 55
567.205 108
567.211 101
567.217 -25
567.223 80
567.229 144
567.235 37
567.241 120
567.247 74
567.253 18
567.260 67
567.266 172
567.272 87
567.278 221
567.284 263
567.290 186
567.296 181
567.302 301
567.308 431
567.314 586
567.320 804
567.326 943
567.332 931
567.338 731
567.344 529
567.351 462
567.357 488
567.363 316
567.369 236
567.375 349
567.381 243
567.387 315
567.393 500
567.399 335
567.405 306
567.411 356
567.417 239
567.423 297
567.429 350
567.436 154
567.442 139
567.448 138
567.454 -18
567.460 100
567.466 219
567.472 71
567.478 144
567.484 124
567.490 -39
567.496 41
567.502 103
567.508 58
567.514 113
567.521 149
567.527 -12
567.533 62
567.539 90
567.545 4
567.551 62
567.557 55
567.563 -30
567.569 34
567.575 28
567.581 15
567.587 53
567.593 89
567.599 -59
567.606 5
567.612 21
567.618 -48
567.624 84
567.630 141
567.636 1
567.642 128
567.648 85
567.654 -37
567.660 2
567.666 40
567.672 -76
567.678 15
567.684 -14
567.691 -116
567.697 -44
567.703 95
567.709 -87
567.715 32
567.721 53
567.727 -42
567.733 -6
567.739 6
567.745 -47
567.751 -29
567.757 80
567.763 -16
567.770 5
567.776 92
567.782 16
567.788 38
567.794 54
567.800 -31
567.806 28
567.812 65
567.818 -36
567.824 42
567.830 21
567.836 -100
567.842 4
567.848 41
567.855 -80
567.861 -38
567.867 24
567.873 -20
567.879 -23
567.885 36
567.891 -41
567.897 12
567.903 30
567.909 -12
567.915 38
567.921 124
567.927 31
567.933 46
567.940 75
567.946 -43
567.952 86
567.958 129
567.964 -21
567.970 61
567.976 92
567.982 -56
567.988 -26
567.994 62
568.000 -9
568.006 96
568.012 224
568.019 88
568.025 87
568.031 85
568.037 56
568.043 85
568.049 195
568.055 11
568.061 41
568.067 119
568.073 127
568.079 321
568.085 505
568.091 817
568.097 1573
568.104 2484
568.110 3529
568.116 4968
568.122 5948
568.128 6885
568.134 7973
568.140 8626
568.146 8223
568.152 7554
568.158 6780
568.164 5874
568.170 4840
568.176 3915
568.183 3341
568.189 2613
568.195 1912
568.201 1318
568.207 1100
568.213 1004
568.219 622
568.225 594
568.231 588
568.237 387
568.243 433
568.249 520
568.255 421
568.261 522
568.268 490
568.274 315
568.280 378
568.286 446
568.292 292
568.298 367
568.304 325
568.310 269
568.316 427
568.322 477
568.328 377
568.334 411
568.340 604
568.347 603
568.353 590
568.359 521
568.365 369
568.371 420
568.377 330
568.383 211
568.389 415
568.395 419
568.401 280
568.407 240
568.413 291
568.419 150
568.426 221
568.432 195
568.438 99
568.444 170
568.450 122
568.456 48
568.462 130
568.468 95
568.474 6
568.480 191
568.486 252
568.492 68
568.498 154
568.505 145
568.511 -10
568.517 78
568.523 152
568.529 56
568.535 38
568.541 122
568.547 44
568.553 76
568.559 58
568.565 -33
568.571 108
568.577 132
568.584 8
568.590 -7
568.596 56
568.602 -25
568.608 30
568.614 39
568.620 -6
568.626 29
568.632 28
568.638 -106
568.644 19
568.650 -9
568.656 -77
568.663 5
568.669 26
568.675 -45
568.681 41
568.687 78
568.693 -68
568.699 38
568.705 40
568.711 33
568.717 73
568.723 -33
568.729 -71
568.735 30
568.742 28
568.748 -87
568.754 19
568.760 -9
568.766 -23
568.772 70
568.778 102
568.784 43
568.790 43
568.796 60
568.802 -11
568.808 45
568.814 19
568.821 -77
568.827 16
568.833 -18
568.839 -82
568.845 43
568.851 126
568.857 -30
568.863 56
568.869 109
568.875 57
568.881 77
568.887 14
568.894 -3
568.900 110
568.906 136
568.912 13
568.918 170
568.924 206
568.930 36
568.936 26
568.942 117
568.948 1
568.954 113
568.960 126
568.966 -1
568.973 39
568.979 95
568.985 -61
568.991 63
568.997 114
569.003 -23
569.009 -20
569.015 19
569.021 -61
569.027 68
569.033 44
569.039 3
569.045 64
569.052 65
569.058 -73
569.064 80
569.070 122
569.076 63
569.082 52
569.088 163
569.094 224
569.100 445
569.106 851
569.112 1203
569.118 1690
569.125 2200
569.131 2378
569.137 2659
569.143 2900
569.149 2720
569.155 2490
569.161 2133
569.167 1770
569.173 1418
569.179 1127
569.185 913
569.191 797
569.197 653
569.204 457
569.210 526
569.216 483
569.222 362
569.228 361
569.234 247
569.240 173
569.246 365
569.252 460
569.258 270
569.264 245
569.270 301
569.277 244
569.283 282
569.289 371
569.295 230
569.301 237
569.307 376
569.313 230
569.319 363
569.325 437
569.331 243
569.337 307
569.343 353
569.349 319
569.356 368
569.362 325
569.368 144
569.374 172
569.380 202
569.386 178
569.392 228
569.398 229
569.404 154
569.410 302
569.416 341
569.422 278
569.429 172
569.435 155
569.441 68
569.447 160
569.453 241
569.459 230
569.465 345
569.471 324
569.477 91
569.483 224
569.489 246
569.495 135
569.502 232
569.508 280
569.514 39
569.520 50
569.526 90
569.532 -15
569.538 156
569.544 135
569.550 -13
569.556 44
569.562 77
569.568 13
569.575 44
569.581 43
569.587 -63
569.593 -36
569.599 28
569.605 -46
569.611 24
569.617 67
569.623 -17
569.629 32
569.635 40
569.641 -71
569.648 -10
569.654 42
569.660 -45
569.666 17
569.672 17
569.678 -74
569.684 -10
569.690 45
569.696 -53
569.702 56
569.708 53
569.714 -57
569.721 -27
569.727 -8
569.733 -42
569.739 87
569.745 103
569.751 -63
569.757 -14
569.763 42
569.769 51
569.775 174
569.781 165
569.787 3
569.794 -42
569.800 -27
569.806 -96
569.812 14
569.818 68
569.824 -80
569.830 -14
569.836 76
569.842 -19
569.848 93
569.854 82
569.860 8
569.867 18
569.873 36
569.879 -39
569.885 95
569.891 185
569.897 97
569.903 135
569.909 210
569.915 38
569.921 63
569.927 97
569.933 70
569.940 141
569.946 136
569.952 71
569.958 198
569.964 209
569.970 64
569.976 26
569.982 122
569.988 28
569.994 61
570.000 40
570.006 -39
570.013 78
570.019 43
570.025 8
570.031 84
570.037 103
570.043 -67
570.049 -17
570.055 34
570.061 -39
570.067 169
570.073 234
570.079 160
570.086 211
570.092 254
570.098 169
570.104 321
570.110 474
570.116 377
570.122 425
570.128 527
570.134 624
570.140 690
570.146 677
570.152 407
570.159 344
570.165 378
570.171 243
570.177 326
570.183 345
570.189 216
570.195 323
570.201 328
570.207 198
570.213 279
570.219 382
570.226 212
570.232 184
570.238 254
570.244 132
570.250 293
570.256 258
570.262 157
570.268 232
570.274 244
570.280 79
570.286 181
570.292 232
570.299 94
570.305 196
570.311 277
570.317 246
570.323 453
570.329 361
570.335 187
570.341 209
570.347 208
570.353 277
570.359 417
570.365 364
570.372 245
570.378 274
570.384 288
570.390 132
570.396 221
570.402 329
570.408 216
570.414 242
570.420 220
570.426 133
570.432 229
570.439 359
570.445 270
570.451 213
570.457 187
570.463 108
570.469 165
570.475 215
570.481 33
570.487 125
570.493 187
570.499 35
570.505 113
570.512 153
570.518 30
570.524 97
570.530 155
570.536 52
570.542 136
570.548 175
570.554 31
570.560 59
570.566 81
570.572 74
570.579 86
570.585 39
570.591 -14
570.597 34
570.603 47
570.609 29
570.615 60
570.621 64
570.627 -10
570.633 27
570.639 101
570.646 -60
570.652 46
570.658 52
570.664 -30
570.670 -5
570.676 26
570.682 -90
570.688 -13
570.694 29
570.700 18
570.706 97
570.712 133
570.719 55
570.725 74
570.731 112
570.737 -34
570.743 31
570.749 -3
570.755 -50
570.761 -8
570.767 -3
570.773 -45
570.779 56
570.786 60
570.792 -75
570.798 58
570.804 119
570.810 6
570.816 -10
570.822 -27
570.828 -73
570.834 1
570.840 45
570.846 -60
570.853 -35
570.859 -15
570.865 -117
570.871 3
570.877 56
570.883 -53
570.889 90
570.895 62
570.901 -73
570.907 -8
570.913 72
570.920 7
570.926 78
570.932 50
570.938 -71
570.944 63
570.950 97
570.956 -51
570.962 46
570.968 73
570.974 -9
570.980 19
570.986 84
570.993 28
570.999 107
571.005 103
571.011 0
571.017 51
571.023 20
571.029 -82
571.035 -8
571.041 72
571.047 -85
571.053 -24
571.060 46
571.066 33
571.072 113
571.078 116
571.084 8
571.090 33
571.096 133
571.102 7
571.108 136
571.114 219
571.120 74
571.127 60
571.133 173
571.139 174
571.145 212
571.151 202
571.157 130
571.163 118
571.169 158
571.175 121
571.181 156
571.187 142
571.194 77
571.200 206
571.206 294
571.212 88
571.218 151
571.224 161
571.230 123
571.236 157
571.242 228
571.248 10
571.254 128
571.261 235
571.267 172
571.273 313
571.279 313
571.285 205
571.291 253
571.297 297
571.303 113
571.309 159
571.315 208
571.321 30
571.328 103
571.334 184
571.340 100
571.346 289
571.352 435
571.358 266
571.364 252
571.370 257
571.376 46
571.382 172
571.388 273
571.395 182
571.401 225
571.407 387
571.413 250
571.419 282
571.425 339
571.431 184
571.437 233
571.443 274
571.449 86
571.456 140
571.462 153
571.468 43
571.474 18
571.480 141
571.486 47
571.492 66
571.498 91
571.504 5
571.510 41
571.516 73
571.523 40
571.529 64
571.535 114
571.541 -34
571.547 12
571.553 49
571.559 -29
571.565 89
571.571 22
571.577 -27
571.583 34
571.590 87
571.596 -46
571.602 82
571.608 77
571.614 -50
571.620 -1
571.626 124
571.632 -33
571.638 -39
571.644 17
571.650 -92
571.657 55
571.663 100
571.669 51
571.675 102
571.681 60
571.687 -36
571.693 -5
571.699 46
571.705 -35
571.711 12
571.718 45
571.724 -5
571.730 38
571.736 75
571.742 -46
571.748 -40
571.754 38
571.760 -65
571.766 -67
571.772 35
571.778 -13
571.785 37
571.791 114
571.797 45
571.803 72
571.809 41
571.815 -37
571.821 66
571.827 74
571.833 19
571.839 56
571.845 124
571.852 3
571.858 45
571.864 81
571.870 48
571.876 55
571.882 41
571.888 -35
571.894 105
571.900 99
571.906 0
571.913 60
571.919 102
571.925 32
571.931 75
571.937 115
571.943 35
571.949 54
571.955 98
571.961 25
571.967 104
571.973 93
571.980 -43
571.986 32
571.992 74
571.998 2
572.004 106
572.010 189
572.016 90
572.022 22
572.028 54
572.034 21
572.041 66
572.047 128
572.053 -6
572.059 118
572.065 160
572.071 37
572.077 62
572.083 80
572.089 44
572.095 125
572.101 164
572.108 56
572.114 128
572.120 135
572.126 85
572.132 125
572.138 222
572.144 144
572.150 211
572.156 168
572.162 4
572.169 47
572.175 66
572.181 18
572.187 132
572.193 122
572.199 38
572.205 146
572.211 264
572.217 163
572.223 94
572.229 124
572.236 55
572.242 194
572.248 316
572.254 147
572.260 121
572.266 70
572.272 -53
572.278 94
572.284 244
572.290 178
572.297 160
572.303 195
572.309 195
572.315 237
572.321 214
572.327 135
572.333 281
572.339 355
572.345 302
572.351 311
572.358 319
572.364 219
572.370 275
572.376 264
572.382 99
572.388 239
572.394 365
572.400 146
572.406 234
572.412 207
572.418 139
572.425 255
572.431 348
572.437 200
572.443 258
572.449 320
572.455 171
572.461 279
572.467 276
572.473 151
572.479 209
572.486 308
572.492 148
572.498 126
572.504 56
572.510 8
572.516 104
572.522 144
572.528 -43
572.534 10
572.540 132
572.547 163
572.553 101
572.559 150
572.565 72
572.571 130
572.577 140
572.583 33
572.589 108
572.595 41
572.601 1
572.608 121
572.614 106
572.620 84
572.626 134
572.632 192
572.638 142
572.644 143
572.650 108
572.656 -6
572.662 -2
572.669 112
572.675 30
572.681 26
572.687 90
572.693 14
572.699 84
572.705 101
572.711 58
572.717 70
572.723 100
572.730 76
572.736 23
572.742 14
572.748 -26
572.754 62
572.760 117
572.766 -27
572.772 124
572.778 87
572.784 25
572.791 107
572.797 72
572.803 -8
572.809 42
572.815 81
572.821 -21
572.827 36
572.833 78
572.839 33
572.845 44
572.851 43
572.858 -48
572.864 45
572.870 136
572.876 19
572.882 127
572.888 210
572.894 -5
572.900 109
572.906 142
572.912 73
572.919 164
572.925 78
572.931 3
572.937 71
572.943 137
572.949 26
572.955 66
572.961 105
572.967 -3
572.974 33
572.980 127
572.986 -26
572.992 103
572.998 117
573.004 22
573.010 108
573.016 182
573.022 34
573.028 58
573.035 95
573.041 93
573.047 148
573.053 139
573.059 7
573.065 159
573.071 175
573.077 81
573.083 119
573.089 133
573.096 93
573.102 150
573.108 131
573.114 102
573.120 150
573.126 170
573.132 82
573.138 174
573.144 173
573.150 90
573.157 152
573.163 200
573.169 71
573.175 151
573.181 250
573.187 184
573.193 239
573.199 248
573.205 170
573.211 280
573.218 237
573.224 84
573.230 252
573.236 293
573.242 205
573.248 192
573.254 74
573.260 115
573.266 188
573.272 173
573.279 56
573.285 205
573.291 162
573.297 42
573.303 155
573.309 253
573.315 134
573.321 238
573.327 191
573.333 67
573.340 139
573.346 303
573.352 310
573.358 290
573.364 227
573.370 97
573.376 209
573.382 331
573.388 264
573.395 478
573.401 382
573.407 145
573.413 221
573.419 319
573.425 270
573.431 318
573.437 340
573.443 235
573.449 306
573.456 278
573.462 133
573.468 348
573.474 351
573.480 153
573.486 194
573.492 296
573.498 187
573.504 104
573.510 107
573.517 -28
573.523 48
573.529 85
573.535 10
573.541 33
573.547 75
573.553 -26
573.559 28
573.565 82
573.571 64
573.578 162
573.584 109
573.590 -13
573.596 -3
573.602 19
573.608 -37
573.614 21
573.620 114
573.626 15
573.633 45
573.639 49
573.645 -35
573.651 -21
573.657 32
573.663 -18
573.669 39
573.675 61
573.681 11
573.687 45
573.694 91
573.700 -66
573.706 28
573.712 32
573.718 -47
573.724 2
573.730 44
573.736 -68
573.742 -42
573.749 96
573.755 56
573.761 -1
573.767 72
573.773 -49
573.779 14
573.785 68
573.791 -51
573.797 33
573.803 72
573.810 14
573.816 104
573.822 62
573.828 14
573.834 -19
573.840 76
573.846 -12
573.852 15
573.858 73
573.865 38
573.871 55
573.877 94
573.883 43
573.889 63
573.895 57
573.901 -65
573.907 43
573.913 10
573.919 -30
573.926 18
573.932 86
573.938 -14
573.944 61
573.950 86
573.956 -40
573.962 -26
573.968 111
573.974 99
573.981 35
573.987 37
573.993 -7
573.999 92
574.005 61
574.011 -21
574.017 64
574.023 57
574.029 -103
574.035 6
574.042 57
574.048 -2
574.054 119
574.060 114
574.066 21
574.072 10
574.078 120
574.084 29
574.090 76
574.097 84
574.103 -29
574.109 36
574.115 98
574.121 -16
574.127 -29
574.133 118
574.139 -12
574.145 123
574.151 146
574.158 86
574.164 133
574.170 192
574.176 153
574.182 142
574.188 104
574.194 74
574.200 160
574.206 254
574.213 126
574.219 69
574.225 112
574.231 34
574.237 105
574.243 163
574.249 66
574.255 121
574.261 205
574.268 41
574.274 69
574.280 168
574.286 62
574.292 189
574.298 270
574.304 217
574.310 336
574.316 266
574.322 166
574.329 260
574.335 370
574.341 385
574.347 346
574.353 282
574.359 133
574.365 337
574.371 444
574.377 245
574.384 273
574.390 362
574.396 214
574.402 232
574.408 348
574.414 158
574.420 289
574.426 363
574.432 225
574.439 229
574.445 242
574.451 139
574.457 174
574.463 336
574.469 220
574.475 186
574.481 220
574.487 141
574.494 105
574.500 131
574.506 75
574.512 93
574.518 135
574.524 1
574.530 51
574.536 90
574.542 0
574.548 87
574.555 103
574.561 -8
574.567 5
574.573 82
574.579 -14
574.585 47
574.591 83
574.597 -57
574.603 -32
574.610 28
574.616 -82
574.622 -2
574.628 0
574.634 -84
574.640 -12
574.646 29
574.652 -34
574.658 -16
574.665 15
574.671 -98
574.677 -11
574.683 67
574.689 9
574.695 -14
574.701 42
574.707 -61
574.713 -1
574.720 98
574.726 -21
574.732 11
574.738 29
574.744 9
574.750 -19
574.756 25
574.762 13
574.768 44
574.775 46
574.781 -89
574.787 -36
574.793 7
574.799 -50
574.805 60
574.811 68
574.817 -47
574.823 47
574.830 149
574.836 46
574.842 37
574.848 6
574.854 -32
574.860 17
574.866 21
574.872 -71
574.878 66
574.885 106
574.891 -17
574.897 22
574.903 3
574.909 -62
574.915 40
574.921 36
574.927 -4
574.933 27
574.940 31
574.946 -107
574.952 -21
574.958 62
574.964 -56
574.970 41
574.976 70
574.982 -36
574.988 -39
574.995 38
575.001 -60
575.007 77
575.013 93
575.019 -39
575.025 -14
575.031 26
575.037 -23
575.043 47
575.050 36
575.056 -10
575.062 74
575.068 43
575.074 3
575.080 19
575.086 73
575.092 -32
575.098 39
575.105 63
575.111 14
575.117 79
575.123 85
575.129 -54
575.135 -2
575.141 58
575.147 -34
575.153 92
575.160 140
575.166 1
575.172 43
575.178 62
575.184 -60
575.190 11
575.196 123
575.202 27
575.208 16
575.215 76
575.221 66
575.227 96
575.233 94
575.239 16
575.245 80
575.251 206
575.257 176
575.263 270
575.270 204
575.276 105
575.282 165
575.288 284
575.294 138
575.300 234
575.306 276
575.312 78
575.318 138
575.325 221
575.331 149
575.337 289
575.343 443
575.349 326
575.355 270
575.361 147
575.367 141
575.373 247
575.380 453
575.386 457
575.392 359
575.398 345
575.404 288
575.410 307
575.416 379
575.422 276
575.428 313
575.435 386
575.441 324
575.447 348
575.453 384
575.459 365
575.465 408
575.471 438
575.477 377
575.484 552
575.490 726
575.496 652
575.502 600
575.508 548
575.514 368
575.520 344
575.526 425
575.532 304
575.539 246
575.545 224
575.551 62
575.557 97
575.563 199
575.569 91
575.575 79
575.581 106
575.587 12
575.594 48
575.600 25
575.606 -21
575.612 -12
575.618 66
575.624 -75
575.630 46
575.636 141
575.642 -6
575.649 51
575.655 64
575.661 12
575.667 88
575.673 22
575.679 -36
575.685 -18
575.691 34
575.698 -16
575.704 -3
575.710 89
575.716 10
575.722 -4
575.728 2
575.734 -37
575.740 21
575.746 31
575.753 -36
575.759 -9
575.765 26
575.771 2
575.777 2
575.783 1
575.789 -59
575.795 -2
575.801 -18
575.808 -25
575.814 98
575.820 139
575.826 -37
575.832 64
575.838 53
575.844 18
575.850 15
575.857 30
575.863 -74
575.869 38
575.875 8
575.881 -105
575.887 -10
575.893 29
575.899 -45
575.905 -11
575.912 48
575.918 -5
575.924 67
575.930 65
575.936 -21
575.942 28
575.948 67
575.954 -57
575.960 19
575.967 43
575.973 -47
575.979 21
575.985 35
575.991 -7
575.997 45
576.003 99
576.009 -57
576.016 79
576.022 82
576.028 6
576.034 98
576.040 94
576.046 -25
576.052 82
576.058 104
576.064 49
576.071 -4
576.077 45
576.083 -63
576.089 57
576.095 40
576.101 10
576.107 17
576.113 35
576.120 -7
576.126 0
576.132 4
576.138 -23
576.144 19
576.150 75
576.156 24
576.162 109
576.168 126
576.175 27
576.181 84
576.187 96
576.193 122
576.199 150
576.205 163
576.211 49
576.217 89
576.224 87
576.230 65
576.236 142
576.242 109
576.248 56
576.254 261
576.260 324
576.266 213
576.272 170
576.279 197
576.285 103
576.291 147
576.297 126
576.303 190
576.309 284
576.315 261
576.321 122
576.328 290
576.334 264
576.340 141
576.346 179
576.352 206
576.358 137
576.364 257
576.370 308
576.376 188
576.383 244
576.389 290
576.395 182
576.401 207
576.407 258
576.413 241
576.419 245
576.425 232
576.432 144
576.438 185
576.444 210
576.450 54
576.456 128
576.462 193
576.468 118
576.474 261
576.480 404
576.487 301
576.493 382
576.499 492
576.505 351
576.511 323
576.517 357
576.523 242
576.529 211
576.536 294
576.542 90
576.548 75
576.554 150
576.560 66
576.566 93
576.572 122
576.578 3
576.585 45
576.591 65
576.597 9
576.603 175
576.609 199
576.615 -6
576.621 -11
576.627 71
576.633 -63
576.640 -6
576.646 82
576.652 -27
576.658 33
576.664 84
576.670 -22
576.676 8
576.682 40
576.689 -9
576.695 46
576.701 113
576.707 -48
576.713 13
576.719 74
576.725 -52
576.731 -3
576.738 71
576.744 0
576.750 53
576.756 14
576.762 -69
576.768 -28
576.774 29
576.780 -51
576.786 -2
576.793 77
576.799 -8
576.805 28
576.811 41
576.817 -25
576.823 38
576.829 66
576.835 -19
576.842 19
576.848 88
576.854 -40
576.860 3
576.866 40
576.872 14
576.878 58
576.884 19
576.891 -73
576.897 38
576.903 96
576.909 -39
576.915 13
576.921 82
576.927 -44
576.933 -39
576.940 44
576.946 -44
576.952 11
576.958 61
576.964 -22
576.970 25
576.976 66
576.982 3
576.988 2
576.995 112
577.001 32
577.007 58
577.013 36
577.019 0
577.025 29
577.031 60
577.037 -24
577.044 4
577.050 83
577.056 -47
577.062 20
577.068 126
577.074 -41
577.080 21
577.086 50
577.093 -63
577.099 57
577.105 111
577.111 1
577.117 72
577.123 72
577.129 -22
577.135 20
577.142 35
577.148 -6
577.154 49
577.160 121
577.166 -58
577.172 40
577.178 96
577.184 -56
577.191 -11
577.197 104
577.203 0
577.209 32
577.215 88
577.221 122
577.227 181
577.233 149
577.240 52
577.246 23
577.252 59
577.258 17
577.264 148
577.270 233
577.276 258
577.282 346
577.288 216
577.295 146
577.301 328
577.307 365
577.313 134
577.319 198
577.325 307
577.331 228
577.337 336
577.344 428
577.350 235
577.356 225
577.362 191
577.368 92
577.374 181
577.380 257
577.386 283
577.393 181
577.399 215
577.405 260
577.411 371
577.417 222
577.423 139
577.429 171
577.435 225
577.442 109
577.448 184
577.454 131
577.460 56
577.466 159
577.472 214
577.478 146
577.484 186
577.491 224
577.497 111
577.503 30
577.509 93
577.515 -3
577.521 73
577.527 143
577.533 54
577.540 66
577.546 66
577.552 20
577.558 85
577.564 26
577.570 -86
577.576 62
577.582 68
577.589 10
577.595 62
577.601 10
577.607 -70
577.613 25
577.619 113
577.625 20
577.631 62
577.638 130
577.644 18
577.650 31
577.656 68
577.662 -64
577.668 49
577.674 79
577.680 -58
577.687 -26
577.693 34
577.699 3
577.705 59
577.711 132
577.717 -21
577.723 48
577.729 112
577.736 6
577.742 46
577.748 61
577.754 -7
577.760 42
577.766 37
577.772 -82
577.778 11
577.785 8
577.791 -126
577.797 -9
577.803 54
577.809 -44
577.815 -32
577.821 12
577.827 -56
577.834 17
577.840 48
577.846 -34
577.852 -2
577.858 34
577.864 -33
577.870 -3
577.876 60
577.883 -39
577.889 7
577.895 -5
577.901 -39
577.907 -6
577.913 41
577.919 -78
577.925 -35
577.932 23
577.938 -71
577.944 -24
577.950 7
577.956 -107
577.962 14
577.968 14
577.975 -92
577.981 8
577.987 29
577.993 -16
577.999 1
578.005 55
578.011 -29
578.017 38
578.024 112
578.030 25
578.036 87
578.042 81
578.048 -37
578.054 -15
578.060 18
578.066 -75
578.073 17
578.079 26
578.085 -27
578.091 67
578.097 131
578.103 -9
578.109 85
578.115 74
578.122 -57
578.128 52
578.134 89
578.140 -23
578.146 64
578.152 88
578.158 55
578.164 94
578.171 135
578.177 66
578.183 107
578.189 158
578.195 -22
578.201 29
578.207 111
578.213 149
578.220 145
578.226 166
578.232 91
578.238 185
578.244 245
578.250 305
578.256 644
578.263 837
578.269 920
578.275 1196
578.281 1403
578.287 1631
578.293 2516
578.299 3020
578.305 2874
578.312 2730
578.318 2706
578.324 2547
578.330 2547
578.336 2370
578.342 2100
578.348 1750
578.354 1429
578.361 1121
578.367 1025
578.373 877
578.379 647
578.385 830
578.391 796
578.397 491
578.403 458
578.410 442
578.416 377
578.422 434
578.428 499
578.434 382
578.440 413
578.446 303
578.453 184
578.459 190
578.465 145
578.471 69
578.477 110
578.483 177
578.489 114
578.495 139
578.502 156
578.508 59
578.514 80
578.520 125
578.526 29
578.532 105
578.538 97
578.544 15
578.551 126
578.557 125
578.563 41
578.569 57
578.575 165
578.581 -9
578.587 40
578.593 137
578.600 29
578.606 34
578.612 87
578.618 -52
578.624 93
578.630 102
578.636 1
578.643 42
578.649 58
578.655 -12
578.661 19
578.667 73
578.673 -34
578.679 45
578.685 30
578.692 -33
578.698 35
578.704 91
578.710 -16
578.716 112
578.722 67
578.728 -53
578.735 -58
578.741 38
578.747 -51
578.753 34
578.759 61
578.765 22
578.771 -7
578.777 -11
578.784 -58
578.790 -24
578.796 28
578.802 -23
578.808 83
578.814 58
578.820 -89
578.826 37
578.833 31
578.839 -37
578.845 76
578.851 140
578.857 -25
578.863 46
578.869 30
578.876 -64
578.882 15
578.888 22
578.894 -46
578.900 30
578.906 80
578.912 32
578.918 64
578.925 42
578.931 -18
578.937 18
578.943 86
578.949 -29
578.955 49
578.961 110
578.968 -60
578.974 74
578.980 104
578.986 -22
578.992 26
578.998 51
579.004 -46
579.010 19
579.017 58
579.023 -58
579.029 4
579.035 63
579.041 -13
579.047 41
579.053 92
579.059 -3
579.066 5
579.072 45
579.078 -15
579.084 9
579.090 78
579.096 -12
579.102 56
579.109 79
579.115 -28
579.121 4
579.127 84
579.133 48
579.139 89
579.145 138
579.151 32
579.158 31
579.164 77
579.170 80
579.176 148
579.182 129
579.188 27
579.194 132
579.201 135
579.207 -40
579.213 -1
579.219 17
579.225 -52
579.231 64
579.237 89
579.243 42
579.250 88
579.256 218
579.262 137
579.268 283
579.274 418
579.280 394
579.286 563
579.293 544
579.299 432
579.305 641
579.311 992
579.317 936
579.323 984
579.329 948
579.335 810
579.342 771
579.348 702
579.354 570
579.360 507
579.366 376
579.372 231
579.378 303
579.385 233
579.391 164
579.397 293
579.403 258
579.409 179
579.415 177
579.421 185
579.428 87
579.434 188
579.440 183
579.446 83
579.452 127
579.458 177
579.464 57
579.470 238
579.477 298
579.483 88
579.489 73
579.495 0
579.501 -39
579.507 77
579.513 99
579.520 45
579.526 106
579.532 132
579.538 -15
579.544 -14
579.550 91
579.556 -35
579.562 4
579.569 85
579.575 9
579.581 36
579.587 24
579.593 -36
579.599 2
579.605 48
579.612 46
579.618 123
579.624 124
579.630 -24
579.636 61
579.642 125
579.648 10
579.655 114
579.661 138
579.667 -7
579.673 51
579.679 100
579.685 25
579.691 31
579.697 79
579.704 -22
579.710 21
579.716 71
579.722 -49
579.728 -26
579.734 63
579.740 -15
579.747 6
579.753 52
579.759 4
579.765 76
579.771 99
579.777 -59
579.783 3
579.790 21
579.796 -112
579.802 46
579.808 8
579.814 -26
579.820 -52
579.826 9
579.832 -41
579.839 50
579.845 60
579.851 -3
579.857 4
579.863 24
579.869 -27
579.875 30
579.882 73
579.888 -73
579.894 4
579.900 43
579.906 -53
579.912 30
579.918 11
579.925 -40
579.931 8
579.937 42
579.943 -12
579.949 81
579.955 91
579.961 -11
579.967 21
579.974 72
579.980 2
579.986 38
579.992 73
579.998 -49
580.004 -3
580.010 67
580.017 -75
580.023 49
580.029 163
580.035 21
580.041 68
580.047 48
580.053 -6
580.060 90
580.066 145
580.072 7
580.078 72
580.084 95
580.090 -52
580.096 -33
580.103 22
580.109 5
580.115 107
580.121 158
580.127 45
580.133 59
580.139 98
580.145 22
580.152 14
580.158 59
580.164 13
580.170 49
580.176 165
580.182 139
580.188 143
580.195 136
580.201 -41
580.207 3
580.213 62
580.219 10
580.225 41
580.231 186
580.238 136
580.244 112
580.250 208
580.256 210
580.262 312
580.268 270
580.274 203
580.281 211
580.287 155
580.293 137
580.299 265
580.305 361
580.311 271
580.317 309
580.324 416
580.330 300
580.336 427
580.342 393
580.348 233
580.354 307
580.360 442
580.367 536
580.373 841
580.379 1027
580.385 1086
580.391 1321
580.397 1811
580.403 2054
580.409 2444
580.416 2658
580.422 2373
580.428 2482
580.434 2890
580.440 2644
580.446 2171
580.452 1891
580.459 1814
580.465 1714
580.471 1442
580.477 940
580.483 853
580.489 836
580.495 646
580.502 668
580.508 499
580.514 311
580.520 399
580.526 430
580.532 257
580.538 178
580.545 192
580.551 144
580.557 265
580.563 218
580.569 87
580.575 127
580.581 195
580.588 70
580.594 124
580.600 161
580.606 95
580.612 204
580.618 252
580.624 52
580.631 135
580.637 119
580.643 15
580.649 44
580.655 49
580.661 -45
580.667 72
580.674 176
580.680 19
580.686 48
580.692 190
580.698 -40
580.704 12
580.710 95
580.717 34
580.723 62
580.729 60
580.735 -28
580.741 56
580.747 161
580.753 -19
580.760 34
580.766 22
580.772 -41
580.778 -15
580.784 89
580.790 -18
580.796 13
580.802 22
580.809 -29
580.815 86
580.821 89
580.827 -34
580.833 75
580.839 177
580.845 59
580.852 72
580.858 89
580.864 1
580.870 -46
580.876 6
580.882 -58
580.888 57
580.895 120
580.901 28
580.907 122
580.913 101
580.919 -11
580.925 -6
580.931 68
580.938 -6
580.944 96
580.950 118
580.956 3
580.962 42
580.968 -12
580.974 -53
580.981 -6
580.987 79
580.993 12
580.999 82
581.005 87
581.011 -20
581.017 5
581.024 53
581.030 -67
581.036 37
581.042 22
581.048 -58
581.054 114
581.060 130
581.067 56
581.073 63
581.079 -7
581.085 -28
581.091 -52
581.097 92
581.103 30
581.110 87
581.116 119
581.122 1
581.128 57
581.134 67
581.140 -41
581.146 80
581.153 81
581.159 14
581.165 78
581.171 185
581.177 42
581.183 82
581.190 112
581.196 -65
581.202 -29
581.208 60
581.214 -48
581.220 48
581.226 104
581.233 77
581.239 101
581.245 69
581.251 49
581.257 111
581.263 188
581.269 41
581.276 23
581.282 101
581.288 95
581.294 201
581.300 281
581.306 256
581.312 280
581.319 295
581.325 146
581.331 178
581.337 246
581.343 161
581.349 159
581.355 363
581.362 379
581.368 512
581.374 588
581.380 379
581.386 431
581.392 666
581.398 710
581.405 937
581.411 1020
581.417 1154
581.423 1376
581.429 1412
581.435 1312
581.441 1391
581.448 1292
581.454 1171
581.460 987
581.466 894
581.472 791
581.478 664
581.484 532
581.491 264
581.497 293
581.503 287
581.509 171
581.515 199
581.521 215
581.527 189
581.534 212
581.540 185
581.546 48
581.552 132
581.558 110
581.564 27
581.570 58
581.577 121
581.583 38
581.589 118
581.595 132
581.601 41
581.607 41
581.614 141
581.620 54
581.626 116
581.632 161
581.638 67
581.644 114
581.650 187
581.657 17
581.663 162
581.669 93
581.675 -27
581.681 64
581.687 163
581.693 -22
581.700 81
581.706 100
581.712 -36
581.718 73
581.724 82
581.730 -35
581.736 88
581.743 124
581.749 -33
581.755 21
581.761 92
581.767 -15
581.773 70
581.779 80
581.786 41
581.792 53
581.798 103
581.804 16
581.810 32
581.816 48
581.823 -5
581.829 49
581.835 104
581.841 25
581.847 93
581.853 76
581.859 -58
581.866 10
581.872 38
581.878 -24
581.884 60
581.890 92
581.896 -39
581.902 0
581.909 96
581.915 -19
581.921 111
581.927 98
581.933 -25
581.939 35
581.945 89
581.952 12
581.958 86
581.964 90
581.970 -6
581.976 44
581.982 157
581.988 -22
581.995 13
582.001 55
582.007 -18
582.013 4
582.019 63
582.025 -47
582.032 -24
582.038 74
582.044 -37
582.050 28
582.056 82
582.062 8
582.068 51
582.075 68
582.081 29
582.087 100
582.093 33
582.099 -12
582.105 41
582.111 123
582.118 47
582.124 120
582.130 170
582.136 151
582.142 145
582.148 171
582.155 68
582.161 92
582.167 195
582.173 112
582.179 185
582.185 194
582.191 67
582.198 92
582.204 197
582.210 37
582.216 50
582.222 50
582.228 22
582.234 115
582.241 148
582.247 7
582.253 67
582.259 185
582.265 109
582.271 95
582.278 124
582.284 -5
582.290 64
582.296 195
582.302 230
582.308 341
582.314 323
582.321 277
582.327 238
582.333 183
582.339 54
582.345 220
582.351 267
582.357 105
582.364 173
582.370 236
582.376 196
582.382 326
582.388 381
582.394 391
582.401 385
582.407 335
582.413 310
582.419 530
582.425 645
582.431 455
582.437 411
582.444 503
582.450 465
582.456 495
582.462 482
582.468 377
582.474 360
582.480 347
582.487 229
582.493 291
582.499 402
582.505 232
582.511 196
582.517 263
582.524 203
582.530 132
582.536 125
582.542 10
582.548 41
582.554 49
582.560 57
582.567 82
582.573 140
582.579 120
582.585 115
582.591 74
582.597 -49
582.603 1
582.610 110
582.616 48
582.622 209
582.628 197
582.634 19
582.640 12
582.647 79
582.653 -12
582.659 27
582.665 19
582.671 -36
582.677 -6
582.683 99
582.690 27
582.696 115
582.702 43
582.708 -66
582.714 -4
582.720 27
582.727 -39
582.733 13
582.739 41
582.745 -13
582.751 92
582.757 180
582.763 35
582.770 0
582.776 24
582.782 -21
582.788 59
582.794 23
582.800 -21
582.806 -10
582.813 110
582.819 -37
582.825 31
582.831 71
582.837 -5
582.843 10
582.850 11
582.856 -47
582.862 65
582.868 97
582.874 -25
582.880 -37
582.886 70
582.893 -29
582.899 2
582.905 117
582.911 6
582.917 48
582.923 98
582.930 -23
582.936 64
582.942 60
582.948 2
582.954 33
582.960 -5
582.966 -44
582.973 44
582.979 109
582.985 59
582.991 124
582.997 85
583.003 -18
583.010 7
583.016 125
583.022 -11
583.028 18
583.034 117
583.040 41
583.046 57
583.053 111
583.059 4
583.065 14
583.071 92
583.077 20
583.083 79
583.090 79
583.096 67
583.102 101
583.108 99
583.114 -1
583.120 58
583.126 151
583.133 15
583.139 79
583.145 250
583.151 53
583.157 46
583.163 151
583.170 93
583.176 165
583.182 83
583.188 38
583.194 121
583.200 185
583.206 64
583.213 109
583.219 99
583.225 59
583.231 153
583.237 139
583.243 31
583.250 149
583.256 116
583.262 25
583.268 138
583.274 229
583.280 320
583.286 448
583.293 470
583.299 452
583.305 649
583.311 842
583.317 856
583.323 885
583.330 827
583.336 659
583.342 563
583.348 490
583.354 345
583.360 515
583.367 435
583.373 181
583.379 191
583.385 283
583.391 202
583.397 374
583.403 335
583.410 155
583.416 97
583.422 131
583.428 121
583.434 340
583.440 402
583.447 210
583.453 218
583.459 233
583.465 149
583.471 151
583.477 129
583.483 92
583.490 95
583.496 116
583.502 -5
583.508 77
583.514 66
583.520 28
583.527 53
583.533 36
583.539 -39
583.545 20
583.551 67
583.557 -33
583.564 29
583.570 31
583.576 -39
583.582 14
583.588 93
583.594 -27
583.600 38
583.607 63
583.613 7
583.619 22
583.625 40
583.631 -69
583.637 53
583.644 146
583.650 71
583.656 213
583.662 198
583.668 43
583.674 28
583.680 30
583.687 -38
583.693 12
583.699 63
583.705 -97
583.711 4
583.717 82
583.724 9
583.730 30
583.736 60
583.742 -43
583.748 -14
583.754 29
583.761 -84
583.767 32
583.773 72
583.779 17
583.785 47
583.791 51
583.797 -57
583.804 -3
583.810 42
583.816 0
583.822 52
583.828 108
583.834 36
583.841 50
583.847 46
583.853 -49
583.859 33
583.865 85
583.871 -63
583.878 -2
583.884 98
583.890 -7
583.896 38
583.902 59
583.908 -69
583.914 54
583.921 75
583.927 -14
583.933 69
583.939 88
583.945 -28
583.951 -17
583.958 64
583.964 -13
583.970 34
583.976 128
583.982 18
583.988 -34
583.995 71
584.001 -52
584.007 -63
584.013 37
584.019 -58
584.025 -46
584.031 123
584.038 23
584.044 97
584.050 148
584.056 30
584.062 50
584.068 115
584.075 48
584.081 135
584.087 177
584.093 91
584.099 109
584.105 137
584.112 114
584.118 125
584.124 139
584.130 28
584.136 69
584.142 132
584.149 -46
584.155 123
584.161 190
584.167 86
584.173 101
584.179 175
584.185 -28
584.192 47
584.198 206
584.204 136
584.210 167
584.216 213
584.222 125
584.229 198
584.235 187
584.241 112
584.247 139
584.253 175
584.259 90
584.266 185
584.272 272
584.278 157
584.284 106
584.290 185
584.296 203
584.303 248
584.309 310
584.315 306
584.321 415
584.327 509
584.333 334
584.339 379
584.346 458
584.352 378
584.358 379
584.364 365
584.370 322
584.376 439
584.383 546
584.389 375
584.395 280
584.401 306
584.407 293
584.413 259
584.420 343
584.426 291
584.432 319
584.438 282
584.444 150
584.450 166
584.457 158
584.463 134
584.469 88
584.475 188
584.481 95
584.487 87
584.494 92
584.500 72
584.506 107
584.512 135
584.518 44
584.524 31
584.530 60
584.537 -31
584.543 27
584.549 95
584.555 -43
584.561 59
584.567 76
584.574 -18
584.580 75
584.586 78
584.592 -2
584.598 46
584.604 130
584.611 -1
584.617 88
584.623 148
584.629 -22
584.635 25
584.641 97
584.648 13
584.654 52
584.660 101
584.666 11
584.672 36
584.678 34
584.685 -24
584.691 3
584.697 86
584.703 -49
584.709 47
584.715 84
584.722 -49
584.728 3
584.734 53
584.740 -66
584.746 36
584.752 68
584.758 -8
584.765 64
584.771 96
584.777 34
584.783 85
584.789 88
584.795 -64
584.802 46
584.808 86
584.814 73
584.820 108
584.826 102
584.832 -82
584.839 14
584.845 147
584.851 -9
584.857 70
584.863 87
584.869 5
584.876 -2
584.882 36
584.888 -8
584.894 55
584.900 74
584.906 -30
584.913 79
584.919 63
584.925 -18
584.931 35
584.937 114
584.943 0
584.950 27
584.956 90
584.962 -43
584.968 -13
584.974 81
584.980 -53
584.987 8
584.993 23
584.999 -4
585.005 36
585.011 76
585.017 -78
585.024 -17
585.030 78
585.036 -12
585.042 -1
585.048 16
585.054 -68
585.061 36
585.067 67
585.073 -58
585.079 72
585.085 107
585.091 27
585.097 16
585.104 60
585.110 54
585.116 149
585.122 161
585.128 102
585.134 78
585.141 152
585.147 104
585.153 96
585.159 89
585.165 14
585.171 80
585.178 90
585.184 -36
585.190 -3
585.196 105
585.202 -45
585.208 57
585.215 64
585.221 -92
585.227 -12
585.233 5
585.239 -78
585.245 42
585.252 152
585.258 80
585.264 116
585.270 143
585.276 42
585.282 33
585.289 136
585.295 102
585.301 287
585.307 273
585.313 241
585.319 287
585.326 219
585.332 208
585.338 290
585.344 354
585.350 210
585.356 208
585.363 238
585.369 163
585.375 330
585.381 330
585.387 161
585.393 212
585.400 230
585.406 139
585.412 225
585.418 301
585.424 136
585.430 149
585.437 188
585.443 127
585.449 66
585.455 72
585.461 104
585.467 167
585.474 163
585.480 58
585.486 47
585.492 88
585.498 53
585.504 152
585.511 170
585.517 19
585.523 121
585.529 150
585.535 -2
585.541 112
585.548 186
585.554 45
585.560 114
585.566 105
585.572 -65
585.578 69
585.585 50
585.591 2
585.597 66
585.603 90
585.609 -29
585.615 24
585.622 96
585.628 -13
585.634 26
585.640 28
585.646 -47
585.652 0
585.659 21
585.665 -48
585.671 -31
585.677 51
585.683 -61
585.689 22
585.696 45
585.702 5
585.708 22
585.714 25
585.720 -90
585.726 -33
585.733 25
585.739 -16
585.745 30
585.751 74
585.757 -74
585.763 42
585.770 103
585.776 -9
585.782 -18
585.788 26
585.794 -45
585.800 -5
585.807 126
585.813 -34
585.819 22
585.825 37
585.831 -26
585.837 23
585.844 63
585.850 -33
585.856 34
585.862 49
585.868 -32
585.874 -8
585.881 -17
585.887 -75
585.893 37
585.899 24
585.905 6
585.912 3
585.918 48
585.924 -61
585.930 34
585.936 117
585.942 -53
585.949 11
585.955 63
585.961 -92
585.967 -26
585.973 9
585.979 41
585.986 172
585.992 180
585.998 18
586.004 10
586.010 44
586.016 -22
586.023 22
586.029 6
586.035 66
586.041 99
586.047 128
586.053 87
586.060 129
586.066 141
586.072 22
586.078 117
586.084 210
586.090 202
586.097 244
586.103 140
586.109 32
586.115 176
586.121 207
586.127 163
586.134 88
586.140 74
586.146 -23
586.152 73
586.158 125
586.164 6
586.171 2
586.177 94
586.183 -63
586.189 -29
586.195 -9
586.201 -44
586.208 33
586.214 140
586.220 96
586.226 163
586.232 174
586.238 109
586.245 79
586.251 122
586.257 70
586.263 70
586.269 136
586.276 103
586.282 223
586.288 201
586.294 108
586.300 187
586.306 290
586.313 252
586.319 328
586.325 191
586.331 247
586.337 239
586.343 194
586.350 82
586.356 184
586.362 309
586.368 242
586.374 196
586.380 367
586.387 227
586.393 285
586.399 250
586.405 248
586.411 184
586.417 216
586.424 215
586.430 314
586.436 275
586.442 199
586.448 252
586.454 258
586.461 143
586.467 186
586.473 257
586.479 140
586.485 195
586.492 193
586.498 187
586.504 213
586.510 186
586.516 49
586.522 60
586.529 61
586.535 -57
586.541 -13
586.547 119
586.553 48
586.559 139
586.566 171
586.572 62
586.578 116
586.584 178
586.590 -24
586.596 17
586.603 104
586.609 0
586.615 5
586.621 76
586.627 -7
586.633 -5
586.640 51
586.646 -40
586.652 -2
586.658 119
586.664 15
586.671 41
586.677 56
586.683 -10
586.689 -41
586.695 40
586.701 -56
586.708 88
586.714 106
586.720 -81
586.726 -7
586.732 93
586.738 24
586.745 42
586.751 86
586.757 -54
586.763 -15
586.769 71
586.775 23
586.782 41
586.788 93
586.794 19
586.800 24
586.806 -17
586.813 -111
586.819 12
586.825 45
586.831 -30
586.837 36
586.843 35
586.850 7
586.856 138
586.862 120
586.868 -19
586.874 2
586.880 84
586.887 -35
586.893 36
586.899 75
586.905 -54
586.911 12
586.917 12
586.924 -49
586.930 70
586.936 33
586.942 -46
586.948 -18
586.955 -4
586.961 -46
586.967 55
586.973 33
586.979 -89
586.985 -30
586.992 5
586.998 -32
587.004 35
587.010 99
587.016 -13
587.022 70
587.029 107
587.035 16
587.041 46
587.047 65
587.053 -38
587.059 81
587.066 90
587.072 -39
587.078 23
587.084 66
587.090 57
587.097 126
587.103 124
587.109 6
587.115 68
587.121 102
587.127 -29
587.134 121
587.140 181
587.146 79
587.152 192
587.158 162
587.164 46
587.171 65
587.177 132
587.183 -4
587.189 69
587.195 79
587.202 15
587.208 62
587.214 124
587.220 68
587.226 93
587.232 81
587.239 118
587.245 173
587.251 191
587.257 114
587.263 169
587.269 88
587.276 23
587.282 83
587.288 148
587.294 98
587.300 162
587.307 215
587.313 47
587.319 118
587.325 206
587.331 108
587.337 367
587.344 683
587.350 712
587.356 1013
587.362 1273
587.368 1573
587.374 1932
587.381 2410
587.387 2625
587.393 3130
587.399 3212
587.405 2721
587.412 2264
587.418 1778
587.424 1513
587.430 1375
587.436 1045
587.442 882
587.449 718
587.455 760
587.461 592
587.467 568
587.473 550
587.479 500
587.486 567
587.492 565
587.498 446
587.504 516
587.510 451
587.517 275
587.523 316
587.529 376
587.535 298
587.541 292
587.547 161
587.554 -7
587.560 35
587.566 77
587.572 40
587.578 100
587.584 160
587.591 149
587.597 106
587.603 174
587.609 48
587.615 68
587.622 62
587.628 -9
587.634 59
587.640 34
587.646 -62
587.652 53
587.659 98
587.665 18
587.671 115
587.677 153
587.683 13
587.689 74
587.696 119
587.702 -26
587.708 4
587.714 83
587.720 17
587.727 78
587.733 101
587.739 10
587.745 125
587.751 141
587.757 12
587.764 65
587.770 91
587.776 5
587.782 63
587.788 101
587.795 -12
587.801 12
587.807 58
587.813 -11
587.819 69
587.825 130
587.832 83
587.838 124
587.844 61
587.850 -42
587.856 47
587.862 133
587.869 -45
587.875 14
587.881 20
587.887 -71
587.893 32
587.900 38
587.906 20
587.912 76
587.918 81
587.924 16
587.930 119
587.937 47
587.943 -67
587.949 -2
587.955 62
587.961 24
587.968 25
587.974 107
587.980 -11
587.986 48
587.992 78
587.998 -41
588.005 61
588.011 95
588.017 -60
588.023 32
588.029 22
588.036 -23
588.042 123
588.048 133
588.054 -19
588.060 117
588.066 204
588.073 165
588.079 241
588.085 335
588.091 244
588.097 323
588.104 356
588.110 253
588.116 274
588.122 291
588.128 166
588.134 154
588.141 184
588.147 66
588.153 247
588.159 278
588.165 182
588.171 207
588.178 119
588.184 127
588.190 190
588.196 178
588.202 38
588.209 64
588.215 90
588.221 13
588.227 125
588.233 115
588.239 30
588.246 81
588.252 137
588.258 147
588.264 238
588.270 198
588.277 138
588.283 214
588.289 357
588.295 338
588.301 246
588.307 233
588.314 122
588.320 315
588.326 443
588.332 315
588.338 239
588.345 264
588.351 360
588.357 609
588.363 653
588.369 724
588.375 1021
588.382 1128
588.388 933
588.394 1036
588.400 1209
588.406 1141
588.413 1083
588.419 1099
588.425 894
588.431 1021
588.437 850
588.443 546
588.450 482
588.456 393
588.462 255
588.468 293
588.474 364
588.481 384
588.487 461
588.493 525
588.499 336
588.505 293
588.511 291
588.518 219
588.524 283
588.530 333
588.536 147
588.542 225
588.549 242
588.555 114
588.561 211
588.567 220
588.573 63
588.579 140
588.586 176
588.592 10
588.598 87
588.604 189
588.610 -22
588.617 51
588.623 68
588.629 -17
588.635 75
588.641 118
588.648 26
588.654 14
588.660 61
588.666 -1
588.672 55
588.678 136
588.685 -20
588.691 25
588.697 101
588.703 15
588.709 38
588.716 37
588.722 -9
588.728 -5
588.734 43
588.740 -21
588.746 20
588.753 56
588.759 -22
588.765 -16
588.771 61
588.777 -67
588.784 4
588.790 47
588.796 5
588.802 24
588.808 37
588.814 -22
588.821 4
588.827 44
588.833 -32
588.839 -5
588.845 73
588.852 -77
588.858 11
588.864 27
588.870 -63
588.876 -50
588.882 38
588.889 -63
588.895 77
588.901 73
588.907 -25
588.913 -4
588.920 39
588.926 8
588.932 9
588.938 45
588.944 -30
588.951 -31
588.957 25
588.963 -23
588.969 3
588.975 49
588.981 -9
588.988 5
588.994 42
589.000 -14
589.006 16
589.012 30
589.019 -38
589.025 38
589.031 109
589.037 -85
589.043 12
589.049 173
589.056 11
589.062 40
589.068 117
589.074 59
589.080 118
589.087 74
589.093 0
589.099 -11
589.105 107
589.111 74
589.118 109
589.124 79
589.130 -22
589.136 0
589.142 84
589.148 20
589.155 62
589.161 42
589.167 13
589.173 76
589.179 108
589.186 92
589.192 167
589.198 162
589.204 -14
589.210 126
589.217 139
589.223 62
589.229 21
589.235 49
589.241 -31
589.247 139
589.254 307
589.260 231
589.266 226
589.272 176
589.278 43
589.285 105
589.291 180
589.297 158
589.303 198
589.309 201
589.315 92
589.322 208
589.328 316
589.334 317
589.340 249
589.346 262
589.353 147
589.359 128
589.365 154
589.371 239
589.377 447
589.384 511
589.390 408
589.396 500
589.402 621
589.408 441
589.414 411
589.421 436
589.427 360
589.433 679
589.439 680
589.445 535
589.452 587
589.458 499
589.464 265
589.470 277
589.476 370
589.483 231
589.489 251
589.495 267
589.501 233
589.507 255
589.513 281
589.520 316
589.526 440
589.532 356
589.538 310
589.544 264
589.551 301
589.557 263
589.563 341
589.569 296
589.575 148
589.582 157
589.588 185
589.594 126
589.600 98
589.606 88
589.612 -44
589.619 51
589.625 98
589.631 -31
589.637 -9
589.643 5
589.650 -4
589.656 61
589.662 86
589.668 -6
589.674 52
589.681 -16
589.687 -62
589.693 21
589.699 43
589.705 -62
589.712 33
589.718 16
589.724 15
589.730 89
589.736 143
589.742 53
589.749 67
589.755 127
589.761 -9
589.767 21
589.773 49
589.780 -48
589.786 93
589.792 65
589.798 -44
589.804 14
589.811 55
589.817 -78
589.823 36
589.829 125
589.835 17
589.841 77
589.848 32
589.854 -19
589.860 40
589.866 115
589.872 -23
589.879 31
589.885 32
589.891 -41
589.897 19
589.903 30
589.910 -67
589.916 24
589.922 43
589.928 -14
589.934 -33
589.941 63
589.947 -14
589.953 21
589.959 59
589.965 -102
589.971 -54
589.978 3
589.984 12
589.990 166
589.996 164
590.002 94
590.009 -2
590.015 21
590.021 -9
590.027 61
590.033 41
590.040 -90
590.046 30
590.052 83
590.058 19
590.064 93
590.071 92
590.077 65
590.083 122
590.089 205
590.095 197
590.101 447
590.108 564
590.114 578
590.120 603
590.126 568
590.132 467
590.139 475
590.145 483
590.151 240
590.157 239
590.163 266
590.170 133
590.176 223
590.182 232
590.188 45
590.194 97
590.201 202
590.207 85
590.213 135
590.219 150
590.225 82
590.231 95
590.238 225
590.244 149
590.250 197
590.256 264
590.262 138
590.269 113
590.275 143
590.281 127
590.287 220
590.293 259
590.300 113
590.306 123
590.312 157
590.318 93
590.324 151
590.331 267
590.337 244
590.343 354
590.349 282
590.355 82
590.362 157
590.368 244
590.374 92
590.380 134
590.386 125
590.392 14
590.399 111
590.405 223
590.411 276
590.417 313
590.423 297
590.430 247
590.436 342
590.442 265
590.448 154
590.454 256
590.461 345
590.467 231
590.473 178
590.479 234
590.485 135
590.492 247
590.498 356
590.504 299
590.510 378
590.516 281
590.523 103
590.529 231
590.535 288
590.541 63
590.547 143
590.554 189
590.560 79
590.566 246
590.572 171
590.578 118
590.584 212
590.591 245
590.597 120
590.603 173
590.609 168
590.615 76
590.622 59
590.628 124
590.634 82
590.640 86
590.646 149
590.653 178
590.659 150
590.665 159
590.671 79
590.677 6
590.684 5
590.690 29
590.696 52
590.702 113
590.708 -31
590.715 16
590.721 40
590.727 7
590.733 -30
590.739 -7
590.746 -3
590.752 15
590.758 82
590.764 -16
590.770 59
590.776 110
590.783 -59
590.789 8
590.795 33
590.801 -85
590.807 2
590.814 48
590.820 -78
590.826 3
590.832 36
590.838 -64
590.845 -24
590.851 56
590.857 -52
590.863 80
590.869 106
590.876 -22
590.882 -1
590.888 40
590.894 -68
590.900 -8
590.907 64
590.913 1
590.919 32
590.925 78
590.931 -11
590.938 70
590.944 176
590.950 62
590.956 115
590.962 111
590.969 6
590.975 62
590.981 12
590.987 -30
590.993 26
591.000 139
591.006 17
591.012 26
591.018 55
591.024 21
591.030 4
591.037 30
591.043 -11
591.049 102
591.055 110
591.061 -7
591.068 3
591.074 33
591.080 -36
591.086 67
591.092 103
591.099 49
591.105 267
591.111 384
591.117 320
591.123 364
591.130 308
591.136 178
591.142 296
591.148 326
591.154 175
591.161 128
591.167 56
591.173 9
591.179 222
591.185 211
591.192 113
591.198 156
591.204 145
591.210 49
591.216 106
591.223 111
591.229 -1
591.235 101
591.241 240
591.247 122
591.254 186
591.260 144
591.266 45
591.272 95
591.278 127
591.285 121
591.291 213
591.297 251
591.303 57
591.309 104
591.316 176
591.322 134
591.328 147
591.334 240
591.340 105
591.347 177
591.353 212
591.359 211
591.365 357
591.371 390
591.377 274
591.384 260
591.390 241
591.396 169
591.402 252
591.408 260
591.415 227
591.421 236
591.427 232
591.433 134
591.439 114
591.446 231
591.452 199
591.458 233
591.464 283
591.470 144
591.477 191
591.483 189
591.489 72
591.495 139
591.501 123
591.508 147
591.514 289
591.520 261
591.526 120
591.532 62
591.539 156
591.545 82
591.551 81
591.557 88
591.563 7
591.570 66
591.576 130
591.582 87
591.588 115
591.594 119
591.601 71
591.607 116
591.613 123
591.619 36
591.625 151
591.632 167
591.638 82
591.644 55
591.650 79
591.656 -63
591.663 43
591.669 99
591.675 -21
591.681 1
591.687 60
591.694 -19
591.700 12
591.706 56
591.712 11
591.718 -24
591.725 -16
591.731 -20
591.737 61
591.743 68
591.749 -30
591.756 0
591.762 53
591.768 2
591.774 60
591.780 77
591.787 13
591.793 99
591.799 119
591.805 -71
591.811 74
591.818 89
591.824 3
591.830 23
591.836 112
591.842 17
591.849 24
591.855 92
591.861 -1
591.867 53
591.873 14
591.880 -42
591.886 25
591.892 34
591.898 19
591.904 92
591.911 95
591.917 18
591.923 42
591.929 55
591.935 -2
591.942 36
591.948 91
591.954 -21
591.960 21
591.966 39
591.973 7
591.979 27
591.985 21
591.991 -95
591.997 35
592.004 92
592.010 58
592.016 54
592.022 117
592.028 70
592.035 115
592.041 85
592.047 -14
592.053 -8
592.059 10
592.066 35
592.072 67
592.078 125
592.084 0
592.090 39
592.097 128
592.103 43
592.109 98
592.115 194
592.121 77
592.128 92
592.134 116
592.140 39
592.146 126
592.152 148
592.159 139
592.165 216
592.171 235
592.177 62
592.183 142
592.190 128
592.196 29
592.202 38
592.208 151
592.214 23
592.221 5
592.227 36
592.233 28
592.239 74
592.245 131
592.252 25
592.258 69
592.264 112
592.270 57
592.276 60
592.283 149
592.289 80
592.295 108
592.301 197
592.308 110
592.314 267
592.320 408
592.326 283
592.332 235
592.339 79
592.345 91
592.351 192
592.357 196
592.363 125
592.370 184
592.376 212
592.382 160
592.388 219
592.394 310
592.401 220
592.407 233
592.413 306
592.419 182
592.425 216
592.432 364
592.438 192
592.444 274
592.450 301
592.456 121
592.463 132
592.469 50
592.475 32
592.481 156
592.487 225
592.494 70
592.500 71
592.506 65
592.512 -13
592.518 111
592.525 111
592.531 38
592.537 115
592.543 139
592.549 46
592.556 66
592.562 51
592.568 -55
592.574 -19
592.580 70
592.587 -11
592.593 36
592.599 66
592.605 -6
592.611 33
592.618 99
592.624 32
592.630 114
592.636 36
592.642 21
592.649 53
592.655 59
592.661 -17
592.667 -11
592.674 23
592.680 -5
592.686 56
592.692 89
592.698 -18
592.705 75
592.711 64
592.717 -24
592.723 -14
592.729 12
592.736 -27
592.742 51
592.748 130
592.754 -39
592.760 106
592.767 153
592.773 34
592.779 128
592.785 100
592.791 -58
592.798 26
592.804 59
592.810 6
592.816 47
592.822 84
592.829 0
592.835 19
592.841 48
592.847 -104
592.853 13
592.860 77
592.866 5
592.872 56
592.878 159
592.884 1
592.891 102
592.897 113
592.903 61
592.909 61
592.916 81
592.922 -72
592.928 20
592.934 85
592.940 -22
592.947 44
592.953 76
592.959 -93
592.965 15
592.971 9
592.978 -56
592.984 -24
592.990 56
592.996 17
593.002 55
593.009 81
593.015 11
593.021 54
593.027 53
593.033 -12
593.040 39
593.046 81
593.052 -22
593.058 76
593.064 147
593.071 77
593.077 85
593.083 80
593.089 -23
593.095 -12
593.102 56
593.108 52
593.114 86
593.120 56
593.127 -53
593.133 66
593.139 116
593.145 -69
593.151 22
593.158 42
593.164 -75
593.170 6
593.176 73
593.182 -12
593.189 7
593.195 32
593.201 15
593.207 34
593.213 109
593.220 -54
593.226 20
593.232 53
593.238 9
593.244 73
593.251 135
593.257 18
593.263 110
593.269 211
593.275 92
593.282 118
593.288 178
593.294 120
593.300 237
593.307 246
593.313 105
593.319 243
593.325 185
593.331 77
593.338 128
593.344 186
593.350 46
593.356 164
593.362 259
593.369 139
593.375 149
593.381 339
593.387 258
593.393 261
593.400 281
593.406 114
593.412 153
593.418 190
593.424 101
593.431 69
593.437 103
593.443 57
593.449 162
593.456 102
593.462 25
593.468 82
593.474 139
593.480 23
593.487 72
593.493 80
593.499 46
593.505 105
593.511 137
593.518 39
593.524 142
593.530 135
593.536 16
593.542 10
593.549 73
593.555 0
593.561 99
593.567 105
593.573 55
593.580 31
593.586 11
593.592 12
593.598 72
593.605 60
593.611 -5
593.617 12
593.623 41
593.629 -15
593.636 66
593.642 73
593.648 -56
593.654 75
593.660 84
593.667 -3
593.673 17
593.679 73
593.685 -12
593.691 31
593.698 14
593.704 -59
593.710 29
593.716 54
593.723 -50
593.729 13
593.735 64
593.741 -28
593.747 44
593.754 66
593.760 -56
593.766 -11
593.772 52
593.778 -12
593.785 54
593.791 49
593.797 -42
593.803 45
593.809 67
593.816 -16
593.822 54
593.828 89
593.834 3
593.841 64
593.847 103
593.853 -13
593.859 24
593.865 41
593.872 -28
593.878 -27
593.884 75
593.890 -6
593.896 -2
593.903 48
593.909 -21
593.915 19
593.921 93
593.927 13
593.934 84
593.940 -6
593.946 -48
593.952 51
593.959 68
593.965 -18
593.971 20
593.977 49
593.983 -31
593.990 28
593.996 65
594.002 -26
594.008 -18
594.014 13
594.021 -13
594.027 73
594.033 92
594.039 1
594.045 -24
594.052 46
594.058 -97
594.064 22
594.070 65
594.077 -64
594.083 56
594.089 24
594.095 -57
594.101 17
594.108 55
594.114 40
594.120 65
594.126 74
594.132 -20
594.139 18
594.145 75
594.151 -16
594.157 62
594.164 126
594.170 1
594.176 67
594.182 47
594.188 -20
594.195 25
594.201 195
594.207 49
594.213 57
594.219 46
594.226 39
594.232 98
594.238 144
594.244 23
594.250 107
594.257 20
594.263 -2
594.269 47
594.275 88
594.282 73
594.288 105
594.294 117
594.300 2
594.306 110
594.313 210
594.319 178
594.325 249
594.331 220
594.337 210
594.344 228
594.350 218
594.356 97
594.362 214
594.369 265
594.375 194
594.381 199
594.387 115
594.393 72
594.400 163
594.406 228
594.412 186
594.418 198
594.424 225
594.431 176
594.437 227
594.443 322
594.449 252
594.456 180
594.462 166
594.468 116
594.474 132
594.480 61
594.487 67
594.493 206
594.499 285
594.505 137
594.511 156
594.518 144
594.524 89
594.530 121
594.536 99
594.543 2
594.549 11
594.555 77
594.561 38
594.567 87
594.574 74
594.580 40
594.586 81
594.592 122
594.598 -8
594.605 31
594.611 120
594.617 10
594.623 -11
594.630 27
594.636 -68
594.642 59
594.648 80
594.654 -24
594.661 -73
594.667 83
594.673 1
594.679 90
594.685 106
594.692 -27
594.698 -17
594.704 30
594.710 -26
594.717 15
594.723 65
594.729 -33
594.735 29
594.741 37
594.748 -33
594.754 -58
594.760 0
594.766 -56
594.772 -17
594.779 -27
594.785 -44
594.791 79
594.797 38
594.804 -15
594.810 17
594.816 60
594.822 -70
594.828 -16
594.835 40
594.841 -27
594.847 81
594.853 112
594.859 56
594.866 53
594.872 94
594.878 -35
594.884 -49
594.891 -2
594.897 -20
594.903 61
594.909 24
594.915 -21
594.922 66
594.928 107
594.934 23
594.940 76
594.946 37
594.953 43
594.959 35
594.965 46
594.971 -8
594.978 47
594.984 77
594.990 -50
594.996 43
595.002 117
595.009 37
595.015 86
595.021 85
595.027 49
595.034 23
595.040 21
595.046 -72
595.052 52
595.058 101
595.065 20
595.071 0
595.077 42
595.083 8
595.089 44
595.096 16
595.102 -26
595.108 34
595.114 79
595.121 -20
595.127 26
595.133 72
595.139 -43
595.145 29
595.152 42
595.158 -74
595.164 16
595.170 132
595.177 15
595.183 5
595.189 57
595.195 -75
595.201 44
595.208 54
595.214 -37
595.220 79
595.226 89
595.232 5
595.239 38
595.245 80
595.251 29
595.257 110
595.264 120
595.270 30
595.276 160
595.282 288
595.288 20
595.295 128
595.301 235
595.307 89
595.313 156
595.320 241
595.326 78
595.332 219
595.338 299
595.344 354
595.351 565
595.357 723
595.363 489
595.369 638
595.375 1077
595.382 1170
595.388 1187
595.394 1039
595.400 829
595.407 868
595.413 834
595.419 570
595.425 548
595.431 478
595.438 371
595.444 311
595.450 227
595.456 177
595.463 223
595.469 274
595.475 59
595.481 142
595.487 169
595.494 7
595.500 -27
595.506 -12
595.512 22
595.519 146
595.525 157
595.531 27
595.537 84
595.543 103
595.550 29
595.556 142
595.562 175
595.568 9
595.575 -21
595.581 108
595.587 -36
595.593 2
595.599 171
595.606 32
595.612 100
595.618 105
595.624 -32
595.630 -9
595.637 2
595.643 -98
595.649 0
595.655 73
595.662 -11
595.668 82
595.674 65
595.680 -36
595.686 42
595.693 110
595.699 -38
595.705 9
595.711 84
595.718 24
595.724 85
595.730 92
595.736 1
595.742 33
595.749 68
595.755 -63
595.761 -17
595.767 43
595.774 -45
595.780 75
595.786 65
595.792 -66
595.798 17
595.805 56
595.811 -28
595.817 24
595.823 64
595.830 5
595.836 23
595.842 102
595.848 -76
595.854 67
595.861 58
595.867 -54
595.873 -49
595.879 68
595.886 1
595.892 19
595.898 61
595.904 -45
595.910 -2
595.917 39
595.923 -35
595.929 69
595.935 80
595.942 -54
595.948 15
595.954 76
595.960 -30
595.966 41
595.973 60
595.979 -59
595.985 37
595.991 65
595.998 -7
596.004 45
596.010 81
596.016 48
596.022 34
596.029 26
596.035 -43
596.041 -1
596.047 17
596.054 17
596.060 45
596.066 29
596.072 -91
596.078 3
596.085 72
596.091 -68
596.097 36
596.103 46
596.110 -36
596.116 73
596.122 82
596.128 -3
596.134 53
596.141 67
596.147 -42
596.153 38
596.159 70
596.166 -18
596.172 50
596.178 103
596.184 -38
596.190 -33
596.197 50
596.203 64
596.209 113
596.215 95
596.222 -81
596.228 68
596.234 176
596.240 126
596.246 117
596.253 116
596.259 46
596.265 73
596.271 230
596.278 150
596.284 201
596.290 269
596.296 149
596.302 106
596.309 169
596.315 98
596.321 136
596.327 212
596.334 197
596.340 270
596.346 395
596.352 337
596.358 391
596.365 372
596.371 262
596.377 373
596.383 518
596.390 498
596.396 590
596.402 702
596.408 618
596.414 665
596.421 611
596.427 410
596.433 418
596.439 504
596.446 407
596.452 399
596.458 380
596.464 261
596.470 198
596.477 176
596.483 117
596.489 172
596.495 174
596.502 -4
596.508 103
596.514 179
596.520 99
596.526 158
596.533 73
596.539 54
596.545 106
596.551 72
596.558 -60
596.564 19
596.570 106
596.576 25
596.583 167
596.589 126
596.595 -59
596.601 6
596.607 90
596.614 5
596.620 45
596.626 169
596.632 -6
596.639 24
596.645 16
596.651 -58
596.657 -14
596.663 -10
596.670 -36
596.676 -18
596.682 52
596.688 -57
596.695 58
596.701 73
596.707 -15
596.713 -9
596.719 12
596.726 -38
596.732 10
596.738 91
596.744 23
596.751 47
596.757 43
596.763 -56
596.769 29
596.775 122
596.782 15
596.788 30
596.794 76
596.800 -48
596.807 -19
596.813 26
596.819 -45
596.825 48
596.832 94
596.838 -43
596.844 -10
596.850 35
596.856 -35
596.863 0
596.869 97
596.875 -11
596.881 11
596.888 7
596.894 -35
596.900 26
596.906 106
596.912 -88
596.919 -7
596.925 29
596.931 -21
596.937 -16
596.944 66
596.950 -10
596.956 22
596.962 54
596.969 -116
596.975 -16
596.981 2
596.987 -76
596.993 7
597.000 67
597.006 -29
597.012 2
597.018 61
597.025 -57
597.031 51
597.037 56
597.043 0
597.049 41
597.056 75
597.062 -35
597.068 16
597.074 57
597.081 -12
597.087 39
597.093 111
597.099 1
597.106 67
597.112 45
597.118 -75
597.124 6
597.130 51
597.137 -30
597.143 -38
597.149 90
597.155 24
597.162 103
597.168 186
597.174 6
597.180 68
597.186 132
597.193 22
597.199 73
597.205 106
597.211 81
597.218 236
597.224 184
597.230 56
597.236 83
597.243 160
597.249 58
597.255 72
597.261 131
597.267 44
597.274 109
597.280 93
597.286 25
597.292 108
597.299 128
597.305 93
597.311 226
597.317 279
597.323 349
597.330 404
597.336 257
597.342 137
597.348 267
597.355 267
597.361 201
597.367 265
597.373 431
597.380 376
597.386 324
597.392 299
597.398 165
597.404 297
597.411 421
597.417 333
597.423 386
597.429 356
597.436 230
597.442 212
597.448 157
597.454 85
597.461 220
597.467 217
597.473 69
597.479 85
597.485 101
597.492 74
597.498 172
597.504 178
597.510 95
597.517 78
597.523 125
597.529 1
597.535 42
597.542 71
597.548 -66
597.554 18
597.560 34
597.566 -43
597.573 74
597.579 67
597.585 2
597.591 93
597.598 138
597.604 17
597.610 63
597.616 78
597.623 -35
597.629 -7
597.635 28
597.641 -69
597.647 43
597.654 64
597.660 -63
597.666 65
597.672 120
597.679 85
597.685 39
597.691 17
597.697 -44
597.703 31
597.710 65
597.716 -43
597.722 7
597.728 36
597.735 -32
597.741 21
597.747 52
597.753 -76
597.760 0
597.766 36
597.772 -42
597.778 -9
597.784 50
597.791 -37
597.797 61
597.803 33
597.809 -90
597.816 -25
597.822 67
597.828 -44
597.834 -11
597.841 63
597.847 -77
597.853 1
597.859 42
597.866 -10
597.872 -3
597.878 1
597.884 -45
597.890 50
597.897 98
597.903 22
597.909 12
597.915 49
597.922 23
597.928 32
597.934 32
597.940 18
597.947 47
597.953 100
597.959 8
597.965 47
597.971 103
597.978 -20
597.984 63
597.990 146
597.996 -28
598.003 10
598.009 9
598.015 -65
598.021 -19
598.028 17
598.034 -41
598.040 40
598.046 53
598.052 -25
598.059 89
598.065 122
598.071 6
598.077 26
598.084 52
598.090 -10
598.096 49
598.102 111
598.109 6
598.115 107
598.121 110
598.127 20
598.133 39
598.140 109
598.146 16
598.152 -4
598.158 145
598.165 116
598.171 191
598.177 187
598.183 30
598.190 23
598.196 88
598.202 77
598.208 124
598.215 179
598.221 33
598.227 81
598.233 109
598.239 1
598.246 40
598.252 96
598.258 40
598.264 81
598.271 175
598.277 147
598.283 260
598.289 210
598.296 114
598.302 268
598.308 305
598.314 150
598.320 258
598.327 359
598.333 316
598.339 362
598.345 379
598.352 386
598.358 531
598.364 502
598.370 257
598.377 224
598.383 363
598.389 297
598.395 407
598.402 525
598.408 496
598.414 616
598.420 761
598.426 648
598.433 566
598.439 695
598.445 836
598.451 907
598.458 708
598.464 588
598.470 539
598.476 379
598.483 166
598.489 207
598.495 315
598.501 230
598.508 314
598.514 316
598.520 114
598.526 169
598.532 321
598.539 220
598.545 224
598.551 156
598.557 82
598.564 109
598.570 140
598.576 8
598.582 61
598.589 120
598.595 41
598.601 63
598.607 78
598.614 10
598.620 -19
598.626 43
598.632 -4
598.638 22
598.645 59
598.651 -68
598.657 22
598.663 86
598.670 -3
598.676 21
598.682 110
598.688 7
598.695 -8
598.701 37
598.707 -18
598.713 -41
598.720 90
598.726 14
598.732 84
598.738 78
598.744 14
598.751 133
598.757 134
598.763 17
598.769 46
598.776 48
598.782 -2
598.788 30
598.794 99
598.801 -62
598.807 -1
598.813 36
598.819 -64
598.826 71
598.832 87
598.838 53
598.844 24
598.850 92
598.857 4
598.863 29
598.869 117
598.875 -56
598.882 33
598.888 59
598.894 -41
598.900 -27
598.907 11
598.913 -33
598.919 -10
598.925 14
598.932 -25
598.938 44
598.944 10
598.950 -52
598.957 -24
598.963 44
598.969 -5
598.975 -2
598.981 107
598.988 -32
598.994 28
599.000 98
599.006 30
599.013 53
599.019 70
599.025 -20
599.031 45
599.038 75
599.044 -5
599.050 51
599.056 66
599.063 -27
599.069 21
599.075 16
599.081 85
599.088 102
599.094 101
599.100 18
599.106 8
599.112 56
599.119 -45
599.125 14
599.131 90
599.137 1
599.144 100
599.150 103
599.156 16
599.162 23
599.169 62
599.175 12
599.181 97
599.187 120
599.194 27
599.200 13
599.206 100
599.212 88
599.219 100
599.225 130
599.231 -11
599.237 108
599.243 226
599.250 140
599.256 37
599.262 88
599.268 93
599.275 91
599.281 105
599.287 50
599.293 144
599.300 216
599.306 122
599.312 157
599.318 162
599.325 58
599.331 160
599.337 245
599.343 193
599.350 236
599.356 236
599.362 182
599.368 313
599.374 360
599.381 341
599.387 323
599.393 345
599.399 290
599.406 391
599.412 439
599.418 448
599.424 613
599.431 568
599.437 433
599.443 433
599.449 338
599.456 246
599.462 325
599.468 256
599.474 139
599.481 227
599.487 336
599.493 257
599.499 216
599.506 168
599.512 -2
599.518 149
599.524 188
599.530 94
599.537 175
599.543 205
599.549 42
599.555 116
599.562 116
599.568 30
599.574 96
599.580 88
599.587 52
599.593 142
599.599 117
599.605 -21
599.612 27
599.618 48
599.624 -11
599.630 -14
599.637 92
599.643 -15
599.649 91
599.655 63
599.662 -15
599.668 26
599.674 32
599.680 -4
599.686 -44
599.693 12
599.699 -56
599.705 -9
599.711 29
599.718 14
599.724 1
599.730 70
599.736 -17
599.743 84
599.749 16
599.755 -77
599.761 -2
599.768 20
599.774 -88
599.780 -8
599.786 49
599.793 -35
599.799 45
599.805 61
599.811 -15
599.818 36
599.824 74
599.830 -36
599.836 32
599.843 110
599.849 71
599.855 81
599.861 41
599.867 -58
599.874 16
599.880 54
599.886 -39
599.892 44
599.899 55
599.905 -2
599.911 83
599.917 51
599.924 -43
599.930 -8
599.936 21
599.942 -48
599.949 31
599.955 38
599.961 -46
599.967 15
599.974 79
599.980 15
599.986 38
599.992 15
599.999 -72
600.005 -34
600.011 57
600.017 -76
600.024 51
600.030 28
600.036 -6
600.042 103
600.049 119
600.055 74
600.061 148
600.067 80
600.073 -27
600.080 81
600.086 173
600.092 29
600.098 98
600.105 46
600.111 -47
600.117 14
600.123 74
600.130 -27
600.136 34
600.142 89
600.148 -11
600.155 70
600.161 83
600.167 -8
600.173 103
600.180 106
600.186 4
600.192 59
600.198 117
600.205 47
600.211 42
600.217 74
600.223 91
600.230 124
600.236 177
600.242 112
600.248 142
600.255 266
600.261 202
600.267 231
600.273 223
600.280 316
600.286 420
600.292 488
600.298 432
600.305 421
600.311 509
600.317 351
600.323 265
600.329 312
600.336 167
600.342 264
600.348 284
600.354 159
600.361 161
600.367 286
600.373 265
600.379 347
600.386 308
600.392 175
600.398 245
600.404 218
600.411 110
600.417 182
600.423 263
600.429 208
600.436 221
600.442 418
600.448 324
600.454 292
600.461 230
600.467 72
600.473 174
600.479 318
600.486 238
600.492 283
600.498 268
600.504 126
600.511 111
600.517 114
600.523 -1
600.529 152
600.536 250
600.542 170
600.548 151
600.554 88
600.561 -31
600.567 39
600.573 76
600.579 -51
600.586 31
600.592 93
600.598 25
600.604 60
600.611 52
600.617 -9
600.623 105
600.629 48
600.636 21
600.642 76
600.648 127
600.654 16
600.660 83
600.667 193
600.673 107
600.679 54
600.685 63
600.692 13
600.698 29
600.704 60
600.710 -39
600.717 91
600.723 87
600.729 40
600.735 68
600.742 54
600.748 -5
600.754 30
600.760 102
600.767 22
600.773 73
600.779 169
600.785 110
600.792 181
600.798 116
600.804 -14
600.810 -8
600.817 29
600.823 -36
600.829 41
600.835 125
600.842 -16
600.848 32
600.854 112
600.860 -42
600.867 65
600.873 52
600.879 17
600.885 101
600.892 94
600.898 40
600.904 58
600.910 72
600.917 -56
600.923 -19
600.929 20
600.935 -87
600.942 64
600.948 102
600.954 -13
600.960 46
600.967 105
600.973 -52
600.979 22
600.985 93
600.992 -2
600.998 32
601.004 63
601.010 -35
601.017 39
601.023 74
601.029 2
601.035 112
601.042 178
601.048 48
601.054 81
601.060 134
601.067 23
601.073 19
601.079 65
601.085 76
601.092 183
601.098 59
601.104 -41
601.110 -14
601.117 82
601.123 -47
601.129 33
601.135 86
601.142 -39
601.148 78
601.154 86
601.160 -27
601.167 32
601.173 133
601.179 12
601.185 38
601.192 57
601.198 12
601.204 57
601.210 54
601.217 -16
601.223 54
601.229 71
601.235 -49
601.242 60
601.248 96
601.254 5
601.260 177
601.267 76
601.273 48
601.279 147
601.285 270
601.292 217
601.298 326
601.304 309
601.310 253
601.317 233
601.323 282
601.329 88
601.335 185
601.342 254
601.348 145
601.354 222
601.360 252
601.367 222
601.373 180
601.379 161
601.385 69
601.391 280
601.398 243
601.404 85
601.410 116
601.416 210
601.423 187
601.429 209
601.435 173
601.441 7
601.448 72
601.454 289
601.460 247
601.467 221
601.473 198
601.479 164
601.485 167
601.492 167
601.498 115
601.504 320
601.510 327
601.517 184
601.523 209
601.529 266
601.535 85
601.542 88
601.548 153
601.554 53
601.560 197
601.567 266
601.573 149
601.579 131
601.585 40
601.592 -70
601.598 -10
601.604 76
601.610 -18
601.617 85
601.623 104
601.629 6
601.635 64
601.642 55
601.648 -8
601.654 18
601.660 4
601.667 -46
601.673 -1
601.679 76
601.685 -26
601.692 5
601.698 33
601.704 -82
601.710 30
601.717 72
601.723 5
601.729 15
601.735 66
601.742 -65
601.748 -4
601.754 29
601.760 -32
601.767 4
601.773 43
601.779 -17
601.785 3
601.792 109
601.798 -10
601.804 9
601.810 26
601.817 -66
601.823 -5
601.829 65
601.835 -15
601.842 49
601.848 90
601.854 -33
601.860 1
601.867 61
601.873 -52
601.879 19
601.885 117
601.892 15
601.898 94
601.904 109
601.910 -4
601.917 -1
601.923 -4
601.929 -74
601.935 30
601.942 20
601.948 10
601.954 78
601.960 198
601.967 13
601.973 56
601.979 83
601.985 -54
601.992 42
601.998 36
602.004 -35
602.010 59
602.017 69
602.023 23
602.029 44
602.035 49
602.042 28
602.048 66
602.054 94
602.060 -47
602.067 -7
602.073 55
602.079 -87
602.085 13
602.092 112
602.098 -35
602.104 62
602.110 131
602.117 -12
602.123 26
602.129 100
602.135 49
602.142 -8
602.148 47
602.154 -44
602.160 10
602.167 101
602.173 4
602.179 95
602.185 89
602.192 -27
602.198 32
602.204 96
602.211 23
602.217 97
602.223 149
602.229 2
602.236 14
602.242 133
602.248 46
602.254 108
602.261 138
602.267 134
602.273 128
602.279 118
602.286 60
602.292 146
602.298 142
602.304 23
602.311 115
602.317 164
602.323 150
602.329 170
602.336 249
602.342 182
602.348 275
602.354 389
602.361 289
602.367 194
602.373 194
602.379 135
602.386 256
602.392 304
602.398 144
602.404 192
602.411 181
602.417 125
602.423 194
602.429 316
602.436 212
602.442 200
602.448 149
602.454 86
602.461 49
602.467 219
602.473 175
602.479 273
602.486 307
602.492 180
602.498 107
602.504 137
602.511 280
602.517 378
602.523 251
602.530 107
602.536 94
602.542 150
602.548 9
602.555 52
602.561 60
602.567 14
602.573 86
602.580 103
602.586 10
602.592 46
602.598 44
602.605 29
602.611 139
602.617 161
602.623 68
602.630 85
602.636 72
602.642 -20
602.648 20
602.655 76
602.661 -48
602.667 -27
602.673 35
602.680 -16
602.686 14
602.692 74
602.698 -47
602.705 -7
602.711 17
602.717 -64
602.723 61
602.730 135
602.736 48
602.742 15
602.748 60
602.755 -13
602.761 5
602.767 10
602.774 -45
602.780 57
602.786 74
602.792 -30
602.799 -10
602.805 45
602.811 -62
602.817 -27
602.824 -4
602.830 -76
602.836 -27
602.842 85
602.849 -37
602.855 -27
602.861 6
602.867 -25
602.874 -24
602.880 47
602.886 -25
602.892 -6
602.899 54
602.905 -27
602.911 -47
602.917 -36
602.924 -80
602.930 -38
602.936 39
602.942 -39
602.949 -25
602.955 68
602.961 9
602.967 45
602.974 96
602.980 -1
602.986 16
602.993 47
602.999 -33
603.005 -13
603.011 13
603.018 36
603.024 155
603.030 113
603.036 22
603.043 10
603.049 8
603.055 -54
603.061 2
603.068 80
603.074 4
603.080 36
603.086 102
603.093 48
603.099 93
603.105 115
603.111 19
603.118 60
603.124 64
603.130 -15
603.136 54
603.143 131
603.149 140
603.155 144
603.162 79
603.168 -16
603.174 48
603.180 104
603.187 34
603.193 36
603.199 26
603.205 -46
603.212 48
603.218 161
603.224 102
603.230 87
603.237 81
603.243 -5
603.249 135
603.255 195
603.262 39
603.268 129
603.274 181
603.280 200
603.287 188
603.293 236
603.299 165
603.305 252
603.312 316
603.318 197
603.324 205
603.331 296
603.337 222
603.343 187
603.349 155
603.356 190
603.362 243
603.368 205
603.374 128
603.381 164
603.387 182
603.393 64
603.399 133
603.406 205
603.412 202
603.418 263
603.424 323
603.431 282
603.437 110
603.443 256
603.449 300
603.456 331
603.462 395
603.468 290
603.475 620
603.481 993
603.487 1259
603.493 1837
603.500 2491
603.506 3142
603.512 4099
603.518 5317
603.525 6192
603.531 6292
603.537 5816
603.543 5288
603.550 4905
603.556 4419
603.562 3483
603.568 2697
603.575 2030
603.581 1557
603.587 1377
603.593 1213
603.600 830
603.606 665
603.612 669
603.619 412
603.625 382
603.631 412
603.637 229
603.644 280
603.650 198
603.656 59
603.662 199
603.669 298
603.675 149
603.681 99
603.687 149
603.694 -8
603.700 88
603.706 97
603.712 36
603.719 75
603.725 97
603.731 11
603.737 62
603.744 115
603.750 53
603.756 82
603.763 109
603.769 19
603.775 39
603.781 90
603.788 -19
603.794 31
603.800 53
603.806 -36
603.813 -40
603.819 73
603.825 4
603.831 109
603.838 146
603.844 33
603.850 82
603.856 54
603.863 -51
603.869 4
603.875 36
603.882 -67
603.888 43
603.894 20
603.900 -12
603.907 31
603.913 -36
603.919 -80
603.925 6
603.932 34
603.938 -111
603.944 -29
603.950 -55
603.957 -32
603.963 19
603.969 42
603.975 -63
603.982 88
603.988 14
603.994 -56
604.001 -5
604.007 79
604.013 -9
604.019 19
604.026 27
604.032 13
604.038 48
604.044 181
604.051 58
604.057 73
604.063 166
604.069 100
604.076 41
604.082 160
604.088 184
604.094 241
604.101 176
604.107 29
604.113 153
604.120 250
604.126 95
604.132 57
604.138 78
604.145 -33
604.151 70
604.157 99
604.163 93
604.170 232
604.176 253
604.182 109
604.188 71
604.195 107
604.201 82
604.207 187
604.213 180
604.220 32
604.226 83
604.232 173
604.239 33
604.245 122
604.251 175
604.257 7
604.264 20
604.270 76
604.276 50
604.282 112
604.289 216
604.295 164
604.301 138
604.307 224
604.314 219
604.320 211
604.326 183
604.333 76
604.339 89
604.345 163
604.351 140
604.358 311
604.364 383
604.370 290
604.376 272
604.383 385
604.389 214
604.395 169
604.401 157
604.408 170
604.414 280
604.420 334
604.427 125
604.433 124
604.439 143
604.445 70
604.452 136
604.458 232
604.464 135
604.470 312
604.477 442
604.483 462
604.489 724
604.495 1042
604.502 1399
604.508 1664
604.514 1968
604.520 2291
604.527 2694
604.533 2970
604.539 2892
604.546 2792
604.552 2652
604.558 2055
604.564 1853
604.571 1558
604.577 1033
604.583 854
604.589 587
604.596 384
604.602 275
604.608 288
604.614 152
604.621 262
604.627 210
604.633 76
604.640 246
604.646 301
604.652 153
604.658 174
604.665 135
604.671 13
604.677 29
604.683 110
604.690 -23
604.696 -4
604.702 132
604.708 80
604.715 65
604.721 82
604.727 19
604.734 8
604.740 72
604.746 -13
604.752 23
604.759 75
604.765 -49
604.771 18
604.777 63
604.784 -79
604.790 35
604.796 21
604.803 -65
604.809 29
604.815 13
604.821 -61
604.828 -24
604.834 21
604.840 -21
604.846 77
604.853 92
604.859 36
604.865 78
604.871 31
604.878 -29
604.884 38
604.890 45
604.897 28
604.903 11
604.909 61
604.915 -79
604.922 1
604.928 47
604.934 -12
604.940 73
604.947 27
604.953 -64
604.959 -18
604.965 36
604.972 -32
604.978 3
604.984 34
604.991 18
604.997 7
605.003 100
605.009 -6
605.016 62
605.022 38
605.028 -44
605.034 -25
605.041 43
605.047 -7
605.053 30
605.060 -16
605.066 -47
605.072 12
605.078 95
605.085 9
605.091 -1
605.097 89
605.103 31
605.110 103
605.116 136
605.122 66
605.128 134
605.135 135
605.141 160
605.147 176
605.154 383
605.160 295
605.166 364
605.172 237
605.179 91
605.185 221
605.191 173
605.197 72
605.204 82
605.210 88
605.216 24
605.223 130
605.229 137
605.235 37
605.241 85
605.248 76
605.254 -14
605.260 133
605.266 117
605.273 36
605.279 70
605.285 140
605.291 71
605.298 232
605.304 210
605.310 65
605.317 168
605.323 268
605.329 163
605.335 191
605.342 228
605.348 150
605.354 139
605.360 260
605.367 289
605.373 271
605.379 244
605.386 145
605.392 211
605.398 297
605.404 207
605.411 267
605.417 440
605.423 267
605.429 283
605.436 342
605.442 172
605.448 249
605.455 315
605.461 152
605.467 109
605.473 193
605.480 67
605.486 212
605.492 320
605.498 268
605.505 456
605.511 595
605.517 517
605.523 630
605.530 656
605.536 754
605.542 961
605.549 1002
605.555 849
605.561 827
605.567 687
605.574 368
605.580 240
605.586 332
605.592 139
605.599 192
605.605 143
605.611 123
605.618 236
605.624 158
605.630 40
605.636 87
605.643 109
605.649 -5
605.655 122
605.661 164
605.668 89
605.674 69
605.680 100
605.687 31
605.693 73
605.699 81
605.705 -31
605.712 9
605.718 75
605.724 1
605.730 50
605.737 70
605.743 -34
605.749 -42
605.756 29
605.762 -14
605.768 67
605.774 80
605.781 -1
605.787 49
605.793 48
605.799 -55
605.806 -48
605.812 -7
605.818 -12
605.825 52
605.831 42
605.837 40
605.843 17
605.850 56
605.856 -71
605.862 -42
605.868 43
605.875 -108
605.881 32
605.887 62
605.894 4
605.900 47
605.906 96
605.912 19
605.919 21
605.925 90
605.931 -56
605.937 12
605.944 25
605.950 -8
605.956 34
605.963 28
605.969 -13
605.975 41
605.981 56
605.988 -30
605.994 5
606.000 55
606.006 -26
606.013 141
606.019 152
606.025 -1
606.032 102
606.038 112
606.044 134
606.050 232
606.057 412
606.063 457
606.069 576
606.075 695
606.082 775
606.088 1006
606.094 986
606.101 933
606.107 1225
606.113 1287
606.119 919
606.126 655
606.132 541
606.138 353
606.145 386
606.151 225
606.157 136
606.163 238
606.170 214
606.176 110
606.182 177
606.188 215
606.195 135
606.201 129
606.207 227
606.214 164
606.220 177
606.226 215
606.232 107
606.239 178
606.245 253
606.251 155
606.257 256
606.264 288
606.270 291
606.276 286
606.283 281
606.289 128
606.295 247
606.301 225
606.308 90
606.314 188
606.320 298
606.326 193
606.333 283
606.339 230
606.345 147
606.352 196
606.358 235
606.364 200
606.370 396
606.377 414
606.383 196
606.389 248
606.396 279
606.402 245
606.408 274
606.414 204
606.421 141
606.427 149
606.433 226
606.439 153
606.446 175
606.452 252
606.458 250
606.465 219
606.471 301
606.477 231
606.483 232
606.490 241
606.496 76
606.502 133
606.508 122
606.515 121
606.521 118
606.527 231
606.534 196
606.540 280
606.546 231
606.552 88
606.559 114
606.565 241
606.571 91
606.578 82
606.584 121
606.590 42
606.596 54
606.603 155
606.609 -2
606.615 67
606.621 77
606.628 -9
606.634 45
606.640 91
606.647 -38
606.653 22
606.659 128
606.665 -42
606.672 15
606.678 3
606.684 -100
606.691 -17
606.697 26
606.703 -15
606.709 -21
606.716 40
606.722 9
606.728 -2
606.734 28
606.741 5
606.747 -29
606.753 21
606.760 -58
606.766 63
606.772 120
606.778 17
606.785 -42
606.791 76
606.797 -16
606.804 8
606.810 35
606.816 -3
606.822 50
606.829 74
606.835 -85
606.841 25
606.847 -6
606.854 -33
606.860 76
606.866 106
606.873 -27
606.879 -1
606.885 65
606.891 -27
606.898 6
606.904 21
606.910 -38
606.917 37
606.923 73
606.929 -38
606.935 17
606.942 54
606.948 -77
606.954 -24
606.960 57
606.967 13
606.973 96
606.979 169
606.986 -24
606.992 -4
606.998 48
607.004 -61
607.011 -3
607.017 40
607.023 -11
607.030 46
607.036 91
607.042 -6
607.048 101
607.055 269
607.061 165
607.067 216
607.073 314
607.080 259
607.086 311
607.092 341
607.099 284
607.105 430
607.111 414
607.117 282
607.124 408
607.130 348
607.136 130
607.143 161
607.149 140
607.155 -20
607.161 69
607.168 184
607.174 59
607.180 99
607.187 183
607.193 181
607.199 168
607.205 150
607.212 3
607.218 93
607.224 162
607.230 58
607.237 99
607.243 170
607.249 174
607.256 187
607.262 137
607.268 37
607.274 136
607.281 176
607.287 160
607.293 268
607.300 337
607.306 85
607.312 124
607.318 193
607.325 68
607.331 150
607.337 225
607.344 86
607.350 98
607.356 160
607.362 154
607.369 275
607.375 288
607.381 227
607.388 309
607.394 405
607.400 310
607.406 277
607.413 276
607.419 188
607.425 158
607.431 162
607.438 106
607.444 170
607.450 238
607.457 161
607.463 128
607.469 189
607.475 39
607.482 30
607.488 116
607.494 -50
607.501 46
607.507 76
607.513 89
607.519 55
607.526 103
607.532 22
607.538 136
607.545 185
607.551 87
607.557 145
607.563 56
607.570 -95
607.576 15
607.582 104
607.589 5
607.595 24
607.601 128
607.607 55
607.614 -19
607.620 33
607.626 9
607.632 89
607.639 49
607.645 -96
607.651 -8
607.658 -18
607.664 -53
607.670 54
607.676 127
607.683 -51
607.689 3
607.695 40
607.702 -48
607.708 -17
607.714 -6
607.720 -50
607.727 9
607.733 72
607.739 -42
607.746 -22
607.752 154
607.758 15
607.764 60
607.771 229
607.777 116
607.783 123
607.790 187
607.796 151
607.802 182
607.808 198
607.815 178
607.821 253
607.827 258
607.834 199
607.840 206
607.846 214
607.852 136
607.859 156
607.865 116
607.871 57
607.878 65
607.884 90
607.890 66
607.896 62
607.903 80
607.909 -34
607.915 77
607.922 76
607.928 80
607.934 180
607.940 112
607.947 -65
607.953 13
607.959 -7
607.965 -87
607.972 -1
607.978 60
607.984 -50
607.991 41
607.997 93
608.003 -38
608.009 46
608.016 53
608.022 -53
608.028 66
608.035 127
608.041 52
608.047 57
608.053 9
608.060 -22
608.066 27
608.072 161
608.079 71
608.085 117
608.091 183
608.097 50
608.104 175
608.110 171
608.116 71
608.123 163
608.129 172
608.135 114
608.141 94
608.148 119
608.154 68
608.160 129
608.167 191
608.173 173
608.179 215
608.185 109
608.192 29
608.198 253
608.204 349
608.211 159
608.217 219
608.223 257
608.229 102
608.236 142
608.242 125
608.248 134
608.255 224
608.261 287
608.267 149
608.273 167
608.280 161
608.286 121
608.292 112
608.299 127
608.305 108
608.311 186
608.317 234
608.324 100
608.330 188
608.336 225
608.343 166
608.349 265
608.355 245
608.361 149
608.368 217
608.374 123
608.380 42
608.387 58
608.393 238
608.399 167
608.405 235
608.412 277
608.418 198
608.424 247
608.431 164
608.437 30
608.443 151
608.449 147
608.456 38
608.462 121
608.468 214
608.475 119
608.481 125
608.487 71
608.493 -28
608.500 46
608.506 83
608.512 62
608.519 131
608.525 193
608.531 51
608.537 83
608.544 148
608.550 90
608.556 120
608.563 85
608.569 34
608.575 121
608.581 118
608.588 73
608.594 95
608.600 38
608.607 -54
608.613 18
608.619 93
608.625 -43
608.632 73
608.638 67
608.644 -6
608.651 40
608.657 85
608.663 -47
608.669 22
608.676 45
608.682 -36
608.688 -6
608.695 3
608.701 -86
608.707 -8
608.714 73
608.720 -1
608.726 -7
608.732 19
608.739 -47
608.745 -13
608.751 11
608.758 -54
608.764 17
608.770 119
608.776 41
608.783 22
608.789 87
608.795 46
608.802 47
608.808 93
608.814 17
608.820 49
608.827 27
608.833 -43
608.839 6
608.846 123
608.852 23
608.858 71
608.864 127
608.871 21
608.877 48
608.883 93
608.890 62
608.896 67
608.902 88
608.908 -37
608.915 -39
608.921 37
608.927 -13
608.934 1
608.940 128
608.946 -9
608.952 53
608.959 80
608.965 -7
608.971 41
608.978 53
608.984 -15
608.990 -8
608.996 57
609.003 -26
609.009 23
609.015 56
609.022 -34
609.028 7
609.034 98
609.041 -11
609.047 6
609.053 72
609.059 -14
609.066 55
609.072 98
609.078 -80
609.085 51
609.091 73
609.097 39
609.103 33
609.110 70
609.116 -15
609.122 24
609.129 50
609.135 -44
609.141 42
609.147 60
609.154 -74
609.160 29
609.166 185
609.173 30
609.179 76
609.185 112
609.191 41
609.198 64
609.204 117
609.210 146
609.217 186
609.223 231
609.229 136
609.236 138
609.242 197
609.248 184
609.254 242
609.261 308
609.267 216
609.273 266
609.280 278
609.286 93
609.292 84
609.298 157
609.305 157
609.311 272
609.317 256
609.324 189
609.330 177
609.336 283
609.342 296
609.349 342
609.355 372
609.361 346
609.368 517
609.374 551
609.380 602
609.386 684
609.393 551
609.399 361
609.405 288
609.412 445
609.418 348
609.424 346
609.431 307
609.437 193
609.443 213
609.449 212
609.456 94
609.462 176
609.468 186
609.475 38
609.481 86
609.487 85
609.493 -71
609.500 -9
609.506 32
609.512 26
609.519 132
609.525 155
609.531 -47
609.537 15
609.544 73
609.550 -11
609.556 44
609.563 88
609.569 -25
609.575 84
609.582 111
609.588 60
609.594 80
609.600 51
609.607 -114
609.613 23
609.619 114
609.626 -5
609.632 43
609.638 46
609.644 -8
609.651 46
609.657 62
609.663 21
609.670 40
609.676 84
609.682 -35
609.689 -24
609.695 41
609.701 -15
609.707 84
609.714 123
609.720 -27
609.726 49
609.733 24
609.739 -39
609.745 17
609.751 52
609.758 -28
609.764 133
609.770 98
609.777 -22
609.783 53
609.789 120
609.795 2
609.802 33
609.808 58
609.814 -34
609.821 55
609.827 79
609.833 -11
609.840 52
609.846 112
609.852 16
609.858 20
609.865 23
609.871 -30
609.877 48
609.884 103
609.890 -32
609.896 60
609.902 32
609.909 -45
609.915 25
609.921 11
609.928 -67
609.934 17
609.940 44
609.947 -63
609.953 -24
609.959 52
609.965 -41
609.972 -13
609.978 63
609.984 -85
609.991 -26
609.997 13
610.003 -31
610.009 -25
610.016 37
610.022 -36
610.028 55
610.035 72
610.041 -5
610.047 -8
610.054 97
610.060 15
610.066 101
610.072 58
610.079 9
610.085 51
610.091 132
610.098 35
610.104 84
610.110 112
610.117 6
610.123 25
610.129 99
610.135 7
610.142 77
610.148 151
610.154 133
610.161 72
610.167 97
610.173 -52
610.179 115
610.186 169
610.192 152
610.198 252
610.205 388
610.211 357
610.217 554
610.224 750
610.230 718
610.236 835
610.242 881
610.249 740
610.255 743
610.261 700
610.268 497
610.274 545
610.280 471
610.286 314
610.293 270
610.299 282
610.305 156
610.312 267
610.318 377
610.324 259
610.331 227
610.337 195
610.343 75
610.349 176
610.356 200
610.362 198
610.368 371
610.375 429
610.381 242
610.387 231
610.394 192
610.400 84
610.406 163
610.412 212
610.419 286
610.425 375
610.431 352
610.438 161
610.444 226
610.450 215
610.456 128
610.463 189
610.469 118
610.475 63
610.482 217
610.488 281
610.494 151
610.501 191
610.507 161
610.513 58
610.519 114
610.526 93
610.532 -38
610.538 22
610.545 103
610.551 55
610.557 24
610.564 40
610.570 -26
610.576 11
610.582 99
610.589 -6
610.595 76
610.601 93
610.608 85
610.614 149
610.620 153
610.627 46
610.633 64
610.639 100
610.645 -24
610.652 50
610.658 111
610.664 -33
610.671 -3
610.677 103
610.683 -65
610.689 -43
610.696 -1
610.702 -97
610.708 12
610.715 51
610.721 19
610.727 81
610.734 57
610.740 -75
610.746 -36
610.752 62
610.759 17
610.765 84
610.771 137
610.778 100
610.784 139
610.790 109
610.797 -30
610.803 -1
610.809 92
610.815 36
610.822 73
610.828 90
610.834 -14
610.841 62
610.847 127
610.853 43
610.860 50
610.866 81
610.872 -6
610.878 29
610.885 82
610.891 65
610.897 60
610.904 68
610.910 -52
610.916 35
610.923 48
610.929 -61
610.935 -2
610.941 46
610.948 -29
610.954 72
610.960 32
610.967 -5
610.973 14
610.979 -17
610.986 4
610.992 8
610.998 65
611.004 -76
611.011 -26
611.017 7
611.023 -92
611.030 -25
611.036 57
611.042 -84
611.049 11
611.055 9
611.061 -62
611.067 1
611.074 92
611.080 -52
611.086 -19
611.093 83
611.099 -47
611.105 6
611.112 23
611.118 -69
611.124 33
611.130 70
611.137 22
611.143 68
611.149 26
611.156 -44
611.162 -4
611.168 37
611.175 -37
611.181 29
611.187 53
611.193 30
611.200 160
611.206 161
611.212 105
611.219 176
611.225 296
611.231 221
611.238 300
611.244 336
611.250 284
611.256 455
611.263 394
611.269 214
611.275 296
611.282 362
611.288 333
611.294 377
611.301 431
611.307 436
611.313 391
611.319 428
611.326 435
611.332 514
611.338 615
611.345 667
611.351 726
611.357 679
611.364 598
611.370 654
611.376 716
611.382 617
611.389 713
611.395 820
611.401 638
611.408 595
611.414 561
611.420 390
611.427 367
611.433 316
611.439 204
611.445 236
611.452 217
611.458 184
611.464 216
611.471 184
611.477 72
611.483 94
611.490 99
611.496 -29
611.502 61
611.509 203
611.515 228
611.521 214
611.527 109
611.534 25
611.540 44
611.546 97
611.553 26
611.559 -39
611.565 29
611.572 -19
611.578 91
611.584 74
611.590 -64
611.597 33
611.603 80
611.609 -77
611.616 45
611.622 97
611.628 -27
611.635 23
611.641 92
611.647 -34
611.653 8
611.660 69
611.666 -54
611.672 7
611.679 85
611.685 -44
611.691 -4
611.698 33
611.704 -15
611.710 38
611.716 60
611.723 -16
611.729 74
611.735 148
611.742 15
611.748 130
611.754 91
611.761 -4
611.767 78
611.773 51
611.780 -11
611.786 82
611.792 108
611.798 -57
611.805 -16
611.811 27
611.817 -104
611.824 45
611.830 80
611.836 48
611.843 60
611.849 68
611.855 0
611.861 0
611.868 84
611.874 -26
611.880 -28
611.887 38
611.893 -51
611.899 27
611.906 65
611.912 -32
611.918 -24
611.925 49
611.931 -66
611.937 -22
611.943 31
611.950 -52
611.956 40
611.962 56
611.969 -65
611.975 -5
611.981 -13
611.988 -98
611.994 -25
612.000 2
612.006 -90
612.013 -49
612.019 8
612.025 -35
612.032 39
612.038 70
612.044 -24
612.051 65
612.057 112
612.063 -13
612.070 9
612.076 19
612.082 -56
612.088 8
612.095 110
612.101 76
612.107 58
612.114 71
612.120 14
612.126 49
612.133 137
612.139 15
612.145 73
612.152 122
612.158 -9
612.164 17
612.170 120
612.177 -12
612.183 65
612.189 97
612.196 89
612.202 238
612.208 345
612.215 254
612.221 308
612.227 347
612.233 325
612.240 383
612.246 472
612.252 407
612.259 376
612.265 314
612.271 310
612.278 392
612.284 325
612.290 168
612.297 194
612.303 253
612.309 183
612.315 237
612.322 268
612.328 99
612.334 224
612.341 311
612.347 315
612.353 423
612.360 453
612.366 493
612.372 593
612.379 438
612.385 247
612.391 290
612.397 432
612.404 500
612.410 504
612.416 493
612.423 392
612.429 388
612.435 390
612.442 220
612.448 126
612.454 152
612.461 102
612.467 122
612.473 215
612.479 53
612.486 59
612.492 116
612.498 76
612.505 175
612.511 192
612.517 59
612.524 176
612.530 130
612.536 36
612.543 114
612.549 118
612.555 30
612.561 72
612.568 63
612.574 -45
612.580 26
612.587 104
612.593 66
612.599 59
612.606 109
612.612 -53
612.618 -12
612.625 74
612.631 49
612.637 145
612.643 128
612.650 -26
612.656 -4
612.662 56
612.669 -63
612.675 60
612.681 72
612.688 -98
612.694 -3
612.700 22
612.707 -69
612.713 -19
612.719 18
612.725 -44
612.732 -33
612.738 -4
612.744 -73
612.751 12
612.757 21
612.763 -41
612.770 17
612.776 44
612.782 11
612.789 36
612.795 63
612.801 -84
612.807 -40
612.814 -12
612.820 3
612.826 79
612.833 89
612.839 -14
612.845 28
612.852 71
612.858 -10
612.864 75
612.871 114
612.877 -8
612.883 26
612.889 109
612.896 67
612.902 119
612.908 153
612.915 -24
612.921 23
612.927 98
612.934 -18
612.940 8
612.946 57
612.953 -10
612.959 8
612.965 21
612.972 -7
612.978 34
612.984 19
612.990 -96
612.997 -56
613.003 10
613.009 -63
613.016 5
613.022 7
613.028 -51
613.035 8
613.041 37
613.047 -22
613.054 62
613.060 88
613.066 34
613.072 47
613.079 105
613.085 -21
613.091 89
613.098 96
613.104 -39
613.110 42
613.117 116
613.123 40
613.129 49
613.136 34
613.142 -62
613.148 75
613.154 100
613.161 37
613.167 40
613.173 135
613.180 92
613.186 123
613.192 107
613.199 34
613.205 109
613.211 220
613.218 65
613.224 150
613.230 203
613.237 119
613.243 188
613.249 209
613.255 64
613.262 120
613.268 161
613.274 23
613.281 170
613.287 167
613.293 74
613.300 148
613.306 344
613.312 260
613.319 290
613.325 326
613.331 100
613.338 154
613.344 302
613.350 306
613.356 320
613.363 379
613.369 373
613.375 486
613.382 336
613.388 202
613.394 312
613.401 379
613.407 330
613.413 364
613.420 276
613.426 199
613.432 176
613.439 183
613.445 118
613.451 128
613.457 144
613.464 95
613.470 175
613.476 132
613.483 109
613.489 188
613.495 215
613.502 78
613.508 198
613.514 171
613.521 34
613.527 80
613.533 141
613.540 -25
613.546 -3
613.552 28
613.558 12
613.565 9
613.571 79
613.577 13
613.584 113
613.590 131
613.596 -9
613.603 9
613.609 57
613.615 -9
613.622 8
613.628 55
613.634 -31
613.641 105
613.647 85
613.653 -8
613.659 54
613.666 99
613.672 17
613.678 36
613.685 45
613.691 -1
613.697 41
613.704 109
613.710 -24
613.716 7
613.723 69
613.729 -64
613.735 18
613.742 43
613.748 9
613.754 26
613.760 35
613.767 -14
613.773 68
613.779 89
613.786 -31
613.792 -1
613.798 60
613.805 -8
613.811 9
613.817 100
613.824 113
613.830 163
613.836 217
613.843 41
613.849 97
613.855 130
613.862 -11
613.868 2
613.874 19
613.880 -62
613.887 -46
613.893 141
613.899 24
613.906 78
613.912 102
613.918 -71
613.925 15
613.931 74
613.937 59
613.944 40
613.950 72
613.956 -21
613.963 30
613.969 58
613.975 -35
613.981 84
613.988 89
613.994 2
614.000 19
614.007 49
614.013 -40
614.019 -24
614.026 47
614.032 -61
614.038 -19
614.045 55
614.051 -78
614.057 4
614.064 29
614.070 -54
614.076 8
614.083 42
614.089 -56
614.095 63
614.101 41
614.108 -14
614.114 -26
614.120 97
614.127 35
614.133 92
614.139 56
614.146 -25
614.152 91
614.158 53
614.165 -43
614.171 91
614.177 141
614.184 16
614.190 53
614.196 145
614.203 98
614.209 101
614.215 138
614.221 1
614.228 126
614.234 80
614.240 -20
614.247 55
614.253 187
614.259 82
614.266 118
614.272 256
614.278 140
614.285 277
614.291 299
614.297 138
614.304 189
614.310 227
614.316 190
614.323 231
614.329 256
614.335 168
614.341 262
614.348 470
614.354 249
614.360 221
614.367 287
614.373 226
614.379 234
614.386 336
614.392 270
614.398 318
614.405 411
614.411 307
614.417 355
614.424 389
614.430 208
614.436 222
614.443 304
614.449 276
614.455 192
614.462 204
614.468 205
614.474 264
614.480 374
614.487 326
614.493 273
614.499 209
614.506 97
614.512 118
614.518 165
614.525 89
614.531 131
614.537 157
614.544 33
614.550 -17
614.556 47
614.563 -28
614.569 98
614.575 131
614.582 -5
614.588 9
614.594 19
614.601 -57
614.607 -12
614.613 22
614.619 -16
614.626 38
614.632 77
614.638 -15
614.645 4
614.651 52
614.657 -30
614.664 -19
614.670 66
614.676 -68
614.683 -47
614.689 26
614.695 -45
614.702 4
614.708 -5
614.714 -22
614.721 22
614.727 65
614.733 -36
614.740 38
614.746 25
614.752 1
614.758 79
614.765 91
614.771 15
614.777 -8
614.784 30
614.790 -26
614.796 36
614.803 58
614.809 -85
614.815 9
614.822 61
614.828 -36
614.834 61
614.841 86
614.847 -2
614.853 52
614.860 52
614.866 12
614.872 75
614.879 142
614.885 37
614.891 61
614.897 102
614.904 -13
614.910 -6
614.916 63
614.923 -62
614.929 -28
614.935 58
614.942 -23
614.948 82
614.954 95
614.961 6
614.967 16
614.973 101
614.980 9
614.986 50
614.992 49
614.999 -93
615.005 55
615.011 97
615.018 43
615.024 -5
615.030 -3
615.037 -68
615.043 24
615.049 47
615.055 -71
615.062 -18
615.068 57
615.074 -24
615.081 -16
615.087 68
615.093 18
615.100 -2
615.106 -9
615.112 -80
615.119 -19
615.125 -1
615.131 -49
615.138 0
615.144 165
615.150 26
615.157 62
615.163 109
615.169 -1
615.176 57
615.182 125
615.188 24
615.195 56
615.201 146
615.207 -39
615.214 22
615.220 53
615.226 -9
615.232 24
615.239 45
615.245 20
615.251 170
615.258 147
615.264 54
615.270 124
615.277 195
615.283 99
615.289 175
615.296 158
615.302 85
615.308 200
615.315 261
615.321 144
615.327 176
615.334 128
615.340 91
615.346 296
615.353 394
615.359 153
615.365 166
615.372 222
615.378 177
615.384 247
615.391 341
615.397 289
615.403 331
615.409 246
615.416 204
615.422 219
615.428 394
615.435 281
615.441 298
615.447 217
615.454 122
615.460 208
615.466 182
615.473 95
615.479 67
615.485 78
615.492 54
615.498 154
615.504 171
615.511 111
615.517 151
615.523 192
615.530 80
615.536 129
615.542 158
615.549 80
615.555 42
615.561 6
615.568 -88
615.574 12
615.580 -41
615.587 -95
615.593 10
615.599 48
615.606 19
615.612 42
615.618 75
615.624 -22
615.631 18
615.637 23
615.643 -55
615.650 -5
615.656 33
615.662 -68
615.669 7
615.675 72
615.681 -29
615.688 34
615.694 104
615.700 11
615.707 62
615.713 79
615.719 -18
615.726 61
615.732 54
615.738 -23
615.745 4
615.751 9
615.757 -10
615.764 27
615.770 29
615.776 22
615.783 72
615.789 57
615.795 -60
615.802 -22
615.808 26
615.814 -20
615.821 46
615.827 70
615.833 -40
615.839 68
615.846 91
615.852 -10
615.858 61
615.865 96
615.871 -49
615.877 -36
615.884 70
615.890 -27
615.896 7
615.903 72
615.909 -106
615.915 -4
615.922 29
615.928 -90
615.934 15
615.941 47
615.947 -101
615.953 22
615.960 90
615.966 -13
615.972 20
615.979 96
615.985 -31
615.991 38
615.998 60
616.004 -31
616.010 20
616.017 28
616.023 -46
616.029 40
616.036 74
616.042 -37
616.048 -20
616.055 83
616.061 24
616.067 108
616.074 114
616.080 21
616.086 128
616.092 133
616.099 -4
616.105 120
616.111 77
616.118 -74
616.124 56
616.130 148
616.137 33
616.143 71
616.149 99
616.156 35
616.162 50
616.168 69
616.175 -8
616.181 -5
616.187 30
616.194 1
616.200 7
616.206 103
616.213 18
616.219 91
616.225 172
616.232 104
616.238 152
616.244 201
616.251 103
616.257 254
616.263 239
616.270 179
616.276 213
616.282 168
616.289 134
616.295 119
616.301 194
616.308 127
616.314 91
616.320 134
616.327 97
616.333 237
616.339 182
616.346 144
616.352 235
616.358 311
616.365 174
616.371 152
616.377 142
616.384 146
616.390 204
616.396 223
616.403 133
616.409 191
616.415 170
616.421 120
616.428 282
616.434 374
616.440 381
616.447 435
616.453 521
616.459 301
616.466 359
616.472 417
616.478 253
616.485 250
616.491 203
616.497 80
616.504 113
616.510 206
616.516 69
616.523 112
616.529 111
616.535 37
616.542 127
616.548 118
616.554 -37
616.561 98
616.567 188
616.573 49
616.580 89
616.586 82
616.592 3
616.599 113
616.605 148
616.611 -9
616.618 13
616.624 107
616.630 -27
616.637 85
616.643 83
616.649 35
616.656 10
616.662 47
616.668 90
616.675 138
616.681 138
616.687 90
616.694 109
616.700 100
616.706 16
616.713 60
616.719 57
616.725 -80
616.732 26
616.738 41
616.744 2
616.751 99
616.757 133
616.763 29
616.770 113
616.776 82
616.782 -1
616.789 -11
616.795 53
616.801 -48
616.808 55
616.814 199
616.820 15
616.827 22
616.833 77
616.839 -34
616.846 67
616.852 75
616.858 92
616.864 165
616.871 147
616.877 10
616.883 21
616.890 56
616.896 -47
616.902 -4
616.909 50
616.915 -22
616.921 50
616.928 71
616.934 -7
616.940 11
616.947 27
616.953 -16
616.959 22
616.966 23
616.972 -37
616.978 -23
616.985 35
616.991 58
616.997 85
617.004 102
617.010 -24
617.016 -45
617.023 22
617.029 -19
617.035 30
617.042 49
617.048 -8
617.054 66
617.061 148
617.067 3
617.073 75
617.080 104
617.086 -47
617.092 -11
617.099 56
617.105 -26
617.111 84
617.118 66
617.124 36
617.130 75
617.137 104
617.143 16
617.149 58
617.156 99
617.162 50
617.168 73
617.175 12
617.181 -12
617.187 87
617.194 231
617.200 71
617.206 34
617.213 195
617.219 141
617.225 168
617.232 210
617.238 169
617.244 230
617.251 284
617.257 143
617.263 226
617.270 281
617.276 160
617.282 279
617.289 269
617.295 133
617.301 139
617.308 124
617.314 80
617.320 242
617.327 256
617.333 166
617.339 209
617.346 281
617.352 161
617.358 135
617.365 228
617.371 93
617.377 217
617.384 294
617.390 151
617.396 255
617.403 367
617.409 279
617.415 351
617.422 257
617.428 181
617.434 241
617.441 331
617.447 233
617.453 329
617.460 316
617.466 150
617.472 346
617.479 329
617.485 280
617.491 341
617.498 297
617.504 97
617.510 191
617.517 245
617.523 224
617.529 422
617.536 411
617.542 337
617.548 318
617.555 296
617.561 216
617.567 307
617.574 360
617.580 218
617.586 269
617.593 225
617.599 30
617.605 72
617.612 160
617.618 13
617.624 8
617.631 80
617.637 -9
617.643 95
617.650 88
617.656 59
617.662 36
617.669 90
617.675 -16
617.681 67
617.688 122
617.694 53
617.700 25
617.707 69
617.713 83
617.719 73
617.726 27
617.732 -11
617.738 68
617.745 6
617.751 -46
617.757 -14
617.764 76
617.770 -38
617.776 -33
617.783 23
617.789 -13
617.795 45
617.802 108
617.808 6
617.814 19
617.821 129
617.827 9
617.833 52
617.840 80
617.846 -19
617.852 82
617.859 106
617.865 -2
617.871 -2
617.878 82
617.884 -1
617.890 65
617.897 108
617.903 1
617.909 47
617.916 83
617.922 -108
617.928 -31
617.935 -1
617.941 -2
617.947 34
617.954 54
617.960 -98
617.966 -55
617.973 26
617.979 -21
617.985 12
617.992 82
617.998 -26
618.004 45
618.011 -7
618.017 -82
618.023 -35
618.030 82
618.036 2
618.042 -3
618.049 7
618.055 -37
618.061 13
618.068 97
618.074 37
618.080 40
618.087 99
618.093 -23
618.099 32
618.106 83
618.112 -61
618.118 -20
618.125 14
618.131 -98
618.137 86
618.144 120
618.150 -41
618.156 -41
618.163 20
618.169 -25
618.175 28
618.182 82
618.188 -31
618.194 -26
618.201 78
618.207 11
618.213 102
618.220 165
618.226 33
618.232 42
618.239 61
618.245 23
618.251 38
618.258 90
618.264 11
618.271 68
618.277 158
618.283 104
618.290 120
618.296 167
618.302 41
618.309 72
618.315 27
618.321 59
618.328 110
618.334 204
618.340 102
618.347 128
618.353 244
618.359 205
618.366 230
618.372 235
618.378 145
618.385 170
618.391 113
618.397 32
618.404 126
618.410 237
618.416 220
618.423 236
618.429 275
618.435 219
618.442 262
618.448 230
618.454 77
618.461 119
618.467 179
618.473 58
618.480 97
618.486 169
618.492 105
618.499 192
618.505 263
618.511 160
618.518 194
618.524 141
618.530 42
618.537 185
618.543 313
618.549 185
618.556 257
618.562 202
618.568 53
618.575 135
618.581 211
618.587 84
618.594 100
618.600 203
618.606 107
618.613 90
618.619 110
618.625 40
618.632 114
618.638 89
618.644 -35
618.651 -42
618.657 110
618.663 1
618.670 89
618.676 149
618.682 -35
618.689 30
618.695 33
618.702 -8
618.708 38
618.714 74
618.721 23
618.727 18
618.733 88
618.740 4
618.746 68
618.752 79
618.759 -34
618.765 -35
618.771 5
618.778 -57
618.784 -56
618.790 50
618.797 -18
618.803 6
618.809 -3
618.816 -93
618.822 -13
618.828 8
618.835 -77
618.841 -8
618.847 76
618.854 -71
618.860 23
618.866 89
618.873 2
618.879 54
618.885 5
618.892 -112
618.898 -30
618.904 -37
618.911 -82
618.917 13
618.923 4
618.930 -71
618.936 -46
618.942 43
618.949 -130
618.955 -57
618.961 1
618.968 -79
618.974 -4
618.980 68
618.987 -50
618.993 -8
618.999 68
619.006 -55
619.012 33
619.019 38
619.025 3
619.031 101
619.038 154
619.044 51
619.050 -15
619.057 30
619.063 -59
619.069 93
619.076 90
619.082 -28
619.088 -5
619.095 -23
619.101 -17
619.107 28
619.114 58
619.120 -37
619.126 23
619.133 49
619.139 -55
619.145 35
619.152 58
619.158 21
619.164 84
619.171 32
619.177 -39
619.183 34
619.190 166
619.196 17
619.202 30
619.209 31
619.215 -38
619.221 46
619.228 83
619.234 -18
619.240 18
619.247 93
619.253 51
619.259 112
619.266 219
619.272 97
619.279 133
619.285 205
619.291 42
619.298 155
619.304 263
619.310 230
619.317 229
619.323 175
619.329 77
619.336 262
619.342 254
619.348 101
619.355 123
619.361 214
619.367 146
619.374 180
619.380 223
619.386 141
619.393 204
619.399 291
619.405 161
619.412 210
619.418 349
619.424 315
619.431 382
619.437 369
619.443 152
619.450 201
619.456 332
619.462 165
619.469 202
619.475 177
619.481 100
619.488 185
619.494 251
619.501 117
619.507 124
619.513 165
619.520 23
619.526 66
619.532 158
619.539 78
619.545 103
619.551 158
619.558 88
619.564 160
619.570 177
619.577 34
619.583 41
619.589 96
619.596 58
619.602 83
619.608 100
619.615 5
619.621 88
619.627 61
619.634 -17
619.640 53
619.646 47
619.653 -84
619.659 18
619.665 34
619.672 -16
619.678 140
619.684 173
619.691 -11
619.697 15
619.704 67
619.710 -25
619.716 34
619.723 19
619.729 -44
619.735 32
619.742 64
619.748 -40
619.754 -16
619.761 41
619.767 -9
619.773 -43
619.780 43
619.786 -35
619.792 -11
619.799 87
619.805 -12
619.811 81
619.818 87
619.824 -61
619.830 -27
619.837 73
619.843 54
619.849 83
619.856 115
619.862 -28
619.868 77
619.875 66
619.881 -22
619.888 -13
619.894 79
619.900 -66
619.907 21
619.913 40
619.919 -74
619.926 35
619.932 31
619.938 -49
619.945 -10
619.951 36
619.957 -78
619.964 71
619.970 97
619.976 22
619.983 65
619.989 104
619.995 14
620.002 56
620.008 54
620.014 -53
620.021 -25
620.027 63
620.033 -9
620.040 55
620.046 24
620.052 25
620.059 61
620.065 35
620.072 -4
620.078 42
620.084 65
620.091 2
620.097 18
620.103 90
620.110 -25
620.116 19
620.122 65
620.129 25
620.135 84
620.141 78
620.148 -20
620.154 77
620.160 112
620.167 59
620.173 73
620.179 102
620.186 -11
620.192 24
620.198 64
620.205 -42
620.211 6
620.218 100
620.224 -1
620.230 129
620.237 187
620.243 40
620.249 95
620.256 94
620.262 28
620.268 115
620.275 165
620.281 46
620.287 106
620.294 138
620.300 114
620.306 76
620.313 101
620.319 37
620.325 152
620.332 227
620.338 76
620.344 171
620.351 246
620.357 140
620.363 264
620.370 339
620.376 159
620.383 160
620.389 65
620.395 90
620.402 194
620.408 351
620.414 400
620.421 337
620.427 219
620.433 179
620.440 242
620.446 267
620.452 97
620.459 163
620.465 317
620.471 219
620.478 209
620.484 208
620.490 165
620.497 164
620.503 144
620.510 79
620.516 191
620.522 299
620.529 233
620.535 265
620.541 213
620.548 128
620.554 176
620.560 102
620.567 -57
620.573 40
620.579 127
620.586 1
620.592 16
620.598 99
620.605 -19
620.611 64
620.617 77
620.624 52
620.630 4
620.636 92
620.643 -15
620.649 9
620.656 40
620.662 -48
620.668 46
620.675 91
620.681 1
620.687 -26
620.694 -3
620.700 -47
620.706 -20
620.713 -8
620.719 -58
620.725 43
620.732 18
620.738 -15
620.744 -41
620.751 83
620.757 -67
620.763 -48
620.770 10
620.776 -50
620.783 22
620.789 65
620.795 46
620.802 23
620.808 97
620.814 -12
620.821 11
620.827 106
620.833 46
620.840 35
620.846 45
620.852 -62
620.859 -5
620.865 50
620.871 -13
620.878 15
620.884 69
620.890 -20
620.897 17
620.903 176
620.910 11
620.916 10
620.922 85
620.929 -51
620.935 -2
620.941 1
620.948 -21
620.954 -6
620.960 83
620.967 18
620.973 95
620.979 66
620.986 -29
620.992 32
620.998 66
621.005 12
621.011 58
621.017 20
621.024 -39
621.030 62
621.037 149
621.043 20
621.049 63
621.056 167
621.062 99
621.068 123
621.075 242
621.081 64
621.087 25
621.094 78
621.100 -7
621.106 76
621.113 31
621.119 -38
621.125 11
621.132 53
621.138 -45
621.145 3
621.151 -33
621.157 -63
621.164 -42
621.170 19
621.176 12
621.183 110
621.189 188
621.195 32
621.202 108
621.208 203
621.214 92
621.221 127
621.227 145
621.233 91
621.240 114
621.246 191
621.252 12
621.259 122
621.265 275
621.272 120
621.278 114
621.284 159
621.291 130
621.297 108
621.303 154
621.310 87
621.316 183
621.322 161
621.329 104
621.335 227
621.341 200
621.348 160
621.354 220
621.360 268
621.367 264
621.373 276
621.380 300
621.386 190
621.392 180
621.399 231
621.405 206
621.411 310
621.418 306
621.424 209
621.430 316
621.437 351
621.443 182
621.449 193
621.456 262
621.462 182
621.468 123
621.475 125
621.481 60
621.488 105
621.494 79
621.500 8
621.507 62
621.513 59
621.519 -7
621.526 90
621.532 111
621.538 28
621.545 59
621.551 112
621.557 -37
621.564 -26
621.570 21
621.577 -57
621.583 -49
621.589 14
621.596 6
621.602 9
621.608 44
621.615 -63
621.621 -18
621.627 51
621.634 31
621.640 15
621.646 24
621.653 -94
621.659 4
621.665 78
621.672 -37
621.678 -5
621.685 65
621.691 -25
621.697 37
621.704 26
621.710 -100
621.716 -11
621.723 82
621.729 -18
621.735 -1
621.742 68
621.748 15
621.754 1
621.761 34
621.767 -23
621.773 25
621.780 103
621.786 -31
621.793 59
621.799 88
621.805 32
621.812 35
621.818 41
621.824 -48
621.831 3
621.837 45
621.843 -81
621.850 17
621.856 41
621.862 -76
621.869 31
621.875 82
621.882 8
621.888 7
621.894 66
621.901 -77
621.907 -1
621.913 76
621.920 -19
621.926 27
621.932 121
621.939 7
621.945 19
621.951 100
621.958 24
621.964 -24
621.971 94
621.977 -40
621.983 19
621.990 -11
621.996 -106
622.002 22
622.009 83
622.015 34
622.021 98
622.028 147
622.034 72
622.040 53
622.047 80
622.053 -41
622.059 62
622.066 152
622.072 48
622.079 104
622.085 136
622.091 -20
622.098 54
622.104 68
622.110 -40
622.117 33
622.123 49
622.129 -61
622.136 -2
622.142 105
622.148 -9
622.155 72
622.161 135
622.168 49
622.174 168
622.180 115
622.187 38
622.193 85
622.199 80
622.206 38
622.212 184
622.218 146
622.225 61
622.231 85
622.237 76
622.244 82
622.250 180
622.257 127
622.263 66
622.269 115
622.276 157
622.282 9
622.288 99
622.295 102
622.301 88
622.307 187
622.314 200
622.320 76
622.326 145
622.333 258
622.339 72
622.346 133
622.352 207
622.358 128
622.365 210
622.371 257
622.377 165
622.384 237
622.390 245
622.396 74
622.403 33
622.409 119
622.416 191
622.422 313
622.428 320
622.435 200
622.441 185
622.447 171
622.454 40
622.460 97
622.466 227
622.473 198
622.479 172
622.485 191
622.492 71
622.498 162
622.505 138
622.511 39
622.517 90
622.524 193
622.530 96
622.536 118
622.543 138
622.549 21
622.555 100
622.562 144
622.568 19
622.574 25
622.581 61
622.587 -23
622.594 114
622.600 214
622.606 126
622.613 118
622.619 91
622.625 -8
622.632 9
622.638 63
622.644 5
622.651 4
622.657 21
622.664 -83
622.670 -28
622.676 60
622.683 -67
622.689 -33
622.695 8
622.702 -61
622.708 23
622.714 42
622.721 4
622.727 108
622.733 82
622.740 -30
622.746 -18
622.753 -22
622.759 5
622.765 31
622.772 31
622.778 -44
622.784 83
622.791 136
622.797 7
622.803 72
622.810 90
622.816 -30
622.823 6
622.829 20
622.835 7
622.842 29
622.848 54
622.854 5
622.861 -14
622.867 41
622.873 14
622.880 8
622.886 54
622.892 -13
622.899 6
622.905 32
622.912 -21
622.918 29
622.924 103
622.931 72
622.937 122
622.943 82
622.950 -58
622.956 -19
622.962 -3
622.969 -25
622.975 -12
622.982 31
622.988 -22
622.994 23
623.001 41
623.007 -33
623.013 17
623.020 32
623.026 -4
623.032 27
623.039 35
623.045 -88
623.051 -13
623.058 45
623.064 -47
623.071 19
623.077 79
623.083 -19
623.090 36
623.096 50
623.102 -84
623.109 -24
623.115 34
623.121 -33
623.128 91
623.134 91
623.141 18
623.147 31
623.153 65
623.160 -20
623.166 80
623.172 95
623.179 29
623.185 120
623.191 116
623.198 29
623.204 130
623.211 167
623.217 62
623.223 37
623.230 96
623.236 -21
623.242 32
623.249 16
623.255 -6
623.261 82
623.268 209
623.274 116
623.281 89
623.287 200
623.293 106
623.300 217
623.306 244
623.312 94
623.319 132
623.325 180
623.331 65
623.338 147
623.344 132
623.351 28
623.357 127
623.363 250
623.370 187
623.376 179
623.382 215
623.389 93
623.395 142
623.401 195
623.408 144
623.414 200
623.421 240
623.427 216
623.433 216
623.440 187
623.446 123
623.452 120
623.459 108
623.465 77
623.471 214
623.478 140
623.484 27
623.491 56
623.497 223
623.503 64
623.510 69
623.516 98
623.522 -29
623.529 7
623.535 72
623.541 -28
623.548 21
623.554 60
623.561 -58
623.567 42
623.573 56
623.580 -34
623.586 62
623.592 86
623.599 23
623.605 111
623.611 138
623.618 24
623.624 -13
623.631 49
623.637 -49
623.643 58
623.650 72
623.656 -34
623.662 39
623.669 55
623.675 -40
623.681 42
623.688 18
623.694 -78
623.701 -4
623.707 -21
623.713 -13
623.720 40
623.726 32
623.732 -83
623.739 -15
623.745 14
623.751 -12
623.758 -2
623.764 67
623.771 -18
623.777 68
623.783 4
623.790 -9
623.796 64
623.802 164
623.809 62
623.815 95
623.821 77
623.828 -73
623.834 34
623.841 55
623.847 -7
623.853 37
623.860 135
623.866 -20
623.872 64
623.879 87
623.885 -91
623.891 -3
623.898 25
623.904 -21
623.911 -6
623.917 71
623.923 -2
623.930 20
623.936 70
623.942 58
623.949 6
623.955 13
623.962 -90
623.968 -8
623.974 126
623.981 52
623.987 -18
623.993 9
624.000 -73
624.006 -11
624.012 46
624.019 19
624.025 92
624.032 89
624.038 11
624.044 10
624.051 76
624.057 -54
624.063 25
624.070 65
624.076 -8
624.082 -9
624.089 131
624.095 -11
624.102 32
624.108 146
624.114 14
624.121 62
624.127 70
624.133 -29
624.140 7
624.146 49
624.153 -25
624.159 -13
624.165 84
624.172 -4
624.178 44
624.184 143
624.191 43
624.197 66
624.203 171
624.210 165
624.216 99
624.223 66
624.229 -29
624.235 143
624.242 295
624.248 250
624.254 185
624.261 133
624.267 5
624.273 168
624.280 263
624.286 123
624.293 146
624.299 132
624.305 24
624.312 54
624.318 87
624.324 -13
624.331 142
624.337 157
624.344 84
624.350 189
624.356 196
624.363 68
624.369 67
624.375 125
624.382 -21
624.388 130
624.394 236
624.401 147
624.407 223
624.414 155
624.420 58
624.426 111
624.433 192
624.439 125
624.445 276
624.452 335
624.458 148
624.465 271
624.471 333
624.477 127
624.484 137
624.490 135
624.496 64
624.503 86
624.509 160
624.515 53
624.522 100
624.528 225
624.535 98
624.541 139
624.547 117
624.554 20
624.560 102
624.566 112
624.573 -13
624.579 55
624.586 80
624.592 -50
624.598 2
624.605 50
624.611 -31
624.617 4
624.624 72
624.630 -29
624.637 69
624.643 -8
624.649 -72
624.656 51
624.662 187
624.668 50
624.675 87
624.681 91
624.687 -28
624.694 14
624.700 43
624.707 -64
624.713 46
624.719 104
624.726 -15
624.732 -47
624.738 2
624.745 -12
624.751 41
624.758 79
624.764 -47
624.770 -33
624.777 15
624.783 -32
624.789 52
624.796 93
624.802 23
624.809 56
624.815 100
624.821 4
624.828 61
624.834 61
624.840 -84
624.847 -58
624.853 27
624.859 -56
624.866 -33
624.872 17
624.879 -90
624.885 1
624.891 62
624.898 -7
624.904 84
624.910 122
624.917 45
624.923 41
624.930 50
624.936 30
624.942 11
624.949 30
624.955 -57
624.961 -27
624.968 49
624.974 -66
624.981 -7
624.987 102
624.993 -30
625.000 -11
625.006 79
625.012 1
625.019 -4
625.025 54
625.031 -45
625.038 -2
625.044 43
625.051 -57
625.057 49
625.063 105
625.070 14
625.076 92
625.082 111
625.089 66
625.095 15
625.102 27
625.108 -83
625.114 -59
625.121 54
625.127 -79
625.133 -35
625.140 53
625.146 -21
625.153 -10
625.159 35
625.165 -32
625.172 60
625.178 83
625.184 -23
625.191 54
625.197 55
625.204 -5
625.210 72
625.216 86
625.223 -29
625.229 12
625.235 42
625.242 -40
625.248 38
625.255 73
625.261 42
625.267 34
625.274 172
625.280 47
625.286 123
625.293 255
625.299 138
625.305 179
625.312 296
625.318 220
625.325 301
625.331 317
625.337 187
625.344 366
625.350 529
625.356 472
625.363 507
625.369 677
625.376 690
625.382 702
625.388 741
625.395 556
625.401 487
625.407 370
625.414 198
625.420 288
625.427 350
625.433 179
625.439 230
625.446 208
625.452 167
625.458 144
625.465 257
625.471 83
625.478 95
625.484 107
625.490 17
625.497 115
625.503 142
625.509 30
625.516 53
625.522 87
625.529 25
625.535 105
625.541 99
625.548 40
625.554 85
625.560 92
625.567 46
625.573 -7
625.580 -16
625.586 20
625.592 53
625.599 138
625.605 -42
625.611 -5
625.618 26
625.624 -64
625.631 13
625.637 61
625.643 -13
625.650 65
625.656 56
625.662 -98
625.669 -13
625.675 49
625.682 -20
625.688 68
625.694 69
625.701 -49
625.707 -43
625.713 37
625.720 -54
625.726 46
625.733 78
625.739 7
625.745 46
625.752 108
625.758 10
625.764 85
625.771 67
625.777 -25
625.784 35
625.790 77
625.796 -58
625.803 51
625.809 14
625.815 -89
625.822 -1
625.828 52
625.835 3
625.841 32
625.847 36
625.854 -36
625.860 37
625.866 97
625.873 -70
625.879 75
625.886 56
625.892 -38
625.898 20
625.905 96
625.911 29
625.917 42
625.924 100
625.930 -41
625.937 11
625.943 60
625.949 -52
625.956 -25
625.962 63
625.968 -38
625.975 11
625.981 74
625.988 43
625.994 76
626.000 98
626.007 13
626.013 59
626.019 89
626.026 -15
626.032 59
626.039 119
626.045 32
626.051 35
626.058 91
626.064 -29
626.070 23
626.077 64
626.083 -8
626.090 116
626.096 122
626.102 -8
626.109 -4
626.115 21
626.122 -25
626.128 109
626.134 105
626.141 -74
626.147 10
626.153 145
626.160 50
626.166 -18
626.173 50
626.179 -4
626.185 58
626.192 108
626.198 87
626.204 109
626.211 141
626.217 9
626.224 36
626.230 88
626.236 128
626.243 151
626.249 131
626.255 16
626.262 111
626.268 245
626.275 149
626.281 73
626.287 162
626.294 132
626.300 89
626.306 175
626.313 74
626.319 125
626.326 226
626.332 177
626.338 280
626.345 378
626.351 242
626.357 227
626.364 279
626.370 311
626.377 502
626.383 558
626.389 385
626.396 407
626.402 338
626.409 240
626.415 395
626.421 385
626.428 229
626.434 230
626.440 220
626.447 117
626.453 198
626.460 155
626.466 103
626.472 190
626.479 247
626.485 187
626.491 186
626.498 186
626.504 61
626.511 78
626.517 126
626.523 33
626.530 115
626.536 114
626.542 57
626.549 64
626.555 111
626.562 18
626.568 70
626.574 101
626.581 -37
626.587 -1
626.594 40
626.600 -4
626.606 -22
626.613 22
626.619 -40
626.625 -1
626.632 72
626.638 -22
626.645 -30
626.651 -36
626.657 -58
626.664 -19
626.670 32
626.676 -76
626.683 -45
626.689 12
626.696 -20
626.702 31
626.708 75
626.715 -2
626.721 2
626.727 38
626.734 -62
626.740 -21
626.747 40
626.753 -66
626.759 18
626.766 -2
626.772 -73
626.779 -41
626.785 53
626.791 -50
626.798 33
626.804 -15
626.810 -94
626.817 -21
626.823 7
626.830 -12
626.836 88
626.842 52
626.849 -20
626.855 -1
626.861 138
626.868 40
626.874 52
626.881 79
626.887 -22
626.893 32
626.900 6
626.906 -67
626.913 -27
626.919 33
626.925 -82
626.932 49
626.938 17
626.944 -58
626.951 2
626.957 31
626.964 -83
626.970 -7
626.976 138
626.983 -56
626.989 -63
626.995 3
627.002 -81
627.008 10
627.015 54
627.021 -13
627.027 23
627.034 72
627.040 5
627.047 25
627.053 99
627.059 13
627.066 64
627.072 60
627.078 19
627.085 120
627.091 121
627.098 33
627.104 82
627.110 82
627.117 -10
627.123 21
627.130 54
627.136 19
627.142 10
627.149 45
627.155 -52
627.161 64
627.168 111
627.174 46
627.181 15
627.187 91
627.193 4
627.200 119
627.206 161
627.212 39
627.219 148
627.225 185
627.232 52
627.238 50
627.244 136
627.251 20
627.257 75
627.264 136
627.270 50
627.276 80
627.283 247
627.289 188
627.295 202
627.302 135
627.308 41
627.315 93
627.321 195
627.327 130
627.334 284
627.340 288
627.347 127
627.353 210
627.359 317
627.366 329
627.372 311
627.378 348
627.385 274
627.391 379
627.398 331
627.404 215
627.410 269
627.417 300
627.423 249
627.430 211
627.436 285
627.442 175
627.449 278
627.455 292
627.461 206
627.468 184
627.474 192
627.481 63
627.487 143
627.493 151
627.500 129
627.506 166
627.512 155
627.519 98
627.525 82
627.532 64
627.538 61
627.544 150
627.551 140
627.557 24
627.564 67
627.570 129
627.576 -22
627.583 42
627.589 45
627.595 -25
627.602 108
627.608 134
627.615 103
627.621 87
627.627 36
627.634 -57
627.640 18
627.647 52
627.653 -58
627.659 33
627.666 53
627.672 -32
627.678 36
627.685 60
627.691 -16
627.698 20
627.704 -13
627.710 -80
627.717 3
627.723 44
627.730 -41
627.736 -21
627.742 -25
627.749 -65
627.755 3
627.762 -6
627.768 -77
627.774 -59
627.781 19
627.787 -7
627.793 15
627.800 82
627.806 -16
627.813 23
627.819 107
627.825 9
627.832 43
627.838 24
627.845 -50
627.851 6
627.857 72
627.864 -74
627.870 39
627.876 37
627.883 -104
627.889 6
627.896 10
627.902 -36
627.908 36
627.915 87
627.921 -79
627.928 4
627.934 49
627.940 -28
627.947 23
627.953 71
627.959 9
627.966 117
627.972 97
627.979 -68
627.985 39
627.991 121
627.998 29
628.004 119
628.011 172
628.017 152
628.023 370
628.030 591
628.036 789
628.043 1002
628.049 1193
628.055 1437
628.062 1778
628.068 1850
628.074 1770
628.081 1838
628.087 1779
628.094 1357
628.100 947
628.106 756
628.113 638
628.119 519
628.126 405
628.132 256
628.138 284
628.145 429
628.151 372
628.157 275
628.164 315
628.170 218
628.177 220
628.183 224
628.189 140
628.196 251
628.202 259
628.209 150
628.215 180
628.221 263
628.228 194
628.234 257
628.241 159
628.247 97
628.253 163
628.260 221
628.266 255
628.272 242
628.279 180
628.285 54
628.292 148
628.298 257
628.304 194
628.311 231
628.317 239
628.324 180
628.330 222
628.336 282
628.343 127
628.349 231
628.356 310
628.362 264
628.368 406
628.375 463
628.381 296
628.387 440
628.394 555
628.400 535
628.407 572
628.413 587
628.419 452
628.426 397
628.432 394
628.439 299
628.445 336
628.451 408
628.458 383
628.464 321
628.470 288
628.477 146
628.483 192
628.490 371
628.496 263
628.502 267
628.509 128
628.515 72
628.522 166
628.528 140
628.534 77
628.541 83
628.547 173
628.554 101
628.560 100
628.566 73
628.573 5
628.579 52
628.586 132
628.592 86
628.598 131
628.605 90
628.611 13
628.617 19
628.624 20
628.630 -119
628.637 12
628.643 97
628.649 -3
628.656 47
628.662 89
628.669 -51
628.675 79
628.681 101
628.688 -11
628.694 63
628.701 107
628.707 18
628.713 -8
628.720 34
628.726 -69
628.732 30
628.739 18
628.745 -16
628.752 87
628.758 125
628.764 34
628.771 101
628.777 133
628.784 -44
628.790 32
628.796 78
628.803 9
628.809 71
628.816 100
628.822 -1
628.828 61
628.835 111
628.841 79
628.848 84
628.854 144
628.860 58
628.867 109
628.873 171
628.879 18
628.886 -5
628.892 29
628.899 10
628.905 -11
628.911 71
628.918 -22
628.924 21
628.931 23
628.937 -20
628.943 43
628.950 110
628.956 23
628.963 118
628.969 197
628.975 50
628.982 119
628.988 93
628.995 -68
629.001 10
629.007 96
629.014 43
629.020 192
629.026 203
629.033 151
629.039 208
629.046 462
629.052 625
629.058 664
629.065 585
629.071 630
629.078 663
629.084 708
629.090 531
629.097 514
629.103 487
629.110 272
629.116 246
629.122 271
629.129 58
629.135 141
629.142 168
629.148 57
629.154 25
629.161 139
629.167 117
629.173 265
629.180 228
629.186 62
629.193 111
629.199 265
629.205 200
629.212 163
629.218 100
629.225 43
629.231 123
629.237 236
629.244 109
629.250 58
629.257 111
629.263 32
629.269 52
629.276 160
629.282 143
629.289 228
629.295 238
629.301 60
629.308 48
629.314 77
629.321 125
629.327 246
629.333 226
629.340 112
629.346 155
629.353 247
629.359 208
629.365 236
629.372 412
629.378 475
629.384 490
629.391 464
629.397 423
629.404 425
629.410 389
629.416 303
629.423 404
629.429 357
629.436 238
629.442 271
629.448 242
629.455 228
629.461 235
629.468 198
629.474 34
629.480 59
629.487 102
629.493 92
629.500 127
629.506 221
629.512 214
629.519 228
629.525 181
629.532 62
629.538 88
629.544 170
629.551 133
629.557 95
629.564 84
629.570 26
629.576 71
629.583 53
629.589 -70
629.595 -37
629.602 112
629.608 -12
629.615 80
629.621 108
629.627 11
629.634 75
629.640 130
629.647 58
629.653 87
629.659 98
629.666 21
629.672 139
629.679 79
629.685 2
629.691 124
629.698 87
629.704 -37
629.711 -12
629.717 59
629.723 9
629.730 107
629.736 175
629.743 28
629.749 115
629.755 179
629.762 197
629.768 202
629.775 370
629.781 389
629.787 394
629.794 418
629.800 188
629.807 250
629.813 329
629.819 231
629.826 330
629.832 317
629.839 160
629.845 139
629.851 229
629.858 124
629.864 57
629.870 124
629.877 15
629.883 3
629.890 70
629.896 3
629.902 60
629.909 61
629.915 9
629.922 45
629.928 100
629.934 -4
629.941 -1
629.947 69
629.954 1
629.960 124
629.966 93
629.973 -71
629.979 27
629.986 56
629.992 -9
629.998 88
630.005 107
630.011 69
630.018 168
630.024 218
630.030 138
630.037 151
630.043 282
630.050 230
630.056 290
630.062 463
630.069 428
630.075 397
630.082 393
630.088 317
630.094 304
630.101 203
630.107 137
630.114 266
630.120 334
630.126 124
630.133 90
630.139 113
630.146 44
630.152 139
630.158 100
630.165 29
630.171 47
630.178 38
630.184 -26
630.190 92
630.197 129
630.203 55
630.210 91
630.216 100
630.222 41
630.229 121
630.235 205
630.242 204
630.248 261
630.254 350
630.261 237
630.267 258
630.274 269
630.280 168
630.286 136
630.293 293
630.299 266
630.306 279
630.312 278
630.318 155
630.325 197
630.331 216
630.338 144
630.344 174
630.350 220
630.357 189
630.363 349
630.369 529
630.376 399
630.382 448
630.389 588
630.395 704
630.401 720
630.408 601
630.414 483
630.421 518
630.427 546
630.433 444
630.440 404
630.446 496
630.453 358
630.459 288
630.465 365
630.472 261
630.478 181
630.485 174
630.491 184
630.497 328
630.504 276
630.510 153
630.517 198
630.523 194
630.529 146
630.536 198
630.542 239
630.549 66
630.555 106
630.561 139
630.568 5
630.574 76
630.581 119
630.587 30
630.593 43
630.600 76
630.606 58
630.613 66
630.619 76
630.625 -2
630.632 128
630.638 187
630.645 99
630.651 74
630.657 84
630.664 14
630.670 137
630.677 184
630.683 96
630.689 49
630.696 80
630.702 6
630.709 75
630.715 154
630.721 65
630.728 69
630.734 126
630.741 -16
630.747 107
630.753 100
630.760 -7
630.766 108
630.773 165
630.779 79
630.785 86
630.792 85
630.798 55
630.805 90
630.811 121
630.817 -26
630.824 13
630.830 120
630.837 73
630.843 79
630.849 108
630.856 30
630.862 86
630.869 101
630.875 36
630.882 33
630.888 113
630.894 26
630.901 36
630.907 79
630.914 -69
630.920 55
630.926 61
630.933 -74
630.939 -36
630.946 -12
630.952 -82
630.958 21
630.965 82
630.971 -43
630.978 -3
630.984 85
630.990 24
630.997 18
631.003 81
631.010 -24
631.016 16
631.022 112
631.029 35
631.035 94
631.042 111
631.048 3
631.054 59
631.061 203
631.067 97
631.074 241
631.080 273
631.086 88
631.093 72
631.099 140
631.106 184
631.112 155
631.118 166
631.125 24
631.131 54
631.138 94
631.144 -16
631.150 -29
631.157 59
631.163 -8
631.170 14
631.176 95
631.182 3
631.189 74
631.195 88
631.202 -54
631.208 63
631.214 104
631.221 -25
631.227 11
631.234 78
631.240 25
631.246 249
631.253 264
631.259 106
631.266 192
631.272 209
631.278 55
631.285 98
631.291 154
631.298 -16
631.304 72
631.310 128
631.317 150
631.323 181
631.330 183
631.336 98
631.342 208
631.349 185
631.355 109
631.362 217
631.368 276
631.375 209
631.381 368
631.387 377
631.394 379
631.400 476
631.407 415
631.413 390
631.419 460
631.426 405
631.432 176
631.439 193
631.445 165
631.451 200
631.458 242
631.464 337
631.471 225
631.477 226
631.483 124
631.490 2
631.496 122
631.503 219
631.509 103
631.515 135
631.522 290
631.528 249
631.535 296
631.541 380
631.547 306
631.554 314
631.560 422
631.567 362
631.573 395
631.579 535
631.586 255
631.592 191
631.599 187
631.605 69
631.611 40
631.618 82
631.624 108
631.631 169
631.637 134
631.643 89
631.650 49
631.656 160
631.663 69
631.669 170
631.676 128
631.682 -71
631.688 -26
631.695 83
631.701 9
631.708 23
631.714 96
631.720 47
631.727 76
631.733 59
631.740 2
631.746 -32
631.752 123
631.759 37
631.765 65
631.772 167
631.778 55
631.784 76
631.791 130
631.797 13
631.804 77
631.810 110
631.816 72
631.823 163
631.829 137
631.836 63
631.842 141
631.848 139
631.855 -50
631.861 26
631.868 2
631.874 -18
631.881 -42
631.887 48
631.893 -61
631.900 -21
631.906 -13
631.913 -18
631.919 76
631.925 94
631.932 48
631.938 61
631.945 60
631.951 -63
631.957 3
631.964 103
631.970 16
631.977 88
631.983 55
631.989 -12
631.996 75
632.002 96
632.009 15
632.015 54
632.021 117
632.028 93
632.034 196
632.041 246
632.047 104
632.053 166
632.060 211
632.066 194
632.073 301
632.079 265
632.086 62
632.092 133
632.098 206
632.105 77
632.111 133
632.118 124
632.124 7
632.130 36
632.137 150
632.143 62
632.150 122
632.156 199
632.162 74
632.169 141
632.175 245
632.182 90
632.188 34
632.194 90
632.201 -12
632.207 35
632.214 110
632.220 5
632.227 110
632.233 171
632.239 125
632.246 170
632.252 333
632.259 314
632.265 302
632.271 289
632.278 261
632.284 269
632.291 330
632.297 181
632.303 276
632.310 381
632.316 287
632.323 315
632.329 275
632.335 226
632.342 285
632.348 323
632.355 140
632.361 216
632.367 327
632.374 146
632.380 203
632.387 311
632.393 287
632.400 307
632.406 269
632.412 220
632.419 402
632.425 458
632.432 271
632.438 359
632.444 428
632.451 280
632.457 335
632.464 267
632.470 210
632.476 304
632.483 199
632.489 99
632.496 172
632.502 241
632.508 140
632.515 168
632.521 224
632.528 57
632.534 59
632.541 155
632.547 121
632.553 272
632.560 295
632.566 165
632.573 141
632.579 160
632.585 143
632.592 109
632.598 133
632.605 42
632.611 145
632.617 136
632.624 -30
632.630 82
632.637 108
632.643 25
632.650 86
632.656 116
632.662 20
632.669 60
632.675 88
632.682 -46
632.688 55
632.694 48
632.701 7
632.707 -80
632.714 70
632.720 -56
632.726 54
632.733 102
632.739 27
632.746 31
632.752 33
632.758 -49
632.765 11
632.771 59
632.778 -39
632.784 55
632.791 61
632.797 -20
632.803 5
632.810 122
632.816 42
632.823 11
632.829 66
632.835 -52
632.842 59
632.848 108
632.855 21
632.861 108
632.867 181
632.874 -4
632.880 48
632.887 117
632.893 -11
632.900 -13
632.906 -3
632.912 -4
632.919 49
632.925 129
632.932 -35
632.938 25
632.944 -6
632.951 -64
632.957 6
632.964 -8
632.970 -63
632.976 10
632.983 11
632.989 -12
632.996 62
633.002 131
633.009 -15
633.015 68
633.021 121
633.028 36
633.034 37
633.041 75
633.047 -7
633.053 69
633.060 107
633.066 48
633.073 158
633.079 90
633.085 60
633.092 103
633.098 115
633.105 35
633.111 119
633.118 82
633.124 -44
633.130 58
633.137 62
633.143 -94
633.150 -12
633.156 84
633.162 16
633.169 14
633.175 167
633.182 51
633.188 131
633.195 119
633.201 47
633.207 113
633.214 190
633.220 16
633.227 13
633.233 104
633.239 71
633.246 118
633.252 187
633.259 79
633.265 153
633.271 277
633.278 74
633.284 240
633.291 331
633.297 191
633.304 143
633.310 192
633.316 140
633.323 260
633.329 289
633.336 100
633.342 208
633.348 220
633.355 84
633.361 141
633.368 177
633.374 173
633.381 270
633.387 269
633.393 206
633.400 277
633.406 344
633.413 273
633.419 337
633.425 417
633.432 268
633.438 349
633.445 498
633.451 398
633.457 502
633.464 468
633.470 313
633.477 389
633.483 432
633.490 319
633.496 263
633.502 309
633.509 182
633.515 176
633.522 176
633.528 143
633.534 171
633.541 170
633.547 66
633.554 90
633.560 145
633.567 117
633.573 155
633.579 189
633.586 18
633.592 118
633.599 202
633.605 55
633.611 95
633.618 125
633.624 78
633.631 8
633.637 75
633.644 -14
633.650 64
633.656 33
633.663 2
633.669 74
633.676 99
633.682 76
633.688 93
633.695 48
633.701 -14
633.708 -7
633.714 25
633.720 -16
633.727 52
633.733 49
633.740 -56
633.746 46
633.753 80
633.759 -46
633.765 25
633.772 57
633.778 -18
633.785 55
633.791 49
633.797 -19
633.804 68
633.810 50
633.817 -60
633.823 65
633.830 118
633.836 -43
633.842 20
633.849 124
633.855 79
633.862 84
633.868 82
633.874 62
633.881 24
633.887 22
633.894 -65
633.900 -13
633.907 73
633.913 -44
633.919 34
633.926 82
633.932 -69
633.939 -3
633.945 120
633.951 33
633.958 68
633.964 39
633.971 -32
633.977 -3
633.984 46
633.990 21
633.996 74
634.003 78
634.009 -14
634.016 98
634.022 77
634.028 -10
634.035 10
634.041 50
634.048 51
634.054 165
634.061 180
634.067 150
634.073 266
634.080 324
634.086 247
634.093 178
634.099 202
634.106 48
634.112 93
634.118 167
634.125 107
634.131 211
634.138 307
634.144 68
634.150 38
634.157 74
634.163 -40
634.170 95
634.176 136
634.183 -47
634.189 -19
634.195 42
634.202 -52
634.208 92
634.215 132
634.221 30
634.227 55
634.234 94
634.240 81
634.247 188
634.253 278
634.260 188
634.266 286
634.272 411
634.279 295
634.285 414
634.292 444
634.298 293
634.304 369
634.311 350
634.317 181
634.324 299
634.330 344
634.337 287
634.343 316
634.349 265
634.356 195
634.362 175
634.369 176
634.375 138
634.381 153
634.388 236
634.394 116
634.401 111
634.407 200
634.414 137
634.420 203
634.426 234
634.433 180
634.439 222
634.446 282
634.452 219
634.459 334
634.465 371
634.471 223
634.478 88
634.484 128
634.491 120
634.497 199
634.503 224
634.510 42
634.516 119
634.523 48
634.529 20
634.536 72
634.542 117
634.548 82
634.555 108
634.561 99
634.568 -20
634.574 41
634.581 97
634.587 -48
634.593 78
634.600 76
634.606 49
634.613 78
634.619 103
634.625 -21
634.632 -46
634.638 15
634.645 29
634.651 93
634.658 55
634.664 8
634.670 91
634.677 59
634.683 -18
634.690 -46
634.696 54
634.702 -93
634.709 -28
634.715 25
634.722 -26
634.728 46
634.735 89
634.741 22
634.747 6
634.754 76
634.760 -73
634.767 12
634.773 103
634.780 10
634.786 34
634.792 90
634.799 19
634.805 -57
634.812 36
634.818 -80
634.824 19
634.831 -10
634.837 -50
634.844 6
634.850 28
634.857 -13
634.863 39
634.869 25
634.876 -41
634.882 -75
634.889 11
634.895 55
634.902 101
634.908 68
634.914 -71
634.921 29
634.927 118
634.934 -46
634.940 -51
634.947 15
634.953 -53
634.959 54
634.966 148
634.972 -29
634.979 50
634.985 40
634.991 -44
634.998 70
635.004 77
635.011 17
635.017 22
635.024 39
635.030 -49
635.036 76
635.043 213
635.049 34
635.056 90
635.062 125
635.069 37
635.075 79
635.081 73
635.088 80
635.094 172
635.101 251
635.107 64
635.113 43
635.120 137
635.126 19
635.133 68
635.139 105
635.146 -10
635.152 50
635.158 108
635.165 16
635.171 89
635.178 133
635.184 27
635.191 71
635.197 99
635.203 33
635.210 153
635.216 198
635.223 130
635.229 112
635.236 101
635.242 8
635.248 127
635.255 241
635.261 241
635.268 282
635.274 288
635.280 325
635.287 398
635.293 429
635.300 481
635.306 656
635.313 834
635.319 886
635.325 986
635.332 862
635.338 634
635.345 623
635.351 799
635.358 763
635.364 742
635.370 714
635.377 522
635.383 706
635.390 826
635.396 748
635.403 766
635.409 576
635.415 456
635.422 570
635.428 635
635.435 636
635.441 568
635.448 622
635.454 376
635.460 385
635.467 289
635.473 166
635.480 414
635.486 535
635.492 276
635.499 153
635.505 175
635.512 54
635.518 157
635.525 138
635.531 94
635.537 105
635.544 152
635.550 51
635.557 48
635.563 106
635.570 -18
635.576 116
635.582 170
635.589 84
635.595 63
635.602 111
635.608 7
635.615 106
635.621 137
635.627 -26
635.634 72
635.640 139
635.647 -19
635.653 10
635.660 77
635.666 -16
635.672 154
635.679 142
635.685 -47
635.692 -2
635.698 124
635.705 13
635.711 12
635.717 79
635.724 -2
635.730 19
635.737 63
635.743 -51
635.750 31
635.756 70
635.762 42
635.769 40
635.775 62
635.782 -24
635.788 -11
635.794 69
635.801 -69
635.807 11
635.814 47
635.820 -43
635.827 70
635.833 88
635.839 27
635.846 -20
635.852 -9
635.859 -28
635.865 8
635.872 -7
635.878 -36
635.884 -23
635.891 21
635.897 10
635.904 56
635.910 19
635.917 -69
635.923 -23
635.929 36
635.936 -64
635.942 -41
635.949 -25
635.955 -101
635.962 -9
635.968 9
635.974 -32
635.981 40
635.987 37
635.994 -14
636.000 22
636.007 31
636.013 11
636.019 61
636.026 146
636.032 77
636.039 83
636.045 39
636.052 -11
636.058 86
636.064 141
636.071 139
636.077 183
636.084 189
636.090 160
636.097 122
636.103 127
636.109 5
636.116 72
636.122 153
636.129 139
636.135 127
636.142 84
636.148 -19
636.154 97
636.161 112
636.167 31
636.174 213
636.180 203
636.187 55
636.193 157
636.199 145
636.206 25
636.212 38
636.219 136
636.225 110
636.232 233
636.238 228
636.244 124
636.251 187
636.257 184
636.264 130
636.270 231
636.277 333
636.283 219
636.289 222
636.296 195
636.302 211
636.309 446
636.315 420
636.322 385
636.328 523
636.334 456
636.341 202
636.347 259
636.354 360
636.360 334
636.367 494
636.373 543
636.379 337
636.386 285
636.392 279
636.399 245
636.405 365
636.412 352
636.418 218
636.424 132
636.431 232
636.437 182
636.444 266
636.450 318
636.457 240
636.463 291
636.469 342
636.476 220
636.482 111
636.489 162
636.495 82
636.502 122
636.508 86
636.514 72
636.521 137
636.527 125
636.534 40
636.540 49
636.547 175
636.553 117
636.559 94
636.566 105
636.572 41
636.579 103
636.585 150
636.592 -2
636.598 65
636.604 124
636.611 108
636.617 58
636.624 129
636.630 15
636.637 72
636.643 63
636.649 -73
636.656 3
636.662 43
636.669 -22
636.675 -19
636.682 -15
636.688 -65
636.694 -29
636.701 54
636.707 -39
636.714 8
636.720 85
636.727 -30
636.733 19
636.739 94
636.746 -38
636.752 -47
636.759 13
636.765 -12
636.772 -22
636.778 37
636.785 -30
636.791 17
636.797 95
636.804 25
636.810 24
636.817 36
636.823 -88
636.830 -4
636.836 8
636.842 -49
636.849 -32
636.855 2
636.862 -79
636.868 -44
636.875 37
636.881 -4
636.887 33
636.894 -11
636.900 -56
636.907 6
636.913 35
636.920 -49
636.926 -23
636.932 -6
636.939 38
636.945 97
636.952 54
636.958 -28
636.965 33
636.971 48
636.977 -46
636.984 9
636.990 -21
636.997 -83
637.003 9
637.010 71
637.016 -20
637.022 10
637.029 -8
637.035 -52
637.042 45
637.048 50
637.055 39
637.061 56
637.068 97
637.074 20
637.080 117
637.087 169
637.093 51
637.100 -15
637.106 46
637.113 27
637.119 60
637.125 88
637.132 25
637.138 91
637.145 88
637.151 -18
637.158 26
637.164 24
637.170 -34
637.177 58
637.183 120
637.190 17
637.196 102
637.203 86
637.209 -23
637.215 1
637.222 26
637.228 2
637.235 126
637.241 148
637.248 33
637.254 135
637.261 131
637.267 52
637.273 46
637.280 96
637.286 90
637.293 112
637.299 107
637.306 -13
637.312 87
637.318 111
637.325 135
637.331 164
637.338 80
637.344 1
637.351 205
637.357 312
637.363 112
637.370 130
637.376 230
637.383 176
637.389 280
637.396 288
637.402 201
637.409 200
637.415 180
637.421 89
637.428 185
637.434 250
637.441 71
637.447 118
637.454 137
637.460 117
637.466 174
637.473 136
637.479 62
637.486 115
637.492 151
637.499 21
637.505 87
637.511 127
637.518 40
637.524 31
637.531 127
637.537 88
637.544 151
637.550 179
637.557 15
637.563 48
637.569 149
637.576 83
637.582 104
637.589 80
637.595 -12
637.602 14
637.608 68
637.614 -81
637.621 -84
637.627 20
637.634 -14
637.640 55
637.647 58
637.653 -13
637.659 -52
637.666 10
637.672 -54
637.679 71
637.685 73
637.692 -16
637.698 23
637.705 88
637.711 -62
637.717 2
637.724 49
637.730 -8
637.737 45
637.743 69
637.750 -54
637.756 25
637.762 75
637.769 -33
637.775 -2
637.782 64
637.788 -66
637.795 -24
637.801 37
637.807 -70
637.814 25
637.820 82
637.827 -44
637.833 8
637.840 67
637.846 -55
637.853 1
637.859 41
637.865 -37
637.872 33
637.878 72
637.885 14
637.891 23
637.898 83
637.904 -76
637.910 -12
637.917 30
637.923 -33
637.930 -27
637.936 74
637.943 -18
637.949 46
637.956 76
637.962 -4
637.968 -10
637.975 78
637.981 -57
637.988 27
637.994 40
638.001 -16
638.007 38
638.013 37
638.020 -81
638.026 55
638.033 66
638.039 12
638.046 40
638.052 86
638.059 -8
638.065 -13
638.071 23
638.078 -9
638.084 47
638.091 50
638.097 6
638.104 50
638.110 85
638.116 -29
638.123 63
638.129 158
638.136 89
638.142 133
638.149 101
638.155 -61
638.162 47
638.168 84
638.174 84
638.181 210
638.187 141
638.194 94
638.200 141
638.207 188
638.213 93
638.219 223
638.226 169
638.232 100
638.239 143
638.245 117
638.252 43
638.258 150
638.265 195
638.271 107
638.277 166
638.284 185
638.290 131
638.297 144
638.303 150
638.310 117
638.316 118
638.323 138
638.329 101
638.335 191
638.342 144
638.348 98
638.355 219
638.361 231
638.368 136
638.374 237
638.380 306
638.387 237
638.393 261
638.400 241
638.406 111
638.413 69
638.419 246
638.426 64
638.432 128
638.438 117
638.445 105
638.451 159
638.458 217
638.464 135
638.471 212
638.477 215
638.484 103
638.490 96
638.496 140
638.503 96
638.509 178
638.516 174
638.522 5
638.529 33
638.535 36
638.541 -39
638.548 -19
638.554 29
638.561 73
638.567 186
638.574 154
638.580 5
638.587 85
638.593 173
638.599 88
638.606 244
638.612 167
638.619 114
638.625 159
638.632 171
638.638 88
638.645 60
638.651 76
638.657 -34
638.664 48
638.670 78
638.677 23
638.683 63
638.690 92
638.696 3
638.702 87
638.709 113
638.715 18
638.722 -26
638.728 49
638.735 -30
638.741 -12
638.748 25
638.754 -35
638.760 2
638.767 65
638.773 -43
638.780 27
638.786 69
638.793 -34
638.799 31
638.806 89
638.812 -5
638.818 86
638.825 83
638.831 -29
638.838 12
638.844 54
638.851 -48
638.857 27
638.864 18
638.870 -43
638.876 42
638.883 54
638.889 -10
638.896 47
638.902 149
638.909 7
638.915 45
638.921 108
638.928 -11
638.934 53
638.941 60
638.947 -50
638.954 16
638.960 61
638.967 4
638.973 10
638.979 67
638.986 -59
638.992 5
638.999 28
639.005 13
639.012 46
639.018 137
639.025 -28
639.031 36
639.037 43
639.044 -20
639.050 25
639.057 159
639.063 -17
639.070 28
639.076 68
639.083 -50
639.089 5
639.095 41
639.102 -53
639.108 32
639.115 58
639.121 59
639.128 116
639.134 140
639.141 26
639.147 63
639.153 107
639.160 6
639.166 97
639.173 148
639.179 63
639.186 69
639.192 41
639.199 17
639.205 16
639.211 138
639.218 13
639.224 77
639.231 106
639.237 102
639.244 192
639.250 180
639.257 59
639.263 211
639.269 272
639.276 87
639.282 222
639.289 250
639.295 107
639.302 160
639.308 260
639.315 153
639.321 201
639.327 242
639.334 261
639.340 268
639.347 225
639.353 169
639.360 291
639.366 381
639.373 439
639.379 637
639.385 743
639.392 718
639.398 900
639.405 986
639.411 1146
639.418 1295
639.424 1324
639.431 987
639.437 892
639.443 889
639.450 663
639.456 517
639.463 425
639.469 308
639.476 279
639.482 301
639.489 229
639.495 244
639.501 193
639.508 82
639.514 159
639.521 172
639.527 24
639.534 65
639.540 176
639.547 134
639.553 99
639.559 106
639.566 -20
639.572 21
639.579 105
639.585 28
639.592 25
639.598 133
639.605 55
639.611 123
639.617 126
639.624 19
639.630 68
639.637 164
639.643 86
639.650 171
639.656 151
639.663 8
639.669 40
639.675 92
639.682 -25
639.688 30
639.695 10
639.701 -84
639.708 -38
639.714 41
639.721 16
639.727 84
639.733 119
639.740 -52
639.746 -20
639.753 51
639.759 -59
639.766 11
639.772 59
639.779 -19
639.785 17
639.791 75
639.798 -86
639.804 15
639.811 39
639.817 -90
639.824 18
639.830 51
639.837 -73
639.843 -9
639.849 80
639.856 -37
639.862 43
639.869 50
639.875 -33
639.882 -36
639.888 -3
639.895 -58
639.901 -48
639.908 33
639.914 -41
639.920 11
639.927 25
639.933 -98
639.940 -17
639.946 88
639.953 -42
639.959 70
639.966 109
639.972 -49
639.978 -13
639.985 82
639.991 50
639.998 99
640.004 8
640.011 -75
640.017 98
640.024 195
640.030 49
640.036 66
640.043 64
640.049 -92
640.056 -44
640.062 26
640.069 -44
640.075 -23
640.082 113
640.088 -24
640.094 -14
640.101 48
640.107 -47
640.114 -54
640.120 91
640.127 -28
640.133 37
640.140 85
640.146 -15
640.153 114
640.159 93
640.165 -89
640.172 35
640.178 98
640.185 35
640.191 66
640.198 63
640.204 10
640.211 82
640.217 124
640.223 52
640.230 101
640.236 117
640.243 27
640.249 72
640.256 146
640.262 40
640.269 104
640.275 62
640.281 78
640.288 209
640.294 220
640.301 195
640.307 332
640.314 422
640.320 403
640.327 429
640.333 405
640.340 257
640.346 316
640.352 421
640.359 308
640.365 293
640.372 376
640.378 371
640.385 524
640.391 625
640.398 552
640.404 556
640.410 619
640.417 539
640.423 612
640.430 624
640.436 399
640.443 471
640.449 450
640.456 248
640.462 216
640.469 273
640.475 188
640.481 277
640.488 244
640.494 115
640.501 198
640.507 108
640.514 -19
640.520 85
640.527 247
640.533 104
640.539 87
640.546 108
640.552 91
640.559 186
640.565 206
640.572 90
640.578 170
640.585 127
640.591 62
640.598 104
640.604 189
640.610 23
640.617 50
640.623 93
640.630 2
640.636 70
640.643 162
640.649 166
640.656 191
640.662 103
640.668 13
640.675 67
640.681 76
640.688 -20
640.694 -17
640.701 25
640.707 -53
640.714 1
640.720 42
640.727 -28
640.733 23
640.739 33
640.746 -60
640.752 -2
640.759 49
640.765 -25
640.772 -14
640.778 1
640.785 -75
640.791 -70
640.798 41
640.804 -9
640.810 19
640.817 46
640.823 2
640.830 9
640.836 82
640.843 -21
640.849 -18
640.856 52
640.862 -5
640.868 71
640.875 95
640.881 -63
640.888 -25
640.894 -4
640.901 14
640.907 94
640.914 58
640.920 -30
640.927 -9
640.933 17
640.939 -25
640.946 41
640.952 35
640.959 14
640.965 25
640.972 52
640.978 -31
640.985 62
640.991 85
640.998 -88
641.004 -18
641.010 23
641.017 -56
641.023 -31
641.030 -50
641.036 -29
641.043 -13
641.049 67
641.056 -27
641.062 16
641.069 64
641.075 -25
641.081 7
641.088 52
641.094 -75
641.101 51
641.107 109
641.114 -39
641.120 15
641.127 137
641.133 -27
641.139 78
641.146 95
641.152 30
641.159 79
641.165 37
641.172 -30
641.178 41
641.185 35
641.191 -109
641.198 54
641.204 95
641.210 -22
641.217 104
641.223 115
641.230 -38
641.236 64
641.243 68
641.249 4
641.256 96
641.262 177
641.269 131
641.275 177
641.281 125
641.288 16
641.294 62
641.301 208
641.307 113
641.314 155
641.320 173
641.327 71
641.333 120
641.340 248
641.346 131
641.352 215
641.359 308
641.365 170
641.372 216
641.378 371
641.385 251
641.391 358
641.398 379
641.404 226
641.411 334
641.417 330
641.423 299
641.430 262
641.436 219
641.443 122
641.449 327
641.456 388
641.462 283
641.469 369
641.475 255
641.482 92
641.488 119
641.494 122
641.501 79
641.507 178
641.514 91
641.520 -9
641.527 54
641.533 63
641.540 51
641.546 -4
641.553 55
641.559 19
641.565 73
641.572 157
641.578 97
641.585 109
641.591 108
641.598 64
641.604 115
641.611 145
641.617 -1
641.624 22
641.630 6
641.636 -56
641.643 53
641.649 94
641.656 -58
641.662 10
641.669 10
641.675 39
641.682 131
641.688 60
641.695 -27
641.701 29
641.707 76
641.714 -9
641.720 55
641.727 80
641.733 -2
641.740 61
641.746 33
641.753 -12
641.759 35
641.766 60
641.772 -40
641.779 76
641.785 141
641.791 32
641.798 63
641.804 34
641.811 -57
641.817 -10
641.824 -5
641.830 -66
641.837 16
641.843 62
641.850 18
641.856 91
641.862 47
641.869 -18
641.875 60
641.882 25
641.888 -73
641.895 1
641.901 78
641.908 22
641.914 91
641.921 109
641.927 29
641.933 32
641.940 95
641.946 -18
641.953 91
641.959 183
641.966 -9
641.972 -54
641.979 62
641.985 38
641.992 64
641.998 88
642.005 92
642.011 158
642.017 86
642.024 -38
642.030 64
642.037 47
642.043 -50
642.050 19
642.056 64
642.063 56
642.069 82
642.076 146
642.082 14
642.088 63
642.095 104
642.101 90
642.108 121
642.114 9
642.121 -88
642.127 -8
642.134 88
642.140 46
642.147 80
642.153 98
642.160 61
642.166 96
642.172 122
642.179 -45
642.185 18
642.192 61
642.198 26
642.205 38
642.211 176
642.218 78
642.224 110
642.231 131
642.237 75
642.243 84
642.250 119
642.256 55
642.263 159
642.269 185
642.276 75
642.282 45
642.289 14
642.295 57
642.302 125
642.308 152
642.315 50
642.321 217
642.327 242
642.334 245
642.340 211
642.347 188
642.353 187
642.360 169
642.366 206
642.373 97
642.379 136
642.386 182
642.392 99
642.398 244
642.405 289
642.411 255
642.418 258
642.424 243
642.431 162
642.437 279
642.444 318
642.450 133
642.457 58
642.463 123
642.470 -29
642.476 -12
642.482 44
642.489 -29
642.495 201
642.502 139
642.508 35
642.515 110
642.521 193
642.528 -25
642.534 35
642.541 93
642.547 -12
642.554 68
642.560 61
642.566 -59
642.573 -53
642.579 39
642.586 23
642.592 91
642.599 94
642.605 -31
642.612 -13
642.618 47
642.625 -35
642.631 -35
642.638 85
642.644 -51
642.650 13
642.657 -1
642.663 -38
642.670 -15
642.676 4
642.683 -48
642.689 -11
642.696 45
642.702 0
642.709 -12
642.715 4
642.722 -79
642.728 -39
642.734 -5
642.741 -115
642.747 8
642.754 4
642.760 -50
642.767 -42
642.773 -5
642.780 -60
642.786 -64
642.793 21
642.799 -80
642.806 -39
642.812 33
642.818 -10
642.825 36
642.831 49
642.838 -63
642.844 36
642.851 78
642.857 9
642.864 44
642.870 83
642.877 10
642.883 40
642.890 36
642.896 -24
642.902 56
642.909 68
642.915 -37
642.922 -22
642.928 70
642.935 -40
642.941 1
642.948 11
642.954 -104
642.961 44
642.967 16
642.974 -84
642.980 -30
642.986 107
642.993 -11
642.999 65
643.006 49
643.012 -21
643.019 61
643.025 97
643.032 -9
643.038 12
643.045 40
643.051 -49
643.058 -19
643.064 9
643.070 -40
643.077 -27
643.083 36
643.090 29
643.096 63
643.103 84
643.109 -15
643.116 134
643.122 165
643.129 69
643.135 95
643.142 22
643.148 -38
643.154 66
643.161 82
643.167 10
643.174 67
643.180 99
643.187 -51
643.193 20
643.200 59
643.206 -11
643.213 52
643.219 163
643.226 62
643.232 76
643.239 89
643.245 35
643.251 15
643.258 148
643.264 153
643.271 199
643.277 179
643.284 88
643.290 158
643.297 168
643.303 46
643.310 78
643.316 131
643.323 48
643.329 124
643.335 117
643.342 52
643.348 175
643.355 238
643.361 173
643.368 171
643.374 219
643.381 191
643.387 187
643.394 154
643.400 116
643.407 222
643.413 353
643.420 282
643.426 243
643.432 198
643.439 90
643.445 124
643.452 215
643.458 96
643.465 77
643.471 48
643.478 87
643.484 245
643.491 329
643.497 180
643.504 152
643.510 152
643.516 20
643.523 116
643.529 132
643.536 195
643.542 150
643.549 150
643.555 101
643.562 285
643.568 267
643.575 68
643.581 158
643.588 168
643.594 101
643.601 138
643.607 117
643.613 -12
643.620 96
643.626 153
643.633 5
643.639 45
643.646 82
643.652 -30
643.659 1
643.665 37
643.672 -28
643.678 19
643.685 63
643.691 -53
643.698 36
643.704 36
643.710 -32
643.717 81
643.723 16
643.730 -35
643.736 -3
643.743 34
643.749 -51
643.756 8
643.762 -10
643.769 -60
643.775 55
643.782 93
643.788 -18
643.795 7
643.801 38
643.807 -25
643.814 26
643.820 124
643.827 56
643.833 60
643.840 71
643.846 -36
643.853 1
643.859 28
643.866 -34
643.872 64
643.879 71
643.885 38
643.892 88
643.898 47
643.904 -7
643.911 44
643.917 37
643.924 -3
643.930 86
643.937 102
643.943 2
643.950 41
643.956 172
643.963 190
643.969 440
643.976 669
643.982 767
643.989 939
643.995 1431
644.001 2248
644.008 2918
644.014 3593
644.021 3902
644.027 4086
644.034 4038
644.040 3739
644.047 3380
644.053 3062
644.060 2396
644.066 2112
644.073 1884
644.079 1583
644.086 1601
644.092 1253
644.098 790
644.105 738
644.111 647
644.118 417
644.124 366
644.131 246
644.137 177
644.144 242
644.150 264
644.157 160
644.163 243
644.170 226
644.176 187
644.183 264
644.189 332
644.196 232
644.202 208
644.208 214
644.215 187
644.221 297
644.228 298
644.234 224
644.241 350
644.247 270
644.254 195
644.260 184
644.267 151
644.273 80
644.280 230
644.286 286
644.293 194
644.299 307
644.305 367
644.312 287
644.318 308
644.325 214
644.331 122
644.338 188
644.344 200
644.351 177
644.357 303
644.364 428
644.370 312
644.377 422
644.383 442
644.390 385
644.396 524
644.403 533
644.409 411
644.415 486
644.422 565
644.428 612
644.435 693
644.441 571
644.448 377
644.454 421
644.461 409
644.467 221
644.474 306
644.480 405
644.487 292
644.493 263
644.500 125
644.506 59
644.513 92
644.519 132
644.525 -11
644.532 83
644.538 153
644.545 171
644.551 196
644.558 211
644.564 70
644.571 110
644.577 152
644.584 68
644.590 148
644.597 142
644.603 40
644.610 52
644.616 68
644.623 9
644.629 40
644.635 70
644.642 -1
644.648 80
644.655 129
644.661 38
644.668 52
644.674 56
644.681 -48
644.687 -13
644.694 76
644.700 18
644.707 122
644.713 50
644.720 -52
644.726 45
644.733 54
644.739 -45
644.745 -56
644.752 7
644.758 -38
644.765 13
644.771 63
644.778 -19
644.784 -8
644.791 64
644.797 4
644.804 48
644.810 32
644.817 -5
644.823 46
644.830 36
644.836 0
644.843 40
644.849 49
644.855 -32
644.862 -37
644.868 44
644.875 -70
644.881 7
644.888 65
644.894 -17
644.901 -6
644.907 -19
644.914 -77
644.920 23
644.927 112
644.933 124
644.940 212
644.946 167
644.953 21
644.959 74
644.966 146
644.972 66
644.978 146
644.985 255
644.991 290
644.998 512
645.004 619
645.011 621
645.017 897
645.024 1403
645.030 1766
645.037 1647
645.043 1351
645.050 1089
645.056 911
645.063 735
645.069 648
645.076 610
645.082 604
645.088 264
645.095 202
645.101 340
645.108 262
645.114 214
645.121 233
645.127 78
645.134 144
645.140 189
645.147 78
645.153 144
645.160 175
645.166 109
645.173 169
645.179 141
645.186 65
645.192 3
645.199 60
645.205 45
645.211 96
645.218 147
645.224 126
645.231 189
645.237 200
645.244 123
645.250 108
645.257 157
645.263 148
645.270 191
645.276 222
645.283 180
645.289 275
645.296 221
645.302 160
645.309 215
645.315 269
645.322 130
645.328 144
645.334 232
645.341 94
645.347 121
645.354 142
645.360 172
645.367 252
645.373 362
645.380 319
645.386 284
645.393 373
645.399 275
645.406 271
645.412 277
645.419 206
645.425 336
645.432 529
645.438 397
645.445 357
645.451 212
645.458 125
645.464 201
645.470 223
645.477 170
645.483 99
645.490 244
645.496 186
645.503 199
645.509 197
645.516 129
645.522 102
645.529 143
645.535 53
645.542 136
645.548 178
645.555 209
645.561 262
645.568 211
645.574 52
645.581 81
645.587 102
645.593 75
645.600 102
645.606 88
645.613 -19
645.619 20
645.626 97
645.632 21
645.639 144
645.645 189
645.652 61
645.658 115
645.665 109
645.671 78
645.678 233
645.684 172
645.691 10
645.697 57
645.704 201
645.710 107
645.717 211
645.723 204
645.729 57
645.736 91
645.742 134
645.749 13
645.755 131
645.762 118
645.768 112
645.775 109
645.781 94
645.788 43
645.794 29
645.801 52
645.807 -19
645.814 37
645.820 133
645.827 72
645.833 150
645.840 132
645.846 -3
645.853 39
645.859 16
645.865 -49
645.872 -22
645.878 50
645.885 9
645.891 17
645.898 8
645.904 -51
645.911 -6
645.917 12
645.924 -66
645.930 11
645.937 33
645.943 26
645.950 59
645.956 184
645.963 -11
645.969 13
645.976 45
645.982 -58
645.989 12
645.995 205
646.002 176
646.008 268
646.014 295
646.021 190
646.027 330
646.034 506
646.040 553
646.047 716
646.053 675
646.060 407
646.066 339
646.073 273
646.079 227
646.086 316
646.092 311
646.099 133
646.105 165
646.112 194
646.118 87
646.125 90
646.131 113
646.138 96
646.144 111
646.151 137
646.157 6
646.163 53
646.170 49
646.176 -61
646.183 107
646.189 75
646.196 17
646.202 95
646.209 71
646.215 -40
646.222 58
646.228 150
646.235 42
646.241 138
646.248 133
646.254 8
646.261 21
646.267 199
646.274 117
646.280 147
646.287 81
646.293 -40
646.300 113
646.306 180
646.312 107
646.319 251
646.325 253
646.332 112
646.338 164
646.345 260
646.351 195
646.358 151
646.364 125
646.371 157
646.377 333
646.384 483
646.390 329
646.397 478
646.403 392
646.410 294
646.416 359
646.423 472
646.429 428
646.436 347
646.442 313
646.449 200
646.455 294
646.462 298
646.468 113
646.474 174
646.481 190
646.487 161
646.494 231
646.500 206
646.507 41
646.513 164
646.520 176
646.526 167
646.533 308
646.539 324
646.546 200
646.552 265
646.559 256
646.565 178
646.572 173
646.578 201
646.585 91
646.591 156
646.598 148
646.604 47
646.611 56
646.617 43
646.624 -43
646.630 19
646.636 106
646.643 11
646.649 133
646.656 133
646.662 7
646.669 92
646.675 127
646.682 45
646.688 77
646.695 123
646.701 -7
646.708 53
646.714 38
646.721 -27
646.727 20
646.734 101
646.740 0
646.747 91
646.753 125
646.760 -11
646.766 69
646.773 63
646.779 -60
646.786 -5
646.792 71
646.799 6
646.805 31
646.811 86
646.818 18
646.824 59
646.831 109
646.837 58
646.844 84
646.850 109
646.857 -14
646.863 57
646.870 61
646.876 -16
646.883 27
646.889 9
646.896 -21
646.902 51
646.909 -10
646.915 -38
646.922 50
646.928 46
646.935 -67
646.941 21
646.948 81
646.954 75
646.961 123
646.967 69
646.974 -40
646.980 87
646.987 93
646.993 -14
646.999 24
647.006 97
647.012 17
647.019 43
647.025 130
647.032 132
647.038 276
647.045 203
647.051 -5
647.058 141
647.064 169
647.071 82
647.077 101
647.084 69
647.090 -85
647.097 10
647.103 79
647.110 -24
647.116 5
647.123 68
647.129 -55
647.136 55
647.142 34
647.149 15
647.155 112
647.162 175
647.168 -13
647.175 39
647.181 63
647.187 12
647.194 -23
647.200 56
647.207 -53
647.213 19
647.220 158
647.226 96
647.233 75
647.239 73
647.246 -14
647.252 62
647.259 115
647.265 99
647.272 193
647.278 194
647.285 58
647.291 214
647.298 343
647.304 181
647.311 205
647.317 346
647.324 308
647.330 285
647.337 298
647.343 194
647.350 355
647.356 412
647.363 190
647.369 277
647.376 328
647.382 238
647.388 200
647.395 271
647.401 190
647.408 271
647.414 379
647.421 275
647.427 287
647.434 317
647.440 183
647.447 211
647.453 278
647.460 225
647.466 320
647.473 348
647.479 251
647.486 369
647.492 317
647.499 128
647.505 177
647.512 166
647.518 69
647.525 133
647.531 143
647.538 109
647.544 148
647.551 198
647.557 99
647.564 137
647.570 189
647.577 47
647.583 14
647.590 75
647.596 35
647.603 16
647.609 42
647.615 -70
647.622 -9
647.628 45
647.635 -21
647.641 12
647.648 73
647.654 -27
647.661 104
647.667 149
647.674 8
647.680 32
647.687 67
647.693 36
647.700 63
647.706 86
647.713 68
647.719 57
647.726 55
647.732 -1
647.739 41
647.745 39
647.752 -98
647.758 -32
647.765 12
647.771 -126
647.778 11
647.784 10
647.791 -27
647.797 -31
647.804 8
647.810 -27
647.817 -35
647.823 0
647.830 -38
647.836 -10
647.842 11
647.849 -8
647.855 38
647.862 49
647.868 -53
647.875 79
647.881 111
647.888 38
647.894 68
647.901 41
647.907 -92
647.914 -21
647.920 96
647.927 -2
647.933 65
647.940 66
647.946 -61
647.953 -29
647.959 2
647.966 -69
647.972 -31
647.979 82
647.985 66
647.992 110
647.998 150
648.005 100
648.011 266
648.018 220
648.024 97
648.031 178
648.037 251
648.044 161
648.050 158
648.057 164
648.063 45
648.070 43
648.076 23
648.083 -31
648.089 44
648.096 71
648.102 -12
648.108 66
648.115 117
648.121 33
648.128 37
648.134 46
648.141 7
648.147 96
648.154 170
648.160 68
648.167 79
648.173 52
648.180 -22
648.186 74
648.193 78
648.199 57
648.206 102
648.212 162
648.219 110
648.225 242
648.232 235
648.238 44
648.245 203
648.251 246
648.258 122
648.264 133
648.271 199
648.277 23
648.284 140
648.290 219
648.297 150
648.303 216
648.310 213
648.316 156
648.323 234
648.329 257
648.336 147
648.342 156
648.349 209
648.355 236
648.362 249
648.368 294
648.375 143
648.381 239
648.388 287
648.394 194
648.400 265
648.407 398
648.413 326
648.420 399
648.426 355
648.433 212
648.439 206
648.446 260
648.452 173
648.459 259
648.465 198
648.472 196
648.478 235
648.485 230
648.491 136
648.498 244
648.504 268
648.511 44
648.517 95
648.524 108
648.530 144
648.537 119
648.543 102
648.550 -52
648.556 40
648.563 73
648.569 -12
648.576 2
648.582 36
648.589 -37
648.595 39
648.602 130
648.608 -13
648.615 85
648.621 89
648.628 -19
648.634 -9
648.641 32
648.647 -43
648.654 80
648.660 156
648.667 74
648.673 108
648.680 117
648.686 22
648.693 23
648.699 57
648.706 -89
648.712 -30
648.719 33
648.725 -12
648.732 36
648.738 89
648.744 -57
648.751 -4
648.757 50
648.764 -75
648.770 -34
648.777 42
648.783 -26
648.790 105
648.796 39
648.803 -27
648.809 -2
648.816 41
648.822 -14
648.829 25
648.835 36
648.842 2
648.848 104
648.855 51
648.861 -44
648.868 15
648.874 32
648.881 -9
648.887 -8
648.894 25
648.900 -37
648.907 -13
648.913 50
648.920 -120
648.926 -30
648.933 11
648.939 7
648.946 56
648.952 101
648.959 -63
648.965 4
648.972 -10
648.978 -46
648.985 59
648.991 38
648.998 34
649.004 179
649.011 91
649.017 -29
649.024 61
649.030 104
649.037 27
649.043 74
649.050 2
649.056 -3
649.063 56
649.069 120
649.076 -4
649.082 125
649.089 176
649.095 20
649.102 65
649.108 78
649.115 -4
649.121 43
649.128 116
649.134 13
649.141 91
649.147 103
649.154 18
649.160 5
649.167 44
649.173 22
649.179 48
649.186 95
649.192 3
649.199 49
649.205 196
649.212 91
649.218 79
649.225 69
649.231 9
649.238 1
649.244 26
649.251 -6
649.257 53
649.264 225
649.270 222
649.277 304
649.283 326
649.290 228
649.296 391
649.303 452
649.309 311
649.316 361
649.322 446
649.329 343
649.335 384
649.342 441
649.348 285
649.355 231
649.361 139
649.368 121
649.374 282
649.381 269
649.387 244
649.394 335
649.400 405
649.407 328
649.413 289
649.420 359
649.426 309
649.433 446
649.439 527
649.446 417
649.452 548
649.459 613
649.465 470
649.472 586
649.478 537
649.485 393
649.491 443
649.498 353
649.504 193
649.511 303
649.517 359
649.524 161
649.530 116
649.537 170
649.543 62
649.550 63
649.556 50
649.563 -20
649.569 78
649.576 93
649.582 -41
649.589 76
649.595 110
649.602 0
649.608 41
649.615 20
649.621 -22
649.628 -9
649.634 17
649.641 -66
649.647 -28
649.654 17
649.660 0
649.667 15
649.673 48
649.680 27
649.686 31
649.693 79
649.699 -75
649.706 -17
649.712 68
649.719 45
649.725 54
649.732 -26
649.738 -112
649.745 -31
649.751 20
649.758 -59
649.764 -30
649.771 24
649.777 20
649.784 121
649.790 127
649.797 5
649.803 17
649.810 86
649.816 1
649.823 56
649.829 68
649.836 -22
649.842 8
649.849 94
649.855 20
649.862 187
649.868 184
649.874 33
649.881 62
649.887 35
649.894 -63
649.900 -1
649.907 58
649.913 -109
649.920 39
649.926 81
649.933 -1
649.939 -30
649.946 4
649.952 -16
649.959 38
649.965 48
649.972 49
649.978 261
649.985 471
649.991 625
649.998 1256
650.004 2036
650.011 2669
650.017 3517
650.024 4680
650.030 5563
650.037 6741
650.043 7457
650.050 7570
650.056 7194
650.063 6604
650.069 5777
650.076 4740
650.082 4006
650.089 3462
650.095 2824
650.102 1918
650.108 1379
650.115 1178
650.121 934
650.128 658
650.134 566
650.141 480
650.147 314
650.154 384
650.160 398
650.167 175
650.173 249
650.180 276
650.186 170
650.193 159
650.199 181
650.206 92
650.212 156
650.219 273
650.225 187
650.232 220
650.238 357
650.245 292
650.251 341
650.258 380
650.264 305
650.271 542
650.277 864
650.284 989
650.290 1603
650.297 2265
650.303 2966
650.310 3834
650.316 4292
650.323 4823
650.329 5565
650.336 5750
650.342 5096
650.349 4646
650.355 4087
650.362 3444
650.368 3139
650.375 2701
650.381 2388
650.388 2414
650.394 2255
650.401 2063
650.407 1760
650.414 1202
650.420 1012
650.427 967
650.433 811
650.440 514
650.446 510
650.453 747
650.459 738
650.466 832
650.472 619
650.479 283
650.485 321
650.492 433
650.498 346
650.505 314
650.511 264
650.518 95
650.524 204
650.531 227
650.537 150
650.544 209
650.550 211
650.557 163
650.563 164
650.570 135
650.576 47
650.583 57
650.589 110
650.596 45
650.602 114
650.609 123
650.615 15
650.622 29
650.628 101
650.635 -31
650.641 8
650.648 61
650.654 -20
650.661 4
650.667 157
650.674 30
650.680 115
650.687 91
650.693 35
650.700 73
650.706 117
650.713 -41
650.719 -16
650.726 46
650.732 -85
650.739 42
650.745 103
650.752 -65
650.758 -35
650.765 21
650.771 -53
650.778 18
650.784 27
650.791 -9
650.797 -1
650.804 37
650.810 4
650.817 69
650.823 122
650.830 5
650.836 22
650.843 39
650.849 -79
650.856 99
650.862 90
650.869 -37
650.875 -9
650.882 43
650.888 42
650.895 47
650.901 53
650.908 -43
650.914 68
650.921 128
650.927 36
650.934 53
650.940 30
650.947 22
650.953 162
650.960 104
650.966 47
650.973 100
650.979 206
650.986 190
650.992 331
650.999 445
651.005 549
651.012 827
651.018 950
651.025 1086
651.032 1513
651.038 1949
651.045 2278
651.051 2398
651.058 2228
651.064 1915
651.071 1738
651.077 1659
651.084 1449
651.090 1306
651.097 1135
651.103 606
651.110 423
651.116 469
651.123 464
651.129 436
651.136 410
651.142 289
651.149 234
651.155 184
651.162 89
651.168 146
651.175 181
651.181 45
651.188 182
651.194 236
651.201 71
651.207 135
651.214 157
651.220 48
651.227 163
651.233 247
651.240 142
651.246 164
651.253 258
651.259 250
651.266 288
651.272 282
651.279 344
651.285 589
651.292 792
651.298 872
651.305 1090
651.311 1312
651.318 1526
651.324 1901
651.331 2054
651.337 1685
651.344 1675
651.350 1890
651.357 1880
651.363 1739
651.370 1556
651.376 1313
651.383 1210
651.389 985
651.396 807
651.402 862
651.409 821
651.415 503
651.422 527
651.428 634
651.435 506
651.441 450
651.448 438
651.454 416
651.461 322
651.467 307
651.474 210
651.480 219
651.487 241
651.493 61
651.500 138
651.506 211
651.513 82
651.519 149
651.526 220
651.532 37
651.539 99
651.545 102
651.552 82
651.558 112
651.565 119
651.571 -15
651.578 68
651.584 72
651.591 22
651.597 120
651.604 123
651.610 5
651.617 67
651.623 130
651.630 -3
651.636 -21
651.643 -7
651.649 -46
651.656 41
651.662 53
651.669 -10
651.675 57
651.682 55
651.688 61
651.695 179
651.701 127
651.708 32
651.714 149
651.721 71
651.727 -69
651.734 -17
651.741 58
651.747 57
651.754 78
651.760 47
651.767 -38
651.773 32
651.780 46
651.786 -88
651.793 29
651.799 64
651.806 38
651.812 116
651.819 41
651.825 -62
651.832 -25
651.838 63
651.845 -70
651.851 -11
651.858 46
651.864 -4
651.871 43
651.877 39
651.884 -78
651.890 16
651.897 56
651.903 9
651.910 23
651.916 59
651.923 -47
651.929 -31
651.936 1
651.942 -92
651.949 -4
651.955 34
651.962 4
651.968 99
651.975 184
651.981 86
651.988 212
651.994 258
652.001 205
652.007 249
652.014 236
652.020 318
652.027 414
652.033 472
652.040 362
652.046 430
652.053 727
652.059 663
652.066 732
652.072 611
652.079 351
652.085 280
652.092 268
652.098 193
652.105 141
652.111 198
652.118 102
652.124 153
652.131 204
652.137 88
652.144 114
652.150 170
652.157 102
652.163 81
652.170 92
652.177 104
652.183 169
652.190 164
652.196 94
652.203 195
652.209 176
652.216 94
652.222 56
652.229 197
652.235 154
652.242 185
652.248 224
652.255 -14
652.261 32
652.268 156
652.274 153
652.281 240
652.287 306
652.294 235
652.300 426
652.307 468
652.313 437
652.320 581
652.326 780
652.333 620
652.339 663
652.346 657
652.352 589
652.359 526
652.365 333
652.372 220
652.378 279
652.385 263
652.391 176
652.398 301
652.404 212
652.411 103
652.417 191
652.424 264
652.430 168
652.437 288
652.443 269
652.450 179
652.456 200
652.463 208
652.469 83
652.476 41
652.482 175
652.489 21
652.495 73
652.502 119
652.508 54
652.515 134
652.522 132
652.528 99
652.535 156
652.541 232
652.548 119
652.554 78
652.561 114
652.567 9
652.574 20
652.580 192
652.587 24
652.593 37
652.600 71
652.606 -11
652.613 21
652.619 80
652.626 -34
652.632 6
652.639 121
652.645 91
652.652 136
652.658 76
652.665 -90
652.671 37
652.678 64
652.684 -4
652.691 -56
652.697 28
652.704 36
652.710 103
652.717 109
652.723 24
652.730 66
652.736 86
652.743 -55
652.749 -61
652.756 83
652.762 -65
652.769 6
652.775 56
652.782 -13
652.788 97
652.795 116
652.801 -11
652.808 86
652.815 48
652.821 -71
652.828 -19
652.834 56
652.841 -66
652.847 34
652.854 80
652.860 4
652.867 8
652.873 42
652.880 -46
652.886 122
652.893 104
652.899 -85
652.906 -20
652.912 42
652.919 -25
652.925 34
652.932 13
652.938 -39
652.945 104
652.951 145
652.958 30
652.964 25
652.971 79
652.977 70
652.984 133
652.990 217
652.997 50
653.003 146
653.010 207
653.016 75
653.023 129
653.029 212
653.036 50
653.042 104
653.049 115
653.055 72
653.062 179
653.068 218
653.075 94
653.082 165
653.088 204
653.095 96
653.101 220
653.108 122
653.114 38
653.121 -43
653.127 -16
653.134 -23
653.140 60
653.147 98
653.153 -12
653.160 24
653.166 105
653.173 1
653.179 12
653.186 180
653.192 22
653.199 194
653.205 189
653.212 29
653.218 158
653.225 148
653.231 -29
653.238 -2
653.244 47
653.251 57
653.257 56
653.264 43
653.270 -40
653.277 20
653.283 77
653.290 77
653.296 96
653.303 122
653.310 27
653.316 137
653.323 197
653.329 115
653.336 205
653.342 250
653.349 85
653.355 218
653.362 307
653.368 154
653.375 267
653.381 257
653.388 124
653.394 239
653.401 329
653.407 251
653.414 257
653.420 334
653.427 335
653.433 401
653.440 303
653.446 224
653.453 271
653.459 276
653.466 133
653.472 181
653.479 218
653.485 132
653.492 135
653.498 184
653.505 67
653.511 115
653.518 233
653.524 116
653.531 163
653.538 125
653.544 7
653.551 38
653.557 101
653.564 17
653.570 106
653.577 149
653.583 43
653.590 99
653.596 58
653.603 -31
653.609 60
653.616 59
653.622 54
653.629 59
653.635 103
653.642 -43
653.648 7
653.655 127
653.661 16
653.668 45
653.674 48
653.681 -97
653.687 -22
653.694 82
653.700 62
653.707 107
653.713 103
653.720 8
653.726 22
653.733 92
653.740 -8
653.746 50
653.753 111
653.759 -36
653.766 6
653.772 3
653.779 -108
653.785 28
653.792 34
653.798 -57
653.805 181
653.811 130
653.818 -36
653.824 26
653.831 79
653.837 -31
653.844 30
653.850 72
653.857 13
653.863 86
653.870 69
653.876 -13
653.883 87
653.889 122
653.896 15
653.902 97
653.909 104
653.915 2
653.922 22
653.929 49
653.935 28
653.942 116
653.948 125
653.955 -6
653.961 66
653.968 96
653.974 0
653.981 59
653.987 156
653.994 51
654.000 92
654.007 176
654.013 124
654.020 157
654.026 207
654.033 254
654.039 350
654.046 489
654.052 309
654.059 263
654.065 301
654.072 184
654.078 105
654.085 163
654.091 114
654.098 99
654.104 23
654.111 38
654.118 131
654.124 219
654.131 68
654.137 103
654.144 175
654.150 28
654.157 98
654.163 105
654.170 44
654.176 104
654.183 94
654.189 -12
654.196 67
654.202 62
654.209 23
654.215 77
654.222 141
654.228 93
654.235 39
654.241 62
654.248 2
654.254 138
654.261 177
654.267 45
654.274 96
654.280 199
654.287 190
654.294 165
654.300 152
654.307 6
654.313 41
654.320 200
654.326 151
654.333 175
654.339 224
654.346 258
654.352 394
654.359 340
654.365 293
654.372 358
654.378 346
654.385 213
654.391 264
654.398 366
654.404 221
654.411 299
654.417 391
654.424 236
654.430 172
654.437 147
654.443 127
654.450 239
654.457 256
654.463 188
654.470 153
654.476 252
654.483 176
654.489 212
654.496 225
654.502 116
654.509 111
654.515 150
654.522 49
654.528 150
654.535 148
654.541 74
654.548 73
654.554 104
654.561 64
654.567 84
654.574 82
654.580 22
654.587 108
654.593 80
654.600 27
654.606 54
654.613 92
654.620 -17
654.626 26
654.633 35
654.639 -45
654.646 3
654.652 99
654.659 33
654.665 45
654.672 63
654.678 -33
654.685 3
654.691 55
654.698 -73
654.704 -33
654.711 139
654.717 31
654.724 64
654.730 8
654.737 36
654.743 136
654.750 172
654.756 -31
654.763 -8
654.770 28
654.776 -36
654.783 72
654.789 116
654.796 3
654.802 76
654.809 55
654.815 -10
654.822 2
654.828 58
654.835 -20
654.841 17
654.848 75
654.854 -23
654.861 24
654.867 126
654.874 -39
654.880 29
654.887 64
654.893 35
654.900 76
654.906 95
654.913 -37
654.920 58
654.926 93
654.933 -11
654.939 53
654.946 48
654.952 -29
654.959 109
654.965 128
654.972 44
654.978 91
654.985 160
654.991 64
654.998 72
655.004 138
655.011 47
655.017 103
655.024 182
655.030 121
655.037 75
655.043 212
655.050 74
655.057 109
655.063 82
655.070 -70
655.076 16
655.083 125
655.089 -11
655.096 60
655.102 107
655.109 43
655.115 60
655.122 69
655.128 26
655.135 111
655.141 221
655.148 46
655.154 85
655.161 111
655.167 -13
655.174 37
655.180 98
655.187 94
655.193 155
655.200 80
655.207 -62
655.213 47
655.220 111
655.226 25
655.233 44
655.239 104
655.246 41
655.252 20
655.259 65
655.265 105
655.272 162
655.278 153
655.285 70
655.291 188
655.298 233
655.304 235
655.311 293
655.317 266
655.324 167
655.330 260
655.337 412
655.344 351
655.350 487
655.357 826
655.363 834
655.370 944
655.376 1052
655.383 1071
655.389 1056
655.396 1138
655.402 869
655.409 771
655.415 738
655.422 466
655.428 494
655.435 392
655.441 220
655.448 169
655.454 296
655.461 265
655.468 266
655.474 264
655.481 86
655.487 236
655.494 164
655.500 112
655.507 99
655.513 205
655.520 104
655.526 97
655.533 103
655.539 18
655.546 73
655.552 93
655.559 3
655.565 56
655.572 92
655.578 33
655.585 63
655.591 110
655.598 35
655.605 95
655.611 174
655.618 51
655.624 4
655.631 75
655.637 -15
655.644 25
655.650 102
655.657 -26
655.663 -13
655.670 52
655.676 -39
655.683 26
655.689 131
655.696 26
655.702 57
655.709 89
655.715 18
655.722 77
655.729 49
655.735 -34
655.742 -2
655.748 -7
655.755 -35
655.761 -15
655.768 32
655.774 -33
655.781 28
655.787 82
655.794 -77
655.800 -34
655.807 67
655.813 -25
655.820 76
655.826 47
655.833 -96
655.839 -2
655.846 49
655.853 71
655.859 39
655.866 36
655.872 -48
655.879 15
655.885 44
655.892 5
655.898 41
655.905 25
655.911 -26
655.918 73
655.924 98
655.931 -52
655.937 31
655.944 81
655.950 -89
655.957 15
655.964 5
655.970 1
655.977 41
655.983 44
655.990 -19
655.996 15
656.003 67
656.009 15
656.016 64
656.022 192
656.029 166
656.035 385
656.042 624
656.048 744
656.055 763
656.061 634
656.068 394
656.074 462
656.081 622
656.088 558
656.094 492
656.101 496
656.107 282
656.114 267
656.120 203
656.127 121
656.133 187
656.140 308
656.146 144
656.153 243
656.159 174
656.166 2
656.172 17
656.179 77
656.185 35
656.192 96
656.199 88
656.205 58
656.212 94
656.218 93
656.225 19
656.231 53
656.238 156
656.244 90
656.251 104
656.257 140
656.264 27
656.270 44
656.277 114
656.283 58
656.290 142
656.296 118
656.303 36
656.310 76
656.316 121
656.323 6
656.329 174
656.336 260
656.342 278
656.349 310
656.355 256
656.362 274
656.368 365
656.375 384
656.381 390
656.388 486
656.394 450
656.401 379
656.407 364
656.414 302
656.421 272
656.427 351
656.434 304
656.440 97
656.447 90
656.453 140
656.460 97
656.466 219
656.473 234
656.479 153
656.486 147
656.492 200
656.499 118
656.505 112
656.512 62
656.518 30
656.525 119
656.532 127
656.538 -19
656.545 28
656.551 77
656.558 42
656.564 115
656.571 110
656.577 99
656.584 165
656.590 37
656.597 -55
656.603 33
656.610 67
656.616 -3
656.623 108
656.629 107
656.636 -27
656.643 34
656.649 39
656.656 -85
656.662 28
656.669 76
656.675 -14
656.682 32
656.688 143
656.695 68
656.701 -12
656.708 51
656.714 -16
656.721 71
656.727 110
656.734 36
656.741 34
656.747 142
656.754 5
656.760 21
656.767 46
656.773 -4
656.780 44
656.786 31
656.793 -15
656.799 5
656.806 -13
656.812 -45
656.819 -6
656.825 55
656.832 -45
656.838 -17
656.845 31
656.852 -51
656.858 20
656.865 26
656.871 -23
656.878 17
656.884 31
656.891 21
656.897 13
656.904 15
656.910 -32
656.917 38
656.923 60
656.930 -116
656.936 -1
656.943 59
656.950 -26
656.956 74
656.963 78
656.969 -11
656.976 49
656.982 116
656.989 -13
656.995 67
657.002 88
657.008 19
657.015 68
657.021 51
657.028 16
657.034 88
657.041 171
657.048 148
657.054 143
657.061 210
657.067 196
657.074 234
657.080 302
657.087 277
657.093 312
657.100 202
657.106 73
657.113 205
657.119 156
657.126 34
657.132 95
657.139 79
657.146 1
657.152 90
657.159 107
657.165 -13
657.172 67
657.178 77
657.185 5
657.191 86
657.198 114
657.204 -6
657.211 41
657.217 40
657.224 32
657.230 138
657.237 155
657.244 62
657.250 119
657.257 123
657.263 79
657.270 158
657.276 194
657.283 96
657.289 167
657.296 216
657.302 133
657.309 303
657.315 287
657.322 141
657.328 183
657.335 259
657.342 219
657.348 159
657.355 164
657.361 112
657.368 169
657.374 232
657.381 280
657.387 358
657.394 368
657.400 256
657.407 308
657.413 338
657.420 259
657.426 373
657.433 361
657.440 225
657.446 201
657.453 193
657.459 105
657.466 220
657.472 258
657.479 178
657.485 196
657.492 250
657.498 81
657.505 101
657.511 94
657.518 -19
657.525 83
657.531 113
657.538 9
657.544 62
657.551 14
657.557 -33
657.564 50
657.570 77
657.577 -4
657.583 51
657.590 66
657.596 -57
657.603 7
657.609 40
657.616 -66
657.623 -4
657.629 89
657.636 -38
657.642 30
657.649 82
657.655 -21
657.662 124
657.668 94
657.675 -15
657.681 65
657.688 117
657.694 21
657.701 -15
657.708 46
657.714 48
657.721 121
657.727 152
657.734 22
657.740 63
657.747 80
657.753 107
657.760 113
657.766 149
657.773 47
657.779 40
657.786 87
657.792 -59
657.799 11
657.806 92
657.812 -13
657.819 40
657.825 38
657.832 -57
657.838 -2
657.845 65
657.851 -63
657.858 -16
657.864 51
657.871 -16
657.877 30
657.884 69
657.891 -73
657.897 30
657.904 39
657.910 16
657.917 146
657.923 123
657.930 -55
657.936 5
657.943 44
657.949 -66
657.956 -5
657.962 56
657.969 -50
657.976 64
657.982 69
657.989 -57
657.995 69
658.002 114
658.008 -3
658.015 9
658.021 64
658.028 1
658.034 30
658.041 31
658.047 49
658.054 53
658.061 128
658.067 65
658.074 120
658.080 160
658.087 130
658.093 36
658.100 23
658.106 -61
658.113 -16
658.119 47
658.126 -71
658.132 -24
658.139 128
658.146 -54
658.152 69
658.159 151
658.165 60
658.172 74
658.178 55
658.185 -81
658.191 -25
658.198 60
658.204 36
658.211 136
658.217 145
658.224 -17
658.231 22
658.237 54
658.244 42
658.250 138
658.257 212
658.263 78
658.270 32
658.276 95
658.283 30
658.289 127
658.296 105
658.302 66
658.309 175
658.316 199
658.322 144
658.329 135
658.335 161
658.342 76
658.348 202
658.355 246
658.361 173
658.368 272
658.374 345
658.381 237
658.387 315
658.394 326
658.401 177
658.407 294
658.414 307
658.420 117
658.427 148
658.433 270
658.440 173
658.446 213
658.453 296
658.459 133
658.466 157
658.472 129
658.479 68
658.486 238
658.492 296
658.499 138
658.505 62
658.512 47
658.518 -40
658.525 84
658.531 140
658.538 94
658.544 118
658.551 108
658.557 131
658.564 252
658.571 254
658.577 59
658.584 80
658.590 157
658.597 22
658.603 11
658.610 30
658.616 33
658.623 115
658.629 160
658.636 17
658.643 -11
658.649 53
658.656 -1
658.662 25
658.669 70
658.675 -87
658.682 -33
658.688 29
658.695 -42
658.701 -27
658.708 68
658.714 33
658.721 52
658.728 38
658.734 -50
658.741 -5
658.747 41
658.754 -59
658.760 19
658.767 44
658.773 -11
658.780 6
658.786 51
658.793 -38
658.800 -10
658.806 92
658.813 0
658.819 -9
658.826 34
658.832 -98
658.839 -69
658.845 42
658.852 -41
658.858 9
658.865 29
658.871 7
658.878 28
658.885 10
658.891 -50
658.898 47
658.904 106
658.911 -33
658.917 -34
658.924 41
658.930 -100
658.937 31
658.943 81
658.950 65
658.957 92
658.963 130
658.970 13
658.976 15
658.983 -1
658.989 -94
658.996 -9
659.002 18
659.009 -79
659.015 4
659.022 25
659.028 -51
659.035 42
659.042 12
659.048 -82
659.055 -22
659.061 69
659.068 32
659.074 141
659.081 69
659.087 -84
659.094 12
659.100 44
659.107 -12
659.114 78
659.120 36
659.127 -39
659.133 49
659.140 145
659.146 4
659.153 85
659.159 109
659.166 -55
659.172 -2
659.179 91
659.186 -2
659.192 121
659.199 139
659.205 -1
659.212 -41
659.218 38
659.225 34
659.231 80
659.238 85
659.244 18
659.251 -16
659.258 132
659.264 72
659.271 144
659.277 199
659.284 12
659.290 68
659.297 71
659.303 40
659.310 148
659.316 144
659.323 95
659.329 102
659.336 124
659.343 -12
659.349 158
659.356 169
659.362 111
659.369 180
659.375 190
659.382 70
659.388 92
659.395 265
659.401 174
659.408 181
659.415 182
659.421 92
659.428 171
659.434 180
659.441 136
659.447 174
659.454 116
659.460 53
659.467 125
659.473 151
659.480 43
659.487 86
659.493 126
659.500 83
659.506 104
659.513 104
659.519 43
659.526 86
659.532 132
659.539 48
659.545 68
659.552 87
659.559 57
659.565 163
659.572 155
659.578 6
659.585 69
659.591 166
659.598 84
659.604 94
659.611 135
659.617 -35
659.624 91
659.631 131
659.637 56
659.644 88
659.650 123
659.657 -39
659.663 97
659.670 100
659.676 8
659.683 74
659.689 75
659.696 -28
659.703 12
659.709 61
659.716 -43
659.722 38
659.729 40
659.735 -34
659.742 -18
659.748 46
659.755 -45
659.761 72
659.768 90
659.775 -80
659.781 -11
659.788 63
659.794 -58
659.801 26
659.807 16
659.814 -40
659.820 -10
659.827 66
659.833 -50
659.840 -2
659.847 50
659.853 -44
659.860 42
659.866 60
659.873 -34
659.879 -7
659.886 82
659.892 67
659.899 67
659.906 113
659.912 36
659.919 83
659.925 75
659.932 -51
659.938 -71
659.945 -1
659.951 -58
659.958 46
659.964 24
659.971 53
659.978 -8
659.984 42
659.991 -38
659.997 -29
660.004 39
660.010 -11
660.017 50
660.023 156
660.030 52
660.036 9
660.043 -1
660.050 -94
660.056 -1
660.063 77
660.069 -28
660.076 56
660.082 84
660.089 5
660.095 96
660.102 85
660.108 19
660.115 119
660.122 175
660.128 -9
660.135 29
660.141 49
660.148 -11
660.154 -11
660.161 -10
660.167 -21
660.174 43
660.181 120
660.187 43
660.194 126
660.200 117
660.207 -80
660.213 46
660.220 58
660.226 -44
660.233 109
660.239 100
660.246 -2
660.253 113
660.259 145
660.266 64
660.272 165
660.279 177
660.285 190
660.292 298
660.298 254
660.305 71
660.311 151
660.318 170
660.325 61
660.331 162
660.338 237
660.344 135
660.351 229
660.357 329
660.364 192
660.370 299
660.377 420
660.384 290
660.390 369
660.397 342
660.403 207
660.410 264
660.416 277
660.423 213
660.429 331
660.436 404
660.442 382
660.449 428
660.456 364
660.462 154
660.469 237
660.475 227
660.482 104
660.488 142
660.495 273
660.501 83
660.508 127
660.515 108
660.521 -37
660.528 85
660.534 194
660.541 80
660.547 240
660.554 273
660.560 164
660.567 163
660.573 140
660.580 36
660.587 174
660.593 312
660.600 165
660.606 156
660.613 207
660.619 152
660.626 165
660.632 143
660.639 53
660.646 80
660.652 110
660.659 62
660.665 103
660.672 161
660.678 20
660.685 1
660.691 70
660.698 -23
660.705 43
660.711 7
660.718 -37
660.724 23
660.731 47
660.737 -28
660.744 -13
660.750 17
660.757 -56
660.763 118
660.770 141
660.777 -37
660.783 18
660.790 22
660.796 -58
660.803 8
660.809 5
660.816 -70
660.822 50
660.829 -3
660.836 -38
660.842 -35
660.849 -3
660.855 -100
660.862 -5
660.868 96
660.875 -10
660.881 34
660.888 52
660.895 -43
660.901 17
660.908 69
660.914 -33
660.921 -9
660.927 31
660.934 -52
660.940 -32
660.947 45
660.953 -26
660.960 66
660.967 46
660.973 -27
660.980 2
660.986 91
660.993 24
660.999 41
661.006 -5
661.012 -51
661.019 -15
661.026 83
661.032 -5
661.039 72
661.045 87
661.052 3
661.058 22
661.065 39
661.071 -52
661.078 -24
661.085 79
661.091 37
661.098 71
661.104 29
661.111 -66
661.117 34
661.124 78
661.130 -6
661.137 4
661.144 -10
661.150 -38
661.157 30
661.163 156
661.170 46
661.176 94
661.183 104
661.189 -58
661.196 11
661.202 33
661.209 15
661.216 73
661.222 96
661.229 41
661.235 57
661.242 133
661.248 -8
661.255 75
661.261 120
661.268 37
661.275 135
661.281 228
661.288 54
661.294 95
661.301 165
661.307 113
661.314 161
661.320 227
661.327 94
661.334 105
661.340 201
661.347 221
661.353 288
661.360 222
661.366 138
661.373 209
661.379 252
661.386 195
661.393 311
661.399 421
661.406 330
661.412 269
661.419 291
661.425 191
661.432 203
661.438 313
661.445 247
661.452 279
661.458 282
661.465 128
661.471 169
661.478 360
661.484 309
661.491 270
661.497 143
661.504 100
661.511 57
661.517 100
661.524 -16
661.530 169
661.537 242
661.543 77
661.550 136
661.556 134
661.563 4
661.570 170
661.576 314
661.583 191
661.589 136
661.596 100
661.602 11
661.609 147
661.615 185
661.622 54
661.629 60
661.635 54
661.642 -7
661.648 63
661.655 35
661.661 -32
661.668 8
661.674 88
661.681 0
661.688 -27
661.694 -17
661.701 -61
661.707 -8
661.714 8
661.720 -79
661.727 -10
661.733 21
661.740 -64
661.747 -35
661.753 111
661.760 -52
661.766 -27
661.773 33
661.779 -50
661.786 -40
661.792 35
661.799 -32
661.806 28
661.812 22
661.819 -107
661.825 16
661.832 56
661.838 -9
661.845 21
661.851 60
661.858 22
661.865 18
661.871 80
661.878 57
661.884 59
661.891 19
661.897 11
661.904 15
661.910 44
661.917 -29
661.924 30
661.930 72
661.937 -37
661.943 27
661.950 121
661.956 22
661.963 11
661.969 30
661.976 -13
661.983 6
661.989 65
661.996 0
662.002 16
662.009 8
662.015 -42
662.022 83
662.028 84
662.035 -9
662.042 -15
662.048 77
662.055 -21
662.061 107
662.068 105
662.074 -6
662.081 84
662.088 157
662.094 68
662.101 122
662.107 63
662.114 -7
662.120 0
662.127 50
662.133 -62
662.140 40
662.147 117
662.153 -3
662.160 135
662.166 26
662.173 -1
662.179 17
662.186 48
662.192 21
662.199 81
662.206 90
662.212 -5
662.219 37
662.225 57
662.232 -13
662.238 134
662.245 216
662.251 257
662.258 300
662.265 459
662.271 466
662.278 592
662.284 780
662.291 940
662.297 1211
662.304 1356
662.310 1197
662.317 1169
662.324 1001
662.330 837
662.337 1016
662.343 937
662.350 798
662.356 771
662.363 639
662.370 439
662.376 470
662.383 560
662.389 463
662.396 674
662.402 900
662.409 843
662.415 890
662.422 849
662.429 657
662.435 573
662.442 519
662.448 369
662.455 330
662.461 349
662.468 297
662.474 386
662.481 414
662.488 268
662.494 248
662.501 171
662.507 85
662.514 165
662.520 94
662.527 90
662.534 196
662.540 188
662.547 117
662.553 137
662.560 151
662.566 31
662.573 130
662.579 145
662.586 -17
662.593 31
662.599 53
662.606 -19
662.612 43
662.619 63
662.625 8
662.632 47
662.638 113
662.645 13
662.652 39
662.658 78
662.665 -48
662.671 -35
662.678 31
662.684 -35
662.691 37
662.698 32
662.704 -66
662.711 26
662.717 5
662.724 -44
662.730 -8
662.737 76
662.743 -38
662.750 47
662.757 129
662.763 -5
662.770 11
662.776 41
662.783 -70
662.789 35
662.796 122
662.803 -41
662.809 -32
662.816 55
662.822 -16
662.829 50
662.835 41
662.842 -54
662.848 -16
662.855 65
662.862 -52
662.868 -29
662.875 8
662.881 -26
662.888 51
662.894 122
662.901 10
662.908 83
662.914 111
662.921 -37
662.927 14
662.934 31
662.940 -93
662.947 -68
662.953 -23
662.960 -81
662.967 22
662.973 84
662.980 -25
662.986 19
662.993 12
662.999 6
663.006 106
663.013 124
663.019 -34
663.026 -1
663.032 -3
663.039 -72
663.045 27
663.052 28
663.058 -102
663.065 -42
663.072 45
663.078 62
663.085 119
663.091 118
663.098 7
663.104 12
663.111 69
663.118 -30
663.124 23
663.131 50
663.137 -10
663.144 42
663.150 152
663.157 38
663.163 116
663.170 128
663.177 12
663.183 71
663.190 178
663.196 59
663.203 121
663.209 97
663.216 24
663.223 128
663.229 130
663.236 14
663.242 -2
663.249 177
663.255 180
663.262 385
663.268 367
663.275 247
663.282 348
663.288 402
663.295 393
663.301 428
663.308 469
663.314 481
663.321 535
663.328 602
663.334 503
663.341 511
663.347 545
663.354 385
663.360 401
663.367 392
663.373 221
663.380 302
663.387 384
663.393 293
663.400 422
663.406 620
663.413 594
663.419 697
663.426 817
663.433 672
663.439 796
663.446 925
663.452 756
663.459 751
663.465 707
663.472 645
663.479 704
663.485 983
663.492 970
663.498 965
663.505 782
663.511 451
663.518 356
663.524 368
663.531 147
663.538 183
663.544 154
663.551 68
663.557 113
663.564 78
663.570 59
663.577 82
663.584 101
663.590 -1
663.597 58
663.603 69
663.610 21
663.616 61
663.623 80
663.630 -29
663.636 84
663.643 200
663.649 45
663.656 89
663.662 78
663.669 -77
663.675 -9
663.682 34
663.689 -18
663.695 -14
663.702 78
663.708 -48
663.715 43
663.721 61
663.728 -13
663.735 47
663.741 73
663.748 -77
663.754 -47
663.761 -1
663.767 -93
663.774 18
663.781 8
663.787 -78
663.794 -12
663.800 68
663.807 -35
663.813 27
663.820 50
663.827 -5
663.833 38
663.840 30
663.846 -33
663.853 27
663.859 57
663.866 -82
663.872 14
663.879 6
663.886 -69
663.892 25
663.899 61
663.905 -52
663.912 53
663.918 42
663.925 -40
663.932 12
663.938 -18
663.945 -47
663.951 9
663.958 45
663.964 -86
663.971 9
663.978 103
663.984 -19
663.991 34
663.997 61
664.004 -4
664.010 80
664.017 49
664.024 -11
664.030 -14
664.037 32
664.043 -52
664.050 10
664.056 15
664.063 -40
664.069 11
664.076 105
664.083 3
664.089 80
664.096 182
664.102 52
664.109 135
664.115 121
664.122 19
664.129 46
664.135 121
664.142 -3
664.148 74
664.155 148
664.161 46
664.168 62
664.175 141
664.181 13
664.188 53
664.194 62
664.201 75
664.207 120
664.214 116
664.221 78
664.227 138
664.234 210
664.240 94
664.247 141
664.253 156
664.260 127
664.267 119
664.273 225
664.280 239
664.286 283
664.293 344
664.299 315
664.306 341
664.313 367
664.319 315
664.326 501
664.332 591
664.339 684
664.345 771
664.352 703
664.359 586
664.365 596
664.372 601
664.378 592
664.385 484
664.391 457
664.398 548
664.404 646
664.411 610
664.418 465
664.424 493
664.431 572
664.437 474
664.444 541
664.450 425
664.457 388
664.464 402
664.470 311
664.477 171
664.483 311
664.490 504
664.496 498
664.503 413
664.510 390
664.516 340
664.523 280
664.529 175
664.536 107
664.542 109
664.549 139
664.556 71
664.562 132
664.569 34
664.575 -52
664.582 6
664.588 137
664.595 88
664.602 183
664.608 289
664.615 63
664.621 94
664.628 186
664.634 24
664.641 5
664.648 103
664.654 -33
664.661 10
664.667 66
664.674 -35
664.680 28
664.687 50
664.694 -44
664.700 -7
664.707 45
664.713 -35
664.720 29
664.726 60
664.733 -18
664.740 19
664.746 59
664.753 -75
664.759 -42
664.766 19
664.772 -39
664.779 15
664.786 70
664.792 -4
664.799 92
664.805 160
664.812 105
664.818 178
664.825 129
664.832 -88
664.838 29
664.845 26
664.851 -94
664.858 9
664.864 -8
664.871 -56
664.878 22
664.884 66
664.891 -34
664.897 -12
664.904 83
664.910 -40
664.917 32
664.924 64
664.930 -36
664.937 51
664.943 43
664.950 -34
664.956 42
664.963 130
664.970 -49
664.976 -37
664.983 -21
664.989 -120
664.996 20
665.002 75
665.009 90
665.016 112
665.022 152
665.029 57
665.035 119
665.042 145
665.048 39
665.055 44
665.062 5
665.068 -60
665.075 -6
665.081 20
665.088 -32
665.094 7
665.101 30
665.108 -47
665.114 11
665.121 6
665.127 -23
665.134 19
665.140 39
665.147 39
665.154 26
665.160 57
665.167 -17
665.173 120
665.180 167
665.186 46
665.193 135
665.200 60
665.206 0
665.213 37
665.219 129
665.226 61
665.233 158
665.239 175
665.246 78
665.252 180
665.259 241
665.265 197
665.272 233
665.279 277
665.285 271
665.292 353
665.298 375
665.305 249
665.311 473
665.318 640
665.325 501
665.331 424
665.338 541
665.344 546
665.351 646
665.357 613
665.364 467
665.371 372
665.377 537
665.384 458
665.390 409
665.397 377
665.403 290
665.410 425
665.417 559
665.423 436
665.430 503
665.436 389
665.443 339
665.449 360
665.456 322
665.463 286
665.469 262
665.476 362
665.482 291
665.489 267
665.495 190
665.502 68
665.509 139
665.515 311
665.522 192
665.528 198
665.535 126
665.541 -32
665.548 35
665.555 80
665.561 5
665.568 55
665.574 34
665.581 -54
665.588 50
665.594 121
665.601 11
665.607 36
665.614 104
665.620 31
665.627 111
665.634 163
665.640 -12
665.647 9
665.653 5
665.660 -49
665.666 -8
665.673 111
665.680 -36
665.686 40
665.693 109
665.699 -20
665.706 -10
665.712 59
665.719 10
665.726 12
665.732 99
665.739 -33
665.745 53
665.752 62
665.758 27
665.765 40
665.772 54
665.778 6
665.785 40
665.791 75
665.798 -3
665.805 29
665.811 68
665.818 -14
665.824 18
665.831 96
665.837 35
665.844 54
665.851 100
665.857 78
665.864 80
665.870 117
665.877 -15
665.883 1
665.890 98
665.897 16
665.903 105
665.910 191
665.916 39
665.923 112
665.929 140
665.936 98
665.943 292
665.949 385
665.956 405
665.962 801
665.969 1356
665.976 1924
665.982 2996
665.989 4014
665.995 4925
666.002 5970
666.008 6551
666.015 7000
666.022 7627
666.028 7930
666.035 7349
666.041 6557
666.048 5774
666.054 4606
666.061 3829
666.068 3005
666.074 2368
666.081 1989
666.087 1546
666.094 1167
666.100 1080
666.107 870
666.114 565
666.120 586
666.127 690
666.133 479
666.140 414
666.147 414
666.153 293
666.160 408
666.166 386
666.173 240
666.179 296
666.186 375
666.193 177
666.199 281
666.206 255
666.212 245
666.219 341
666.225 367
666.232 296
666.239 383
666.245 380
666.252 230
666.258 276
666.265 309
666.272 400
666.278 554
666.285 472
666.291 167
666.298 286
666.304 444
666.311 381
666.318 414
666.324 433
666.331 361
666.337 470
666.344 581
666.350 471
666.357 490
666.364 498
666.370 332
666.377 315
666.383 354
666.390 274
666.397 293
666.403 341
666.410 253
666.416 273
666.423 340
666.429 283
666.436 271
666.443 251
666.449 128
666.456 244
666.462 180
666.469 36
666.475 111
666.482 256
666.489 135
666.495 134
666.502 142
666.508 131
666.515 250
666.522 227
666.528 106
666.535 150
666.541 139
666.548 33
666.554 87
666.561 204
666.568 169
666.574 157
666.581 114
666.587 -66
666.594 -38
666.601 85
666.607 -15
666.614 44
666.620 71
666.627 16
666.633 73
666.640 116
666.647 33
666.653 8
666.660 86
666.666 -25
666.673 44
666.679 114
666.686 2
666.693 17
666.699 65
666.706 -40
666.712 50
666.719 4
666.726 -74
666.732 31
666.739 108
666.745 -17
666.752 99
666.758 139
666.765 54
666.772 66
666.778 27
666.785 -3
666.791 20
666.798 145
666.805 114
666.811 75
666.818 135
666.824 -25
666.831 87
666.837 70
666.844 -36
666.851 21
666.857 88
666.864 8
666.870 61
666.877 108
666.883 -29
666.890 -3
666.897 23
666.903 -30
666.910 0
666.916 106
666.923 30
666.930 65
666.936 116
666.943 53
666.949 144
666.956 212
666.962 193
666.969 390
666.976 681
666.982 914
666.989 1471
666.995 1751
667.002 1873
667.009 2143
667.015 2578
667.022 2676
667.028 2779
667.035 2690
667.041 2435
667.048 2159
667.055 1723
667.061 1410
667.068 1177
667.074 805
667.081 497
667.088 467
667.094 488
667.101 327
667.107 276
667.114 310
667.120 191
667.127 198
667.134 146
667.140 63
667.147 147
667.153 238
667.160 101
667.167 172
667.173 196
667.180 139
667.186 206
667.193 302
667.199 207
667.206 199
667.213 195
667.219 60
667.226 111
667.232 194
667.239 117
667.246 170
667.252 219
667.259 247
667.265 281
667.272 242
667.278 232
667.285 388
667.292 410
667.298 361
667.305 382
667.311 493
667.318 532
667.325 562
667.331 729
667.338 500
667.344 488
667.351 560
667.357 416
667.364 420
667.371 492
667.377 460
667.384 433
667.390 456
667.397 236
667.404 145
667.410 266
667.417 200
667.423 237
667.430 268
667.436 59
667.443 295
667.450 345
667.456 138
667.463 178
667.469 215
667.476 25
667.483 176
667.489 178
667.496 159
667.502 247
667.509 226
667.515 193
667.522 188
667.529 89
667.535 63
667.542 82
667.548 107
667.555 0
667.562 141
667.568 128
667.575 31
667.581 -8
667.588 62
667.594 10
667.601 121
667.608 124
667.614 -43
667.621 140
667.627 153
667.634 19
667.641 162
667.647 164
667.654 3
667.660 71
667.667 49
667.674 11
667.680 97
667.687 99
667.693 4
667.700 72
667.706 19
667.713 -34
667.720 7
667.726 122
667.733 -3
667.739 30
667.746 175
667.753 34
667.759 31
667.766 45
667.772 -43
667.779 20
667.785 81
667.792 34
667.799 68
667.805 49
667.812 -54
667.818 -2
667.825 29
667.832 -73
667.838 -29
667.845 74
667.851 -5
667.858 28
667.865 61
667.871 18
667.878 23
667.884 23
667.891 -63
667.897 5
667.904 39
667.911 -71
667.917 9
667.924 58
667.930 57
667.937 112
667.944 140
667.950 50
667.957 136
667.963 175
667.970 161
667.976 352
667.983 415
667.990 479
667.996 826
668.003 1151
668.009 1311
668.016 1396
668.023 1482
668.029 1207
668.036 1134
668.042 1138
668.049 1018
668.056 782
668.062 662
668.069 394
668.075 414
668.082 444
668.088 226
668.095 132
668.102 180
668.108 156
668.115 240
668.121 218
668.128 134
668.135 161
668.141 206
668.148 130
668.154 146
668.161 253
668.168 180
668.174 260
668.181 151
668.187 105
668.194 130
668.200 139
668.207 155
668.214 179
668.220 232
668.227 87
668.233 176
668.240 192
668.247 153
668.253 297
668.260 327
668.266 230
668.273 367
668.280 311
668.286 249
668.293 338
668.299 428
668.306 290
668.312 389
668.319 493
668.326 389
668.332 557
668.339 643
668.345 453
668.352 355
668.359 339
668.365 354
668.372 393
668.378 356
668.385 296
668.392 326
668.398 255
668.405 131
668.411 208
668.418 291
668.424 261
668.431 287
668.438 295
668.444 144
668.451 149
668.457 152
668.464 107
668.471 142
668.477 225
668.484 63
668.490 139
668.497 127
668.504 67
668.510 91
668.517 184
668.523 131
668.530 141
668.537 91
668.543 36
668.550 100
668.556 172
668.563 58
668.569 137
668.576 179
668.583 87
668.589 104
668.596 96
668.602 20
668.609 78
668.616 214
668.622 108
668.629 136
668.635 210
668.642 119
668.649 149
668.655 130
668.662 47
668.668 94
668.675 61
668.681 -31
668.688 33
668.695 105
668.701 -12
668.708 102
668.714 129
668.721 19
668.728 43
668.734 54
668.741 -61
668.747 -24
668.754 87
668.761 -33
668.767 76
668.774 53
668.780 -20
668.787 31
668.794 38
668.800 1
668.807 73
668.813 67
668.820 -10
668.826 31
668.833 80
668.840 -2
668.846 34
668.853 73
668.859 -9
668.866 18
668.873 63
668.879 -6
668.886 44
668.892 51
668.899 -37
668.906 57
668.912 80
668.919 -35
668.925 99
668.932 118
668.939 -1
668.945 85
668.952 188
668.958 70
668.965 45
668.972 132
668.978 -74
668.985 100
668.991 225
668.998 280
669.004 337
669.011 367
669.018 229
669.024 369
669.031 414
669.037 343
669.044 397
669.051 387
669.057 168
669.064 143
669.070 143
669.077 72
669.084 118
669.090 132
669.097 39
669.103 124
669.110 195
669.117 10
669.123 26
669.130 87
669.136 83
669.143 95
669.150 253
669.156 71
669.163 172
669.169 214
669.176 73
669.182 119
669.189 128
669.196 73
669.202 83
669.209 147
669.215 52
669.222 25
669.229 53
669.235 -1
669.242 103
669.248 40
669.255 47
669.262 114
669.268 142
669.275 168
669.281 338
669.288 408
669.295 346
669.301 472
669.308 552
669.314 490
669.321 576
669.328 484
669.334 272
669.341 486
669.347 642
669.354 426
669.361 449
669.367 464
669.374 476
669.380 412
669.387 298
669.393 234
669.400 373
669.407 522
669.413 352
669.420 425
669.426 545
669.433 395
669.440 417
669.446 388
669.453 320
669.459 265
669.466 332
669.473 192
669.479 159
669.486 207
669.492 58
669.499 126
669.506 105
669.512 -6
669.519 40
669.525 121
669.532 86
669.539 140
669.545 159
669.552 30
669.558 136
669.565 142
669.572 49
669.578 76
669.585 14
669.591 5
669.598 127
669.604 108
669.611 28
669.618 79
669.624 126
669.631 2
669.637 61
669.644 108
669.651 64
669.657 110
669.664 211
669.670 118
669.677 180
669.684 165
669.690 30
669.697 89
669.703 156
669.710 54
669.717 120
669.723 236
669.730 109
669.736 153
669.743 181
669.750 88
669.756 189
669.763 294
669.769 132
669.776 261
669.783 224
669.789 35
669.796 82
669.802 164
669.809 37
669.816 105
669.822 205
669.829 113
669.835 184
669.842 302
669.849 117
669.855 65
669.862 165
669.868 70
669.875 104
669.882 124
669.888 142
669.895 286
669.901 267
669.908 97
669.915 191
669.921 239
669.928 146
669.934 133
669.941 134
669.947 101
669.954 110
669.961 243
669.967 164
669.974 312
669.980 359
669.987 304
669.994 349
670.000 455
670.007 395
670.013 498
670.020 574
670.027 637
670.033 655
670.040 498
670.046 321
670.053 234
670.060 257
670.066 152
670.073 283
670.079 315
670.086 125
670.093 140
670.099 164
670.106 157
670.112 160
670.119 261
670.126 99
670.132 99
670.139 174
670.145 170
670.152 188
670.159 177
670.165 141
670.172 228
670.178 168
670.185 113
670.192 150
670.198 242
670.205 94
670.211 170
670.218 157
670.225 138
670.231 196
670.238 123
670.244 13
670.251 163
670.258 198
670.264 118
670.271 255
670.277 282
670.284 236
670.291 265
670.297 190
670.304 142
670.310 343
670.317 335
670.324 206
670.330 269
670.337 276
670.343 243
670.350 372
670.357 390
670.363 380
670.370 455
670.376 531
670.383 454
670.390 455
670.396 464
670.403 370
670.409 314
670.416 282
670.423 314
670.429 372
670.436 419
670.442 268
670.449 282
670.456 283
670.462 141
670.469 149
670.475 231
670.482 280
670.489 311
670.495 232
670.502 143
670.508 234
670.515 216
670.522 81
670.528 130
670.535 139
670.541 129
670.548 166
670.555 148
670.561 102
670.568 156
670.574 165
670.581 37
670.588 73
670.594 146
670.601 23
670.607 10
670.614 90
670.621 -18
670.627 23
670.634 211
670.640 43
670.647 88
670.654 161
670.660 83
670.667 140
670.673 119
670.680 94
670.687 146
670.693 118
670.700 26
670.706 141
670.713 208
670.720 114
670.726 163
670.733 132
670.739 43
670.746 122
670.753 145
670.759 32
670.766 157
670.772 222
670.779 60
670.786 150
670.792 156
670.799 43
670.805 64
670.812 38
670.819 6
670.825 42
670.832 135
670.838 44
670.845 75
670.852 79
670.858 57
670.865 70
670.871 107
670.878 108
670.885 106
670.891 166
670.898 42
670.904 134
670.911 133
670.918 56
670.924 71
670.931 106
670.937 29
670.944 48
670.951 50
670.957 -10
670.964 62
670.970 161
670.977 82
670.984 107
670.990 267
670.997 200
671.003 313
671.010 260
671.017 182
671.023 250
671.030 305
671.036 173
671.043 223
671.050 200
671.056 121
671.063 115
671.069 103
671.076 57
671.083 128
671.089 142
671.096 9
671.102 93
671.109 138
671.116 -19
671.122 -19
671.129 49
671.135 13
671.142 68
671.149 91
671.155 82
671.162 190
671.168 161
671.175 69
671.182 86
671.188 116
671.195 48
671.201 171
671.208 186
671.215 36
671.221 27
671.228 97
671.234 67
671.241 117
671.248 106
671.254 108
671.261 220
671.268 185
671.274 187
671.281 209
671.287 202
671.294 127
671.301 176
671.307 260
671.314 301
671.320 458
671.327 656
671.334 684
671.340 820
671.347 938
671.353 1077
671.360 1146
671.367 1008
671.373 738
671.380 595
671.386 562
671.393 447
671.400 458
671.406 406
671.413 248
671.419 429
671.426 474
671.433 289
671.439 390
671.446 514
671.452 353
671.459 310
671.466 381
671.472 298
671.479 165
671.485 123
671.492 7
671.499 62
671.505 146
671.512 -10
671.518 30
671.525 128
671.532 93
671.538 153
671.545 125
671.551 31
671.558 43
671.565 -6
671.571 -40
671.578 -18
671.585 52
671.591 2
671.598 94
671.604 151
671.611 98
671.618 86
671.624 38
671.631 -30
671.637 18
671.644 144
671.651 63
671.657 94
671.664 89
671.670 24
671.677 113
671.684 128
671.690 43
671.697 99
671.703 153
671.710 30
671.717 118
671.723 122
671.730 44
671.736 81
671.743 137
671.750 111
671.756 152
671.763 118
671.769 -15
671.776 56
671.783 90
671.789 -35
671.796 -12
671.802 37
671.809 9
671.816 54
671.822 47
671.829 -48
671.836 19
671.842 77
671.849 26
671.855 14
671.862 137
671.869 26
671.875 98
671.882 81
671.888 -47
671.895 62
671.902 169
671.908 64
671.915 82
671.921 62
671.928 -42
671.935 37
671.941 10
671.948 35
671.954 110
671.961 190
671.968 95
671.974 127
671.981 310
671.987 194
671.994 340
672.001 550
672.007 611
672.014 734
672.020 982
672.027 972
672.034 1093
672.040 1183
672.047 1231
672.054 1041
672.060 797
672.067 769
672.073 761
672.080 637
672.087 383
672.093 289
672.100 267
672.106 125
672.113 320
672.120 387
672.126 129
672.133 142
672.139 124
672.146 60
672.153 83
672.159 29
672.166 -43
672.172 127
672.179 169
672.186 56
672.192 128
672.199 133
672.206 119
672.212 193
672.219 179
672.225 77
672.232 126
672.239 138
672.245 96
672.252 156
672.258 205
672.265 100
672.272 163
672.278 386
672.285 403
672.291 378
672.298 435
672.305 444
672.311 545
672.318 529
672.324 418
672.331 455
672.338 520
672.344 597
672.351 837
672.357 910
672.364 829
672.371 979
672.377 952
672.384 687
672.391 741
672.397 581
672.404 573
672.410 735
672.417 588
672.424 539
672.430 627
672.437 716
672.443 603
672.450 710
672.457 722
672.463 519
672.470 479
672.476 402
672.483 268
672.490 318
672.496 288
672.503 264
672.510 275
672.516 220
672.523 269
672.529 290
672.536 320
672.543 93
672.549 122
672.556 279
672.562 211
672.569 84
672.576 116
672.582 -8
672.589 151
672.595 182
672.602 34
672.609 10
672.615 56
672.622 51
672.628 142
672.635 139
672.642 59
672.648 107
672.655 100
672.662 7
672.668 17
672.675 73
672.681 -9
672.688 67
672.695 138
672.701 88
672.708 63
672.714 67
672.721 39
672.728 141
672.734 91
672.741 2
672.747 68
672.754 60
672.761 25
672.767 98
672.774 126
672.781 97
672.787 62
672.794 85
672.800 51
672.807 102
672.814 19
672.820 -31
672.827 21
672.833 69
672.840 -13
672.847 13
672.853 34
672.860 -39
672.866 -31
672.873 93
672.880 -27
672.886 46
672.893 112
672.900 -4
672.906 29
672.913 43
672.919 -48
672.926 32
672.933 92
672.939 -56
672.946 -7
672.952 60
672.959 -49
672.966 29
672.972 160
672.979 61
672.985 62
672.992 143
672.999 93
673.005 114
673.012 211
673.019 168
673.025 200
673.032 318
673.038 272
673.045 354
673.052 241
673.058 236
673.065 330
673.071 265
673.078 56
673.085 151
673.091 193
673.098 4
673.104 97
673.111 88
673.118 14
673.124 31
673.131 130
673.138 106
673.144 164
673.151 155
673.157 57
673.164 65
673.171 60
673.177 50
673.184 39
673.190 105
673.197 11
673.204 69
673.210 177
673.217 59
673.224 171
673.230 167
673.237 -23
673.243 27
673.250 91
673.257 81
673.263 164
673.270 165
673.276 111
673.283 198
673.290 248
673.296 135
673.303 246
673.309 356
673.316 273
673.323 383
673.329 373
673.336 365
673.343 554
673.349 750
673.356 786
673.362 973
673.369 958
673.376 809
673.382 866
673.389 823
673.395 710
673.402 844
673.409 853
673.415 657
673.422 731
673.429 651
673.435 521
673.442 585
673.448 602
673.455 379
673.462 332
673.468 436
673.475 457
673.481 466
673.488 389
673.495 176
673.501 145
673.508 265
673.515 218
673.521 182
673.528 131
673.534 5
673.541 27
673.548 87
673.554 112
673.561 152
673.567 171
673.574 135
673.581 64
673.587 103
673.594 99
673.601 120
673.607 114
673.614 19
673.620 3
673.627 77
673.634 30
673.640 34
673.647 73
673.653 -34
673.660 29
673.667 68
673.673 -33
673.680 43
673.687 41
673.693 -68
673.700 48
673.706 43
673.713 -32
673.720 -16
673.726 86
673.733 -55
673.739 33
673.746 90
673.753 -42
673.759 50
673.766 70
673.773 -61
673.779 81
673.786 83
673.792 -9
673.799 70
673.806 19
673.812 -75
673.819 55
673.825 18
673.832 -66
673.839 19
673.845 56
673.852 -69
673.859 33
673.865 61
673.872 -14
673.878 88
673.885 163
673.892 -4
673.898 48
673.905 93
673.911 -10
673.918 26
673.925 99
673.931 -29
673.938 55
673.945 4
673.951 -34
673.958 -18
673.964 35
673.971 22
673.978 93
673.984 203
673.991 143
673.997 120
674.004 128
674.011 120
674.017 265
674.024 287
674.031 399
674.037 521
674.044 432
674.050 130
674.057 199
674.064 219
674.070 57
674.077 87
674.083 79
674.090 38
674.097 168
674.103 77
674.110 -16
674.117 61
674.123 49
674.130 1
674.136 91
674.143 116
674.150 11
674.156 87
674.163 141
674.170 72
674.176 141
674.183 140
674.189 -64
674.196 24
674.203 122
674.209 75
674.216 90
674.222 57
674.229 -54
674.236 -36
674.242 19
674.249 28
674.256 99
674.262 118
674.269 27
674.275 101
674.282 164
674.289 124
674.295 134
674.302 229
674.308 127
674.315 200
674.322 166
674.328 206
674.335 332
674.342 340
674.348 311
674.355 433
674.361 582
674.368 530
674.375 692
674.381 737
674.388 675
674.395 650
674.401 638
674.408 433
674.414 341
674.421 358
674.428 290
674.434 427
674.441 416
674.447 156
674.454 251
674.461 277
674.467 219
674.474 257
674.481 141
674.487 41
674.494 94
674.500 126
674.507 27
674.514 158
674.520 184
674.527 56
674.534 83
674.540 127
674.547 96
674.553 175
674.560 379
674.567 312
674.573 307
674.580 309
674.586 255
674.593 343
674.600 240
674.606 101
674.613 130
674.620 242
674.626 173
674.633 164
674.639 179
674.646 98
674.653 146
674.659 108
674.666 4
674.673 15
674.679 -9
674.686 -35
674.692 91
674.699 101
674.706 -13
674.712 -40
674.719 23
674.725 -33
674.732 -26
674.739 54
674.745 3
674.752 57
674.759 40
674.765 -12
674.772 118
674.778 233
674.785 28
674.792 5
674.798 24
674.805 -25
674.812 5
674.818 54
674.825 -52
674.831 6
674.838 10
674.845 -82
674.851 -13
674.858 67
674.865 -46
674.871 102
674.878 32
674.884 -45
674.891 11
674.898 25
674.904 -78
674.911 40
674.917 85
674.924 37
674.931 85
674.937 105
674.944 35
674.951 76
674.957 75
674.964 -73
674.970 19
674.977 134
674.984 33
674.990 5
674.997 66
675.004 13
675.010 -7
675.017 70
675.023 -70
675.030 27
675.037 173
675.043 129
675.050 148
675.057 207
675.063 103
675.070 86
675.076 78
675.083 13
675.090 70
675.096 137
675.103 5
675.110 -3
675.116 88
675.123 -7
675.129 54
675.136 37
675.143 -12
675.149 1
675.156 1
675.163 -7
675.169 44
675.176 104
675.182 37
675.189 16
675.196 110
675.202 53
675.209 98
675.215 84
675.222 31
675.229 -32
675.235 -30
675.242 -59
675.249 62
675.255 95
675.262 72
675.268 124
675.275 57
675.282 28
675.288 86
675.295 153
675.302 87
675.308 44
675.315 68
675.321 -24
675.328 151
675.335 203
675.341 172
675.348 334
675.355 357
675.361 338
675.368 404
675.374 372
675.381 353
675.388 509
675.394 483
675.401 373
675.408 434
675.414 479
675.421 291
675.427 334
675.434 340
675.441 220
675.447 205
675.454 194
675.461 93
675.467 133
675.474 205
675.480 95
675.487 143
675.494 215
675.500 112
675.507 155
675.514 110
675.520 22
675.527 119
675.533 121
675.540 0
675.547 57
675.553 119
675.560 58
675.567 127
675.573 156
675.580 107
675.586 77
675.593 132
675.600 87
675.606 157
675.613 137
675.620 54
675.626 105
675.633 38
675.639 42
675.646 127
675.653 65
675.659 6
675.666 178
675.673 167
675.679 56
675.686 59
675.692 75
675.699 54
675.706 126
675.712 69
675.719 -40
675.726 -46
675.732 72
675.739 57
675.745 135
675.752 72
675.759 -83
675.765 43
675.772 76
675.779 37
675.785 47
675.792 165
675.798 55
675.805 51
675.812 -6
675.818 -46
675.825 43
675.832 49
675.838 -79
675.845 24
675.851 15
675.858 -66
675.865 11
675.871 11
675.878 -38
675.885 38
675.891 70
675.898 4
675.904 44
675.911 16
675.918 -38
675.924 80
675.931 84
675.938 -58
675.944 28
675.951 76
675.957 30
675.964 46
675.971 66
675.977 74
675.984 161
675.991 140
675.997 7
676.004 159
676.010 160
676.017 35
676.024 87
676.030 139
676.037 5
676.044 127
676.050 155
676.057 -6
676.063 96
676.070 140
676.077 -3
676.083 44
676.090 43
676.097 -38
676.103 33
676.110 63
676.116 -27
676.123 90
676.130 106
676.136 -8
676.143 58
676.150 129
676.156 32
676.163 46
676.170 45
676.176 20
676.183 107
676.189 145
676.196 80
676.203 77
676.209 45
676.216 -14
676.223 109
676.229 75
676.236 36
676.242 126
676.249 136
676.256 89
676.262 187
676.269 157
676.276 82
676.282 178
676.289 381
676.295 519
676.302 677
676.309 681
676.315 578
676.322 648
676.329 866
676.335 881
676.342 811
676.348 819
676.355 788
676.362 750
676.368 645
676.375 435
676.382 612
676.388 669
676.395 521
676.401 612
676.408 480
676.415 263
676.421 377
676.428 378
676.435 160
676.441 282
676.448 260
676.455 153
676.461 108
676.468 194
676.474 103
676.481 151
676.488 161
676.494 106
676.501 175
676.508 156
676.514 21
676.521 65
676.527 68
676.534 49
676.541 34
676.547 32
676.554 10
676.561 63
676.567 144
676.574 111
676.580 206
676.587 214
676.594 96
676.600 74
676.607 -2
676.614 -55
676.620 30
676.627 33
676.634 -49
676.640 36
676.647 88
676.653 -28
676.660 -37
676.667 44
676.673 65
676.680 190
676.687 141
676.693 3
676.700 88
676.706 95
676.713 -69
676.720 -47
676.726 36
676.733 -71
676.740 -27
676.746 27
676.753 -9
676.759 65
676.766 100
676.773 -83
676.779 12
676.786 122
676.793 -18
676.799 27
676.806 83
676.813 -2
676.819 46
676.826 128
676.832 -7
676.839 15
676.846 15
676.852 -21
676.859 31
676.866 77
676.872 -60
676.879 -9
676.885 11
676.892 -30
676.899 95
676.905 57
676.912 -7
676.919 75
676.925 52
676.932 2
676.939 1
676.945 111
676.952 24
676.958 25
676.965 61
676.972 -8
676.978 -3
676.985 5
676.992 18
676.998 63
677.005 115
677.011 81
677.018 100
677.025 147
677.031 -18
677.038 42
677.045 98
677.051 18
677.058 68
677.065 67
677.071 40
677.078 79
677.084 56
677.091 -30
677.098 14
677.104 87
677.111 -38
677.118 62
677.124 93
677.131 39
677.137 97
677.144 146
677.151 51
677.157 51
677.164 127
677.171 57
677.177 96
677.184 101
677.191 -37
677.197 74
677.204 137
677.210 80
677.217 74
677.224 106
677.230 60
677.237 104
677.244 145
677.250 31
677.257 81
677.263 159
677.270 76
677.277 78
677.283 125
677.290 147
677.297 324
677.303 335
677.310 222
677.317 444
677.323 577
677.330 387
677.336 299
677.343 321
677.350 262
677.356 314
677.363 302
677.370 209
677.376 320
677.383 292
677.390 188
677.396 331
677.403 358
677.409 282
677.416 291
677.423 294
677.429 230
677.436 203
677.443 346
677.449 234
677.456 324
677.462 419
677.469 360
677.476 364
677.482 409
677.489 262
677.496 332
677.502 303
677.509 215
677.516 294
677.522 281
677.529 213
677.535 185
677.542 125
677.549 115
677.555 151
677.562 109
677.569 61
677.575 72
677.582 93
677.589 14
677.595 58
677.602 49
677.608 -23
677.615 92
677.622 73
677.628 -23
677.635 16
677.642 74
677.648 -7
677.655 33
677.661 54
677.668 6
677.675 67
677.681 114
677.688 -15
677.695 96
677.701 134
677.708 -46
677.715 -14
677.721 17
677.728 -37
677.734 28
677.741 57
677.748 -96
677.754 -22
677.761 77
677.768 -67
677.774 -6
677.781 110
677.788 10
677.794 38
677.801 36
677.807 -36
677.814 7
677.821 73
677.827 -84
677.834 38
677.841 78
677.847 31
677.854 45
677.861 25
677.867 -25
677.874 27
677.880 40
677.887 -56
677.894 78
677.900 50
677.907 15
677.914 53
677.920 23
677.927 -38
677.934 74
677.940 121
677.947 20
677.953 90
677.960 118
677.967 -1
677.973 53
677.980 140
677.987 22
677.993 144
678.000 108
678.007 4
678.013 40
678.020 43
678.026 -35
678.033 60
678.040 99
678.046 27
678.053 28
678.060 56
678.066 -60
678.073 50
678.080 7
678.086 19
678.093 125
678.099 75
678.106 27
678.113 15
678.119 93
678.126 33
678.133 94
678.139 59
678.146 -54
678.153 -19
678.159 30
678.166 -14
678.172 18
678.179 53
678.186 -101
678.192 -38
678.199 75
678.206 -23
678.212 43
678.219 74
678.226 -58
678.232 -31
678.239 26
678.245 -48
678.252 10
678.259 64
678.265 89
678.272 141
678.279 196
678.285 155
678.292 311
678.299 397
678.305 280
678.312 302
678.318 245
678.325 265
678.332 517
678.338 398
678.345 207
678.352 267
678.358 379
678.365 405
678.372 365
678.378 268
678.385 64
678.392 140
678.398 224
678.405 120
678.411 174
678.418 201
678.425 136
678.431 215
678.438 179
678.445 101
678.451 239
678.458 327
678.465 227
678.471 318
678.478 285
678.484 172
678.491 158
678.498 261
678.504 208
678.511 299
678.518 271
678.524 219
678.531 98
678.538 135
678.544 11
678.551 82
678.557 129
678.564 27
678.571 94
678.577 57
678.584 28
678.591 55
678.597 40
678.604 -74
678.611 25
678.617 75
678.624 -29
678.631 -27
678.637 120
678.644 11
678.650 -25
678.657 -14
678.664 -75
678.670 8
678.677 84
678.684 96
678.690 122
678.697 91
678.704 -47
678.710 -24
678.717 43
678.723 -20
678.730 66
678.737 100
678.743 34
678.750 22
678.757 84
678.763 -20
678.770 -15
678.777 23
678.783 -54
678.790 -18
678.797 20
678.803 -100
678.810 23
678.816 -5
678.823 -79
678.830 -5
678.836 27
678.843 -47
678.850 40
678.856 45
678.863 -3
678.870 2
678.876 0
678.883 -1
678.889 7
678.896 48
678.903 -94
678.909 -45
678.916 100
678.923 -11
678.929 -28
678.936 38
678.943 -34
678.949 35
678.956 80
678.963 -23
678.969 73
678.976 51
678.982 -66
678.989 30
678.996 112
679.002 -45
679.009 37
679.016 85
679.022 43
679.029 -10
679.036 22
679.042 -36
679.049 -8
679.056 37
679.062 -33
679.069 40
679.075 158
679.082 136
679.089 101
679.095 77
679.102 -47
679.109 10
679.115 73
679.122 -9
679.129 17
679.135 11
679.142 -49
679.149 -32
679.155 13
679.162 -64
679.168 156
679.175 176
679.182 7
679.188 51
679.195 17
679.202 -46
679.208 21
679.215 -13
679.222 -57
679.228 97
679.235 207
679.241 76
679.248 105
679.255 211
679.261 137
679.268 116
679.275 91
679.281 60
679.288 214
679.295 287
679.301 175
679.308 164
679.315 216
679.321 198
679.328 244
679.334 311
679.341 222
679.348 349
679.354 317
679.361 194
679.368 239
679.374 270
679.381 255
679.388 362
679.394 427
679.401 313
679.408 181
679.414 246
679.421 180
679.427 369
679.434 554
679.441 421
679.447 440
679.454 480
679.461 268
679.467 316
679.474 303
679.481 187
679.487 193
679.494 173
679.501 113
679.507 193
679.514 283
679.521 93
679.527 72
679.534 112
679.540 23
679.547 111
679.554 146
679.560 70
679.567 135
679.574 217
679.580 141
679.587 204
679.594 124
679.600 19
679.607 121
679.614 97
679.620 24
679.627 103
679.633 87
679.640 27
679.647 2
679.653 9
679.660 -100
679.667 -27
679.673 35
679.680 -43
679.687 -11
679.693 52
679.700 8
679.707 98
679.713 112
679.720 -21
679.726 18
679.733 -3
679.740 -20
679.746 68
679.753 79
679.760 46
679.766 131
679.773 69
679.780 -42
679.786 11
679.793 79
679.800 27
679.806 57
679.813 84
679.820 4
679.826 23
679.833 88
679.839 32
679.846 91
679.853 53
679.859 -73
679.866 -24
679.873 5
679.879 -56
679.886 -29
679.893 14
679.899 -19
679.906 -12
679.913 22
679.919 -77
679.926 63
679.932 56
679.939 20
679.946 -5
679.952 16
679.959 -69
679.966 -17
679.972 53
679.979 -36
679.986 27
679.992 32
679.999 -52
680.006 -13
680.012 15
680.019 -6
680.026 -2
680.032 53
680.039 -29
680.045 45
680.052 33
680.059 -79
680.065 -3
680.072 74
680.079 22
680.085 47
680.092 78
680.099 -20
680.105 61
680.112 106
680.119 -5
680.125 99
680.132 118
680.139 -25
680.145 32
680.152 125
680.158 102
680.165 80
680.172 159
680.178 -8
680.185 52
680.192 76
680.198 -41
680.205 41
680.212 51
680.218 -76
680.225 16
680.232 136
680.238 13
680.245 -24
680.252 122
680.258 75
680.265 114
680.271 131
680.278 90
680.285 168
680.291 212
680.298 110
680.305 145
680.311 118
680.318 86
680.325 190
680.331 237
680.338 193
680.345 224
680.351 295
680.358 268
680.365 242
680.371 164
680.378 73
680.384 123
680.391 179
680.398 152
680.404 367
680.411 402
680.418 258
680.424 290
680.431 266
680.438 242
680.444 363
680.451 325
680.458 262
680.464 248
680.471 193
680.478 2
680.484 181
680.491 196
680.498 46
680.504 40
680.511 17
680.517 -3
680.524 93
680.531 118
680.537 11
680.544 134
680.551 117
680.557 37
680.564 80
680.571 97
680.577 -23
680.584 58
680.591 164
680.597 19
680.604 79
680.611 75
680.617 16
680.624 51
680.630 104
680.637 32
680.644 52
680.650 80
680.657 41
680.664 54
680.670 12
680.677 -64
680.684 21
680.690 5
680.697 -26
680.704 76
680.710 198
680.717 64
680.724 59
680.730 6
680.737 -71
680.744 75
680.750 61
680.757 -17
680.763 -13
680.770 59
680.777 -20
680.783 83
680.790 32
680.797 -48
680.803 -4
680.810 107
680.817 3
680.823 -8
680.830 44
680.837 -68
680.843 24
680.850 6
680.857 -84
680.863 10
680.870 56
680.877 -81
680.883 10
680.890 91
680.896 -44
680.903 22
680.910 69
680.916 -17
680.923 61
680.930 38
680.936 -60
680.943 -21
680.950 81
680.956 16
680.963 79
680.970 34
680.976 -28
680.983 77
680.990 107
680.996 5
681.003 5
681.010 39
681.016 -55
681.023 -35
681.030 -3
681.036 12
681.043 39
681.049 50
681.056 -73
681.063 24
681.069 19
681.076 -66
681.083 42
681.089 98
681.096 18
681.103 1
681.109 15
681.116 -50
681.123 22
681.129 49
681.136 -19
681.143 43
681.149 86
681.156 -14
681.163 28
681.169 60
681.176 -8
681.182 85
681.189 112
681.196 -1
681.202 -1
681.209 86
681.216 -2
681.222 16
681.229 87
681.236 -31
681.242 112
681.249 219
681.256 107
681.262 156
681.269 179
681.276 132
681.282 245
681.289 307
681.296 51
681.302 109
681.309 218
681.316 148
681.322 271
681.329 327
681.335 130
681.342 204
681.349 344
681.355 208
681.362 279
681.369 259
681.375 212
681.382 271
681.389 195
681.395 80
681.402 128
681.409 248
681.415 231
681.422 243
681.429 256
681.435 120
681.442 168
681.449 223
681.455 188
681.462 211
681.469 159
681.475 -27
681.482 63
681.489 150
681.495 37
681.502 73
681.508 112
681.515 -4
681.522 8
681.528 59
681.535 32
681.542 48
681.548 92
681.555 -38
681.562 57
681.568 149
681.575 66
681.582 179
681.588 192
681.595 3
681.602 114
681.608 102
681.615 32
681.622 103
681.628 105
681.635 59
681.642 89
681.648 112
681.655 30
681.662 79
681.668 99
681.675 -29
681.681 24
681.688 18
681.695 -78
681.701 32
681.708 109
681.715 15
681.721 117
681.728 205
681.735 136
681.741 93
681.748 117
681.755 11
681.761 37
681.768 57
681.775 78
681.781 209
681.788 224
681.795 97
681.801 65
681.808 119
681.815 13
681.821 67
681.828 162
681.835 38
681.841 180
681.848 252
681.855 70
681.861 74
681.868 220
681.874 95
681.881 142
681.888 260
681.894 162
681.901 265
681.908 273
681.914 147
681.921 270
681.928 392
681.934 394
681.941 582
681.948 767
681.954 963
681.961 1364
681.968 1754
681.974 2009
681.981 2492
681.988 2783
681.994 2565
682.001 2503
682.008 2404
682.014 2046
682.021 1819
682.028 1697
682.034 1391
682.041 1112
682.048 775
682.054 442
682.061 317
682.067 408
682.074 335
682.081 461
682.087 358
682.094 216
682.101 264
682.107 268
682.114 149
682.121 280
682.127 308
682.134 196
682.141 335
682.147 498
682.154 302
682.161 227
682.167 130
682.174 93
682.181 208
682.187 270
682.194 169
682.201 116
682.207 173
682.214 96
682.221 130
682.227 127
682.234 9
682.241 150
682.247 310
682.254 237
682.261 244
682.267 259
682.274 241
682.281 231
682.287 326
682.294 167
682.300 177
682.307 234
682.314 222
682.320 339
682.327 333
682.334 199
682.340 232
682.347 268
682.354 269
682.360 244
682.367 190
682.374 246
682.380 270
682.387 298
682.394 185
682.400 177
682.407 250
682.414 155
682.420 263
682.427 356
682.434 257
682.440 272
682.447 208
682.454 69
682.460 42
682.467 94
682.474 82
682.480 88
682.487 190
682.494 74
682.500 109
682.507 168
682.514 190
682.520 202
682.527 197
682.534 75
682.540 83
682.547 86
682.553 94
682.560 225
682.567 211
682.573 91
682.580 195
682.587 142
682.593 4
682.600 26
682.607 110
682.613 19
682.620 3
682.627 50
682.633 10
682.640 88
682.647 118
682.653 3
682.660 -3
682.667 99
682.673 13
682.680 149
682.687 190
682.693 -2
682.700 29
682.707 61
682.713 -50
682.720 -45
682.727 42
682.733 -78
682.740 56
682.747 80
682.753 -21
682.760 88
682.767 80
682.773 -25
682.780 44
682.787 151
682.793 49
682.800 146
682.807 99
682.813 -11
682.820 41
682.827 45
682.833 -43
682.840 14
682.847 150
682.853 -15
682.860 34
682.866 42
682.873 -24
682.880 -10
682.886 92
682.893 -13
682.900 141
682.906 99
682.913 -27
682.920 -13
682.926 90
682.933 80
682.940 169
682.946 207
682.953 282
682.960 494
682.966 698
682.973 665
682.980 715
682.986 834
682.993 749
683.000 781
683.006 772
683.013 769
683.020 794
683.026 805
683.033 463
683.040 342
683.046 346
683.053 245
683.060 226
683.066 185
683.073 57
683.080 49
683.086 139
683.093 62
683.100 128
683.106 108
683.113 52
683.120 80
683.126 171
683.133 83
683.140 117
683.146 190
683.153 102
683.160 154
683.166 109
683.173 -13
683.180 125
683.186 144
683.193 38
683.200 74
683.206 100
683.213 32
683.220 126
683.226 60
683.233 -1
683.240 158
683.246 266
683.253 187
683.259 232
683.266 291
683.273 173
683.279 271
683.286 238
683.293 195
683.299 316
683.306 260
683.313 55
683.319 183
683.326 198
683.333 47
683.339 135
683.346 195
683.353 279
683.359 265
683.366 235
683.373 116
683.379 188
683.386 292
683.393 323
683.399 577
683.406 725
683.413 749
683.419 975
683.426 905
683.433 634
683.439 688
683.446 758
683.453 560
683.459 470
683.466 443
683.473 282
683.479 320
683.486 323
683.493 263
683.499 206
683.506 232
683.513 148
683.519 209
683.526 138
683.533 74
683.539 149
683.546 146
683.553 123
683.559 83
683.566 133
683.573 60
683.579 113
683.586 74
683.593 14
683.599 88
683.606 77
683.613 20
683.619 57
683.626 44
683.633 37
683.639 109
683.646 79
683.653 -67
683.659 4
683.666 -12
683.673 -68
683.679 -14
683.686 82
683.693 -48
683.699 2
683.706 60
683.713 2
683.719 -24
683.726 4
683.733 -40
683.739 3
683.746 77
683.753 -7
683.759 60
683.766 88
683.773 -19
683.779 23
683.786 61
683.793 -23
683.799 -8
683.806 -14
683.813 -82
683.819 41
683.826 102
683.833 28
683.839 87
683.846 59
683.853 -43
683.859 60
683.866 65
683.873 -46
683.879 59
683.886 53
683.893 -65
683.899 6
683.906 92
683.913 -50
683.919 -34
683.926 31
683.933 23
683.939 131
683.946 193
683.953 294
683.959 351
683.966 391
683.973 331
683.979 441
683.986 543
683.993 507
683.999 603
684.006 619
684.013 449
684.019 462
684.026 502
684.033 251
684.039 187
684.046 110
684.053 66
684.059 189
684.066 186
684.073 33
684.079 89
684.086 141
684.093 13
684.099 61
684.106 139
684.113 5
684.119 48
684.126 32
684.133 -56
684.139 7
684.146 79
684.153 2
684.159 69
684.166 140
684.173 45
684.179 -6
684.186 33
684.193 35
684.199 77
684.206 56
684.213 -39
684.219 115
684.226 155
684.233 74
684.239 167
684.246 203
684.253 171
684.259 157
684.266 208
684.273 107
684.279 195
684.286 179
684.293 60
684.299 211
684.306 167
684.313 100
684.319 191
684.326 223
684.333 47
684.339 36
684.346 146
684.353 24
684.359 174
684.366 172
684.373 93
684.379 249
684.386 266
684.393 250
684.399 376
684.406 450
684.413 373
684.419 331
684.426 343
684.433 441
684.439 659
684.446 660
684.453 486
684.459 508
684.466 580
684.473 500
684.479 308
684.486 193
684.493 117
684.499 208
684.506 188
684.513 105
684.519 236
684.526 195
684.533 133
684.539 216
684.546 167
684.553 28
684.559 15
684.566 26
684.573 -2
684.579 8
684.586 147
684.593 65
684.599 69
684.606 125
684.613 -39
684.619 3
684.626 78
684.633 12
684.639 78
684.646 126
684.653 21
684.659 94
684.666 62
684.673 43
684.679 47
684.686 48
684.693 -65
684.699 75
684.706 85
684.713 -17
684.719 -28
684.726 21
684.733 -15
684.739 9
684.746 77
684.753 -40
684.759 36
684.766 12
684.773 -60
684.779 -17
684.786 34
684.793 -57
684.799 -14
684.806 59
684.813 -27
684.819 38
684.826 12
684.833 -90
684.839 46
684.846 57
684.853 13
684.859 14
684.866 46
684.873 -49
684.879 -29
684.886 30
684.893 -33
684.899 37
684.906 67
684.913 -55
684.919 -10
684.926 29
684.933 -88
684.939 61
684.946 77
684.953 15
684.959 77
684.966 169
684.973 139
684.979 211
684.986 210
684.993 155
684.999 118
685.006 138
685.013 65
685.019 96
685.026 51
685.033 -8
685.039 102
685.046 122
685.053 31
685.059 71
685.066 129
685.073 74
685.079 183
685.086 113
685.093 -71
685.099 28
685.106 147
685.113 43
685.120 48
685.126 59
685.133 69
685.140 150
685.146 113
685.153 -10
685.160 -3
685.166 98
685.173 49
685.180 17
685.186 46
685.193 -8
685.200 42
685.206 72
685.213 -44
685.220 92
685.226 189
685.233 86
685.240 148
685.246 195
685.253 81
685.260 149
685.266 160
685.273 92
685.280 66
685.286 154
685.293 107
685.300 189
685.306 156
685.313 169
685.320 137
685.326 205
685.333 86
685.340 139
685.346 261
685.353 182
685.360 207
685.366 272
685.373 371
685.380 487
685.386 500
685.393 575
685.400 749
685.406 947
685.413 1001
685.420 1093
685.426 1136
685.433 1005
685.440 1090
685.446 1303
685.453 1067
685.460 947
685.466 788
685.473 591
685.480 551
685.486 412
685.493 350
685.500 318
685.506 316
685.513 215
685.520 244
685.527 207
685.533 81
685.540 117
685.547 167
685.553 -29
685.560 17
685.567 123
685.573 139
685.580 178
685.587 101
685.593 22
685.600 147
685.607 131
685.613 5
685.620 142
685.627 178
685.633 78
685.640 96
685.647 71
685.653 -27
685.660 39
685.667 126
685.673 40
685.680 16
685.687 95
685.693 27
685.700 65
685.707 168
685.713 15
685.720 28
685.727 105
685.733 -21
685.740 15
685.747 87
685.753 -19
685.760 39
685.767 102
685.773 26
685.780 52
685.787 94
685.793 81
685.800 135
685.807 102
685.813 -49
685.820 16
685.827 35
685.834 -50
685.840 -16
685.847 66
685.854 -41
685.860 45
685.867 90
685.874 9
685.880 3
685.887 42
685.894 -11
685.900 21
685.907 179
685.914 3
685.920 62
685.927 154
685.934 22
685.940 14
685.947 133
685.954 53
685.960 115
685.967 132
685.974 -28
685.980 66
685.987 152
685.994 2
686.000 92
686.007 66
686.014 22
686.020 87
686.027 100
686.034 5
686.040 38
686.047 111
686.054 60
686.060 88
686.067 141
686.074 31
686.080 57
686.087 17
686.094 -77
686.101 14
686.107 -3
686.114 -117
686.121 36
686.127 166
686.134 76
686.141 40
686.147 102
686.154 49
686.161 95
686.167 147
686.174 72
686.181 89
686.187 124
686.194 21
686.201 73
686.207 149
686.214 -58
686.221 -32
686.227 146
686.234 155
686.241 195
686.247 153
686.254 33
686.261 134
686.267 187
686.274 93
686.281 128
686.287 255
686.294 29
686.301 57
686.307 140
686.314 100
686.321 188
686.328 218
686.334 103
686.341 251
686.348 262
686.354 140
686.361 232
686.368 194
686.374 64
686.381 176
686.388 254
686.394 363
686.401 533
686.408 683
686.414 846
686.421 837
686.428 798
686.434 662
686.441 811
686.448 981
686.454 850
686.461 831
686.468 709
686.474 532
686.481 558
686.488 538
686.494 266
686.501 208
686.508 254
686.514 58
686.521 114
686.528 198
686.535 75
686.541 78
686.548 61
686.555 43
686.561 182
686.568 310
686.575 262
686.581 219
686.588 149
686.595 50
686.601 132
686.608 93
686.615 -51
686.621 38
686.628 106
686.635 80
686.641 100
686.648 100
686.655 4
686.661 53
686.668 192
686.675 57
686.681 125
686.688 225
686.695 38
686.701 90
686.708 123
686.715 47
686.722 61
686.728 167
686.735 36
686.742 7
686.748 -4
686.755 -39
686.762 47
686.768 188
686.775 36
686.782 -26
686.788 13
686.795 -56
686.802 32
686.808 79
686.815 -44
686.822 72
686.828 119
686.835 -18
686.842 6
686.848 44
686.855 -12
686.862 -17
686.868 49
686.875 10
686.882 4
686.889 62
686.895 -45
686.902 81
686.909 95
686.915 -17
686.922 107
686.929 94
686.935 28
686.942 66
686.949 71
686.955 69
686.962 117
686.969 119
686.975 48
686.982 64
686.989 63
686.995 -18
687.002 48
687.009 164
687.015 163
687.022 168
687.029 129
687.035 33
687.042 -13
687.049 47
687.056 2
687.062 133
687.069 165
687.076 70
687.082 56
687.089 13
687.096 -97
687.102 -61
687.109 40
687.116 9
687.122 31
687.129 62
687.136 -30
687.142 -19
687.149 53
687.156 1
687.162 66
687.169 114
687.176 13
687.182 118
687.189 178
687.196 98
687.203 106
687.209 24
687.216 -59
687.223 -26
687.229 1
687.236 8
687.243 50
687.249 102
687.256 77
687.263 99
687.269 166
687.276 134
687.283 219
687.289 131
687.296 7
687.303 98
687.309 219
687.316 101
687.323 205
687.329 214
687.336 65
687.343 143
687.350 246
687.356 200
687.363 205
687.370 227
687.376 313
687.383 479
687.390 580
687.396 535
687.403 721
687.410 837
687.416 687
687.423 612
687.430 732
687.436 561
687.443 655
687.450 808
687.456 564
687.463 474
687.470 525
687.476 392
687.483 317
687.490 267
687.497 175
687.503 350
687.510 320
687.517 134
687.523 202
687.530 368
687.537 215
687.543 293
687.550 236
687.557 140
687.563 174
687.570 150
687.577 98
687.583 199
687.590 317
687.597 203
687.603 217
687.610 283
687.617 258
687.623 279
687.630 139
687.637 86
687.644 176
687.650 158
687.657 219
687.664 290
687.670 226
687.677 210
687.684 255
687.690 217
687.697 83
687.704 121
687.710 201
687.717 212
687.724 239
687.730 265
687.737 108
687.744 130
687.750 143
687.757 -4
687.764 168
687.771 317
687.777 109
687.784 95
687.791 96
687.797 -3
687.804 49
687.811 161
687.817 77
687.824 160
687.831 118
687.837 181
687.844 216
687.851 180
687.857 15
687.864 118
687.871 129
687.877 65
687.884 162
687.891 245
687.898 157
687.904 210
687.911 160
687.918 50
687.924 127
687.931 179
687.938 102
687.944 140
687.951 210
687.958 157
687.964 202
687.971 223
687.978 193
687.984 357
687.991 638
687.998 660
688.005 519
688.011 425
688.018 523
688.025 736
688.031 690
688.038 582
688.045 591
688.051 559
688.058 462
688.065 341
688.071 312
688.078 197
688.085 297
688.091 235
688.098 84
688.105 166
688.111 222
688.118 131
688.125 196
688.132 192
688.138 174
688.145 272
688.152 179
688.158 144
688.165 103
688.172 161
688.178 87
688.185 135
688.192 164
688.198 73
688.205 83
688.212 127
688.218 49
688.225 121
688.232 279
688.239 151
688.245 263
688.252 251
688.259 306
688.265 415
688.272 457
688.279 387
688.285 386
688.292 494
688.299 338
688.305 318
688.312 284
688.319 366
688.325 570
688.332 520
688.339 371
688.345 599
688.352 901
688.359 733
688.366 768
688.372 823
688.379 668
688.386 832
688.392 885
688.399 683
688.406 685
688.412 676
688.419 545
688.426 518
688.432 673
688.439 712
688.446 797
688.452 756
688.459 718
688.466 952
688.473 1126
688.479 1013
688.486 1020
688.493 991
688.499 883
688.506 864
688.513 798
688.519 591
688.526 617
688.533 557
688.539 358
688.546 305
688.553 288
688.559 223
688.566 329
688.573 459
688.580 305
688.586 386
688.593 482
688.600 282
688.606 382
688.613 377
688.620 229
688.626 237
688.633 254
688.640 271
688.646 249
688.653 284
688.660 137
688.667 230
688.673 231
688.680 133
688.687 118
688.693 97
688.700 -29
688.707 109
688.713 111
688.720 24
688.727 99
688.733 151
688.740 72
688.747 100
688.753 111
688.760 131
688.767 173
688.774 248
688.780 46
688.787 39
688.794 59
688.800 -38
688.807 99
688.814 124
688.820 -52
688.827 26
688.834 72
688.840 22
688.847 139
688.854 192
688.860 97
688.867 166
688.874 179
688.881 -24
688.887 52
688.894 82
688.901 -48
688.907 -1
688.914 45
688.921 29
688.927 53
688.934 90
688.941 29
688.947 42
688.954 88
688.961 21
688.968 129
688.974 142
688.981 85
688.988 225
688.994 271
689.001 237
689.008 288
689.014 339
689.021 249
689.028 275
689.034 299
689.041 154
689.048 113
689.054 132
689.061 -2
689.068 141
689.075 219
689.081 53
689.088 94
689.095 112
689.101 -16
689.108 28
689.115 65
689.121 6
689.128 92
689.135 237
689.141 20
689.148 50
689.155 136
689.162 30
689.168 68
689.175 137
689.182 58
689.188 72
689.195 128
689.202 -13
689.208 171
689.215 236
689.222 171
689.228 204
689.235 144
689.242 104
689.249 166
689.255 197
689.262 133
689.269 213
689.275 330
689.282 169
689.289 165
689.295 169
689.302 135
689.309 214
689.315 280
689.322 229
689.329 288
689.336 378
689.342 240
689.349 363
689.356 438
689.362 378
689.369 474
689.376 665
689.382 545
689.389 470
689.396 374
689.402 377
689.409 556
689.416 651
689.423 454
689.429 471
689.436 440
689.443 389
689.449 451
689.456 640
689.463 513
689.469 575
689.476 592
689.483 492
689.489 493
689.496 495
689.503 484
689.510 568
689.516 522
689.523 413
689.530 400
689.536 366
689.543 326
689.550 329
689.556 230
689.563 31
689.570 104
689.576 159
689.583 130
689.590 200
689.597 239
689.603 133
689.610 279
689.617 392
689.623 134
689.630 96
689.637 150
689.643 131
689.650 87
689.657 95
689.663 73
689.670 65
689.677 118
689.684 -45
689.690 -72
689.697 26
689.704 -16
689.710 86
689.717 96
689.724 20
689.730 88
689.737 80
689.744 44
689.750 42
689.757 109
689.764 16
689.771 42
689.777 43
689.784 -36
689.791 -24
689.797 35
689.804 -51
689.811 19
689.817 83
689.824 -25
689.831 133
689.837 152
689.844 25
689.851 29
689.858 73
689.864 38
689.871 33
689.878 11
689.884 -49
689.891 120
689.898 103
689.904 25
689.911 68
689.918 71
689.925 -12
689.931 2
689.938 124
689.945 57
689.951 85
689.958 209
689.965 172
689.971 315
689.978 362
689.985 155
689.991 197
689.998 279
690.005 196
690.012 225
690.018 302
690.025 216
690.032 283
690.038 211
690.045 137
690.052 169
690.058 169
690.065 7
690.072 32
690.079 80
690.085 -17
690.092 -6
690.099 88
690.105 -8
690.112 21
690.119 98
690.125 13
690.132 5
690.139 93
690.145 -10
690.152 7
690.159 11
690.166 -37
690.172 13
690.179 41
690.186 -83
690.192 21
690.199 122
690.206 28
690.212 98
690.219 111
690.226 52
690.233 107
690.239 76
690.246 -18
690.253 24
690.259 171
690.266 82
690.273 115
690.279 181
690.286 96
690.293 166
690.299 206
690.306 93
690.313 51
690.320 125
690.326 101
690.333 219
690.340 210
690.346 97
690.353 241
690.360 292
690.366 253
690.373 263
690.380 241
690.387 122
690.393 143
690.400 273
690.407 189
690.413 280
690.420 353
690.427 247
690.433 195
690.440 209
690.447 130
690.453 196
690.460 303
690.467 189
690.474 252
690.480 254
690.487 171
690.494 261
690.500 340
690.507 319
690.514 291
690.520 243
690.527 103
690.534 70
690.541 205
690.547 142
690.554 108
690.561 123
690.567 20
690.574 71
690.581 104
690.587 77
690.594 63
690.601 83
690.608 101
690.614 105
690.621 56
690.628 12
690.634 135
690.641 147
690.648 36
690.654 55
690.661 147
690.668 25
690.675 30
690.681 80
690.688 -37
690.695 55
690.701 79
690.708 -26
690.715 50
690.721 79
690.728 -68
690.735 25
690.742 -28
690.748 -127
690.755 -29
690.762 14
690.768 -112
690.775 -21
690.782 35
690.788 65
690.795 127
690.802 109
690.808 58
690.815 73
690.822 76
690.829 10
690.835 83
690.842 228
690.849 227
690.855 193
690.862 96
690.869 11
690.875 46
690.882 95
690.889 65
690.896 120
690.902 142
690.909 103
690.916 128
690.922 174
690.929 74
690.936 115
690.942 191
690.949 22
690.956 15
690.963 128
690.969 -4
690.976 92
690.983 140
690.989 73
690.996 206
691.003 196
691.009 64
691.016 164
691.023 134
691.030 -9
691.036 13
691.043 44
691.050 80
691.056 78
691.063 118
691.070 47
691.076 29
691.083 109
691.090 -8
691.097 137
691.103 141
691.110 50
691.117 40
691.123 70
691.130 -52
691.137 61
691.143 96
691.150 46
691.157 73
691.164 119
691.170 26
691.177 86
691.184 182
691.190 68
691.197 205
691.204 202
691.210 47
691.217 55
691.224 94
691.231 14
691.237 54
691.244 195
691.251 69
691.257 137
691.264 129
691.271 98
691.278 119
691.284 213
691.291 116
691.298 93
691.304 125
691.311 62
691.318 183
691.324 299
691.331 207
691.338 239
691.345 334
691.351 188
691.358 262
691.365 350
691.371 245
691.378 230
691.385 320
691.391 262
691.398 325
691.405 449
691.412 273
691.418 226
691.425 231
691.432 185
691.438 264
691.445 219
691.452 291
691.458 375
691.465 338
691.472 177
691.479 232
691.485 300
691.492 143
691.499 215
691.505 202
691.512 147
691.519 199
691.525 237
691.532 108
691.539 121
691.546 269
691.552 103
691.559 177
691.566 233
691.572 93
691.579 182
691.586 168
691.592 -6
691.599 12
691.606 88
691.613 6
691.619 60
691.626 84
691.633 35
691.639 67
691.646 95
691.653 -48
691.660 25
691.666 65
691.673 -50
691.680 40
691.686 65
691.693 -48
691.700 32
691.706 49
691.713 55
691.720 75
691.727 121
691.733 45
691.740 57
691.747 160
691.753 3
691.760 18
691.767 49
691.773 -37
691.780 38
691.787 19
691.794 -19
691.800 8
691.807 25
691.814 -63
691.820 1
691.827 41
691.834 -72
691.841 18
691.847 91
691.854 113
691.861 93
691.867 131
691.874 57
691.881 71
691.887 -19
691.894 -109
691.901 13
691.908 101
691.914 -64
691.921 -34
691.928 144
691.934 69
691.941 120
691.948 152
691.954 122
691.961 200
691.968 199
691.975 167
691.981 204
691.988 238
691.995 189
692.001 239
692.008 198
692.015 139
692.022 178
692.028 131
692.035 36
692.042 103
692.048 136
692.055 70
692.062 16
692.068 183
692.075 37
692.082 38
692.089 83
692.095 13
692.102 56
692.109 77
692.115 17
692.122 113
692.129 144
692.136 20
692.142 44
692.149 51
692.156 43
692.162 82
692.169 135
692.176 52
692.182 152
692.189 238
692.196 143
692.203 190
692.209 180
692.216 72
692.223 195
692.229 221
692.236 55
692.243 129
692.250 142
692.256 75
692.263 121
692.270 189
692.276 91
692.283 116
692.290 115
692.296 126
692.303 144
692.310 173
692.317 56
692.323 155
692.330 189
692.337 206
692.343 386
692.350 389
692.357 306
692.364 345
692.370 337
692.377 308
692.384 355
692.390 352
692.397 333
692.404 271
692.410 277
692.417 299
692.424 302
692.431 128
692.437 95
692.444 180
692.451 276
692.457 179
692.464 224
692.471 354
692.478 239
692.484 149
692.491 155
692.498 162
692.504 287
692.511 292
692.518 129
692.524 154
692.531 174
692.538 102
692.545 256
692.551 382
692.558 273
692.565 280
692.571 339
692.578 121
692.585 172
692.592 230
692.598 222
692.605 204
692.612 260
692.618 196
692.625 176
692.632 207
692.639 168
692.645 149
692.652 124
692.659 38
692.665 67
692.672 185
692.679 113
692.685 162
692.692 233
692.699 115
692.706 123
692.712 135
692.719 62
692.726 19
692.732 78
692.739 -11
692.746 108
692.753 164
692.759 194
692.766 233
692.773 285
692.779 141
692.786 256
692.793 182
692.800 24
692.806 225
692.813 151
692.820 54
692.826 78
692.833 80
692.840 -27
692.846 77
692.853 168
692.860 136
692.867 218
692.873 233
692.880 67
692.887 128
692.893 176
692.900 80
692.907 32
692.914 133
692.920 74
692.927 182
692.934 105
692.940 -11
692.947 77
692.954 150
692.961 123
692.967 169
692.974 128
692.981 72
692.987 96
692.994 144
693.001 8
693.007 47
693.014 164
693.021 77
693.028 150
693.034 149
693.041 9
693.048 81
693.054 105
693.061 -1
693.068 90
693.075 119
693.081 -36
693.088 105
693.095 144
693.101 1
693.108 -10
693.115 69
693.122 -16
693.128 58
693.135 63
693.142 -36
693.148 51
693.155 145
693.162 15
693.169 81
693.175 43
693.182 9
693.189 145
693.195 210
693.202 76
693.209 108
693.216 152
693.222 10
693.229 51
693.236 92
693.242 76
693.249 118
693.256 188
693.262 90
693.269 204
693.276 232
693.283 80
693.289 150
693.296 251
693.303 99
693.309 123
693.316 146
693.323 149
693.330 85
693.336 140
693.343 87
693.350 188
693.356 278
693.363 202
693.370 159
693.377 212
693.383 83
693.390 190
693.397 258
693.403 226
693.410 259
693.417 268
693.424 214
693.430 321
693.437 370
693.444 181
693.450 247
693.457 426
693.464 467
693.471 460
693.477 397
693.484 202
693.491 203
693.497 197
693.504 154
693.511 134
693.518 183
693.524 102
693.531 121
693.538 152
693.544 62
693.551 150
693.558 154
693.564 85
693.571 174
693.578 200
693.585 167
693.591 246
693.598 192
693.605 116
693.611 137
693.618 190
693.625 62
693.632 103
693.638 93
693.645 18
693.652 26
693.658 33
693.665 -58
693.672 97
693.679 131
693.685 56
693.692 125
693.699 64
693.705 -31
693.712 -25
693.719 39
693.726 -103
693.732 -20
693.739 60
693.746 -55
693.752 41
693.759 126
693.766 3
693.773 54
693.779 91
693.786 -16
693.793 -31
693.799 90
693.806 58
693.813 88
693.820 113
693.826 66
693.833 142
693.840 211
693.846 78
693.853 91
693.860 202
693.867 63
693.873 86
693.880 109
693.887 10
693.893 77
693.900 92
693.907 30
693.914 24
693.920 127
693.927 55
693.934 115
693.940 201
693.947 160
693.954 135
693.961 144
693.967 57
693.974 145
693.981 333
693.987 278
693.994 159
694.001 118
694.008 83
694.014 122
694.021 129
694.028 37
694.034 127
694.041 157
694.048 38
694.055 85
694.061 198
694.068 83
694.075 43
694.081 50
694.088 -56
694.095 13
694.102 84
694.108 9
694.115 40
694.122 119
694.128 -30
694.135 35
694.142 38
694.149 41
694.155 106
694.162 96
694.169 63
694.175 55
694.182 134
694.189 69
694.196 53
694.202 58
694.209 17
694.216 136
694.222 191
694.229 84
694.236 103
694.243 192
694.249 91
694.256 84
694.263 139
694.269 24
694.276 172
694.283 275
694.290 70
694.296 91
694.303 156
694.310 83
694.316 226
694.323 210
694.330 121
694.337 222
694.343 239
694.350 125
694.357 140
694.363 155
694.370 64
694.377 127
694.384 177
694.390 107
694.397 264
694.404 326
694.411 225
694.417 171
694.424 214
694.431 165
694.437 242
694.444 402
694.451 292
694.458 357
694.464 311
694.471 152
694.478 171
694.484 222
694.491 140
694.498 261
694.505 221
694.511 135
694.518 144
694.525 195
694.531 76
694.538 184
694.545 118
694.552 7
694.558 127
694.565 204
694.572 35
694.578 129
694.585 99
694.592 -49
694.599 75
694.605 137
694.612 -6
694.619 42
694.625 117
694.632 92
694.639 202
694.646 184
694.652 8
694.659 64
694.666 77
694.672 -14
694.679 7
694.686 19
694.693 -13
694.699 223
694.706 217
694.713 45
694.719 93
694.726 163
694.733 81
694.740 74
694.746 153
694.753 44
694.760 7
694.767 99
694.773 8
694.780 60
694.787 46
694.793 41
694.800 103
694.807 -9
694.814 -51
694.820 -28
694.827 -12
694.834 -90
694.840 -17
694.847 112
694.854 16
694.861 18
694.867 50
694.874 -69
694.881 11
694.887 150
694.894 97
694.901 51
694.908 164
694.914 32
694.921 92
694.928 106
694.934 61
694.941 11
694.948 -15
694.955 -30
694.961 162
694.968 235
694.975 57
694.982 80
694.988 110
694.995 19
695.002 79
695.008 128
695.015 -12
695.022 52
695.029 86
695.035 -45
695.042 70
695.049 45
695.055 6
695.062 57
695.069 70
695.076 -41
695.082 32
695.089 13
695.096 -33
695.102 11
695.109 51
695.116 -22
695.123 49
695.129 109
695.136 22
695.143 35
695.150 71
695.156 41
695.163 111
695.170 200
695.176 94
695.183 137
695.190 220
695.197 176
695.203 171
695.210 102
695.217 -44
695.223 72
695.230 172
695.237 70
695.244 76
695.250 155
695.257 59
695.264 70
695.270 134
695.277 128
695.284 239
695.291 246
695.297 136
695.304 250
695.311 240
695.318 84
695.324 207
695.331 357
695.338 377
695.344 371
695.351 230
695.358 192
695.365 239
695.371 250
695.378 147
695.385 246
695.391 219
695.398 110
695.405 297
695.412 267
695.418 219
695.425 268
695.432 220
695.438 189
695.445 293
695.452 324
695.459 139
695.465 195
695.472 135
695.479 46
695.486 109
695.492 123
695.499 45
695.506 91
695.512 196
695.519 63
695.526 82
695.533 35
695.539 14
695.546 90
695.553 113
695.559 74
695.566 40
695.573 91
695.580 -9
695.586 -21
695.593 -5
695.600 -32
695.607 41
695.613 107
695.620 -19
695.627 26
695.633 66
695.640 -71
695.647 37
695.654 141
695.660 41
695.667 59
695.674 112
695.680 -10
695.687 -67
695.694 11
695.701 2
695.707 86
695.714 79
695.721 1
695.728 59
695.734 141
695.741 24
695.748 44
695.754 47
695.761 7
695.768 -3
695.775 107
695.781 65
695.788 26
695.795 68
695.801 -29
695.808 98
695.815 186
695.822 -55
695.828 -45
695.835 55
695.842 13
695.849 -34
695.855 -26
695.862 -62
695.869 13
695.875 116
695.882 -17
695.889 117
695.896 86
695.902 -33
695.909 -24
695.916 46
695.923 -17
695.929 69
695.936 43
695.943 -61
695.949 47
695.956 71
695.963 -37
695.970 -21
695.976 34
695.983 11
695.990 142
695.996 170
696.003 11
696.010 38
696.017 -30
696.023 -34
696.030 46
696.037 45
696.044 -70
696.050 -19
696.057 29
696.064 -74
696.070 29
696.077 24
696.084 75
696.091 91
696.097 91
696.104 -24
696.111 123
696.118 116
696.124 53
696.131 199
696.138 206
696.144 38
696.151 -19
696.158 5
696.165 -8
696.171 58
696.178 82
696.185 -78
696.191 -30
696.198 61
696.205 -3
696.212 108
696.218 128
696.225 22
696.232 40
696.239 98
696.245 14
696.252 111
696.259 203
696.265 175
696.272 203
696.279 360
696.286 248
696.292 280
696.299 203
696.306 170
696.313 301
696.319 386
696.326 220
696.333 350
696.339 334
696.346 167
696.353 222
696.360 311
696.366 179
696.373 254
696.380 255
696.387 137
696.393 174
696.400 252
696.407 109
696.413 173
696.420 279
696.427 274
696.434 288
696.440 211
696.447 79
696.454 105
696.461 153
696.467 145
696.474 163
696.481 218
696.487 42
696.494 132
696.501 163
696.508 116
696.514 64
696.521 154
696.528 132
696.535 182
696.541 152
696.548 170
696.555 215
696.561 161
696.568 20
696.575 93
696.582 60
696.588 3
696.595 72
696.602 121
696.609 26
696.615 87
696.622 121
696.629 28
696.635 78
696.642 95
696.649 12
696.656 96
696.662 82
696.669 43
696.676 100
696.683 129
696.689 35
696.696 81
696.703 107
696.709 -23
696.716 21
696.723 56
696.730 -7
696.736 72
696.743 93
696.750 -25
696.757 -3
696.763 37
696.770 -39
696.777 30
696.783 68
696.790 -25
696.797 16
696.804 71
696.810 6
696.817 72
696.824 90
696.831 -23
696.837 21
696.844 53
696.851 4
696.857 18
696.864 83
696.871 -78
696.878 -8
696.884 58
696.891 -39
696.898 23
696.905 95
696.911 13
696.918 70
696.925 213
696.931 27
696.938 29
696.945 72
696.952 -76
696.958 -45
696.965 -17
696.972 -69
696.979 -5
696.985 95
696.992 18
696.999 39
697.005 -3
697.012 -52
697.019 -42
697.026 66
697.032 -32
697.039 -12
697.046 76
697.053 -70
697.059 -34
697.066 -27
697.073 -89
697.079 8
697.086 35
697.093 -40
697.100 -28
697.106 99
697.113 -59
697.120 60
697.127 68
697.133 -55
697.140 5
697.147 52
697.154 -48
697.160 -43
697.167 -1
697.174 10
697.180 24
697.187 92
697.194 -11
697.201 113
697.207 122
697.214 77
697.221 112
697.228 116
697.234 155
697.241 232
697.248 139
697.254 34
697.261 92
697.268 158
697.275 152
697.281 330
697.288 342
697.295 192
697.302 323
697.308 422
697.315 440
697.322 459
697.328 524
697.335 370
697.342 407
697.349 348
697.355 363
697.362 348
697.369 352
697.376 288
697.382 306
697.389 408
697.396 373
697.403 381
697.409 312
697.416 209
697.423 224
697.429 238
697.436 194
697.443 324
697.450 281
697.456 176
697.463 272
697.470 373
697.477 250
697.483 218
697.490 179
697.497 3
697.503 62
697.510 134
697.517 45
697.524 159
697.530 156
697.537 118
697.544 149
697.551 187
697.557 128
697.564 118
697.571 116
697.578 46
697.584 41
697.591 132
697.598 124
697.604 107
697.611 99
697.618 6
697.625 74
697.631 103
697.638 16
697.645 97
697.652 122
697.658 -38
697.665 18
697.672 44
697.679 9
697.685 40
697.692 207
697.699 16
697.705 52
697.712 77
697.719 14
697.726 2
697.732 54
697.739 6
697.746 71
697.753 96
697.759 -33
697.766 66
697.773 136
697.780 30
697.786 11
697.793 31
697.800 -35
697.806 52
697.813 61
697.820 -96
697.827 -42
697.833 22
697.840 -85
697.847 53
697.854 26
697.860 -24
697.867 29
697.874 110
697.880 39
697.887 91
697.894 28
697.901 -20
697.907 -13
697.914 29
697.921 -9
697.928 44
697.934 72
697.941 -89
697.948 -62
697.955 12
697.961 -27
697.968 -25
697.975 22
697.981 -31
697.988 55
697.995 60
698.002 -77
698.008 28
698.015 30
698.022 -63
698.029 -7
698.035 98
698.042 40
698.049 49
698.056 7
698.062 -30
698.069 -14
698.076 125
698.083 20
698.089 16
698.096 64
698.103 2
698.109 67
698.116 156
698.123 23
698.130 95
698.136 92
698.143 -42
698.150 -3
698.157 47
698.163 -67
698.170 24
698.177 95
698.184 -19
698.190 6
698.197 73
698.204 -51
698.210 67
698.217 131
698.224 86
698.231 188
698.237 227
698.244 62
698.251 124
698.258 195
698.264 176
698.271 189
698.278 162
698.285 121
698.291 333
698.298 539
698.305 503
698.311 573
698.318 604
698.325 505
698.332 498
698.338 587
698.345 455
698.352 357
698.359 374
698.365 366
698.372 356
698.379 265
698.386 269
698.392 436
698.399 416
698.406 331
698.413 349
698.419 276
698.426 185
698.433 191
698.439 250
698.446 231
698.453 323
698.460 439
698.466 298
698.473 376
698.480 293
698.487 65
698.493 50
698.500 150
698.507 113
698.514 175
698.520 161
698.527 111
698.534 174
698.541 195
698.547 20
698.554 39
698.561 70
698.567 -55
698.574 71
698.581 61
698.588 -54
698.594 31
698.601 77
698.608 37
698.615 45
698.621 78
698.628 -9
698.635 -21
698.642 83
698.648 -24
698.655 100
698.662 170
698.669 78
698.675 120
698.682 143
698.689 -11
698.695 30
698.702 79
698.709 -36
698.716 74
698.722 94
698.729 -7
698.736 107
698.743 88
698.749 12
698.756 55
698.763 74
698.770 -22
698.776 51
698.783 77
698.790 -9
698.797 29
698.803 120
698.810 -15
698.817 -5
698.823 37
698.830 -43
698.837 -66
698.844 -9
698.850 -63
698.857 1
698.864 -3
698.871 -54
698.877 15
698.884 66
698.891 -1
698.898 -8
698.904 72
698.911 -30
698.918 -5
698.925 15
698.931 44
698.938 99
698.945 102
698.951 -45
698.958 32
698.965 72
698.972 -5
698.978 6
698.985 48
698.992 -35
698.999 10
699.005 57
699.012 -24
699.019 35
699.026 89
699.032 86
699.039 103
699.046 35
699.053 -89
699.059 -20
699.066 32
699.073 38
699.080 41
699.086 70
699.093 -96
699.100 6
699.106 66
699.113 -23
699.120 46
699.127 133
699.133 -42
699.140 -7
699.147 24
699.154 -47
699.160 -49
699.167 -23
699.174 6
699.181 158
699.187 85
699.194 35
699.201 85
699.208 42
699.214 21
699.221 87
699.228 120
699.235 19
699.241 65
699.248 93
699.255 -2
699.261 81
699.268 171
699.275 83
699.282 148
699.288 296
699.295 221
699.302 222
699.309 253
699.315 150
699.322 335
699.329 401
699.336 238
699.342 223
699.349 306
699.356 298
699.363 463
699.369 640
699.376 550
699.383 606
699.390 603
699.396 444
699.403 610
699.410 875
699.417 932
699.423 944
699.430 801
699.437 407
699.443 359
699.450 485
699.457 414
699.464 484
699.470 365
699.477 123
699.484 89
699.491 180
699.497 158
699.504 230
699.511 184
699.518 117
699.524 296
699.531 164
699.538 -16
699.545 76
699.551 166
699.558 90
699.565 81
699.572 51
699.578 -12
699.585 -8
699.592 82
699.599 16
699.605 123
699.612 162
699.619 -10
699.625 30
699.632 50
699.639 4
699.646 91
699.652 99
699.659 46
699.666 94
699.673 91
699.679 -10
699.686 14
699.693 78
699.700 -19
699.706 -33
699.713 28
699.720 -72
699.727 -12
699.733 73
699.740 -36
699.747 38
699.754 26
699.760 -3
699.767 17
699.774 32
699.781 -41
699.787 16
699.794 13
699.801 -67
699.808 -44
699.814 -10
699.821 -33
699.828 -11
699.834 83
699.841 2
699.848 63
699.855 92
699.861 5
699.868 -28
699.875 15
699.882 -62
699.888 -24
699.895 84
699.902 -14
699.909 32
699.915 45
699.922 -101
699.929 11
699.936 -19
699.942 -34
699.949 -44
699.956 69
699.963 56
699.969 52
699.976 59
699.983 3
699.990 13
699.996 -3
700.003 -90
700.010 -34
700.017 30
700.023 -67
700.030 -17
700.037 45
700.044 -5
700.050 56
700.057 76
700.064 -51
700.071 74
700.077 35
700.084 6
700.091 24
700.097 72
700.104 -57
700.111 40
700.118 64
700.124 -9
700.131 94
700.138 77
700.145 -12
700.151 38
700.158 12
700.165 -88
700.172 36
700.178 86
700.185 13
700.192 -26
700.199 33
700.205 56
700.212 137
700.219 167
700.226 86
700.232 103
700.239 179
700.246 76
700.253 80
700.259 92
700.266 95
700.273 102
700.280 53
700.286 63
700.293 83
700.300 121
700.307 111
700.313 102
700.320 199
700.327 129
700.334 294
700.340 311
700.347 257
700.354 157
700.361 248
700.367 301
700.374 447
700.381 339
700.387 260
700.394 377
700.401 365
700.408 319
700.414 437
700.421 510
700.428 261
700.435 371
700.441 427
700.448 342
700.455 355
700.462 396
700.468 269
700.475 328
700.482 240
700.489 169
700.495 177
700.502 229
700.509 72
700.516 126
700.522 205
700.529 167
700.536 176
700.543 211
700.549 70
700.556 77
700.563 87
700.570 -29
700.576 55
700.583 90
700.590 -38
700.597 40
700.603 73
700.610 27
700.617 106
700.624 105
700.630 22
700.637 79
700.644 41
700.651 45
700.657 94
700.664 119
700.671 31
700.678 103
700.684 73
700.691 2
700.698 30
700.705 96
700.711 -36
700.718 40
700.725 105
700.732 -48
700.738 36
700.745 29
700.752 -66
700.759 -80
700.765 -1
700.772 -52
700.779 -31
700.786 -24
700.792 -60
700.799 5
700.806 32
700.813 -28
700.819 52
700.826 36
700.833 -18
700.840 -34
700.846 9
700.853 -64
700.860 30
700.866 71
700.873 38
700.880 15
700.887 17
700.893 -13
700.900 77
700.907 63
700.914 -15
700.920 -36
700.927 22
700.934 -20
700.941 -20
700.947 50
700.954 -40
700.961 93
700.968 93
700.974 -96
700.981 -34
700.988 -1
700.995 -23
701.001 34
701.008 4
701.015 -84
701.022 -88
701.028 34
701.035 -45
701.042 26
701.049 38
701.055 -31
701.062 -17
701.069 23
701.076 -49
701.082 79
701.089 121
701.096 15
701.103 -15
701.109 28
701.116 -45
701.123 13
701.130 14
701.136 -8
701.143 4
701.150 34
701.157 -90
701.163 -9
701.170 91
701.177 1
701.184 88
701.190 117
701.197 -21
701.204 100
701.211 103
701.217 -27
701.224 44
701.231 90
701.238 48
701.244 131
701.251 184
701.258 68
701.265 29
701.271 -26
701.278 24
701.285 146
701.292 250
701.298 75
701.305 125
701.312 157
701.319 203
701.325 141
701.332 150
701.339 80
701.346 134
701.352 186
701.359 142
701.366 213
701.373 369
701.379 272
701.386 308
701.393 427
701.400 351
701.406 632
701.413 749
701.420 611
701.427 452
701.433 370
701.440 235
701.447 426
701.454 400
701.460 184
701.467 232
701.474 338
701.481 202
701.487 246
701.494 182
701.501 213
701.508 378
701.514 319
701.521 188
701.528 182
701.535 196
701.541 91
701.548 113
701.555 206
701.562 84
701.568 163
701.575 153
701.582 127
701.589 165
701.595 142
701.602 19
701.609 86
701.616 208
701.622 123
701.629 77
701.636 74
701.643 47
701.649 64
701.656 47
701.663 -64
701.670 115
701.676 223
701.683 7
701.690 -21
701.697 39
701.703 -65
701.710 11
701.717 68
701.724 -45
701.730 37
701.737 42
701.744 -84
701.751 62
701.757 27
701.764 -88
701.771 -49
701.778 0
701.784 -59
701.791 -20
701.798 69
701.805 -44
701.811 22
701.818 116
701.825 -20
701.832 -44
701.838 58
701.845 37
701.852 138
701.859 134
701.865 -16
701.872 -13
701.879 57
701.886 12
701.893 0
701.899 51
701.906 -12
701.913 39
701.920 76
701.926 -70
701.933 -25
701.940 10
701.947 -38
701.953 8
701.960 10
701.967 -74
701.974 23
701.980 61
701.987 -15
701.994 32
702.001 66
702.007 -7
702.014 46
702.021 71
702.028 -4
702.034 34
702.041 76
702.048 21
702.055 57
702.061 36
702.068 -48
702.075 -33
702.082 81
702.088 6
702.095 103
702.102 155
702.109 68
702.115 77
702.122 65
702.129 -63
702.136 27
702.142 1
702.149 -95
702.156 -37
702.163 30
702.169 -15
702.176 52
702.183 116
702.190 -34
702.196 34
702.203 38
702.210 -8
702.217 164
702.223 199
702.230 111
702.237 72
702.244 90
702.250 21
702.257 79
702.264 155
702.271 75
702.277 160
702.284 185
702.291 26
702.298 49
702.304 105
702.311 97
702.318 225
702.325 282
702.331 205
702.338 287
702.345 185
702.352 71
702.359 161
702.365 266
702.372 225
702.379 257
702.386 277
702.392 313
702.399 416
702.406 404
702.413 266
702.419 321
702.426 330
702.433 270
702.440 344
702.446 315
702.453 156
702.460 284
702.467 405
702.473 193
702.480 197
702.487 241
702.494 111
702.500 56
702.507 133
702.514 102
702.521 138
702.527 119
702.534 -30
702.541 4
702.548 85
702.554 101
702.561 208
702.568 199
702.575 65
702.581 139
702.588 278
702.595 363
702.602 461
702.608 432
702.615 306
702.622 323
702.629 439
702.635 301
702.642 234
702.649 198
702.656 50
702.663 122
702.669 170
702.676 82
702.683 141
702.690 118
702.696 -17
702.703 -13
702.710 8
702.717 -41
702.723 21
702.730 -5
702.737 -105
702.744 18
702.750 58
702.757 -42
702.764 1
702.771 -19
702.777 -129
702.784 6
702.791 53
702.798 -27
702.804 -18
702.811 -14
702.818 -101
702.825 -61
702.831 37
702.838 -102
702.845 -23
702.852 25
702.858 -52
702.865 -11
702.872 107
702.879 -22
702.885 19
702.892 34
702.899 -82
702.906 -36
702.913 1
702.919 -36
702.926 49
702.933 21
702.940 -106
702.946 -15
702.953 97
702.960 21
702.967 13
702.973 52
702.980 -79
702.987 74
702.994 160
703.000 4
703.007 41
703.014 -4
703.021 -110
703.027 -38
703.034 95
703.041 -55
703.048 -45
703.054 53
703.061 -66
703.068 34
703.075 56
703.081 -32
703.088 11
703.095 56
703.102 -50
703.108 2
703.115 65
703.122 -25
703.129 77
703.136 82
703.142 -87
703.149 -17
703.156 69
703.163 -47
703.169 -21
703.176 71
703.183 -71
703.190 -14
703.196 39
703.203 -69
703.210 46
703.217 61
703.223 -21
703.230 58
703.237 96
703.244 -38
703.250 20
703.257 107
703.264 76
703.271 197
703.277 197
703.284 159
703.291 153
703.298 118
703.304 75
703.311 161
703.318 170
703.325 98
703.332 47
703.338 73
703.345 55
703.352 136
703.359 155
703.365 143
703.372 220
703.379 153
703.386 91
703.392 121
703.399 259
703.406 142
703.413 221
703.419 189
703.426 243
703.433 333
703.440 325
703.446 198
703.453 297
703.460 374
703.467 190
703.473 216
703.480 234
703.487 182
703.494 201
703.501 219
703.507 112
703.514 88
703.521 161
703.528 155
703.534 233
703.541 214
703.548 151
703.555 147
703.561 179
703.568 61
703.575 150
703.582 191
703.588 111
703.595 231
703.602 260
703.609 295
703.615 314
703.622 301
703.629 284
703.636 389
703.643 353
703.649 184
703.656 266
703.663 293
703.670 148
703.676 219
703.683 238
703.690 193
703.697 201
703.703 312
703.710 244
703.717 246
703.724 270
703.730 307
703.737 454
703.744 454
703.751 394
703.757 522
703.764 551
703.771 418
703.778 536
703.784 617
703.791 564
703.798 559
703.805 563
703.812 420
703.818 483
703.825 634
703.832 484
703.839 542
703.845 605
703.852 454
703.859 489
703.866 506
703.872 488
703.879 539
703.886 560
703.893 397
703.899 449
703.906 578
703.913 513
703.920 512
703.926 630
703.933 745
703.940 644
703.947 550
703.954 361
703.960 477
703.967 613
703.974 324
703.981 434
703.987 479
703.994 371
704.001 515
704.008 502
704.014 395
704.021 375
704.028 316
704.035 177
704.041 165
704.048 162
704.055 179
704.062 247
704.069 278
704.075 147
704.082 143
704.089 262
704.096 204
704.102 220
704.109 195
704.116 104
704.123 239
704.129 245
704.136 173
704.143 148
704.150 239
704.156 72
704.163 158
704.170 279
704.177 257
704.183 242
704.190 264
704.197 150
704.204 201
704.211 247
704.217 75
704.224 84
704.231 76
704.238 24
704.244 115
704.251 184
704.258 81
704.265 110
704.271 138
704.278 118
704.285 150
704.292 234
704.298 238
704.305 180
704.312 196
704.319 85
704.326 163
704.332 119
704.339 -24
704.346 50
704.353 176
704.359 84
704.366 143
704.373 306
704.380 250
704.386 221
704.393 205
704.400 162
704.407 224
704.413 266
704.420 153
704.427 241
704.434 209
704.441 172
704.447 278
704.454 162
704.461 -12
704.468 178
704.474 287
704.481 102
704.488 95
704.495 166
704.501 212
704.508 247
704.515 245
704.522 154
704.528 146
704.535 220
704.542 116
704.549 176
704.556 241
704.562 107
704.569 73
704.576 160
704.583 96
704.589 157
704.596 208
704.603 266
704.610 322
704.616 259
704.623 95
704.630 141
704.637 116
704.643 22
704.650 72
704.657 139
704.664 57
704.671 69
704.677 112
704.684 77
704.691 114
704.698 109
704.704 28
704.711 25
704.718 63
704.725 26
704.731 121
704.738 146
704.745 88
704.752 258
704.759 300
704.765 136
704.772 168
704.779 106
704.786 78
704.792 228
704.799 185
704.806 96
704.813 133
704.819 177
704.826 165
704.833 282
704.840 266
704.846 94
704.853 149
704.860 193
704.867 185
704.874 272
704.880 220
704.887 121
704.894 141
704.901 139
704.907 -34
704.914 53
704.921 174
704.928 90
704.934 323
704.941 360
704.948 165
704.955 153
704.962 148
704.968 24
704.975 14
704.982 91
704.989 51
704.995 97
705.002 83
705.009 -20
705.016 85
705.022 143
705.029 95
705.036 122
705.043 115
705.049 21
705.056 52
705.063 75
705.070 110
705.077 121
705.083 153
705.090 101
705.097 61
705.104 106
705.110 16
705.117 42
705.124 88
705.131 -23
705.137 17
705.144 64
705.151 13
705.158 57
705.165 160
705.171 192
705.178 176
705.185 123
705.192 128
705.198 117
705.205 61
705.212 -37
705.219 37
705.225 68
705.232 -22
705.239 43
705.246 46
705.253 -13
705.259 177
705.266 238
705.273 188
705.280 147
705.286 152
705.293 132
705.300 118
705.307 164
705.313 117
705.320 76
705.327 151
705.334 83
705.341 163
705.347 229
705.354 223
705.361 239
705.368 234
705.374 116
705.381 191
705.388 188
705.395 95
705.401 184
705.408 206
705.415 135
705.422 145
705.429 199
705.435 165
705.442 165
705.449 172
705.456 152
705.462 175
705.469 163
705.476 79
705.483 61
705.489 66
705.496 84
705.503 127
705.510 146
705.517 74
705.523 142
705.530 145
705.537 76
705.544 152
705.550 183
705.557 41
705.564 -16
705.571 75
705.577 36
705.584 80
705.591 180
705.598 125
705.605 142
705.611 165
705.618 85
705.625 64
705.632 126
705.638 1
705.645 60
705.652 157
705.659 46
705.665 70
705.672 134
705.679 30
705.686 89
705.693 132
705.699 57
705.706 46
705.713 79
705.720 -13
705.726 71
705.733 102
705.740 19
705.747 139
705.754 91
705.760 -8
705.767 84
705.774 126
705.781 15
705.787 39
705.794 27
705.801 -47
705.808 11
705.814 59
705.821 -55
705.828 -43
705.835 47
705.842 21
705.848 84
705.855 149
705.862 89
705.869 135
705.875 269
705.882 49
705.889 96
705.896 157
705.902 102
705.909 92
705.916 79
705.923 -53
705.930 29
705.936 62
705.943 63
705.950 200
705.957 333
705.963 184
705.970 206
705.977 226
705.984 50
705.991 171
705.997 204
706.004 68
706.011 131
706.018 104
706.024 18
706.031 2
706.038 62
706.045 10
706.051 98
706.058 89
706.065 50
706.072 86
706.079 120
706.085 -58
706.092 92
706.099 67
706.106 -64
706.112 -17
706.119 46
706.126 -12
706.133 -10
706.140 17
706.146 -28
706.153 28
706.160 44
706.167 -45
706.173 25
706.180 125
706.187 56
706.194 95
706.200 46
706.207 -42
706.214 -49
706.221 11
706.228 -53
706.234 48
706.241 58
706.248 -39
706.255 53
706.261 132
706.268 -16
706.275 145
706.282 143
706.289 28
706.295 114
706.302 162
706.309 101
706.316 263
706.322 277
706.329 157
706.336 189
706.343 286
706.349 136
706.356 85
706.363 168
706.370 175
706.377 238
706.383 202
706.390 144
706.397 143
706.404 250
706.410 80
706.417 211
706.424 251
706.431 174
706.438 90
706.444 117
706.451 117
706.458 164
706.465 243
706.471 80
706.478 157
706.485 128
706.492 22
706.499 56
706.505 106
706.512 4
706.519 56
706.526 144
706.532 78
706.539 58
706.546 27
706.553 7
706.560 121
706.566 103
706.573 61
706.580 120
706.587 95
706.593 122
706.600 164
706.607 89
706.614 8
706.620 22
706.627 -40
706.634 -89
706.641 -3
706.648 55
706.654 11
706.661 71
706.668 111
706.675 42
706.681 58
706.688 127
706.695 32
706.702 72
706.709 92
706.715 59
706.722 74
706.729 56
706.736 -6
706.742 60
706.749 106
706.756 1
706.763 -29
706.770 15
706.776 -61
706.783 12
706.790 35
706.797 -87
706.803 18
706.810 51
706.817 -59
706.824 66
706.831 115
706.837 16
706.844 61
706.851 66
706.858 -10
706.864 24
706.871 -5
706.878 -64
706.885 2
706.892 3
706.898 -71
706.905 -14
706.912 33
706.919 -37
706.925 17
706.932 8
706.939 -60
706.946 28
706.953 80
706.959 -2
706.966 94
706.973 102
706.980 27
706.986 58
706.993 52
707.000 -23
707.007 50
707.014 107
707.020 93
707.027 92
707.034 109
707.041 46
707.047 54
707.054 38
707.061 28
707.068 92
707.075 139
707.081 -28
707.088 31
707.095 73
707.102 -28
707.108 48
707.115 145
707.122 -23
707.129 30
707.136 107
707.142 9
707.149 57
707.156 36
707.163 4
707.169 48
707.176 93
707.183 1
707.190 39
707.197 74
707.203 42
707.210 36
707.217 91
707.224 20
707.230 33
707.237 129
707.244 -6
707.251 30
707.258 78
707.264 20
707.271 151
707.278 194
707.285 140
707.291 208
707.298 331
707.305 475
707.312 813
707.319 1134
707.325 1109
707.332 1280
707.339 1549
707.346 1641
707.352 1549
707.359 1372
707.366 1345
707.373 1412
707.380 1383
707.386 1157
707.393 1155
707.400 1067
707.407 740
707.413 593
707.420 722
707.427 676
707.434 762
707.441 629
707.447 444
707.454 315
707.461 356
707.468 370
707.474 478
707.481 473
707.488 308
707.495 332
707.502 414
707.508 225
707.515 204
707.522 271
707.529 93
707.535 143
707.542 260
707.549 116
707.556 89
707.563 51
707.569 44
707.576 120
707.583 149
707.590 44
707.596 61
707.603 63
707.610 -43
707.617 56
707.624 163
707.630 52
707.637 127
707.644 110
707.651 15
707.657 38
707.664 16
707.671 -48
707.678 -31
707.685 -14
707.691 -44
707.698 32
707.705 30
707.712 -48
707.719 75
707.725 41
707.732 -33
707.739 60
707.746 44
707.752 -43
707.759 -8
707.766 133
707.773 35
707.780 34
707.786 73
707.793 -75
707.800 -32
707.807 4
707.813 -75
707.820 -10
707.827 -1
707.834 -26
707.841 52
707.847 57
707.854 -23
707.861 30
707.868 115
707.874 18
707.881 50
707.888 121
707.895 -35
707.902 16
707.908 109
707.915 56
707.922 76
707.929 56
707.936 100
707.942 208
707.949 207
707.956 131
707.963 177
707.969 202
707.976 63
707.983 116
707.990 172
707.997 39
708.003 35
708.010 126
708.017 42
708.024 123
708.030 132
708.037 16
708.044 7
708.051 159
708.058 48
708.064 108
708.071 137
708.078 22
708.085 102
708.091 142
708.098 31
708.105 43
708.112 76
708.119 -13
708.125 28
708.132 27
708.139 -48
708.146 13
708.153 105
708.159 24
708.166 53
708.173 97
708.180 81
708.186 98
708.193 115
708.200 -20
708.207 41
708.214 99
708.220 76
708.227 167
708.234 189
708.241 15
708.247 38
708.254 66
708.261 -10
708.268 50
708.275 228
708.281 37
708.288 129
708.295 152
708.302 93
708.309 233
708.315 374
708.322 364
708.329 611
708.336 714
708.342 595
708.349 611
708.356 642
708.363 708
708.370 906
708.376 759
708.383 387
708.390 370
708.397 456
708.404 308
708.410 396
708.417 409
708.424 315
708.431 318
708.437 391
708.444 308
708.451 448
708.458 467
708.465 245
708.471 272
708.478 424
708.485 275
708.492 362
708.498 427
708.505 131
708.512 169
708.519 330
708.526 254
708.532 294
708.539 276
708.546 137
708.553 184
708.560 231
708.566 220
708.573 342
708.580 265
708.587 196
708.593 321
708.600 270
708.607 205
708.614 193
708.621 285
708.627 187
708.634 286
708.641 290
708.648 216
708.655 297
708.661 340
708.668 143
708.675 68
708.682 89
708.688 145
708.695 245
708.702 298
708.709 208
708.716 147
708.722 200
708.729 83
708.736 169
708.743 149
708.750 83
708.756 213
708.763 237
708.770 31
708.777 105
708.783 162
708.790 -10
708.797 61
708.804 95
708.811 48
708.817 124
708.824 116
708.831 53
708.838 138
708.845 183
708.851 62
708.858 111
708.865 130
708.872 15
708.878 83
708.885 124
708.892 18
708.899 46
708.906 24
708.912 51
708.919 112
708.926 106
708.933 85
708.940 164
708.946 198
708.953 79
708.960 87
708.967 206
708.973 123
708.980 182
708.987 159
708.994 65
709.001 99
709.007 110
709.014 -29
709.021 5
709.028 75
709.035 66
709.041 49
709.048 101
709.055 50
709.062 75
709.068 146
709.075 95
709.082 172
709.089 184
709.096 9
709.102 92
709.109 147
709.116 86
709.123 76
709.130 99
709.136 -22
709.143 -20
709.150 110
709.157 40
709.164 75
709.170 74
709.177 21
709.184 25
709.191 82
709.197 14
709.204 67
709.211 104
709.218 9
709.225 84
709.231 109
709.238 42
709.245 119
709.252 146
709.259 91
709.265 195
709.272 135
709.279 -17
709.286 136
709.292 77
709.299 -1
709.306 217
709.313 392
709.320 240
709.326 239
709.333 344
709.340 241
709.347 274
709.354 319
709.360 135
709.367 270
709.374 262
709.381 253
709.388 339
709.394 311
709.401 205
709.408 314
709.415 212
709.421 190
709.428 273
709.435 253
709.442 190
709.449 344
709.455 482
709.462 316
709.469 300
709.476 297
709.483 301
709.489 368
709.496 242
709.503 138
709.510 227
709.517 267
709.523 145
709.530 88
709.537 129
709.544 -14
709.550 24
709.557 162
709.564 217
709.571 261
709.578 287
709.584 138
709.591 167
709.598 114
709.605 1
709.612 82
709.618 171
709.625 116
709.632 248
709.639 215
709.646 178
709.652 148
709.659 173
709.666 118
709.673 156
709.679 110
709.686 36
709.693 77
709.700 116
709.707 25
709.713 142
709.720 216
709.727 222
709.734 211
709.741 205
709.747 127
709.754 271
709.761 367
709.768 237
709.775 287
709.781 300
709.788 239
709.795 203
709.802 166
709.808 65
709.815 207
709.822 316
709.829 248
709.836 214
709.842 235
709.849 96
709.856 159
709.863 204
709.870 113
709.876 247
709.883 439
709.890 248
709.897 341
709.904 295
709.910 173
709.917 325
709.924 313
709.931 154
709.937 229
709.944 220
709.951 91
709.958 159
709.965 201
709.971 220
709.978 261
709.985 261
709.992 169
709.999 132
710.005 98
710.012 26
710.019 112
710.026 129
710.033 7
710.039 31
710.046 133
710.053 71
710.060 133
710.067 100
710.073 -8
710.080 73
710.087 152
710.094 83
710.100 134
710.107 163
710.114 88
710.121 147
710.128 217
710.134 125
710.141 170
710.148 198
710.155 162
710.162 144
710.168 100
710.175 37
710.182 179
710.189 141
710.196 40
710.202 27
710.209 43
710.216 -41
710.223 61
710.230 138
710.236 71
710.243 220
710.250 284
710.257 181
710.264 215
710.270 386
710.277 233
710.284 364
710.291 341
710.297 200
710.304 270
710.311 275
710.318 181
710.325 262
710.331 327
710.338 248
710.345 282
710.352 321
710.359 207
710.365 311
710.372 343
710.379 326
710.386 365
710.393 412
710.399 276
710.406 301
710.413 324
710.420 261
710.427 224
710.433 192
710.440 139
710.447 185
710.454 344
710.461 344
710.467 315
710.474 163
710.481 10
710.488 60
710.494 61
710.501 21
710.508 91
710.515 119
710.522 127
710.528 155
710.535 112
710.542 -18
710.549 103
710.556 232
710.562 144
710.569 100
710.576 161
710.583 94
710.590 151
710.596 119
710.603 -26
710.610 78
710.617 143
710.624 39
710.630 30
710.637 62
710.644 -14
710.651 45
710.658 159
710.664 66
710.671 125
710.678 227
710.685 88
710.692 205
710.698 291
710.705 102
710.712 106
710.719 120
710.725 30
710.732 61
710.739 193
710.746 53
710.753 143
710.759 209
710.766 107
710.773 133
710.780 99
710.787 -9
710.793 46
710.800 68
710.807 -32
710.814 124
710.821 95
710.827 -79
710.834 47
710.841 90
710.848 63
710.855 29
710.861 65
710.868 -10
710.875 35
710.882 104
710.889 37
710.895 154
710.902 153
710.909 66
710.916 144
710.923 162
710.929 25
710.936 45
710.943 93
710.950 -60
710.957 -27
710.963 25
710.970 -24
710.977 42
710.984 70
710.991 -21
710.997 2
711.004 21
711.011 -70
711.018 20
711.025 56
711.031 -26
711.038 118
711.045 167
711.052 -11
711.058 10
711.065 21
711.072 -10
711.079 75
711.086 63
711.092 -54
711.099 25
711.106 84
711.113 -63
711.120 63
711.126 153
711.133 94
711.140 171
711.147 176
711.154 98
711.160 208
711.167 227
711.174 16
711.181 72
711.188 138
711.194 41
711.201 82
711.208 123
711.215 94
711.222 149
711.228 157
711.235 41
711.242 70
711.249 199
711.256 133
711.262 167
711.269 247
711.276 122
711.283 196
711.290 245
711.296 266
711.303 245
711.310 124
711.317 41
711.324 42
711.330 210
711.337 187
711.344 109
711.351 116
711.358 -3
711.364 99
711.371 161
711.378 41
711.385 33
711.392 54
711.398 -18
711.405 109
711.412 254
711.419 79
711.426 62
711.432 90
711.439 67
711.446 109
711.453 139
711.460 76
711.466 121
711.473 202
711.480 69
711.487 79
711.494 99
711.500 -61
711.507 21
711.514 215
711.521 34
711.528 92
711.534 139
711.541 -34
711.548 20
711.555 -11
711.562 -35
711.568 3
711.575 80
711.582 -42
711.589 52
711.596 133
711.602 -4
711.609 43
711.616 114
711.623 93
711.630 155
711.636 193
711.643 96
711.650 21
711.657 36
711.664 -14
711.670 39
711.677 80
711.684 85
711.691 117
711.698 54
711.704 -25
711.711 121
711.718 134
711.725 -19
711.732 32
711.738 57
711.745 -38
711.752 58
711.759 55
711.766 -14
711.772 39
711.779 67
711.786 10
711.793 87
711.800 79
711.806 -12
711.813 58
711.820 158
711.827 30
711.834 62
711.840 90
711.847 -84
711.854 60
711.861 26
711.868 -105
711.874 38
711.881 66
711.888 -7
711.895 34
711.902 51
711.908 -52
711.915 62
711.922 171
711.929 68
711.936 63
711.942 146
711.949 45
711.956 109
711.963 68
711.970 -83
711.976 -49
711.983 14
711.990 -22
711.997 39
712.004 106
712.010 61
712.017 39
712.024 114
712.031 44
712.038 199
712.044 126
712.051 22
712.058 61
712.065 101
712.072 32
712.078 198
712.085 255
712.092 56
712.099 27
712.106 169
712.112 100
712.119 87
712.126 150
712.133 15
712.140 119
712.146 102
712.153 42
712.160 150
712.167 189
712.174 174
712.180 147
712.187 151
712.194 -4
712.201 102
712.208 196
712.214 124
712.221 145
712.228 142
712.235 99
712.242 147
712.248 152
712.255 194
712.262 279
712.269 209
712.276 154
712.282 110
712.289 194
712.296 239
712.303 316
712.310 244
712.316 216
712.323 340
712.330 276
712.337 314
712.344 433
712.350 342
712.357 203
712.364 249
712.371 288
712.378 192
712.384 310
712.391 223
712.398 94
712.405 103
712.412 99
712.418 72
712.425 161
712.432 199
712.439 131
712.446 181
712.452 143
712.459 2
712.466 53
712.473 171
712.480 132
712.486 175
712.493 190
712.500 167
712.507 252
712.514 340
712.521 263
712.527 237
712.534 310
712.541 180
712.548 221
712.555 224
712.561 16
712.568 67
712.575 47
712.582 30
712.589 68
712.595 67
712.602 -44
712.609 -23
712.616 77
712.623 20
712.629 62
712.636 121
712.643 58
712.650 103
712.657 79
712.663 -41
712.670 -3
712.677 48
712.684 -36
712.691 51
712.697 71
712.704 -37
712.711 55
712.718 136
712.725 50
712.731 158
712.738 29
712.745 -73
712.752 -24
712.759 25
712.765 -70
712.772 4
712.779 67
712.786 -16
712.793 26
712.799 34
712.806 -60
712.813 14
712.820 6
712.827 -66
712.834 -9
712.840 85
712.847 -117
712.854 -4
712.861 62
712.868 -50
712.874 -27
712.881 54
712.888 29
712.895 51
712.902 106
712.908 -13
712.915 15
712.922 106
712.929 28
712.936 79
712.942 85
712.949 33
712.956 39
712.963 59
712.970 -22
712.976 -20
712.983 48
712.990 -78
712.997 32
713.004 14
713.010 -17
713.017 68
713.024 52
713.031 57
713.038 99
713.044 67
713.051 25
713.058 13
713.065 -11
713.072 -42
713.079 48
713.085 67
713.092 30
713.099 87
713.106 84
713.113 99
713.119 159
713.126 227
713.133 95
713.140 196
713.147 197
713.153 54
713.160 84
713.167 156
713.174 76
713.181 194
713.187 284
713.194 169
713.201 250
713.208 192
713.215 79
713.221 114
713.228 119
713.235 113
713.242 230
713.249 232
713.255 136
713.262 161
713.269 134
713.276 -74
713.283 61
713.290 172
713.296 144
713.303 216
713.310 233
713.317 121
713.324 239
713.330 226
713.337 42
713.344 48
713.351 102
713.358 82
713.364 174
713.371 209
713.378 178
713.385 319
713.392 421
713.398 253
713.405 151
713.412 201
713.419 156
713.426 256
713.432 269
713.439 271
713.446 352
713.453 286
713.460 104
713.467 84
713.473 163
713.480 96
713.487 128
713.494 167
713.501 35
713.507 150
713.514 163
713.521 69
713.528 93
713.535 185
713.541 50
713.548 25
713.555 28
713.562 -26
713.569 43
713.575 104
713.582 17
713.589 36
713.596 77
713.603 -6
713.610 51
713.616 79
713.623 -8
713.630 55
713.637 22
713.644 -21
713.650 73
713.657 99
713.664 -36
713.671 3
713.678 55
713.684 -29
713.691 43
713.698 23
713.705 -79
713.712 -13
713.718 106
713.725 22
713.732 94
713.739 100
713.746 36
713.752 58
713.759 78
713.766 -102
713.773 -20
713.780 51
713.787 -52
713.793 4
713.800 60
713.807 -38
713.814 55
713.821 26
713.827 -58
713.834 -5
713.841 12
713.848 -62
713.855 -14
713.861 96
713.868 -33
713.875 27
713.882 9
713.889 -56
713.895 -44
713.902 13
713.909 -87
713.916 -8
713.923 89
713.930 -45
713.936 -44
713.943 56
713.950 -9
713.957 33
713.964 51
713.970 -63
713.977 82
713.984 112
713.991 -55
713.998 -42
714.004 16
714.011 -13
714.018 113
714.025 40
714.032 -59
714.039 29
714.045 68
714.052 45
714.059 79
714.066 92
714.073 46
714.079 127
714.086 148
714.093 19
714.100 48
714.107 70
714.113 18
714.120 159
714.127 120
714.134 13
714.141 80
714.147 185
714.154 67
714.161 32
714.168 103
714.175 -55
714.182 68
714.188 79
714.195 -49
714.202 49
714.209 117
714.216 49
714.222 137
714.229 197
714.236 134
714.243 151
714.250 184
714.256 87
714.263 179
714.270 211
714.277 61
714.284 114
714.291 232
714.297 143
714.304 177
714.311 287
714.318 231
714.325 289
714.331 270
714.338 96
714.345 166
714.352 176
714.359 91
714.365 227
714.372 259
714.379 104
714.386 130
714.393 154
714.400 68
714.406 278
714.413 295
714.420 143
714.427 139
714.434 151
714.440 83
714.447 256
714.454 279
714.461 126
714.468 151
714.474 252
714.481 164
714.488 198
714.495 234
714.502 128
714.509 132
714.515 100
714.522 -1
714.529 53
714.536 54
714.543 -22
714.549 32
714.556 85
714.563 -30
714.570 154
714.577 239
714.583 125
714.590 171
714.597 169
714.604 36
714.611 84
714.618 159
714.624 92
714.631 48
714.638 75
714.645 74
714.652 82
714.658 37
714.665 4
714.672 69
714.679 76
714.686 46
714.693 152
714.699 273
714.706 159
714.713 90
714.720 129
714.727 71
714.733 -1
714.740 65
714.747 -24
714.754 -27
714.761 51
714.767 -20
714.774 38
714.781 60
714.788 40
714.795 69
714.802 82
714.808 -105
714.815 -5
714.822 55
714.829 -27
714.836 87
714.842 87
714.849 3
714.856 -41
714.863 61
714.870 -48
714.877 3
714.883 30
714.890 -103
714.897 -40
714.904 33
714.911 -82
714.917 -43
714.924 -44
714.931 -97
714.938 -31
714.945 22
714.951 -27
714.958 69
714.965 15
714.972 -36
714.979 -25
714.986 57
714.992 -58
714.999 -36
715.006 61
715.013 12
715.020 59
715.026 62
715.033 1
715.040 -9
715.047 76
715.054 39
715.061 -30
715.067 6
715.074 -15
715.081 -3
715.088 42
715.095 -7
715.101 43
715.108 57
715.115 -26
715.122 59
715.129 47
715.135 -64
715.142 5
715.149 37
715.156 39
715.163 115
715.170 115
715.176 87
715.183 48
715.190 105
715.197 100
715.204 101
715.210 129
715.217 41
715.224 69
715.231 72
715.238 10
715.245 87
715.251 122
715.258 120
715.265 124
715.272 81
715.279 -10
715.285 56
715.292 70
715.299 61
715.306 205
715.313 221
715.320 107
715.326 162
715.333 159
715.340 130
715.347 178
715.354 177
715.360 129
715.367 194
715.374 221
715.381 167
715.388 239
715.395 287
715.401 202
715.408 342
715.415 376
715.422 217
715.429 253
715.435 266
715.442 217
715.449 274
715.456 347
715.463 304
715.470 264
715.476 150
715.483 45
715.490 145
715.497 180
715.504 70
715.510 94
715.517 57
715.524 29
715.531 64
715.538 140
715.545 67
715.551 98
715.558 91
715.565 55
715.572 91
715.579 153
715.585 24
715.592 6
715.599 37
715.606 5
715.613 120
715.620 141
715.626 57
715.633 203
715.640 188
715.647 49
715.654 48
715.660 136
715.667 31
715.674 113
715.681 116
715.688 18
715.695 59
715.701 100
715.708 -62
715.715 -33
715.722 126
715.729 152
715.735 190
715.742 80
715.749 -2
715.756 -29
715.763 -29
715.770 -97
715.776 25
715.783 121
715.790 -16
715.797 -29
715.804 35
715.810 -42
715.817 -50
715.824 -24
715.831 -96
715.838 5
715.845 11
715.851 -114
715.858 -87
715.865 -11
715.872 -128
715.879 -24
715.885 35
715.892 -51
715.899 -20
715.906 -21
715.913 -61
715.920 53
715.926 107
715.933 -61
715.940 40
715.947 57
715.954 -40
715.960 51
715.967 133
715.974 42
715.981 16
715.988 129
715.995 42
716.001 48
716.008 53
716.015 -91
716.022 7
716.029 77
716.035 -1
716.042 -11
716.049 15
716.056 -32
716.063 -33
716.070 63
716.076 -34
716.083 -21
716.090 100
716.097 57
716.104 22
716.111 110
716.117 -33
716.124 11
716.131 114
716.138 70
716.145 76
716.151 65
716.158 -40
716.165 23
716.172 71
716.179 -16
716.186 49
716.192 100
716.199 -40
716.206 78
716.213 202
716.220 120
716.226 88
716.233 62
716.240 -7
716.247 107
716.254 154
716.261 47
716.267 12
716.274 66
716.281 67
716.288 235
716.295 192
716.302 28
716.308 14
716.315 98
716.322 82
716.329 108
716.336 158
716.342 111
716.349 171
716.356 209
716.363 107
716.370 195
716.377 268
716.383 159
716.390 140
716.397 163
716.404 122
716.411 218
716.417 211
716.424 144
716.431 117
716.438 211
716.445 140
716.452 206
716.458 200
716.465 37
716.472 33
716.479 66
716.486 100
716.493 210
716.499 320
716.506 227
716.513 196
716.520 60
716.527 -31
716.533 51
716.540 106
716.547 14
716.554 25
716.561 62
716.568 39
716.574 106
716.581 134
716.588 106
716.595 184
716.602 326
716.609 274
716.615 380
716.622 370
716.629 139
716.636 212
716.643 357
716.649 288
716.656 175
716.663 201
716.670 58
716.677 83
716.684 175
716.690 143
716.697 166
716.704 219
716.711 94
716.718 68
716.725 69
716.731 -33
716.738 -14
716.745 57
716.752 -16
716.759 41
716.765 -3
716.772 -68
716.779 44
716.786 68
716.793 -65
716.800 2
716.806 78
716.813 72
716.820 143
716.827 189
716.834 48
716.841 23
716.847 6
716.854 -46
716.861 -8
716.868 133
716.875 31
716.881 132
716.888 143
716.895 -42
716.902 -17
716.909 76
716.916 -50
716.922 43
716.929 39
716.936 -8
716.943 11
716.950 26
716.957 -91
716.963 23
716.970 116
716.977 34
716.984 -5
716.991 17
716.997 -99
717.004 85
717.011 99
717.018 -15
717.025 23
717.032 66
717.038 -67
717.045 36
717.052 81
717.059 -25
717.066 63
717.073 63
717.079 -15
717.086 96
717.093 123
717.100 83
717.107 34
717.114 79
717.120 21
717.127 47
717.134 -11
717.141 -32
717.148 30
717.154 78
717.161 -76
717.168 -62
717.175 -19
717.182 -99
717.189 -29
717.195 72
717.202 8
717.209 26
717.216 104
717.223 -8
717.230 -4
717.236 1
717.243 -73
717.250 39
717.257 39
717.264 7
717.271 71
717.277 121
717.284 38
717.291 57
717.298 90
717.305 16
717.311 59
717.318 245
717.325 188
717.332 202
717.339 153
717.346 -21
717.352 43
717.359 186
717.366 85
717.373 210
717.380 245
717.387 135
717.393 168
717.400 247
717.407 202
717.414 342
717.421 317
717.428 112
717.434 55
717.441 168
717.448 111
717.455 180
717.462 142
717.468 12
717.475 82
[truncated: 3,102,207 more chars]
