# Supplementary material for: Monoterpenoid aryl hydrocarbon receptor allosteric antagonists protect against ultraviolet skin damage in female mice
Source: Nat Commun. 2023 May 11;14:2728. doi: 10.1038/s41467-023-38478-6 (PMC10174618; doi:10.1038/s41467-023-38478-6)
Supplement: Supplementary file 4 — source data [file 41467_2023_38478_MOESM4_ESM.zip › DATA - ONDROVA new/Figure 4/Figure 4E/220414_AHR_ingel_digest_sample_VZ01_CHCA_8000shots_01/0_P21/1/1SRef/pdata/1/peaklist.xml]

<?xml version="1.0"?>
<pklist version="1.0" creator="flexAnalysis 3.4.76.0" shots="8000" date="2022-04-14T11:51:55.773+02:00" spectrumid="678CBF87-A55B-4F2D-90D7-F93908525D2F">
<pk>
<absi>1290.000000000000</absi>
<area>71.76595001091361</area>
<ind>13252.92145056465</ind>
<lind>13214.00000000000</lind>
<lmass>578.1001045769558</lmass>
<mass>578.3386016641554</mass>
<meth>2</meth>
<reso>11633.55696768098</reso>
<rind>13295.00000000000</rind>
<rmass>578.5964998721764</rmass>
<s2n>7.444110092041732</s2n>
</pk>
<pk>
<absi>1681.000000000000</absi>
<area>92.96476345182315</area>
<ind>14729.36989510312</ind>
<lind>14704.00000000000</lind>
<lmass>587.2655246396037</lmass>
<mass>587.4222084363861</mass>
<meth>2</meth>
<reso>10374.13376202338</reso>
<rind>14758.00000000000</rind>
<rmass>587.5990523866169</rmass>
<s2n>10.68037617407051</s2n>
</pk>
<pk>
<absi>3922.000000000000</absi>
<area>228.6479369680300</area>
<ind>24616.23683279159</ind>
<lind>24590.00000000000</lind>
<lmass>649.9093422805381</lmass>
<mass>650.0798324549585</mass>
<meth>2</meth>
<reso>11069.04485276557</reso>
<rind>24638.00000000000</rind>
<rmass>650.2212692212657</rmass>
<s2n>29.14107403773233</s2n>
</pk>
<pk>
<absi>897.0000000000000</absi>
<area>50.85556322398812</area>
<ind>28620.73181866432</ind>
<lind>28598.00000000000</lind>
<lmass>676.2138842315936</lmass>
<mass>676.3645665562735</mass>
<meth>2</meth>
<reso>10062.56736406686</reso>
<rind>28667.00000000000</rind>
<rmass>676.6713163125739</rmass>
<s2n>4.199888495259570</s2n>
</pk>
<pk>
<absi>1264.000000000000</absi>
<area>126.2928694448563</area>
<ind>30446.08856966636</ind>
<lind>30401.00000000000</lind>
<lmass>688.2177360229342</lmass>
<mass>688.5192807210337</mass>
<meth>2</meth>
<reso>10183.86505616637</reso>
<rind>30494.00000000000</rind>
<rmass>688.8397768526774</rmass>
<s2n>7.226535908981279</s2n>
</pk>
<pk>
<absi>964.0000000000000</absi>
<area>49.86565185968642</area>
<ind>38784.47093969728</ind>
<lind>38767.00000000000</lind>
<lmass>745.3027789817612</lmass>
<mass>745.4243787390863</mass>
<meth>2</meth>
<reso>14054.45134214057</reso>
<rind>38822.00000000000</rind>
<rmass>745.6856189810833</rmass>
<s2n>4.719553653982521</s2n>
</pk>
<pk>
<absi>1326.000000000000</absi>
<area>94.90848984692774</area>
<ind>40208.08210578467</ind>
<lind>40151.00000000000</lind>
<lmass>754.9664113088141</lmass>
<mass>755.3663220848804</mass>
<meth>2</meth>
<reso>11819.89069980015</reso>
<rind>40247.00000000000</rind>
<rmass>755.6390373592387</rmass>
<s2n>7.726299171677888</s2n>
</pk>
<pk>
<absi>3398.000000000000</absi>
<area>244.9789714014825</area>
<ind>51629.48707088800</ind>
<lind>51607.00000000000</lind>
<lmass>837.3550260604003</lmass>
<mass>837.5209563143469</mass>
<meth>2</meth>
<reso>11345.76496765063</reso>
<rind>51668.00000000000</rind>
<rmass>837.8051783762185</rmass>
<s2n>25.27572358833661</s2n>
</pk>
<pk>
<absi>1103.000000000000</absi>
<area>74.16943563105087</area>
<ind>54718.81385387948</ind>
<lind>54696.00000000000</lind>
<lmass>860.3029880838448</lmass>
<mass>860.4736284190572</mass>
<meth>2</meth>
<reso>13098.57070804057</reso>
<rind>54764.00000000000</rind>
<rmass>860.8116564636654</rmass>
<s2n>5.980493733837553</s2n>
</pk>
<pk>
<absi>658.0000000000000</absi>
<area>35.59098991847478</area>
<ind>62598.91781974472</ind>
<lind>62567.00000000000</lind>
<lmass>920.1831226160473</lmass>
<mass>920.4300581160391</mass>
<meth>2</meth>
<reso>5087.564792427610</reso>
<rind>62621.00000000000</rind>
<rmass>920.6009186304085</rmass>
<s2n>2.210980554754555</s2n>
</pk>
<pk>
<absi>1617.000000000000</absi>
<area>114.5772409300996</area>
<ind>63388.34214942280</ind>
<lind>63354.00000000000</lind>
<lmass>926.2815232943603</lmass>
<mass>926.5480980348183</mass>
<meth>2</meth>
<reso>11179.99554769078</reso>
<rind>63416.00000000000</rind>
<rmass>926.7628150852261</rmass>
<s2n>10.36609729325309</s2n>
</pk>
<pk>
<absi>591.0000000000000</absi>
<area>31.45129943658057</area>
<ind>65580.98815719601</ind>
<lind>65550.00000000000</lind>
<lmass>943.4050185016304</lmass>
<mass>943.6477771070094</mass>
<meth>2</meth>
<reso>3393.991324638183</reso>
<rind>65606.00000000000</rind>
<rmass>943.8437406212750</rmass>
<s2n>1.646431233046183</s2n>
</pk>
<pk>
<absi>753.0000000000000</absi>
<area>39.47627365273346</area>
<ind>106782.3619109377</ind>
<lind>106761.0000000000</lind>
<lmass>1293.944142287118</lmass>
<mass>1294.140224629699</mass>
<meth>2</meth>
<reso>14072.05833145589</reso>
<rind>106806.0000000000</rind>
<rmass>1294.357217526064</rmass>
<s2n>3.187149232667681</s2n>
</pk>
<pk>
<absi>2172.000000000000</absi>
<area>234.7769285592320</area>
<ind>133888.8871521461</ind>
<lind>133853.0000000000</lind>
<lmass>1554.601080310487</lmass>
<mass>1554.962259110286</mass>
<meth>2</meth>
<reso>15260.23784368600</reso>
<rind>133931.0000000000</rind>
<rmass>1555.386148795844</rmass>
<s2n>15.84430890595610</s2n>
</pk>
<pk>
<absi>611.0000000000000</absi>
<area>31.73794552697297</area>
<ind>136750.0788885078</ind>
<lind>136733.0000000000</lind>
<lmass>1583.720058650956</lmass>
<mass>1583.893547470469</mass>
<meth>2</meth>
<reso>5339.314107727999</reso>
<rind>136775.0000000000</rind>
<rmass>1584.146715366074</rmass>
<s2n>1.908083951240561</s2n>
</pk>
<pk>
<absi>1105.000000000000</absi>
<area>102.1999804384676</area>
<ind>166626.6881061573</ind>
<lind>166602.0000000000</lind>
<lmass>1901.700858498484</lmass>
<mass>1901.975744423104</mass>
<meth>2</meth>
<reso>14650.57565972956</reso>
<rind>166652.0000000000</rind>
<rmass>1902.257596499366</rmass>
<s2n>6.251001408965080</s2n>
</pk>
<pk>
<absi>3691.000000000000</absi>
<area>502.7312402292046</area>
<ind>167454.5351497446</ind>
<lind>167405.0000000000</lind>
<lmass>1910.651952705324</lmass>
<mass>1911.204814473703</mass>
<meth>2</meth>
<reso>16092.80658512885</reso>
<rind>167486.0000000000</rind>
<rmass>1911.556035296038</rmass>
<s2n>29.53815316229559</s2n>
</pk>
<pk>
<absi>770.0000000000000</absi>
<area>61.18375744325300</area>
<ind>188246.2811182630</ind>
<lind>188226.0000000000</lind>
<lmass>2150.103596353622</lmass>
<mass>2150.343747782780</mass>
<meth>2</meth>
<reso>14336.42787474706</reso>
<rind>188269.0000000000</rind>
<rmass>2150.612781062845</rmass>
<s2n>3.523268671516131</s2n>
</pk>
<pk>
<absi>516.0000000000000</absi>
<area>37.76666932348611</area>
<ind>191343.9502448100</ind>
<lind>191316.0000000000</lind>
<lmass>2186.847744143445</lmass>
<mass>2187.181533655251</mass>
<meth>2</meth>
<reso>3319.359360745045</reso>
<rind>191378.0000000000</rind>
<rmass>2187.588199705180</rmass>
<s2n>1.164066416111669</s2n>
</pk>
</pklist>
