# Supplementary material for: Monoterpenoid aryl hydrocarbon receptor allosteric antagonists protect against ultraviolet skin damage in female mice
Source: Nat Commun. 2023 May 11;14:2728. doi: 10.1038/s41467-023-38478-6 (PMC10174618; doi:10.1038/s41467-023-38478-6)
Supplement: Supplementary file 4 — source data [file 41467_2023_38478_MOESM4_ESM.zip › DATA - ONDROVA new/Figure 4/Figure 4E/220414_AHR_ingel_digest_sample_VZ01_CHCA_8000shots_01_0_P21_1.txt]

499.981 379
499.987 421
499.993 345
499.999 381
500.004 437
500.010 339
500.016 366
500.021 452
500.027 372
500.033 385
500.038 434
500.044 358
500.050 405
500.056 380
500.061 342
500.067 370
500.073 407
500.078 387
500.084 409
500.090 420
500.095 397
500.101 483
500.107 456
500.113 365
500.118 416
500.124 506
500.130 401
500.135 409
500.141 391
500.147 354
500.152 386
500.158 386
500.164 389
500.169 378
500.175 419
500.181 361
500.187 423
500.192 404
500.198 356
500.204 395
500.209 415
500.215 345
500.221 431
500.226 448
500.232 362
500.238 379
500.244 401
500.249 370
500.255 426
500.261 475
500.266 385
500.272 383
500.278 448
500.283 392
500.289 405
500.295 413
500.301 395
500.306 439
500.312 498
500.318 391
500.323 438
500.329 418
500.335 391
500.340 434
500.346 493
500.352 376
500.358 416
500.363 482
500.369 485
500.375 558
500.380 574
500.386 432
500.392 447
500.397 510
500.403 515
500.409 483
500.415 518
500.420 433
500.426 449
500.432 463
500.437 388
500.443 408
500.449 503
500.454 410
500.460 449
500.466 438
500.472 394
500.477 419
500.483 452
500.489 410
500.494 454
500.500 494
500.506 427
500.511 461
500.517 461
500.523 419
500.529 426
500.534 455
500.540 362
500.546 394
500.551 423
500.557 379
500.563 397
500.568 455
500.574 381
500.580 439
500.586 438
500.591 403
500.597 439
500.603 424
500.608 365
500.614 380
500.620 447
500.625 375
500.631 409
500.637 517
500.643 348
500.648 376
500.654 468
500.660 419
500.665 422
500.671 428
500.677 418
500.682 418
500.688 453
500.694 409
500.700 420
500.705 437
500.711 392
500.717 404
500.722 485
500.728 372
500.734 373
500.739 426
500.745 339
500.751 399
500.757 435
500.762 358
500.768 408
500.774 444
500.779 346
500.785 425
500.791 481
500.796 425
500.802 492
500.808 496
500.814 384
500.819 428
500.825 424
500.831 355
500.836 422
500.842 373
500.848 366
500.853 405
500.859 401
500.865 373
500.871 396
500.876 475
500.882 394
500.888 418
500.893 443
500.899 363
500.905 406
500.910 408
500.916 338
500.922 405
500.928 427
500.933 355
500.939 393
500.945 423
500.950 329
500.956 356
500.962 432
500.967 309
500.973 396
500.979 422
500.985 365
500.990 420
500.996 427
501.002 371
501.007 417
501.013 387
501.019 360
501.025 371
501.030 391
501.036 349
501.042 436
501.047 463
501.053 367
501.059 387
501.064 454
501.070 375
501.076 407
501.082 393
501.087 356
501.093 430
501.099 512
501.104 403
501.110 443
501.116 420
501.121 357
501.127 371
501.133 399
501.139 382
501.144 419
501.150 457
501.156 320
501.161 368
501.167 410
501.173 370
501.178 425
501.184 432
501.190 365
501.196 391
501.201 427
501.207 396
501.213 406
501.218 403
501.224 405
501.230 456
501.236 465
501.241 367
501.247 397
501.253 452
501.258 343
501.264 384
501.270 441
501.275 407
501.281 422
501.287 429
501.293 345
501.298 369
501.304 410
501.310 403
501.315 434
501.321 439
501.327 346
501.333 392
501.338 453
501.344 391
501.350 399
501.355 414
501.361 346
501.367 418
501.372 464
501.378 439
501.384 489
501.390 493
501.395 386
501.401 404
501.407 418
501.412 382
501.418 415
501.424 458
501.429 386
501.435 396
501.441 407
501.447 357
501.452 431
501.458 464
501.464 352
501.469 415
501.475 417
501.481 363
501.487 383
501.492 444
501.498 364
501.504 412
501.509 451
501.515 364
501.521 377
501.526 423
501.532 349
501.538 388
501.544 388
501.549 320
501.555 404
501.561 407
501.566 389
501.572 398
501.578 468
501.584 366
501.589 383
501.595 422
501.601 352
501.606 373
501.612 384
501.618 368
501.623 435
501.629 435
501.635 385
501.641 368
501.646 415
501.652 370
501.658 367
501.663 428
501.669 371
501.675 384
501.681 421
501.686 309
501.692 366
501.698 469
501.703 363
501.709 382
501.715 446
501.720 393
501.726 375
501.732 418
501.738 377
501.743 432
501.749 492
501.755 360
501.760 429
501.766 453
501.772 411
501.778 399
501.783 423
501.789 392
501.795 371
501.800 418
501.806 392
501.812 428
501.817 451
501.823 369
501.829 389
501.835 420
501.840 338
501.846 413
501.852 404
501.857 397
501.863 386
501.869 422
501.875 374
501.880 435
501.886 431
501.892 398
501.897 388
501.903 355
501.909 360
501.915 376
501.920 437
501.926 312
501.932 404
501.937 416
501.943 334
501.949 383
501.954 433
501.960 320
501.966 410
501.972 385
501.977 390
501.983 396
501.989 388
501.994 346
502.000 403
502.006 422
502.012 347
502.017 384
502.023 403
502.029 382
502.034 336
502.040 406
502.046 351
502.052 391
502.057 417
502.063 381
502.069 386
502.074 450
502.080 360
502.086 419
502.091 420
502.097 405
502.103 373
502.109 387
502.114 367
502.120 376
502.126 419
502.131 348
502.137 360
502.143 417
502.149 361
502.154 423
502.160 411
502.166 323
502.171 387
502.177 421
502.183 357
502.189 365
502.194 415
502.200 396
502.206 412
502.211 472
502.217 383
502.223 402
502.228 442
502.234 337
502.240 376
502.246 427
502.251 374
502.257 442
502.263 457
502.268 333
502.274 401
502.280 422
502.286 355
502.291 405
502.297 469
502.303 366
502.308 389
502.314 415
502.320 361
502.326 406
502.331 418
502.337 358
502.343 378
502.348 447
502.354 318
502.360 371
502.366 400
502.371 362
502.377 450
502.383 502
502.388 344
502.394 423
502.400 434
502.405 335
502.411 396
502.417 511
502.423 398
502.428 411
502.434 460
502.440 346
502.445 385
502.451 435
502.457 350
502.463 375
502.468 442
502.474 390
502.480 363
502.485 436
502.491 385
502.497 402
502.503 422
502.508 363
502.514 417
502.520 428
502.525 374
502.531 422
502.537 458
502.543 372
502.548 367
502.554 429
502.560 321
502.565 383
502.571 401
502.577 342
502.583 354
502.588 426
502.594 355
502.600 404
502.605 415
502.611 328
502.617 373
502.623 413
502.628 409
502.634 405
502.640 407
502.645 342
502.651 418
502.657 413
502.663 319
502.668 357
502.674 415
502.680 337
502.685 418
502.691 398
502.697 352
502.702 403
502.708 497
502.714 368
502.720 403
502.725 455
502.731 387
502.737 449
502.742 467
502.748 349
502.754 406
502.760 409
502.765 359
502.771 382
502.777 448
502.782 339
502.788 384
502.794 437
502.800 355
502.805 378
502.811 436
502.817 357
502.822 357
502.828 435
502.834 352
502.840 375
502.845 428
502.851 323
502.857 392
502.862 399
502.868 385
502.874 386
502.880 389
502.885 328
502.891 395
502.897 384
502.902 373
502.908 391
502.914 438
502.920 389
502.925 383
502.931 387
502.937 326
502.942 398
502.948 421
502.954 369
502.960 411
502.965 456
502.971 447
502.977 447
502.982 431
502.988 386
502.994 426
503.000 415
503.005 352
503.011 394
503.017 429
503.022 397
503.028 454
503.034 399
503.040 366
503.045 361
503.051 393
503.057 371
503.062 365
503.068 411
503.074 341
503.080 414
503.085 409
503.091 335
503.097 371
503.102 394
503.108 378
503.114 388
503.120 414
503.125 346
503.131 407
503.137 397
503.142 353
503.148 377
503.154 396
503.160 371
503.165 465
503.171 391
503.177 397
503.182 404
503.188 367
503.194 323
503.200 385
503.205 394
503.211 373
503.217 388
503.222 459
503.228 346
503.234 383
503.240 414
503.245 336
503.251 363
503.257 410
503.262 340
503.268 394
503.274 422
503.280 354
503.285 411
503.291 399
503.297 388
503.302 370
503.308 442
503.314 365
503.320 378
503.325 405
503.331 347
503.337 393
503.342 445
503.348 375
503.354 427
503.360 414
503.365 370
503.371 403
503.377 420
503.382 390
503.388 378
503.394 432
503.400 366
503.405 408
503.411 396
503.417 354
503.422 371
503.428 418
503.434 384
503.440 373
503.445 422
503.451 379
503.457 403
503.462 480
503.468 373
503.474 365
503.480 428
503.485 347
503.491 390
503.497 478
503.503 364
503.508 398
503.514 440
503.520 362
503.525 405
503.531 447
503.537 391
503.543 376
503.548 390
503.554 353
503.560 371
503.565 387
503.571 345
503.577 409
503.583 423
503.588 360
503.594 413
503.600 447
503.605 319
503.611 385
503.617 454
503.623 396
503.628 423
503.634 417
503.640 357
503.645 409
503.651 401
503.657 364
503.663 371
503.668 427
503.674 381
503.680 422
503.685 418
503.691 361
503.697 405
503.703 430
503.708 399
503.714 414
503.720 401
503.725 370
503.731 385
503.737 471
503.743 333
503.748 360
503.754 396
503.760 372
503.766 390
503.771 391
503.777 369
503.783 368
503.788 415
503.794 352
503.800 369
503.806 440
503.811 344
503.817 383
503.823 436
503.828 369
503.834 386
503.840 413
503.846 368
503.851 362
503.857 420
503.863 319
503.868 412
503.874 416
503.880 357
503.886 398
503.891 493
503.897 383
503.903 353
503.908 434
503.914 391
503.920 406
503.926 446
503.931 367
503.937 370
503.943 418
503.949 347
503.954 406
503.960 442
503.966 438
503.971 449
503.977 417
503.983 335
503.989 367
503.994 403
504.000 329
504.006 387
504.011 396
504.017 336
504.023 421
504.029 408
504.034 373
504.040 370
504.046 427
504.051 343
504.057 404
504.063 413
504.069 354
504.074 377
504.080 360
504.086 374
504.092 386
504.097 401
504.103 344
504.109 398
504.114 415
504.120 346
504.126 393
504.132 447
504.137 375
504.143 430
504.149 400
504.154 357
504.160 373
504.166 440
504.172 352
504.177 379
504.183 449
504.189 381
504.194 398
504.200 482
504.206 361
504.212 366
504.217 432
504.223 339
504.229 407
504.235 458
504.240 360
504.246 411
504.252 398
504.257 353
504.263 434
504.269 400
504.275 326
504.280 393
504.286 453
504.292 351
504.297 358
504.303 432
504.309 383
504.315 441
504.320 426
504.326 370
504.332 396
504.337 400
504.343 314
504.349 401
504.355 420
504.360 400
504.366 410
504.372 406
504.378 352
504.383 373
504.389 403
504.395 372
504.400 399
504.406 395
504.412 340
504.418 389
504.423 438
504.429 328
504.435 407
504.440 447
504.446 363
504.452 415
504.458 437
504.463 367
504.469 420
504.475 447
504.481 344
504.486 394
504.492 430
504.498 373
504.503 406
504.509 454
504.515 338
504.521 397
504.526 411
504.532 362
504.538 368
504.543 402
504.549 341
504.555 412
504.561 462
504.566 373
504.572 386
504.578 405
504.584 342
504.589 344
504.595 409
504.601 372
504.606 409
504.612 419
504.618 295
504.624 390
504.629 437
504.635 350
504.641 401
504.647 384
504.652 315
504.658 371
504.664 416
504.669 360
504.675 392
504.681 416
504.687 359
504.692 334
504.698 414
504.704 380
504.709 395
504.715 454
504.721 392
504.727 403
504.732 427
504.738 347
504.744 424
504.750 443
504.755 348
504.761 361
504.767 440
504.772 380
504.778 401
504.784 405
504.790 397
504.795 411
504.801 436
504.807 335
504.812 383
504.818 407
504.824 347
504.830 411
504.835 418
504.841 350
504.847 374
504.853 417
504.858 407
504.864 401
504.870 394
504.875 362
504.881 407
504.887 411
504.893 351
504.898 392
504.904 422
504.910 355
504.916 357
504.921 430
504.927 347
504.933 391
504.938 426
504.944 338
504.950 365
504.956 429
504.961 393
504.967 348
504.973 402
504.979 329
504.984 378
504.990 428
504.996 398
505.001 403
505.007 437
505.013 367
505.019 431
505.024 407
505.030 357
505.036 392
505.041 382
505.047 328
505.053 384
505.059 391
505.064 357
505.070 370
505.076 426
505.082 335
505.087 374
505.093 396
505.099 355
505.104 391
505.110 382
505.116 322
505.122 442
505.127 442
505.133 345
505.139 403
505.145 490
505.150 358
505.156 397
505.162 421
505.167 371
505.173 397
505.179 378
505.185 344
505.190 385
505.196 427
505.202 356
505.208 368
505.213 404
505.219 350
505.225 383
505.230 430
505.236 376
505.242 398
505.248 435
505.253 334
505.259 385
505.265 435
505.271 346
505.276 366
505.282 452
505.288 352
505.293 358
505.299 386
505.305 352
505.311 345
505.316 366
505.322 347
505.328 388
505.334 440
505.339 320
505.345 401
505.351 407
505.356 363
505.362 397
505.368 485
505.374 366
505.379 394
505.385 389
505.391 346
505.397 365
505.402 429
505.408 370
505.414 414
505.419 422
505.425 379
505.431 405
505.437 434
505.442 377
505.448 394
505.454 421
505.460 337
505.465 402
505.471 446
505.477 354
505.482 453
505.488 436
505.494 389
505.500 399
505.505 416
505.511 347
505.517 367
505.523 433
505.528 343
505.534 357
505.540 439
505.545 342
505.551 424
505.557 433
505.563 358
505.568 406
505.574 408
505.580 360
505.586 377
505.591 418
505.597 340
505.603 371
505.608 426
505.614 364
505.620 404
505.626 432
505.631 347
505.637 415
505.643 449
505.649 377
505.654 405
505.660 414
505.666 353
505.671 389
505.677 433
505.683 370
505.689 402
505.694 445
505.700 322
505.706 402
505.712 427
505.717 360
505.723 421
505.729 435
505.735 372
505.740 410
505.746 421
505.752 371
505.757 461
505.763 437
505.769 343
505.775 404
505.780 426
505.786 374
505.792 388
505.798 429
505.803 379
505.809 398
505.815 487
505.820 348
505.826 373
505.832 392
505.838 354
505.843 389
505.849 429
505.855 390
505.861 473
505.866 435
505.872 373
505.878 427
505.883 411
505.889 338
505.895 383
505.901 406
505.906 350
505.912 368
505.918 394
505.924 399
505.929 405
505.935 377
505.941 375
505.947 381
505.952 458
505.958 351
505.964 348
505.969 436
505.975 335
505.981 413
505.987 444
505.992 351
505.998 412
506.004 456
506.010 377
506.015 410
506.021 444
506.027 394
506.032 398
506.038 456
506.044 350
506.050 418
506.055 455
506.061 341
506.067 359
506.073 418
506.078 370
506.084 377
506.090 392
506.096 365
506.101 411
506.107 432
506.113 378
506.118 384
506.124 418
506.130 358
506.136 432
506.141 386
506.147 342
506.153 383
506.159 454
506.164 350
506.170 439
506.176 394
506.181 335
506.187 383
506.193 417
506.199 315
506.204 389
506.210 370
506.216 320
506.222 368
506.227 376
506.233 338
506.239 461
506.245 495
506.250 377
506.256 368
506.262 419
506.267 326
506.273 376
506.279 427
506.285 362
506.290 392
506.296 426
506.302 352
506.308 421
506.313 459
506.319 397
506.325 443
506.331 466
506.336 396
506.342 430
506.348 398
506.353 348
506.359 389
506.365 448
506.371 348
506.376 400
506.382 422
506.388 350
506.394 438
506.399 482
506.405 401
506.411 451
506.417 439
506.422 374
506.428 417
506.434 482
506.439 375
506.445 443
506.451 475
506.457 360
506.462 403
506.468 395
506.474 393
506.480 397
506.485 442
506.491 353
506.497 381
506.503 418
506.508 348
506.514 400
506.520 385
506.525 350
506.531 435
506.537 443
506.543 369
506.548 394
506.554 414
506.560 347
506.566 381
506.571 414
506.577 376
506.583 407
506.589 431
506.594 321
506.600 334
506.606 411
506.611 334
506.617 377
506.623 400
506.629 343
506.634 356
506.640 374
506.646 333
506.652 386
506.657 389
506.663 370
506.669 405
506.675 439
506.680 356
506.686 409
506.692 402
506.698 364
506.703 384
506.709 440
506.715 378
506.720 398
506.726 433
506.732 331
506.738 394
506.743 456
506.749 323
506.755 394
506.761 405
506.766 346
506.772 371
506.778 417
506.784 369
506.789 416
506.795 460
506.801 370
506.806 415
506.812 421
506.818 349
506.824 408
506.829 465
506.835 383
506.841 350
506.847 417
506.852 339
506.858 410
506.864 404
506.870 346
506.875 373
506.881 452
506.887 373
506.893 386
506.898 433
506.904 405
506.910 439
506.915 399
506.921 340
506.927 364
506.933 415
506.938 366
506.944 371
506.950 421
506.956 398
506.961 450
506.967 407
506.973 362
506.979 380
506.984 402
506.990 316
506.996 390
507.002 427
507.007 383
507.013 401
507.019 391
507.024 360
507.030 366
507.036 370
507.042 341
507.047 373
507.053 395
507.059 327
507.065 399
507.070 422
507.076 356
507.082 424
507.088 458
507.093 322
507.099 380
507.105 436
507.111 382
507.116 376
507.122 430
507.128 413
507.133 356
507.139 399
507.145 322
507.151 398
507.156 419
507.162 345
507.168 422
507.174 408
507.179 334
507.185 420
507.191 395
507.197 373
507.202 371
507.208 469
507.214 337
507.220 403
507.225 441
507.231 388
507.237 390
507.242 418
507.248 365
507.254 400
507.260 398
507.265 403
507.271 348
507.277 413
507.283 351
507.288 359
507.294 431
507.300 370
507.306 390
507.311 408
507.317 369
507.323 371
507.329 427
507.334 355
507.340 350
507.346 454
507.351 338
507.357 383
507.363 426
507.369 332
507.374 389
507.380 457
507.386 366
507.392 381
507.397 410
507.403 363
507.409 394
507.415 416
507.420 347
507.426 400
507.432 433
507.438 369
507.443 429
507.449 426
507.455 398
507.461 396
507.466 416
507.472 368
507.478 371
507.483 423
507.489 338
507.495 362
507.501 414
507.506 379
507.512 452
507.518 438
507.524 347
507.529 406
507.535 474
507.541 386
507.547 439
507.552 403
507.558 329
507.564 406
507.570 416
507.575 340
507.581 393
507.587 430
507.593 368
507.598 409
507.604 434
507.610 330
507.616 320
507.621 422
507.627 346
507.633 354
507.638 431
507.644 368
507.650 367
507.656 401
507.661 335
507.667 408
507.673 404
507.679 332
507.684 403
507.690 481
507.696 418
507.702 437
507.707 420
507.713 346
507.719 431
507.725 428
507.730 384
507.736 413
507.742 380
507.748 376
507.753 380
507.759 391
507.765 377
507.771 330
507.776 428
507.782 385
507.788 394
507.793 412
507.799 343
507.805 369
507.811 372
507.816 372
507.822 399
507.828 416
507.834 318
507.839 381
507.845 428
507.851 344
507.857 406
507.862 391
507.868 379
507.874 417
507.880 471
507.885 371
507.891 408
507.897 421
507.903 354
507.908 380
507.914 347
507.920 350
507.926 363
507.931 422
507.937 412
507.943 401
507.948 421
507.954 397
507.960 431
507.966 439
507.971 368
507.977 391
507.983 406
507.989 335
507.994 405
508.000 413
508.006 386
508.012 436
508.017 397
508.023 350
508.029 449
508.035 426
508.040 366
508.046 390
508.052 380
508.058 336
508.063 383
508.069 411
508.075 342
508.081 377
508.086 439
508.092 374
508.098 447
508.104 446
508.109 387
508.115 467
508.121 387
508.127 328
508.132 354
508.138 394
508.144 333
508.149 378
508.155 410
508.161 308
508.167 398
508.172 431
508.178 371
508.184 378
508.190 424
508.195 343
508.201 357
508.207 454
508.213 338
508.218 377
508.224 440
508.230 344
508.236 384
508.241 482
508.247 334
508.253 394
508.259 407
508.264 357
508.270 367
508.276 429
508.282 344
508.287 396
508.293 397
508.299 361
508.305 345
508.310 412
508.316 333
508.322 355
508.328 432
508.333 332
508.339 392
508.345 438
508.351 372
508.356 455
508.362 453
508.368 369
508.373 413
508.379 397
508.385 315
508.391 367
508.396 413
508.402 379
508.408 424
508.414 460
508.419 383
508.425 423
508.431 381
508.437 396
508.442 414
508.448 407
508.454 344
508.460 401
508.465 430
508.471 377
508.477 430
508.483 430
508.488 358
508.494 396
508.500 373
508.506 372
508.511 391
508.517 389
508.523 337
508.529 377
508.534 425
508.540 361
508.546 393
508.552 409
508.557 350
508.563 385
508.569 451
508.575 370
508.580 397
508.586 406
508.592 325
508.598 370
508.603 421
508.609 385
508.615 417
508.621 406
508.626 355
508.632 372
508.638 410
508.644 363
508.649 400
508.655 416
508.661 355
508.666 409
508.672 398
508.678 416
508.684 417
508.689 445
508.695 317
508.701 431
508.707 429
508.712 362
508.718 386
508.724 373
508.730 352
508.735 417
508.741 436
508.747 371
508.753 371
508.758 417
508.764 321
508.770 405
508.776 428
508.781 311
508.787 387
508.793 431
508.799 372
508.804 383
508.810 414
508.816 345
508.822 375
508.827 450
508.833 371
508.839 399
508.845 458
508.850 387
508.856 440
508.862 405
508.868 378
508.873 411
508.879 405
508.885 373
508.891 369
508.896 442
508.902 356
508.908 399
508.914 445
508.919 321
508.925 386
508.931 413
508.937 349
508.942 382
508.948 414
508.954 349
508.960 447
508.965 464
508.971 373
508.977 371
508.983 439
508.988 361
508.994 377
509.000 421
509.006 357
509.011 419
509.017 398
509.023 376
509.029 454
509.034 473
509.040 403
509.046 413
509.052 397
509.057 361
509.063 374
509.069 423
509.075 335
509.080 349
509.086 418
509.092 359
509.098 401
509.103 429
509.109 338
509.115 416
509.121 442
509.126 386
509.132 452
509.138 419
509.144 363
509.149 362
509.155 402
509.161 372
509.167 377
509.172 454
509.178 367
509.184 396
509.190 403
509.195 366
509.201 342
509.207 393
509.213 335
509.218 365
509.224 456
509.230 354
509.236 431
509.241 462
509.247 350
509.253 388
509.259 443
509.264 355
509.270 365
509.276 424
509.282 312
509.287 321
509.293 437
509.299 321
509.305 365
509.310 441
509.316 346
509.322 342
509.328 384
509.333 333
509.339 411
509.345 375
509.351 357
509.356 377
509.362 421
509.368 329
509.374 379
509.379 426
509.385 357
509.391 390
509.397 418
509.402 382
509.408 390
509.414 435
509.420 359
509.425 389
509.431 389
509.437 339
509.443 386
509.448 424
509.454 404
509.460 405
509.466 385
509.471 357
509.477 393
509.483 410
509.489 339
509.494 385
509.500 407
509.506 361
509.512 386
509.517 461
509.523 330
509.529 373
509.535 419
509.540 320
509.546 384
509.552 461
509.558 345
509.563 372
509.569 419
509.575 344
509.581 376
509.586 421
509.592 343
509.598 424
509.604 449
509.609 366
509.615 371
509.621 381
509.627 362
509.632 397
509.638 398
509.644 325
509.650 367
509.655 430
509.661 353
509.667 377
509.673 423
509.678 376
509.684 395
509.690 417
509.696 336
509.701 418
509.707 378
509.713 338
509.719 389
509.724 420
509.730 398
509.736 384
509.742 411
509.747 315
509.753 368
509.759 409
509.765 330
509.770 413
509.776 466
509.782 357
509.788 395
509.793 423
509.799 341
509.805 369
509.811 403
509.816 364
509.822 391
509.828 430
509.834 371
509.839 377
509.845 436
509.851 360
509.857 348
509.862 419
509.868 323
509.874 370
509.880 427
509.885 332
509.891 397
509.897 399
509.903 351
509.908 403
509.914 414
509.920 375
509.926 356
509.931 397
509.937 347
509.943 367
509.949 373
509.954 358
509.960 406
509.966 396
509.972 345
509.977 396
509.983 432
509.989 344
509.995 359
510.000 429
510.006 387
510.012 399
510.018 400
510.023 352
510.029 422
510.035 480
510.041 442
510.046 391
510.052 411
510.058 396
510.064 388
510.069 439
510.075 416
510.081 359
510.087 410
510.093 356
510.098 364
510.104 406
510.110 346
510.116 409
510.121 413
510.127 346
510.133 413
510.139 388
510.144 365
510.150 360
510.156 423
510.162 368
510.167 384
510.173 440
510.179 327
510.185 367
510.190 377
510.196 332
510.202 377
510.208 442
510.213 348
510.219 402
510.225 441
510.231 383
510.236 424
510.242 443
510.248 359
510.254 390
510.259 414
510.265 352
510.271 370
510.277 394
510.282 364
510.288 396
510.294 419
510.300 347
510.305 418
510.311 383
510.317 384
510.323 364
510.328 413
510.334 330
510.340 372
510.346 429
510.351 339
510.357 414
510.363 444
510.369 408
510.375 359
510.380 414
510.386 383
510.392 385
510.398 416
510.403 349
510.409 409
510.415 428
510.421 341
510.426 361
510.432 417
510.438 352
510.444 403
510.449 450
510.455 384
510.461 381
510.467 382
510.472 327
510.478 382
510.484 416
510.490 380
510.495 385
510.501 416
510.507 341
510.513 411
510.518 444
510.524 325
510.530 420
510.536 429
510.541 307
510.547 352
510.553 437
510.559 369
510.564 369
510.570 421
510.576 330
510.582 413
510.587 438
510.593 355
510.599 355
510.605 405
510.611 375
510.616 392
510.622 424
510.628 385
510.634 400
510.639 399
510.645 335
510.651 383
510.657 429
510.662 333
510.668 390
510.674 409
510.680 363
510.685 327
510.691 409
510.697 387
510.703 446
510.708 472
510.714 336
510.720 410
510.726 424
510.731 368
510.737 403
510.743 442
510.749 381
510.754 445
510.760 434
510.766 375
510.772 447
510.777 417
510.783 306
510.789 372
510.795 415
510.801 346
510.806 370
510.812 363
510.818 330
510.824 378
510.829 421
510.835 375
510.841 373
510.847 447
510.852 361
510.858 401
510.864 399
510.870 351
510.875 380
510.881 390
510.887 325
510.893 383
510.898 382
510.904 358
510.910 392
510.916 432
510.921 393
510.927 398
510.933 393
510.939 329
510.944 382
510.950 403
510.956 369
510.962 377
510.968 428
510.973 350
510.979 355
510.985 390
510.991 361
510.996 425
511.002 456
511.008 388
511.014 423
511.019 396
511.025 374
511.031 401
511.037 409
511.042 345
511.048 372
511.054 446
511.060 396
511.065 369
511.071 405
511.077 383
511.083 414
511.088 425
511.094 355
511.100 346
511.106 389
511.112 328
511.117 410
511.123 422
511.129 374
511.135 409
511.140 389
511.146 331
511.152 389
511.158 415
511.163 360
511.169 352
511.175 406
511.181 361
511.186 421
511.192 440
511.198 357
511.204 365
511.209 405
511.215 357
511.221 409
511.227 416
511.232 348
511.238 377
511.244 441
511.250 386
511.256 367
511.261 383
511.267 381
511.273 420
511.279 440
511.284 330
511.290 394
511.296 385
511.302 329
511.307 380
511.313 408
511.319 337
511.325 402
511.330 468
511.336 389
511.342 375
511.348 393
511.353 327
511.359 393
511.365 396
511.371 341
511.376 363
511.382 451
511.388 380
511.394 372
511.400 438
511.405 362
511.411 395
511.417 443
511.423 373
511.428 398
511.434 416
511.440 334
511.446 399
511.451 484
511.457 375
511.463 395
511.469 442
511.474 346
511.480 405
511.486 415
511.492 349
511.497 437
511.503 439
511.509 351
511.515 408
511.521 383
511.526 325
511.532 394
511.538 432
511.544 318
511.549 370
511.555 436
511.561 371
511.567 396
511.572 401
511.578 329
511.584 354
511.590 467
511.595 360
511.601 414
511.607 424
511.613 362
511.619 361
511.624 414
511.630 395
511.636 419
511.642 442
511.647 363
511.653 397
511.659 390
511.665 347
511.670 387
511.676 430
511.682 319
511.688 415
511.693 447
511.699 363
511.705 344
511.711 417
511.716 360
511.722 374
511.728 442
511.734 335
511.740 393
511.745 383
511.751 337
511.757 395
511.763 413
511.768 355
511.774 376
511.780 439
511.786 383
511.791 377
511.797 403
511.803 333
511.809 357
511.814 371
511.820 387
511.826 392
511.832 471
511.838 352
511.843 398
511.849 390
511.855 391
511.861 370
511.866 371
511.872 380
511.878 396
511.884 459
511.889 342
511.895 421
511.901 403
511.907 369
511.912 384
511.918 398
511.924 372
511.930 383
511.936 399
511.941 355
511.947 410
511.953 487
511.959 382
511.964 399
511.970 409
511.976 310
511.982 366
511.987 405
511.993 362
511.999 409
512.005 416
512.010 367
512.016 379
512.022 417
512.028 361
512.034 367
512.039 428
512.045 376
512.051 412
512.057 449
512.062 383
512.068 372
512.074 445
512.080 367
512.085 388
512.091 409
512.097 361
512.103 434
512.108 434
512.114 364
512.120 369
512.126 451
512.132 367
512.137 420
512.143 447
512.149 370
512.155 412
512.160 443
512.166 356
512.172 403
512.178 415
512.183 399
512.189 419
512.195 452
512.201 393
512.206 440
512.212 474
512.218 383
512.224 384
512.230 437
512.235 349
512.241 371
512.247 423
512.253 328
512.258 389
512.264 419
512.270 383
512.276 382
512.281 397
512.287 348
512.293 409
512.299 409
512.305 427
512.310 410
512.316 426
512.322 354
512.328 398
512.333 414
512.339 373
512.345 377
512.351 425
512.356 332
512.362 436
512.368 420
512.374 364
512.379 397
512.385 481
512.391 366
512.397 398
512.403 433
512.408 350
512.414 397
512.420 401
512.426 336
512.431 437
512.437 432
512.443 405
512.449 413
512.454 450
512.460 315
512.466 413
512.472 410
512.478 389
512.483 409
512.489 403
512.495 357
512.501 383
512.506 442
512.512 332
512.518 362
512.524 463
512.529 345
512.535 388
512.541 476
512.547 382
512.553 408
512.558 371
512.564 340
512.570 395
512.576 425
512.581 372
512.587 411
512.593 408
512.599 390
512.604 358
512.610 402
512.616 345
512.622 385
512.627 417
512.633 352
512.639 388
512.645 403
512.651 368
512.656 415
512.662 448
512.668 338
512.674 363
512.679 415
512.685 363
512.691 374
512.697 468
512.702 414
512.708 387
512.714 446
512.720 366
512.726 419
512.731 466
512.737 403
512.743 382
512.749 407
512.754 371
512.760 339
512.766 446
512.772 356
512.777 385
512.783 418
512.789 351
512.795 428
512.801 426
512.806 389
512.812 426
512.818 441
512.824 390
512.829 418
512.835 416
512.841 391
512.847 388
512.852 394
512.858 344
512.864 381
512.870 422
512.876 346
512.881 372
512.887 424
512.893 383
512.899 391
512.904 416
512.910 381
512.916 373
512.922 404
512.927 398
512.933 419
512.939 392
512.945 359
512.951 374
512.956 398
512.962 348
512.968 411
512.974 405
512.979 319
512.985 368
512.991 423
512.997 320
513.003 375
513.008 418
513.014 368
513.020 375
513.026 409
513.031 342
513.037 367
513.043 439
513.049 386
513.054 438
513.060 454
513.066 392
513.072 384
513.078 410
513.083 333
513.089 421
513.095 421
513.101 334
513.106 381
513.112 421
513.118 348
513.124 356
513.129 427
513.135 323
513.141 361
513.147 449
513.153 306
513.158 379
513.164 407
513.170 324
513.176 396
513.181 419
513.187 425
513.193 392
513.199 413
513.204 398
513.210 374
513.216 372
513.222 379
513.228 395
513.233 472
513.239 375
513.245 457
513.251 450
513.256 343
513.262 368
513.268 418
513.274 385
513.280 366
513.285 451
513.291 374
513.297 399
513.303 392
513.308 386
513.314 422
513.320 433
513.326 332
513.331 403
513.337 430
513.343 388
513.349 360
513.355 458
513.360 380
513.366 359
513.372 406
513.378 336
513.383 357
513.389 423
513.395 336
513.401 391
513.407 374
513.412 355
513.418 387
513.424 398
513.430 345
513.435 398
513.441 454
513.447 348
513.453 363
513.458 425
513.464 330
513.470 405
513.476 417
513.482 352
513.487 405
513.493 442
513.499 348
513.505 408
513.510 422
513.516 329
513.522 400
513.528 394
513.534 346
513.539 408
513.545 465
513.551 339
513.557 420
513.562 420
513.568 370
513.574 387
513.580 403
513.586 384
513.591 445
513.597 423
513.603 380
513.609 426
513.614 449
513.620 364
513.626 390
513.632 410
513.637 366
513.643 416
513.649 439
513.655 363
513.661 405
513.666 450
513.672 358
513.678 360
513.684 430
513.689 372
513.695 421
513.701 430
513.707 384
513.713 369
513.718 404
513.724 387
513.730 397
513.736 442
513.741 359
513.747 415
513.753 397
513.759 346
513.765 382
513.770 396
513.776 365
513.782 378
513.788 473
513.793 367
513.799 389
513.805 431
513.811 349
513.816 411
513.822 460
513.828 333
513.834 422
513.840 430
513.845 363
513.851 392
513.857 453
513.863 362
513.868 367
513.874 422
513.880 422
513.886 410
513.892 421
513.897 361
513.903 382
513.909 411
513.915 358
513.920 373
513.926 425
513.932 361
513.938 396
513.944 409
513.949 380
513.955 416
513.961 452
513.967 442
513.972 400
513.978 446
513.984 368
513.990 449
513.996 455
514.001 372
514.007 403
514.013 399
514.019 347
514.024 382
514.030 421
514.036 360
514.042 381
514.048 442
514.053 339
514.059 358
514.065 386
514.071 410
514.076 405
514.082 451
514.088 345
514.094 392
514.100 397
514.105 341
514.111 355
514.117 394
514.123 349
514.128 380
514.134 410
514.140 306
514.146 370
514.151 423
514.157 389
514.163 398
514.169 383
514.175 353
514.180 352
514.186 426
514.192 340
514.198 402
514.203 423
514.209 340
514.215 390
514.221 432
514.227 331
514.232 369
514.238 392
514.244 362
514.250 428
514.255 410
514.261 363
514.267 365
514.273 386
514.279 334
514.284 404
514.290 382
514.296 327
514.302 379
514.307 466
514.313 359
514.319 369
514.325 414
514.331 381
514.336 410
514.342 449
514.348 377
514.354 419
514.359 482
514.365 432
514.371 415
514.377 422
514.383 332
514.388 370
514.394 448
514.400 378
514.406 341
514.411 417
514.417 361
514.423 351
514.429 433
514.435 370
514.440 393
514.446 423
514.452 361
514.458 438
514.464 447
514.469 340
514.475 382
514.481 434
514.487 351
514.492 368
514.498 405
514.504 387
514.510 393
514.516 441
514.521 358
514.527 328
514.533 383
514.539 348
514.544 368
514.550 383
514.556 353
514.562 391
514.568 434
514.573 364
514.579 342
514.585 405
514.591 349
514.596 366
514.602 441
514.608 362
514.614 402
514.620 463
514.625 356
514.631 389
514.637 427
514.643 379
514.648 401
514.654 400
514.660 338
514.666 346
514.672 413
514.677 314
514.683 400
514.689 436
514.695 323
514.700 394
514.706 442
514.712 384
514.718 373
514.724 412
514.729 316
514.735 352
514.741 430
514.747 321
514.752 383
514.758 394
514.764 351
514.770 410
514.776 379
514.781 336
514.787 402
514.793 421
514.799 333
514.805 390
514.810 407
514.816 338
514.822 370
514.828 392
514.833 352
514.839 355
514.845 454
514.851 373
514.857 380
514.862 441
514.868 412
514.874 400
514.880 442
514.885 336
514.891 402
514.897 388
514.903 346
514.909 390
514.914 433
514.920 348
514.926 387
514.932 404
514.937 324
514.943 409
514.949 416
514.955 310
514.961 394
514.966 398
514.972 307
514.978 349
514.984 402
514.990 345
514.995 347
515.001 401
515.007 325
515.013 392
515.018 371
515.024 361
515.030 401
515.036 419
515.042 354
515.047 348
515.053 388
515.059 360
515.065 399
515.070 402
515.076 327
515.082 371
515.088 377
515.094 320
515.099 407
515.105 437
515.111 357
515.117 428
515.123 383
515.128 339
515.134 409
515.140 437
515.146 333
515.151 388
515.157 399
515.163 391
515.169 411
515.175 438
515.180 377
515.186 368
515.192 398
515.198 378
515.203 367
515.209 438
515.215 378
515.221 365
515.227 422
515.232 327
515.238 388
515.244 430
515.250 333
515.256 385
515.261 394
515.267 386
515.273 409
515.279 410
515.284 391
515.290 409
515.296 475
515.302 380
515.308 417
515.313 402
515.319 350
515.325 438
515.331 496
515.336 365
515.342 365
515.348 393
515.354 373
515.360 392
515.365 419
515.371 310
515.377 358
515.383 382
515.389 319
515.394 383
515.400 395
515.406 331
515.412 367
515.417 451
515.423 408
515.429 421
515.435 430
515.441 361
515.446 418
515.452 421
515.458 322
515.464 358
515.470 379
515.475 363
515.481 402
515.487 412
515.493 333
515.498 390
515.504 411
515.510 359
515.516 414
515.522 421
515.527 359
515.533 426
515.539 470
515.545 351
515.551 411
515.556 412
515.562 380
515.568 375
515.574 412
515.579 335
515.585 386
515.591 427
515.597 378
515.603 406
515.608 408
515.614 358
515.620 413
515.626 427
515.631 332
515.637 431
515.643 399
515.649 344
515.655 351
515.660 422
515.666 347
515.672 407
515.678 424
515.684 348
515.689 390
515.695 447
515.701 343
515.707 389
515.712 424
515.718 341
515.724 400
515.730 415
515.736 329
515.741 380
515.747 441
515.753 398
515.759 391
515.765 386
515.770 350
515.776 420
515.782 426
515.788 376
515.793 367
515.799 439
515.805 369
515.811 414
515.817 402
515.822 378
515.828 413
515.834 441
515.840 352
515.846 444
515.851 397
515.857 371
515.863 387
515.869 428
515.875 383
515.880 401
515.886 446
515.892 373
515.898 374
515.903 415
515.909 344
515.915 370
515.921 403
515.927 391
515.932 355
515.938 412
515.944 305
515.950 388
515.956 425
515.961 354
515.967 400
515.973 427
515.979 357
515.984 431
515.990 476
515.996 396
516.002 356
516.008 406
516.013 378
516.019 438
516.025 422
516.031 390
516.037 424
516.042 443
516.048 411
516.054 384
516.060 431
516.065 399
516.071 509
516.077 480
516.083 350
516.089 407
516.094 480
516.100 438
516.106 423
516.112 463
516.118 419
516.123 473
516.129 439
516.135 388
516.141 472
516.147 555
516.152 344
516.158 406
516.164 466
516.170 423
516.175 405
516.181 496
516.187 438
516.193 452
516.199 536
516.204 484
516.210 470
516.216 481
516.222 444
516.228 475
516.233 529
516.239 446
516.245 499
516.251 493
516.257 432
516.262 438
516.268 491
516.274 459
516.280 514
516.285 493
516.291 449
516.297 468
516.303 460
516.309 421
516.314 538
516.320 528
516.326 378
516.332 394
516.338 466
516.343 390
516.349 408
516.355 475
516.361 404
516.367 465
516.372 512
516.378 377
516.384 405
516.390 463
516.395 402
516.401 454
516.407 443
516.413 429
516.419 439
516.424 529
516.430 405
516.436 435
516.442 388
516.448 399
516.453 417
516.459 441
516.465 407
516.471 450
516.477 490
516.482 390
516.488 458
516.494 478
516.500 357
516.505 405
516.511 449
516.517 394
516.523 401
516.529 425
516.534 363
516.540 449
516.546 475
516.552 404
516.558 383
516.563 418
516.569 404
516.575 395
516.581 476
516.587 387
516.592 418
516.598 431
516.604 341
516.610 379
516.615 460
516.621 350
516.627 395
516.633 429
516.639 375
516.644 403
516.650 489
516.656 401
516.662 384
516.668 421
516.673 350
516.679 407
516.685 460
516.691 372
516.697 378
516.702 417
516.708 371
516.714 407
516.720 388
516.726 386
516.731 398
516.737 432
516.743 369
516.749 407
516.754 433
516.760 366
516.766 405
516.772 430
516.778 358
516.783 394
516.789 400
516.795 369
516.801 429
516.807 452
516.812 375
516.818 368
516.824 443
516.830 395
516.836 389
516.841 433
516.847 377
516.853 400
516.859 426
516.865 323
516.870 407
516.876 390
516.882 366
516.888 427
516.893 451
516.899 362
516.905 403
516.911 416
516.917 342
516.922 366
516.928 421
516.934 334
516.940 409
516.946 447
516.951 372
516.957 402
516.963 388
516.969 361
516.975 366
516.980 426
516.986 363
516.992 375
516.998 445
517.004 402
517.009 456
517.015 487
517.021 383
517.027 448
517.033 444
517.038 346
517.044 450
517.050 465
517.056 443
517.061 421
517.067 432
517.073 388
517.079 383
517.085 397
517.090 368
517.096 452
517.102 469
517.108 362
517.114 413
517.119 470
517.125 397
517.131 417
517.137 397
517.143 367
517.148 415
517.154 443
517.160 343
517.166 432
517.172 416
517.177 391
517.183 425
517.189 428
517.195 421
517.201 398
517.206 472
517.212 405
517.218 391
517.224 404
517.230 333
517.235 405
517.241 436
517.247 354
517.253 396
517.258 458
517.264 360
517.270 388
517.276 445
517.282 384
517.287 399
517.293 435
517.299 356
517.305 372
517.311 446
517.316 392
517.322 462
517.328 454
517.334 353
517.340 435
517.345 464
517.351 400
517.357 397
517.363 440
517.369 380
517.374 403
517.380 389
517.386 356
517.392 430
517.398 446
517.403 399
517.409 388
517.415 407
517.421 404
517.427 421
517.432 460
517.438 375
517.444 377
517.450 404
517.456 306
517.461 391
517.467 453
517.473 421
517.479 424
517.484 463
517.490 376
517.496 404
517.502 439
517.508 366
517.513 398
517.519 454
517.525 363
517.531 403
517.537 457
517.542 479
517.548 421
517.554 407
517.560 337
517.566 368
517.571 473
517.577 391
517.583 391
517.589 418
517.595 356
517.600 390
517.606 436
517.612 397
517.618 371
517.624 439
517.629 369
517.635 382
517.641 382
517.647 356
517.653 389
517.658 407
517.664 351
517.670 381
517.676 420
517.682 350
517.687 412
517.693 401
517.699 391
517.705 408
517.711 417
517.716 395
517.722 401
517.728 465
517.734 359
517.740 389
517.745 421
517.751 344
517.757 356
517.763 407
517.769 340
517.774 346
517.780 428
517.786 383
517.792 415
517.798 463
517.803 412
517.809 386
517.815 396
517.821 358
517.826 432
517.832 482
517.838 369
517.844 385
517.850 429
517.855 323
517.861 446
517.867 422
517.873 342
517.879 387
517.884 396
517.890 353
517.896 371
517.902 405
517.908 369
517.913 364
517.919 432
517.925 409
517.931 427
517.937 430
517.942 356
517.948 373
517.954 403
517.960 358
517.966 367
517.971 445
517.977 370
517.983 405
517.989 464
517.995 354
518.000 438
518.006 428
518.012 403
518.018 387
518.024 455
518.029 374
518.035 395
518.041 404
518.047 375
518.053 405
518.058 444
518.064 387
518.070 428
518.076 407
518.082 315
518.087 348
518.093 426
518.099 404
518.105 425
518.111 497
518.116 368
518.122 407
518.128 476
518.134 440
518.140 472
518.145 469
518.151 334
518.157 429
518.163 434
518.169 350
518.174 366
518.180 430
518.186 360
518.192 398
518.198 449
518.203 407
518.209 388
518.215 411
518.221 363
518.227 394
518.232 464
518.238 403
518.244 412
518.250 396
518.256 413
518.261 410
518.267 489
518.273 347
518.279 410
518.285 388
518.290 366
518.296 416
518.302 427
518.308 391
518.314 371
518.319 394
518.325 352
518.331 399
518.337 382
518.343 341
518.348 365
518.354 444
518.360 351
518.366 456
518.372 436
518.377 349
518.383 404
518.389 441
518.395 394
518.401 405
518.406 446
518.412 369
518.418 371
518.424 424
518.430 375
518.435 376
518.441 407
518.447 358
518.453 404
518.459 440
518.464 387
518.470 399
518.476 453
518.482 357
518.488 377
518.493 397
518.499 387
518.505 370
518.511 416
518.517 380
518.522 399
518.528 429
518.534 346
518.540 381
518.546 397
518.551 344
518.557 424
518.563 430
518.569 342
518.575 338
518.580 430
518.586 319
518.592 431
518.598 437
518.604 371
518.609 414
518.615 413
518.621 345
518.627 404
518.633 449
518.639 386
518.644 396
518.650 433
518.656 366
518.662 409
518.668 418
518.673 362
518.679 362
518.685 422
518.691 344
518.697 375
518.702 453
518.708 364
518.714 401
518.720 440
518.726 381
518.731 363
518.737 417
518.743 367
518.749 403
518.755 444
518.760 337
518.766 372
518.772 403
518.778 342
518.784 424
518.789 414
518.795 329
518.801 373
518.807 410
518.813 360
518.818 406
518.824 392
518.830 342
518.836 377
518.842 407
518.847 362
518.853 414
518.859 470
518.865 400
518.871 423
518.876 440
518.882 353
518.888 402
518.894 433
518.900 344
518.905 401
518.911 435
518.917 330
518.923 387
518.929 436
518.934 366
518.940 410
518.946 463
518.952 321
518.958 407
518.963 475
518.969 349
518.975 423
518.981 422
518.987 349
518.993 376
518.998 422
519.004 311
519.010 365
519.016 412
519.022 372
519.027 377
519.033 437
519.039 409
519.045 385
519.051 417
519.056 447
519.062 458
519.068 444
519.074 364
519.080 413
519.085 393
519.091 379
519.097 390
519.103 454
519.109 357
519.114 389
519.120 439
519.126 410
519.132 510
519.138 492
519.143 371
519.149 386
519.155 423
519.161 341
519.167 379
519.172 431
519.178 359
519.184 399
519.190 392
519.196 379
519.201 419
519.207 440
519.213 346
519.219 402
519.225 422
519.231 357
519.236 410
519.242 421
519.248 403
519.254 441
519.260 433
519.265 329
519.271 412
519.277 418
519.283 345
519.289 373
519.294 382
519.300 346
519.306 383
519.312 406
519.318 419
519.323 394
519.329 424
519.335 329
519.341 371
519.347 390
519.352 333
519.358 364
519.364 396
519.370 351
519.376 370
519.381 393
519.387 317
519.393 360
519.399 402
519.405 334
519.410 387
519.416 457
519.422 344
519.428 426
519.434 403
519.440 342
519.445 392
519.451 460
519.457 344
519.463 439
519.469 472
519.474 406
519.480 391
519.486 420
519.492 395
519.498 399
519.503 413
519.509 340
519.515 343
519.521 436
519.527 350
519.532 379
519.538 418
519.544 361
519.550 421
519.556 438
519.561 370
519.567 384
519.573 387
519.579 335
519.585 406
519.591 393
519.596 362
519.602 385
519.608 411
519.614 364
519.620 390
519.625 420
519.631 376
519.637 392
519.643 469
519.649 361
519.654 365
519.660 427
519.666 358
519.672 429
519.678 371
519.683 333
519.689 374
519.695 382
519.701 323
519.707 378
519.712 434
519.718 359
519.724 381
519.730 449
519.736 314
519.742 392
519.747 393
519.753 344
519.759 415
519.765 432
519.771 384
519.776 423
519.782 407
519.788 363
519.794 368
519.800 398
519.805 369
519.811 369
519.817 421
519.823 342
519.829 371
519.834 406
519.840 371
519.846 367
519.852 408
519.858 341
519.864 382
519.869 437
519.875 323
519.881 383
519.887 413
519.893 375
519.898 366
519.904 412
519.910 381
519.916 435
519.922 401
519.927 364
519.933 389
519.939 428
519.945 328
519.951 407
519.956 392
519.962 340
519.968 398
519.974 412
519.980 338
519.986 396
519.991 458
519.997 381
520.003 391
520.009 460
520.015 379
520.020 408
520.026 451
520.032 372
520.038 417
520.044 439
520.049 361
520.055 401
520.061 389
520.067 371
520.073 419
520.078 461
520.084 425
520.090 431
520.096 419
520.102 371
520.108 362
520.113 430
520.119 347
520.125 386
520.131 380
520.137 364
520.142 418
520.148 404
520.154 354
520.160 386
520.166 443
520.171 311
520.177 387
520.183 434
520.189 382
520.195 420
520.200 459
520.206 368
520.212 375
520.218 447
520.224 359
520.230 391
520.235 416
520.241 391
520.247 392
520.253 398
520.259 340
520.264 417
520.270 395
520.276 328
520.282 377
520.288 414
520.293 356
520.299 434
520.305 444
520.311 395
520.317 407
520.323 414
520.328 343
520.334 398
520.340 414
520.346 394
520.352 417
520.357 454
520.363 365
520.369 406
520.375 400
520.381 349
520.386 379
520.392 423
520.398 340
520.404 396
520.410 428
520.416 399
520.421 402
520.427 419
520.433 364
520.439 387
520.445 410
520.450 339
520.456 417
520.462 413
520.468 343
520.474 373
520.479 399
520.485 328
520.491 381
520.497 455
520.503 367
520.509 375
520.514 400
520.520 359
520.526 386
520.532 349
520.538 332
520.543 381
520.549 434
520.555 396
520.561 392
520.567 422
520.572 394
520.578 407
520.584 393
520.590 331
520.596 412
520.602 410
520.607 413
520.613 398
520.619 431
520.625 372
520.631 378
520.636 413
520.642 363
520.648 384
520.654 399
520.660 351
520.665 409
520.671 404
520.677 375
520.683 379
520.689 416
520.695 375
520.700 365
520.706 434
520.712 321
520.718 408
520.724 390
520.729 373
520.735 398
520.741 441
520.747 378
520.753 373
520.759 443
520.764 340
520.770 407
520.776 405
520.782 346
520.788 386
520.793 417
520.799 361
520.805 397
520.811 357
520.817 348
520.822 400
520.828 414
520.834 341
520.840 384
520.846 433
520.852 365
520.857 400
520.863 441
520.869 361
520.875 407
520.881 437
520.886 356
520.892 406
520.898 436
520.904 381
520.910 417
520.916 439
520.921 322
520.927 393
520.933 419
520.939 331
520.945 393
520.950 411
520.956 350
520.962 388
520.968 402
520.974 396
520.979 401
520.985 424
520.991 408
520.997 449
521.003 447
521.009 363
521.014 385
521.020 396
521.026 356
521.032 406
521.038 494
521.043 376
521.049 383
521.055 386
521.061 385
521.067 389
521.073 406
521.078 361
521.084 385
521.090 432
521.096 335
521.102 409
521.107 432
521.113 318
521.119 413
521.125 424
521.131 369
521.137 428
521.142 431
521.148 369
521.154 372
521.160 430
521.166 363
521.171 347
521.177 427
521.183 356
521.189 401
521.195 470
521.200 343
521.206 370
521.212 456
521.218 363
521.224 418
521.230 416
521.235 331
521.241 403
521.247 422
521.253 320
521.259 385
521.264 465
521.270 366
521.276 380
521.282 403
521.288 336
521.294 380
521.299 381
521.305 357
521.311 382
521.317 427
521.323 338
521.328 380
521.334 410
521.340 302
521.346 358
521.352 444
521.358 328
521.363 414
521.369 419
521.375 351
521.381 416
521.387 434
521.392 339
521.398 396
521.404 450
521.410 367
521.416 403
521.422 433
521.427 348
521.433 340
521.439 412
521.445 370
521.451 359
521.456 420
521.462 353
521.468 393
521.474 395
521.480 326
521.486 357
521.491 458
521.497 386
521.503 424
521.509 419
521.515 325
521.520 416
521.526 467
521.532 333
521.538 364
521.544 392
521.550 367
521.555 346
521.561 452
521.567 360
521.573 416
521.579 395
521.584 360
521.590 427
521.596 366
521.602 358
521.608 381
521.614 429
521.619 357
521.625 430
521.631 469
521.637 372
521.643 336
521.648 416
521.654 341
521.660 429
521.666 432
521.672 342
521.678 395
521.683 404
521.689 384
521.695 398
521.701 413
521.707 368
521.712 357
521.718 397
521.724 337
521.730 388
521.736 383
521.742 378
521.747 365
521.753 430
521.759 352
521.765 425
521.771 384
521.776 340
521.782 373
521.788 403
521.794 335
521.800 415
521.806 419
521.811 366
521.817 372
521.823 418
521.829 292
521.835 383
521.841 457
521.846 374
521.852 409
521.858 444
521.864 369
521.870 379
521.875 471
521.881 396
521.887 416
521.893 433
521.899 385
521.905 410
521.910 390
521.916 325
521.922 367
521.928 432
521.934 368
521.939 374
521.945 431
521.951 374
521.957 411
521.963 401
521.969 407
521.974 388
521.980 387
521.986 353
521.992 399
521.998 428
522.003 362
522.009 399
522.015 403
522.021 363
522.027 415
522.033 472
522.038 405
522.044 389
522.050 440
522.056 370
522.062 456
522.068 446
522.073 343
522.079 404
522.085 448
522.091 374
522.097 379
522.102 407
522.108 320
522.114 377
522.120 404
522.126 384
522.132 449
522.137 511
522.143 414
522.149 415
522.155 412
522.161 344
522.166 389
522.172 440
522.178 373
522.184 378
522.190 402
522.196 353
522.201 387
522.207 398
522.213 335
522.219 426
522.225 443
522.231 396
522.236 494
522.242 496
522.248 377
522.254 360
522.260 419
522.265 401
522.271 479
522.277 468
522.283 379
522.289 381
522.295 397
522.300 344
522.306 363
522.312 368
522.318 356
522.324 353
522.330 443
522.335 383
522.341 392
522.347 444
522.353 412
522.359 438
522.364 505
522.370 381
522.376 430
522.382 413
522.388 354
522.394 375
522.399 427
522.405 372
522.411 425
522.417 405
522.423 340
522.429 382
522.434 454
522.440 356
522.446 424
522.452 485
522.458 347
522.463 421
522.469 475
522.475 345
522.481 392
522.487 421
522.493 356
522.498 400
522.504 509
522.510 417
522.516 403
522.522 410
522.528 356
522.533 389
522.539 398
522.545 405
522.551 437
522.557 452
522.562 350
522.568 379
522.574 402
522.580 370
522.586 417
522.592 376
522.597 406
522.603 433
522.609 430
522.615 367
522.621 367
522.627 415
522.632 368
522.638 424
522.644 481
522.650 368
522.656 418
522.661 434
522.667 325
522.673 375
522.679 422
522.685 398
522.691 403
522.696 421
522.702 355
522.708 369
522.714 375
522.720 380
522.726 390
522.731 440
522.737 361
522.743 378
522.749 428
522.755 369
522.761 382
522.766 377
522.772 345
522.778 382
522.784 401
522.790 347
522.795 382
522.801 442
522.807 351
522.813 424
522.819 454
522.825 376
522.830 371
522.836 453
522.842 391
522.848 438
522.854 446
522.860 395
522.865 395
522.871 473
522.877 420
522.883 400
522.889 422
522.895 318
522.900 366
522.906 418
522.912 386
522.918 400
522.924 447
522.929 329
522.935 357
522.941 434
522.947 364
522.953 369
522.959 485
522.964 417
522.970 449
522.976 418
522.982 358
522.988 389
522.994 472
522.999 385
523.005 364
523.011 398
523.017 346
523.023 351
523.029 367
523.034 324
523.040 379
523.046 410
523.052 328
523.058 408
523.063 435
523.069 351
523.075 379
523.081 422
523.087 319
523.093 378
523.098 387
523.104 354
523.110 372
523.116 411
523.122 371
523.128 434
523.133 372
523.139 348
523.145 366
523.151 432
523.157 348
523.163 403
523.168 447
523.174 411
523.180 454
523.186 442
523.192 377
523.198 478
523.203 411
523.209 380
523.215 436
523.221 457
523.227 399
523.232 394
523.238 379
523.244 340
523.250 414
523.256 441
523.262 382
523.267 425
523.273 494
523.279 438
523.285 405
523.291 421
523.297 340
523.302 412
523.308 416
523.314 367
523.320 415
523.326 433
523.332 354
523.337 368
523.343 396
523.349 320
523.355 417
523.361 403
523.367 363
523.372 382
523.378 380
523.384 358
523.390 368
523.396 430
523.402 372
523.407 446
523.413 454
523.419 356
523.425 387
523.431 422
523.436 359
523.442 346
523.448 412
523.454 345
523.460 422
523.466 419
523.471 358
523.477 421
523.483 455
523.489 377
523.495 427
523.501 522
523.506 407
523.512 461
523.518 468
523.524 411
523.530 412
523.536 442
523.541 357
523.547 427
523.553 423
523.559 433
523.565 429
523.571 432
523.576 340
523.582 391
523.588 401
523.594 324
523.600 407
523.606 455
523.611 460
523.617 432
523.623 429
523.629 337
523.635 417
523.641 442
523.646 408
523.652 436
523.658 447
523.664 327
523.670 361
523.676 396
523.681 323
523.687 347
523.693 439
523.699 391
523.705 364
523.710 396
523.716 379
523.722 412
523.728 415
523.734 335
523.740 372
523.745 447
523.751 397
523.757 409
523.763 439
523.769 335
523.775 449
523.780 455
523.786 416
523.792 389
523.798 410
523.804 397
523.810 437
523.815 467
523.821 380
523.827 392
523.833 447
523.839 377
523.845 409
523.850 462
523.856 383
523.862 404
523.868 437
523.874 367
523.880 374
523.885 389
523.891 328
523.897 373
523.903 430
523.909 358
523.915 421
523.920 410
523.926 338
523.932 379
523.938 436
523.944 368
523.950 416
523.955 383
523.961 309
523.967 378
523.973 410
523.979 353
523.985 365
523.990 411
523.996 343
524.002 378
524.008 484
524.014 354
524.020 358
524.025 442
524.031 364
524.037 393
524.043 407
524.049 334
524.055 378
524.060 456
524.066 360
524.072 423
524.078 458
524.084 370
524.090 384
524.095 490
524.101 377
524.107 391
524.113 409
524.119 310
524.125 373
524.130 418
524.136 330
524.142 405
524.148 424
524.154 326
524.160 406
524.165 426
524.171 345
524.177 396
524.183 452
524.189 349
524.195 376
524.200 462
524.206 395
524.212 380
524.218 413
524.224 341
524.230 363
524.235 434
524.241 351
524.247 418
524.253 388
524.259 355
524.265 434
524.270 446
524.276 373
524.282 422
524.288 452
524.294 385
524.300 418
524.305 428
524.311 415
524.317 437
524.323 399
524.329 361
524.335 391
524.340 426
524.346 388
524.352 429
524.358 459
524.364 434
524.370 385
524.375 427
524.381 367
524.387 409
524.393 423
524.399 340
524.405 414
524.410 446
524.416 327
524.422 391
524.428 392
524.434 365
524.440 393
524.445 411
524.451 413
524.457 419
524.463 419
524.469 374
524.475 430
524.480 433
524.486 381
524.492 412
524.498 440
524.504 342
524.510 419
524.515 415
524.521 403
524.527 399
524.533 413
524.539 339
524.545 404
524.550 412
524.556 392
524.562 414
524.568 410
524.574 357
524.580 383
524.585 368
524.591 378
524.597 401
524.603 451
524.609 376
524.615 413
524.620 407
524.626 405
524.632 392
524.638 454
524.644 341
524.650 412
524.655 456
524.661 404
524.667 447
524.673 512
524.679 388
524.685 427
524.691 498
524.696 366
524.702 383
524.708 445
524.714 408
524.720 449
524.726 464
524.731 370
524.737 456
524.743 509
524.749 425
524.755 465
524.761 478
524.766 473
524.772 515
524.778 570
524.784 473
524.790 419
524.796 496
524.801 421
524.807 467
524.813 496
524.819 396
524.825 435
524.831 450
524.836 368
524.842 393
524.848 439
524.854 373
524.860 424
524.866 473
524.871 446
524.877 482
524.883 539
524.889 426
524.895 410
524.901 450
524.906 421
524.912 507
524.918 515
524.924 454
524.930 455
524.936 454
524.941 371
524.947 392
524.953 394
524.959 336
524.965 396
524.971 402
524.977 345
524.982 399
524.988 390
524.994 368
525.000 448
525.006 477
525.012 381
525.017 422
525.023 470
525.029 386
525.035 371
525.041 461
525.047 362
525.052 380
525.058 407
525.064 374
525.070 367
525.076 423
525.082 385
525.087 361
525.093 429
525.099 384
525.105 398
525.111 414
525.117 356
525.122 380
525.128 432
525.134 363
525.140 395
525.146 430
525.152 350
525.158 436
525.163 476
525.169 342
525.175 394
525.181 457
525.187 367
525.193 436
525.198 454
525.204 371
525.210 435
525.216 445
525.222 339
525.228 397
525.233 448
525.239 337
525.245 425
525.251 447
525.257 379
525.263 436
525.268 419
525.274 377
525.280 384
525.286 449
525.292 397
525.298 482
525.303 486
525.309 384
525.315 428
525.321 445
525.327 385
525.333 394
525.339 435
525.344 392
525.350 407
525.356 452
525.362 368
525.368 395
525.374 460
525.379 381
525.385 424
525.391 455
525.397 397
525.403 415
525.409 453
525.414 350
525.420 448
525.426 488
525.432 428
525.438 472
525.444 435
525.449 374
525.455 424
525.461 447
525.467 397
525.473 422
525.479 531
525.485 417
525.490 417
525.496 424
525.502 336
525.508 421
525.514 423
525.520 375
525.525 397
525.531 387
525.537 358
525.543 433
525.549 473
525.555 395
525.560 373
525.566 427
525.572 343
525.578 415
525.584 405
525.590 365
525.596 391
525.601 424
525.607 341
525.613 395
525.619 405
525.625 363
525.631 372
525.636 425
525.642 393
525.648 452
525.654 517
525.660 448
525.666 520
525.671 511
525.677 348
525.683 388
525.689 420
525.695 350
525.701 416
525.706 386
525.712 330
525.718 437
525.724 486
525.730 439
525.736 438
525.742 421
525.747 374
525.753 427
525.759 474
525.765 431
525.771 471
525.777 432
525.782 326
525.788 381
525.794 400
525.800 399
525.806 433
525.812 436
525.817 348
525.823 393
525.829 443
525.835 393
525.841 397
525.847 414
525.853 357
525.858 356
525.864 421
525.870 361
525.876 378
525.882 452
525.888 391
525.893 401
525.899 430
525.905 347
525.911 383
525.917 452
525.923 396
525.929 426
525.934 437
525.940 338
525.946 413
525.952 436
525.958 356
525.964 388
525.969 452
525.975 385
525.981 407
525.987 434
525.993 379
525.999 416
526.004 435
526.010 346
526.016 351
526.022 447
526.028 390
526.034 421
526.040 403
526.045 354
526.051 413
526.057 408
526.063 364
526.069 409
526.075 435
526.080 369
526.086 368
526.092 395
526.098 351
526.104 383
526.110 439
526.116 364
526.121 439
526.127 450
526.133 376
526.139 457
526.145 452
526.151 379
526.156 420
526.162 482
526.168 390
526.174 374
526.180 449
526.186 340
526.191 411
526.197 389
526.203 358
526.209 394
526.215 456
526.221 352
526.227 383
526.232 433
526.238 396
526.244 433
526.250 444
526.256 351
526.262 443
526.267 479
526.273 409
526.279 451
526.285 445
526.291 386
526.297 406
526.303 447
526.308 361
526.314 413
526.320 426
526.326 378
526.332 423
526.338 418
526.343 335
526.349 396
526.355 457
526.361 402
526.367 390
526.373 394
526.379 410
526.384 394
526.390 439
526.396 378
526.402 425
526.408 394
526.414 385
526.419 375
526.425 403
526.431 381
526.437 425
526.443 454
526.449 436
526.455 448
526.460 466
526.466 398
526.472 428
526.478 469
526.484 433
526.490 491
526.495 487
526.501 390
526.507 404
526.513 444
526.519 395
526.525 408
526.531 431
526.536 418
526.542 444
526.548 482
526.554 407
526.560 429
526.566 433
526.571 347
526.577 400
526.583 395
526.589 399
526.595 376
526.601 434
526.607 326
526.612 400
526.618 462
526.624 365
526.630 400
526.636 462
526.642 375
526.647 375
526.653 462
526.659 363
526.665 394
526.671 408
526.677 387
526.683 444
526.688 456
526.694 382
526.700 425
526.706 465
526.712 398
526.718 435
526.723 468
526.729 389
526.735 405
526.741 463
526.747 416
526.753 453
526.759 484
526.764 379
526.770 449
526.776 516
526.782 401
526.788 419
526.794 495
526.799 439
526.805 468
526.811 465
526.817 438
526.823 482
526.829 500
526.835 412
526.840 460
526.846 534
526.852 458
526.858 453
526.864 439
526.870 368
526.876 420
526.881 442
526.887 363
526.893 404
526.899 448
526.905 392
526.911 501
526.916 495
526.922 396
526.928 389
526.934 497
526.940 366
526.946 395
526.952 425
526.957 422
526.963 468
526.969 536
526.975 467
526.981 457
526.987 499
526.992 396
526.998 420
527.004 486
527.010 426
527.016 436
527.022 440
527.028 380
527.033 419
527.039 378
527.045 342
527.051 478
527.057 541
527.063 390
527.069 379
527.074 441
527.080 407
527.086 435
527.092 443
527.098 449
527.104 551
527.109 571
527.115 473
527.121 516
527.127 543
527.133 458
527.139 453
527.145 516
527.150 510
527.156 467
527.162 497
527.168 452
527.174 464
527.180 524
527.186 393
527.191 402
527.197 424
527.203 429
527.209 453
527.215 447
527.221 488
527.226 472
527.232 474
527.238 438
527.244 507
527.250 505
527.256 418
527.262 461
527.267 490
527.273 446
527.279 507
527.285 489
527.291 404
527.297 403
527.303 416
527.308 420
527.314 434
527.320 422
527.326 376
527.332 437
527.338 395
527.343 382
527.349 434
527.355 474
527.361 398
527.367 484
527.373 479
527.379 469
527.384 524
527.390 451
527.396 380
527.402 473
527.408 534
527.414 457
527.420 437
527.425 474
527.431 464
527.437 557
527.443 554
527.449 509
527.455 566
527.461 512
527.466 383
527.472 448
527.478 498
527.484 410
527.490 455
527.496 431
527.501 359
527.507 423
527.513 495
527.519 422
527.525 414
527.531 511
527.537 428
527.542 448
527.548 497
527.554 386
527.560 392
527.566 431
527.572 367
527.578 468
527.583 545
527.589 443
527.595 435
527.601 400
527.607 332
527.613 379
527.619 471
527.624 386
527.630 395
527.636 454
527.642 467
527.648 464
527.654 477
527.659 441
527.665 435
527.671 462
527.677 403
527.683 376
527.689 438
527.695 391
527.700 453
527.706 422
527.712 353
527.718 394
527.724 405
527.730 402
527.736 419
527.741 500
527.747 421
527.753 376
527.759 470
527.765 375
527.771 382
527.777 401
527.782 340
527.788 395
527.794 427
527.800 355
527.806 439
527.812 452
527.818 380
527.823 474
527.829 459
527.835 356
527.841 369
527.847 435
527.853 393
527.858 356
527.864 389
527.870 356
527.876 424
527.882 450
527.888 374
527.894 399
527.899 442
527.905 346
527.911 375
527.917 437
527.923 349
527.929 427
527.935 445
527.940 422
527.946 367
527.952 443
527.958 371
527.964 397
527.970 466
527.976 424
527.981 467
527.987 464
527.993 430
527.999 507
528.005 490
528.011 389
528.017 421
528.022 484
528.028 411
528.034 391
528.040 455
528.046 367
528.052 463
528.058 498
528.063 483
528.069 540
528.075 491
528.081 381
528.087 415
528.093 448
528.099 369
528.104 429
528.110 453
528.116 411
528.122 454
528.128 448
528.134 413
528.140 500
528.145 594
528.151 509
528.157 594
528.163 623
528.169 527
528.175 599
528.181 681
528.186 608
528.192 723
528.198 771
528.204 621
528.210 523
528.216 628
528.221 543
528.227 615
528.233 657
528.239 546
528.245 518
528.251 551
528.257 482
528.262 524
528.268 599
528.274 539
528.280 520
528.286 566
528.292 527
528.298 589
528.303 617
528.309 510
528.315 544
528.321 646
528.327 549
528.333 567
528.339 542
528.344 522
528.350 584
528.356 721
528.362 645
528.368 522
528.374 506
528.380 484
528.385 533
528.391 499
528.397 432
528.403 497
528.409 571
528.415 431
528.421 453
528.426 430
528.432 409
528.438 448
528.444 497
528.450 421
528.456 438
528.462 519
528.467 374
528.473 396
528.479 427
528.485 379
528.491 406
528.497 469
528.503 445
528.508 496
528.514 491
528.520 426
528.526 441
528.532 413
528.538 385
528.544 425
528.549 415
528.555 383
528.561 465
528.567 475
528.573 380
528.579 393
528.585 446
528.590 360
528.596 426
528.602 437
528.608 392
528.614 411
528.620 464
528.626 383
528.631 436
528.637 453
528.643 385
528.649 440
528.655 426
528.661 341
528.667 378
528.672 401
528.678 378
528.684 411
528.690 468
528.696 356
528.702 425
528.708 427
528.714 327
528.719 425
528.725 440
528.731 344
528.737 418
528.743 418
528.749 351
528.755 382
528.760 418
528.766 360
528.772 397
528.778 444
528.784 396
528.790 422
528.796 470
528.801 350
528.807 383
528.813 484
528.819 379
528.825 383
528.831 441
528.837 375
528.842 434
528.848 472
528.854 365
528.860 388
528.866 399
528.872 341
528.878 408
528.883 411
528.889 324
528.895 407
528.901 452
528.907 380
528.913 391
528.919 430
528.924 348
528.930 413
528.936 419
528.942 358
528.948 392
528.954 434
528.960 364
528.965 411
528.971 427
528.977 319
528.983 469
528.989 459
528.995 374
529.001 435
529.006 472
529.012 370
529.018 428
529.024 502
529.030 423
529.036 428
529.042 438
529.047 374
529.053 415
529.059 427
529.065 374
529.071 414
529.077 460
529.083 368
529.089 422
529.094 471
529.100 385
529.106 425
529.112 458
529.118 416
529.124 469
529.130 445
529.135 434
529.141 494
529.147 495
529.153 373
529.159 420
529.165 464
529.171 383
529.176 416
529.182 490
529.188 415
529.194 399
529.200 415
529.206 364
529.212 420
529.217 469
529.223 382
529.229 461
529.235 476
529.241 366
529.247 483
529.253 569
529.258 472
529.264 583
529.270 573
529.276 523
529.282 661
529.288 632
529.294 474
529.300 575
529.305 693
529.311 640
529.317 729
529.323 678
529.329 574
529.335 631
529.341 609
529.346 505
529.352 554
529.358 566
529.364 475
529.370 474
529.376 484
529.382 424
529.387 480
529.393 501
529.399 397
529.405 408
529.411 442
529.417 352
529.423 480
529.428 521
529.434 428
529.440 434
529.446 409
529.452 351
529.458 363
529.464 406
529.470 374
529.475 398
529.481 471
529.487 363
529.493 421
529.499 405
529.505 357
529.511 373
529.516 410
529.522 350
529.528 380
529.534 414
529.540 363
529.546 404
529.552 412
529.557 386
529.563 393
529.569 390
529.575 351
529.581 409
529.587 407
529.593 376
529.599 364
529.604 426
529.610 392
529.616 409
529.622 468
529.628 370
529.634 400
529.640 413
529.645 363
529.651 419
529.657 445
529.663 376
529.669 425
529.675 451
529.681 416
529.686 480
529.692 473
529.698 352
529.704 357
529.710 399
529.716 338
529.722 404
529.728 393
529.733 370
529.739 354
529.745 422
529.751 354
529.757 408
529.763 439
529.769 352
529.774 370
529.780 395
529.786 350
529.792 413
529.798 511
529.804 410
529.810 438
529.815 459
529.821 397
529.827 389
529.833 430
529.839 332
529.845 364
529.851 424
529.857 403
529.862 412
529.868 420
529.874 362
529.880 400
529.886 420
529.892 390
529.898 398
529.903 461
529.909 352
529.915 387
529.921 462
529.927 360
529.933 425
529.939 411
529.945 345
529.950 383
529.956 440
529.962 392
529.968 457
529.974 427
529.980 388
529.986 417
529.991 439
529.997 346
530.003 411
530.009 441
530.015 400
530.021 420
530.027 454
530.033 381
530.038 421
530.044 453
530.050 330
530.056 389
530.062 431
530.068 369
530.074 406
530.079 443
530.085 419
530.091 386
530.097 427
530.103 398
530.109 450
530.115 441
530.121 376
530.126 426
530.132 425
530.138 365
530.144 417
530.150 572
530.156 427
530.162 396
530.167 417
530.173 333
530.179 408
530.185 441
530.191 380
530.197 424
530.203 512
530.209 390
530.214 431
530.220 489
530.226 420
530.232 445
530.238 455
530.244 371
530.250 484
530.255 513
530.261 430
530.267 483
530.273 546
530.279 545
530.285 611
530.291 552
530.297 460
530.302 575
530.308 625
530.314 537
530.320 638
530.326 719
530.332 571
530.338 531
530.343 536
530.349 347
530.355 436
530.361 525
530.367 468
530.373 497
530.379 490
530.385 404
530.390 409
530.396 440
530.402 398
530.408 414
530.414 468
530.420 503
530.426 518
530.431 464
530.437 339
530.443 395
530.449 468
530.455 388
530.461 396
530.467 409
530.473 372
530.478 406
530.484 428
530.490 371
530.496 405
530.502 449
530.508 399
530.514 442
530.519 427
530.525 327
530.531 403
530.537 461
530.543 376
530.549 370
530.555 418
530.561 361
530.566 391
530.572 384
530.578 340
530.584 369
530.590 439
530.596 339
530.602 369
530.608 423
530.613 365
530.619 400
530.625 467
530.631 377
530.637 416
530.643 415
530.649 333
530.654 368
530.660 396
530.666 361
530.672 400
530.678 500
530.684 386
530.690 445
530.696 416
530.701 405
530.707 420
530.713 475
530.719 362
530.725 432
530.731 437
530.737 331
530.743 410
530.748 413
530.754 358
530.760 389
530.766 429
530.772 384
530.778 373
530.784 442
530.789 387
530.795 413
530.801 435
530.807 369
530.813 395
530.819 437
530.825 360
530.831 394
530.836 417
530.842 345
530.848 396
530.854 447
530.860 326
530.866 357
530.872 415
530.878 377
530.883 403
530.889 420
530.895 363
530.901 367
530.907 372
530.913 342
530.919 381
530.925 429
530.930 324
530.936 366
530.942 449
530.948 379
530.954 396
530.960 431
530.966 362
530.971 412
530.977 430
530.983 338
530.989 413
530.995 400
531.001 353
531.007 393
531.013 448
531.018 427
531.024 400
531.030 441
531.036 377
531.042 411
531.048 461
531.054 383
531.060 384
531.065 413
531.071 349
531.077 373
531.083 405
531.089 380
531.095 383
531.101 438
531.107 352
531.112 464
531.118 415
531.124 384
531.130 387
531.136 435
531.142 386
531.148 432
531.153 443
531.159 368
531.165 422
531.171 451
531.177 512
531.183 492
531.189 524
531.195 444
531.200 462
531.206 556
531.212 404
531.218 440
531.224 470
531.230 420
531.236 454
531.242 504
531.247 436
531.253 489
531.259 523
531.265 464
531.271 506
531.277 561
531.283 379
531.289 480
531.294 513
531.300 579
531.306 634
531.312 595
531.318 475
531.324 414
531.330 508
531.336 411
531.341 448
531.347 532
531.353 585
531.359 574
531.365 616
531.371 496
531.377 508
531.383 487
531.388 471
531.394 522
531.400 537
531.406 445
531.412 439
531.418 443
531.424 376
531.430 390
531.435 461
531.441 393
531.447 416
531.453 384
531.459 375
531.465 414
531.471 385
531.477 396
531.482 445
531.488 444
531.494 355
531.500 376
531.506 441
531.512 395
531.518 469
531.523 428
531.529 372
531.535 456
531.541 506
531.547 359
531.553 416
531.559 448
531.565 345
531.570 438
531.576 458
531.582 345
531.588 431
531.594 462
531.600 399
531.606 383
531.612 395
531.617 333
531.623 345
531.629 407
531.635 402
531.641 406
531.647 457
531.653 369
531.659 426
531.664 435
531.670 391
531.676 440
531.682 436
531.688 361
531.694 391
531.700 429
531.706 362
531.711 386
531.717 460
531.723 414
531.729 460
531.735 431
531.741 351
531.747 404
531.753 424
531.758 334
531.764 381
531.770 413
531.776 352
531.782 428
531.788 485
531.794 406
531.800 389
531.805 401
531.811 332
531.817 406
531.823 457
531.829 394
531.835 388
531.841 414
531.847 344
531.853 402
531.858 430
531.864 417
531.870 405
531.876 463
531.882 375
531.888 415
531.894 469
531.900 376
531.905 394
531.911 423
531.917 394
531.923 398
531.929 437
531.935 360
531.941 404
531.947 431
531.952 414
531.958 396
531.964 377
531.970 373
531.976 370
531.982 435
531.988 356
531.994 429
531.999 443
532.005 385
532.011 443
532.017 478
532.023 402
532.029 480
532.035 496
532.041 434
532.046 428
532.052 421
532.058 355
532.064 440
532.070 489
532.076 415
532.082 457
532.088 459
532.093 384
532.099 450
532.105 479
532.111 451
532.117 513
532.123 536
532.129 437
532.135 509
532.140 520
532.146 415
532.152 481
532.158 507
532.164 406
532.170 401
532.176 461
532.182 450
532.187 523
532.193 527
532.199 417
532.205 443
532.211 526
532.217 435
532.223 489
532.229 497
532.235 398
532.240 408
532.246 438
532.252 475
532.258 512
532.264 583
532.270 490
532.276 589
532.282 612
532.287 576
532.293 578
532.299 535
532.305 428
532.311 501
532.317 531
532.323 493
532.329 527
532.334 523
532.340 437
532.346 447
532.352 498
532.358 465
532.364 479
532.370 430
532.376 382
532.381 427
532.387 385
532.393 417
532.399 436
532.405 469
532.411 400
532.417 392
532.423 472
532.429 418
532.434 480
532.440 452
532.446 406
532.452 392
532.458 441
532.464 403
532.470 450
532.476 405
532.481 313
532.487 397
532.493 441
532.499 337
532.505 382
532.511 457
532.517 443
532.523 444
532.528 412
532.534 425
532.540 377
532.546 446
532.552 387
532.558 397
532.564 407
532.570 363
532.575 421
532.581 452
532.587 365
532.593 436
532.599 359
532.605 341
532.611 389
532.617 391
532.623 348
532.628 382
532.634 431
532.640 381
532.646 418
532.652 427
532.658 325
532.664 376
532.670 420
532.675 347
532.681 402
532.687 424
532.693 389
532.699 390
532.705 426
532.711 333
532.717 400
532.723 428
532.728 367
532.734 407
532.740 468
532.746 409
532.752 433
532.758 455
532.764 366
532.770 425
532.775 504
532.781 337
532.787 403
532.793 419
532.799 359
532.805 415
532.811 413
532.817 342
532.822 418
532.828 438
532.834 399
532.840 421
532.846 480
532.852 397
532.858 385
532.864 431
532.870 373
532.875 440
532.881 478
532.887 422
532.893 377
532.899 472
532.905 369
532.911 412
532.917 414
532.922 363
532.928 418
532.934 447
532.940 358
532.946 432
532.952 478
532.958 343
532.964 376
532.970 369
532.975 326
532.981 397
532.987 427
532.993 409
532.999 389
533.005 463
533.011 396
533.017 422
533.022 490
533.028 440
533.034 396
533.040 459
533.046 374
533.052 417
533.058 410
533.064 356
533.070 368
533.075 486
533.081 428
533.087 477
533.093 487
533.099 421
533.105 424
533.111 407
533.117 422
533.122 484
533.128 516
533.134 421
533.140 443
533.146 459
533.152 413
533.158 513
533.164 498
533.170 385
533.175 420
533.181 425
533.187 368
533.193 375
533.199 439
533.205 351
533.211 402
533.217 434
533.222 373
533.228 421
533.234 562
533.240 580
533.246 604
533.252 722
533.258 825
533.264 924
533.270 899
533.275 908
533.281 1134
533.287 1164
533.293 1124
533.299 1198
533.305 1132
533.311 901
533.317 825
533.323 652
533.328 558
533.334 564
533.340 611
533.346 555
533.352 576
533.358 603
533.364 516
533.370 590
533.375 535
533.381 428
533.387 513
533.393 535
533.399 376
533.405 404
533.411 452
533.417 344
533.423 433
533.428 475
533.434 368
533.440 441
533.446 450
533.452 385
533.458 455
533.464 450
533.470 345
533.476 399
533.481 428
533.487 370
533.493 423
533.499 424
533.505 386
533.511 456
533.517 491
533.523 403
533.528 468
533.534 427
533.540 354
533.546 434
533.552 446
533.558 345
533.564 375
533.570 378
533.576 367
533.581 405
533.587 390
533.593 368
533.599 373
533.605 396
533.611 364
533.617 390
533.623 422
533.629 353
533.634 375
533.640 457
533.646 333
533.652 424
533.658 421
533.664 354
533.670 418
533.676 427
533.682 338
533.687 421
533.693 442
533.699 379
533.705 387
533.711 424
533.717 387
533.723 392
533.729 457
533.734 362
533.740 352
533.746 412
533.752 362
533.758 361
533.764 408
533.770 380
533.776 411
533.782 410
533.787 342
533.793 396
533.799 420
533.805 375
533.811 429
533.817 458
533.823 363
533.829 399
533.835 431
533.840 366
533.846 433
533.852 447
533.858 342
533.864 384
533.870 473
533.876 391
533.882 454
533.888 484
533.893 421
533.899 380
533.905 440
533.911 376
533.917 383
533.923 395
533.929 364
533.935 381
533.941 417
533.946 350
533.952 386
533.958 380
533.964 351
533.970 417
533.976 463
533.982 400
533.988 435
533.994 461
533.999 330
534.005 365
534.011 409
534.017 376
534.023 408
534.029 507
534.035 434
534.041 406
534.047 468
534.052 392
534.058 405
534.064 444
534.070 395
534.076 485
534.082 469
534.088 361
534.094 450
534.100 408
534.105 397
534.111 418
534.117 425
534.123 399
534.129 474
534.135 458
534.141 381
534.147 428
534.153 433
534.158 395
534.164 435
534.170 408
534.176 414
534.182 486
534.188 527
534.194 417
534.200 440
534.206 460
534.211 401
534.217 404
534.223 437
534.229 409
534.235 423
534.241 463
534.247 402
534.253 484
534.259 534
534.264 532
534.270 672
534.276 734
534.282 723
534.288 812
534.294 865
534.300 835
534.306 833
534.312 725
534.317 627
534.323 651
534.329 646
534.335 715
534.341 709
534.347 627
534.353 508
534.359 458
534.365 575
534.370 482
534.376 429
534.382 427
534.388 418
534.394 369
534.400 409
534.406 382
534.412 436
534.418 426
534.423 363
534.429 420
534.435 468
534.441 483
534.447 490
534.453 433
534.459 355
534.465 383
534.471 431
534.476 411
534.482 509
534.488 531
534.494 367
534.500 420
534.506 469
534.512 340
534.518 388
534.524 458
534.529 377
534.535 418
534.541 468
534.547 380
534.553 450
534.559 453
534.565 387
534.571 443
534.577 406
534.582 385
534.588 404
534.594 500
534.600 410
534.606 441
534.612 427
534.618 332
534.624 379
534.630 403
534.635 331
534.641 352
534.647 431
534.653 348
534.659 406
534.665 464
534.671 365
534.677 407
534.683 420
534.689 348
534.694 389
534.700 407
534.706 359
534.712 438
534.718 456
534.724 373
534.730 428
534.736 431
534.742 383
534.747 396
534.753 437
534.759 378
534.765 414
534.771 416
534.777 353
534.783 390
534.789 382
534.795 340
534.800 413
534.806 382
534.812 395
534.818 453
534.824 423
534.830 389
534.836 418
534.842 414
534.848 332
534.854 426
534.859 445
534.865 365
534.871 428
534.877 451
534.883 399
534.889 413
534.895 446
534.901 360
534.907 385
534.912 462
534.918 352
534.924 403
534.930 421
534.936 338
534.942 390
534.948 484
534.954 403
534.960 394
534.965 420
534.971 410
534.977 421
534.983 450
534.989 368
534.995 412
535.001 410
535.007 406
535.013 399
535.019 405
535.024 329
535.030 408
535.036 463
535.042 334
535.048 391
535.054 471
535.060 420
535.066 469
535.072 453
535.077 381
535.083 387
535.089 430
535.095 388
535.101 414
535.107 441
535.113 439
535.119 460
535.125 497
535.130 399
535.136 361
535.142 436
535.148 413
535.154 463
535.160 484
535.166 372
535.172 420
535.178 477
535.184 389
535.189 417
535.195 457
535.201 389
535.207 393
535.213 414
535.219 401
535.225 425
535.231 417
535.237 377
535.242 397
535.248 428
535.254 402
535.260 389
535.266 452
535.272 399
535.278 421
535.284 576
535.290 489
535.296 490
535.301 558
535.307 529
535.313 541
535.319 519
535.325 497
535.331 521
535.337 510
535.343 388
535.349 430
535.354 471
535.360 468
535.366 437
535.372 451
535.378 461
535.384 504
535.390 511
535.396 462
535.402 492
535.408 519
535.413 454
535.419 460
535.425 437
535.431 347
535.437 411
535.443 452
535.449 416
535.455 461
535.461 425
535.467 373
535.472 359
535.478 417
535.484 387
535.490 384
535.496 410
535.502 430
535.508 391
535.514 437
535.520 372
535.525 414
535.531 478
535.537 446
535.543 419
535.549 412
535.555 394
535.561 416
535.567 423
535.573 359
535.579 397
535.584 465
535.590 398
535.596 426
535.602 404
535.608 361
535.614 394
535.620 445
535.626 361
535.632 423
535.638 369
535.643 342
535.649 368
535.655 437
535.661 388
535.667 383
535.673 448
535.679 348
535.685 434
535.691 428
535.696 356
535.702 417
535.708 457
535.714 379
535.720 396
535.726 421
535.732 385
535.738 399
535.744 408
535.750 327
535.755 399
535.761 436
535.767 367
535.773 407
535.779 392
535.785 390
535.791 428
535.797 439
535.803 396
535.809 385
535.814 411
535.820 379
535.826 376
535.832 414
535.838 361
535.844 376
535.850 403
535.856 334
535.862 435
535.868 430
535.873 371
535.879 447
535.885 420
535.891 340
535.897 369
535.903 373
535.909 365
535.915 464
535.921 450
535.926 379
535.932 397
535.938 446
535.944 388
535.950 419
535.956 425
535.962 382
535.968 441
535.974 426
535.980 342
535.985 432
535.991 385
535.997 372
536.003 421
536.009 463
536.015 371
536.021 397
536.027 396
536.033 335
536.039 431
536.044 461
536.050 393
536.056 385
536.062 436
536.068 356
536.074 401
536.080 413
536.086 334
536.092 440
536.098 463
536.103 348
536.109 405
536.115 415
536.121 346
536.127 401
536.133 417
536.139 364
536.145 404
536.151 451
536.157 385
536.162 373
536.168 468
536.174 433
536.180 441
536.186 489
536.192 387
536.198 450
536.204 420
536.210 343
536.216 371
536.221 426
536.227 327
536.233 408
536.239 460
536.245 342
536.251 418
536.257 525
536.263 470
536.269 454
536.275 477
536.280 412
536.286 344
536.292 410
536.298 350
536.304 406
536.310 436
536.316 353
536.322 459
536.328 449
536.334 416
536.339 433
536.345 473
536.351 387
536.357 435
536.363 497
536.369 440
536.375 425
536.381 442
536.387 360
536.393 419
536.398 441
536.404 440
536.410 477
536.416 470
536.422 402
536.428 449
536.434 437
536.440 348
536.446 408
536.452 442
536.457 368
536.463 467
536.469 430
536.475 378
536.481 428
536.487 418
536.493 379
536.499 372
536.505 439
536.511 365
536.517 389
536.522 426
536.528 393
536.534 433
536.540 423
536.546 345
536.552 379
536.558 470
536.564 355
536.570 380
536.576 425
536.581 380
536.587 410
536.593 382
536.599 394
536.605 437
536.611 444
536.617 390
536.623 412
536.629 444
536.635 346
536.640 385
536.646 356
536.652 367
536.658 415
536.664 475
536.670 420
536.676 431
536.682 390
536.688 378
536.694 418
536.699 421
536.705 364
536.711 409
536.717 453
536.723 384
536.729 393
536.735 410
536.741 335
536.747 396
536.753 456
536.759 384
536.764 410
536.770 426
536.776 367
536.782 399
536.788 417
536.794 355
536.800 401
536.806 397
536.812 347
536.818 383
536.823 406
536.829 321
536.835 362
536.841 441
536.847 363
536.853 390
536.859 397
536.865 366
536.871 431
536.877 408
536.882 331
536.888 394
536.894 416
536.900 363
536.906 374
536.912 395
536.918 355
536.924 387
536.930 438
536.936 327
536.942 382
536.947 436
536.953 390
536.959 436
536.965 455
536.971 372
536.977 417
536.983 471
536.989 415
536.995 480
537.001 484
537.006 409
537.012 380
537.018 444
537.024 398
537.030 418
537.036 424
537.042 322
537.048 434
537.054 439
537.060 411
537.066 451
537.071 436
537.077 312
537.083 404
537.089 406
537.095 337
537.101 385
537.107 499
537.113 451
537.119 446
537.125 460
537.130 404
537.136 470
537.142 473
537.148 326
537.154 378
537.160 438
537.166 436
537.172 473
537.178 468
537.184 421
537.190 432
537.195 488
537.201 428
537.207 435
537.213 552
537.219 436
537.225 442
537.231 463
537.237 407
537.243 388
537.249 391
537.254 381
537.260 430
537.266 411
537.272 350
537.278 381
537.284 479
537.290 365
537.296 423
537.302 528
537.308 426
537.314 417
537.319 468
537.325 501
537.331 559
537.337 509
537.343 412
537.349 492
537.355 558
537.361 451
537.367 455
537.373 478
537.379 423
537.384 485
537.390 492
537.396 410
537.402 451
537.408 524
537.414 428
537.420 392
537.426 505
537.432 428
537.438 410
537.443 470
537.449 432
537.455 463
537.461 568
537.467 462
537.473 401
537.479 436
537.485 414
537.491 386
537.497 454
537.503 357
537.508 372
537.514 443
537.520 433
537.526 421
537.532 492
537.538 428
537.544 489
537.550 484
537.556 381
537.562 422
537.568 466
537.573 390
537.579 400
537.585 411
537.591 368
537.597 480
537.603 466
537.609 409
537.615 417
537.621 400
537.627 400
537.633 376
537.638 414
537.644 342
537.650 384
537.656 424
537.662 321
537.668 368
537.674 433
537.680 361
537.686 412
537.692 412
537.698 402
537.703 449
537.709 474
537.715 418
537.721 368
537.727 405
537.733 370
537.739 368
537.745 422
537.751 318
537.757 428
537.763 392
537.768 354
537.774 395
537.780 426
537.786 359
537.792 397
537.798 441
537.804 359
537.810 419
537.816 405
537.822 364
537.828 403
537.833 432
537.839 359
537.845 369
537.851 434
537.857 337
537.863 363
537.869 428
537.875 358
537.881 404
537.887 475
537.893 389
537.898 391
537.904 455
537.910 382
537.916 410
537.922 440
537.928 332
537.934 401
537.940 421
537.946 377
537.952 390
537.958 424
537.963 351
537.969 405
537.975 458
537.981 372
537.987 387
537.993 424
537.999 378
538.005 451
538.011 519
538.017 412
538.023 435
538.028 460
538.034 329
538.040 433
538.046 493
538.052 398
538.058 454
538.064 483
538.070 353
538.076 393
538.082 467
538.088 351
538.093 396
538.099 505
538.105 375
538.111 425
538.117 422
538.123 364
538.129 436
538.135 482
538.141 444
538.147 481
538.153 478
538.158 357
538.164 462
538.170 494
538.176 404
538.182 401
538.188 474
538.194 465
538.200 435
538.206 440
538.212 369
538.218 381
538.223 450
538.229 426
538.235 449
538.241 439
538.247 357
538.253 408
538.259 446
538.265 442
538.271 402
538.277 430
538.283 393
538.289 481
538.294 492
538.300 351
538.306 410
538.312 477
538.318 445
538.324 516
538.330 647
538.336 535
538.342 550
538.348 531
538.354 475
538.359 480
538.365 520
538.371 419
538.377 491
538.383 468
538.389 355
538.395 444
538.401 482
538.407 385
538.413 532
538.419 555
538.424 462
538.430 437
538.436 460
538.442 362
538.448 393
538.454 481
538.460 440
538.466 386
538.472 438
538.478 374
538.484 384
538.490 484
538.495 417
538.501 467
538.507 516
538.513 395
538.519 448
538.525 472
538.531 394
538.537 453
538.543 419
538.549 352
538.555 396
538.560 436
538.566 378
538.572 380
538.578 433
538.584 388
538.590 383
538.596 381
538.602 420
538.608 413
538.614 539
538.620 376
538.626 392
538.631 455
538.637 375
538.643 391
538.649 405
538.655 366
538.661 427
538.667 438
538.673 360
538.679 426
538.685 440
538.691 335
538.696 373
538.702 399
538.708 346
538.714 435
538.720 457
538.726 402
538.732 428
538.738 437
538.744 336
538.750 373
538.756 432
538.762 343
538.767 378
538.773 461
538.779 373
538.785 377
538.791 428
538.797 353
538.803 404
538.809 460
538.815 391
538.821 365
538.827 419
538.833 387
538.838 409
538.844 453
538.850 318
538.856 393
538.862 470
538.868 383
538.874 368
538.880 432
538.886 410
538.892 443
538.898 448
538.903 361
538.909 404
538.915 456
538.921 393
538.927 432
538.933 515
538.939 408
538.945 405
538.951 441
538.957 394
538.963 435
538.969 427
538.974 361
538.980 437
538.986 434
538.992 313
538.998 418
539.004 424
539.010 363
539.016 352
539.022 414
539.028 373
539.034 401
539.040 386
539.045 396
539.051 443
539.057 462
539.063 383
539.069 428
539.075 440
539.081 403
539.087 432
539.093 458
539.099 399
539.105 439
539.111 457
539.116 410
539.122 474
539.128 503
539.134 434
539.140 410
539.146 444
539.152 390
539.158 429
539.164 479
539.170 360
539.176 465
539.182 490
539.187 463
539.193 435
539.199 456
539.205 396
539.211 456
539.217 547
539.223 438
539.229 431
539.235 492
539.241 384
539.247 421
539.253 411
539.258 397
539.264 410
539.270 466
539.276 415
539.282 410
539.288 441
539.294 403
539.300 421
539.306 492
539.312 431
539.318 465
539.324 503
539.329 521
539.335 496
539.341 456
539.347 374
539.353 494
539.359 526
539.365 491
539.371 499
539.377 457
539.383 381
539.389 415
539.395 557
539.400 544
539.406 628
539.412 701
539.418 602
539.424 611
539.430 771
539.436 784
539.442 689
539.448 628
539.454 596
539.460 649
539.466 668
539.471 579
539.477 576
539.483 596
539.489 444
539.495 433
539.501 520
539.507 417
539.513 433
539.519 422
539.525 366
539.531 410
539.537 470
539.543 423
539.548 444
539.554 467
539.560 332
539.566 390
539.572 408
539.578 352
539.584 399
539.590 483
539.596 364
539.602 432
539.608 464
539.614 371
539.619 405
539.625 432
539.631 343
539.637 397
539.643 466
539.649 431
539.655 471
539.661 472
539.667 359
539.673 377
539.679 427
539.685 352
539.690 369
539.696 412
539.702 371
539.708 388
539.714 446
539.720 368
539.726 391
539.732 479
539.738 366
539.744 387
539.750 422
539.756 366
539.762 372
539.767 449
539.773 401
539.779 402
539.785 434
539.791 329
539.797 390
539.803 424
539.809 391
539.815 407
539.821 383
539.827 349
539.833 351
539.838 427
539.844 356
539.850 359
539.856 415
539.862 367
539.868 429
539.874 434
539.880 395
539.886 414
539.892 402
539.898 334
539.904 389
539.910 418
539.915 398
539.921 443
539.927 470
539.933 366
539.939 362
539.945 399
539.951 324
539.957 387
539.963 369
539.969 360
539.975 421
539.981 458
539.986 323
539.992 398
539.998 357
540.004 356
540.010 387
540.016 390
540.022 327
540.028 391
540.034 428
540.040 371
540.046 390
540.052 405
540.058 354
540.063 412
540.069 437
540.075 392
540.081 388
540.087 485
540.093 359
540.099 418
540.105 456
540.111 391
540.117 433
540.123 432
540.129 366
540.135 406
540.140 469
540.146 464
540.152 474
540.158 489
540.164 410
540.170 448
540.176 488
540.182 489
540.188 467
540.194 522
540.200 437
540.206 501
540.212 584
540.217 467
540.223 491
540.229 535
540.235 470
540.241 574
540.247 534
540.253 474
540.259 526
540.265 518
540.271 416
540.277 503
540.283 460
540.288 406
540.294 467
540.300 459
540.306 413
540.312 487
540.318 524
540.324 427
540.330 483
540.336 532
540.342 392
540.348 444
540.354 545
540.360 416
540.365 416
540.371 512
540.377 458
540.383 534
540.389 614
540.395 484
540.401 522
540.407 593
540.413 503
540.419 484
540.425 575
540.431 552
540.437 613
540.442 614
540.448 519
540.454 525
540.460 463
540.466 463
540.472 585
540.478 643
540.484 479
540.490 461
540.496 517
540.502 467
540.508 459
540.514 418
540.519 364
540.525 374
540.531 425
540.537 378
540.543 423
540.549 526
540.555 464
540.561 479
540.567 452
540.573 428
540.579 398
540.585 415
540.591 368
540.597 390
540.602 412
540.608 344
540.614 415
540.620 431
540.626 388
540.632 392
540.638 435
540.644 340
540.650 385
540.656 429
540.662 367
540.668 429
540.674 485
540.679 424
540.685 424
540.691 461
540.697 436
540.703 449
540.709 476
540.715 383
540.721 396
540.727 498
540.733 384
540.739 413
540.745 425
540.751 409
540.756 496
540.762 527
540.768 453
540.774 488
540.780 463
540.786 372
540.792 438
540.798 494
540.804 417
540.810 413
540.816 424
540.822 348
540.828 406
540.834 451
540.839 372
540.845 397
540.851 442
540.857 358
540.863 379
540.869 459
540.875 441
540.881 459
540.887 467
540.893 386
540.899 421
540.905 433
540.911 416
540.916 482
540.922 537
540.928 411
540.934 432
540.940 454
540.946 378
540.952 383
540.958 421
540.964 344
540.970 397
540.976 464
540.982 396
540.988 409
540.994 468
540.999 395
541.005 410
541.011 402
541.017 393
541.023 405
541.029 473
541.035 384
541.041 444
541.047 427
541.053 402
541.059 421
541.065 446
541.071 373
541.076 406
541.082 444
541.088 422
541.094 469
541.100 445
541.106 420
541.112 468
541.118 435
541.124 380
541.130 485
541.136 496
541.142 450
541.148 398
541.154 401
541.159 317
541.165 399
541.171 372
541.177 390
541.183 449
541.189 461
541.195 402
541.201 392
541.207 454
541.213 411
541.219 460
541.225 460
541.231 451
541.237 439
541.242 472
541.248 371
541.254 371
541.260 414
541.266 366
541.272 411
541.278 451
541.284 431
541.290 462
541.296 499
541.302 464
541.308 441
541.314 430
541.320 391
541.325 448
541.331 515
541.337 417
541.343 452
541.349 554
541.355 491
541.361 539
541.367 529
541.373 481
541.379 567
541.385 554
541.391 634
541.397 725
541.403 820
541.408 863
541.414 943
541.420 1227
541.426 1355
541.432 1619
541.438 1827
541.444 1888
541.450 2150
541.456 2105
541.462 1761
541.468 1672
541.474 1658
541.480 1319
541.486 1184
541.491 1237
541.497 916
541.503 679
541.509 651
541.515 561
541.521 591
541.527 578
541.533 521
541.539 547
541.545 584
541.551 475
541.557 537
541.563 600
541.569 542
541.574 598
541.580 557
541.586 457
541.592 455
541.598 484
541.604 437
541.610 450
541.616 467
541.622 358
541.628 444
541.634 473
541.640 394
541.646 420
541.652 457
541.657 431
541.663 465
541.669 521
541.675 427
541.681 489
541.687 496
541.693 435
541.699 417
541.705 443
541.711 371
541.717 435
541.723 454
541.729 372
541.735 390
541.741 479
541.746 399
541.752 485
541.758 509
541.764 440
541.770 491
541.776 473
541.782 401
541.788 386
541.794 431
541.800 418
541.806 400
541.812 462
541.818 378
541.824 405
541.829 406
541.835 322
541.841 389
541.847 489
541.853 371
541.859 391
541.865 497
541.871 404
541.877 424
541.883 460
541.889 367
541.895 403
541.901 412
541.907 327
541.913 411
541.918 492
541.924 434
541.930 374
541.936 483
541.942 435
541.948 485
541.954 432
541.960 334
541.966 399
541.972 448
541.978 391
541.984 438
541.990 390
541.996 303
542.001 399
542.007 397
542.013 367
542.019 376
542.025 408
542.031 324
542.037 434
542.043 457
542.049 406
542.055 419
542.061 454
542.067 331
542.073 347
542.079 407
542.085 359
542.090 408
542.096 451
542.102 369
542.108 471
542.114 453
542.120 411
542.126 443
542.132 497
542.138 376
542.144 409
542.150 404
542.156 357
542.162 378
542.168 405
542.174 368
542.179 424
542.185 471
542.191 392
542.197 361
542.203 424
542.209 377
542.215 445
542.221 407
542.227 361
542.233 392
542.239 458
542.245 402
542.251 431
542.257 486
542.263 411
542.268 434
542.274 446
542.280 406
542.286 503
542.292 493
542.298 465
542.304 588
542.310 629
542.316 588
542.322 704
542.328 646
542.334 562
542.340 607
542.346 584
542.352 536
542.357 607
542.363 635
542.369 488
542.375 499
542.381 480
542.387 449
542.393 507
542.399 612
542.405 654
542.411 652
542.417 811
542.423 765
542.429 803
542.435 815
542.441 882
542.446 1123
542.452 1300
542.458 1255
542.464 1134
542.470 1109
542.476 1008
542.482 959
542.488 785
542.494 596
542.500 579
542.506 613
542.512 519
542.518 500
542.524 531
542.530 494
542.535 512
542.541 481
542.547 375
542.553 397
542.559 464
542.565 454
542.571 505
542.577 425
542.583 339
542.589 437
542.595 434
542.601 330
542.607 412
542.613 465
542.619 459
542.625 469
542.630 491
542.636 349
542.642 417
542.648 399
542.654 411
542.660 424
542.666 421
542.672 398
542.678 423
542.684 415
542.690 371
542.696 410
542.702 445
542.708 390
542.714 410
542.719 467
542.725 359
542.731 415
542.737 445
542.743 431
542.749 431
542.755 447
542.761 327
542.767 450
542.773 486
542.779 402
542.785 442
542.791 453
542.797 352
542.803 415
542.809 455
542.814 384
542.820 421
542.826 397
542.832 363
542.838 413
542.844 470
542.850 378
542.856 404
542.862 410
542.868 341
542.874 407
542.880 435
542.886 407
542.892 410
542.898 422
542.904 335
542.909 393
542.915 419
542.921 377
542.927 373
542.933 387
542.939 367
542.945 408
542.951 385
542.957 320
542.963 393
542.969 393
542.975 396
542.981 431
542.987 455
542.993 327
542.999 371
543.004 463
543.010 397
543.016 393
543.022 398
543.028 346
543.034 409
543.040 468
543.046 395
543.052 524
543.058 464
543.064 401
543.070 377
543.076 428
543.082 393
543.088 464
543.094 500
543.099 416
543.105 471
543.111 457
543.117 390
543.123 411
543.129 400
543.135 357
543.141 413
543.147 412
543.153 359
543.159 452
543.165 426
543.171 315
543.177 376
543.183 417
543.189 403
543.194 462
543.200 501
543.206 444
543.212 460
543.218 457
543.224 370
543.230 419
543.236 471
543.242 403
543.248 451
543.254 479
543.260 389
543.266 517
543.272 574
543.278 510
543.284 484
543.289 495
543.295 432
543.301 467
543.307 575
543.313 515
543.319 527
543.325 584
543.331 513
543.337 497
543.343 451
543.349 368
543.355 493
543.361 510
543.367 456
543.373 492
543.379 546
543.385 559
543.390 538
543.396 525
543.402 477
543.408 556
543.414 608
543.420 513
543.426 723
543.432 863
543.438 753
543.444 848
543.450 827
543.456 718
543.462 700
543.468 714
543.474 646
543.480 592
543.485 561
543.491 498
543.497 496
543.503 498
543.509 400
543.515 427
543.521 500
543.527 471
543.533 429
543.539 472
543.545 393
543.551 476
543.557 446
543.563 374
543.569 388
543.575 412
543.581 349
543.586 415
543.592 492
543.598 344
543.604 362
543.610 441
543.616 365
543.622 388
543.628 416
543.634 357
543.640 416
543.646 444
543.652 309
543.658 398
543.664 453
543.670 354
543.676 456
543.682 437
543.687 396
543.693 388
543.699 415
543.705 334
543.711 356
543.717 438
543.723 376
543.729 401
543.735 422
543.741 347
543.747 414
543.753 376
543.759 369
543.765 361
543.771 438
543.777 329
543.783 392
543.788 460
543.794 430
543.800 411
543.806 411
543.812 347
543.818 383
543.824 418
543.830 378
543.836 347
543.842 396
543.848 374
543.854 434
543.860 458
543.866 399
543.872 423
543.878 452
543.884 339
543.889 417
543.895 409
543.901 322
543.907 385
543.913 376
543.919 361
543.925 374
543.931 449
543.937 327
543.943 428
543.949 438
543.955 389
543.961 410
543.967 392
543.973 378
543.979 382
543.985 428
543.991 396
543.996 357
544.002 427
544.008 357
544.014 404
544.020 399
544.026 363
544.032 419
544.038 477
544.044 367
544.050 415
544.056 407
544.062 364
544.068 399
544.074 503
544.080 391
544.086 394
544.092 403
544.098 362
544.103 432
544.109 474
544.115 376
544.121 444
544.127 494
544.133 434
544.139 455
544.145 554
544.151 534
544.157 612
544.163 553
544.169 502
544.175 460
544.181 496
544.187 445
544.193 429
544.199 447
544.204 441
544.210 499
544.216 426
544.222 370
544.228 450
544.234 447
544.240 390
544.246 451
544.252 433
544.258 380
544.264 385
544.270 488
544.276 356
544.282 410
544.288 396
544.294 385
544.300 413
544.306 446
544.311 397
544.317 426
544.323 448
544.329 503
544.335 524
544.341 497
544.347 478
544.353 474
544.359 516
544.365 461
544.371 500
544.377 657
544.383 550
544.389 479
544.395 580
544.401 500
544.407 502
544.413 553
544.418 468
544.424 566
544.430 584
544.436 530
544.442 571
544.448 535
544.454 471
544.460 542
544.466 587
544.472 536
544.478 579
544.484 594
544.490 531
544.496 532
544.502 557
544.508 479
544.514 454
544.520 451
544.526 423
544.531 433
544.537 458
544.543 453
544.549 442
544.555 447
544.561 371
544.567 387
544.573 402
544.579 317
544.585 440
544.591 421
544.597 397
544.603 380
544.609 445
544.615 379
544.621 406
544.627 392
544.633 412
544.638 394
544.644 444
544.650 328
544.656 399
544.662 420
544.668 364
544.674 354
544.680 391
544.686 352
544.692 433
544.698 461
544.704 389
544.710 387
544.716 414
544.722 340
544.728 363
544.734 412
544.740 352
544.746 399
544.751 430
544.757 381
544.763 438
544.769 488
544.775 394
544.781 466
544.787 377
544.793 361
544.799 408
544.805 436
544.811 383
544.817 390
544.823 440
544.829 348
544.835 394
544.841 397
544.847 391
544.853 387
544.859 457
544.864 392
544.870 366
544.876 393
544.882 335
544.888 364
544.894 440
544.900 351
544.906 410
544.912 439
544.918 373
544.924 413
544.930 420
544.936 426
544.942 423
544.948 414
544.954 369
544.960 446
544.966 400
544.972 340
544.977 367
544.983 386
544.989 378
544.995 447
545.001 418
545.007 341
545.013 381
545.019 444
545.025 399
545.031 408
545.037 432
545.043 352
545.049 385
545.055 407
545.061 370
545.067 421
545.073 422
545.079 386
545.085 415
545.091 425
545.096 356
545.102 477
545.108 474
545.114 403
545.120 456
545.126 432
545.132 405
545.138 460
545.144 438
545.150 435
545.156 408
545.162 432
545.168 425
545.174 493
545.180 502
545.186 401
545.192 467
545.198 432
545.204 368
545.210 416
545.215 442
545.221 381
545.227 396
545.233 439
545.239 364
545.245 428
545.251 463
545.257 434
545.263 436
545.269 424
545.275 451
545.281 496
545.287 496
545.293 444
545.299 438
545.305 482
545.311 412
545.317 458
545.323 464
545.329 366
545.334 412
545.340 464
545.346 398
545.352 566
545.358 576
545.364 525
545.370 463
545.376 429
545.382 334
545.388 428
545.394 517
545.400 483
545.406 548
545.412 603
545.418 524
545.424 608
545.430 655
545.436 564
545.442 604
545.448 551
545.453 442
545.459 506
545.465 516
545.471 440
545.477 485
545.483 534
545.489 479
545.495 501
545.501 483
545.507 387
545.513 409
545.519 531
545.525 486
545.531 445
545.537 451
545.543 395
545.549 409
545.555 500
545.561 390
545.567 431
545.572 431
545.578 362
545.584 381
545.590 427
545.596 355
545.602 380
545.608 433
545.614 362
545.620 386
545.626 428
545.632 364
545.638 380
545.644 382
545.650 349
545.656 413
545.662 426
545.668 342
545.674 379
545.680 456
545.686 396
545.692 361
545.697 416
545.703 384
545.709 381
545.715 403
545.721 354
545.727 423
545.733 432
545.739 396
545.745 410
545.751 439
545.757 326
545.763 360
545.769 469
545.775 386
545.781 405
545.787 429
545.793 408
545.799 449
545.805 403
545.811 407
545.817 430
545.822 433
545.828 335
545.834 407
545.840 418
545.846 338
545.852 403
545.858 429
545.864 387
545.870 442
545.876 431
545.882 356
545.888 417
545.894 487
545.900 411
545.906 411
545.912 398
545.918 382
545.924 438
545.930 467
545.936 445
545.942 409
545.948 443
545.953 380
545.959 423
545.965 403
545.971 355
545.977 385
545.983 450
545.989 400
545.995 368
546.001 405
546.007 388
546.013 383
546.019 449
546.025 373
546.031 411
546.037 455
546.043 392
546.049 389
546.055 425
546.061 404
546.067 398
546.073 438
546.078 365
546.084 415
546.090 441
546.096 400
546.102 468
546.108 449
546.114 422
546.120 414
546.126 486
546.132 391
546.138 471
546.144 518
546.150 509
546.156 552
546.162 558
546.168 481
546.174 536
546.180 573
546.186 492
546.192 451
546.198 491
546.204 416
546.209 533
546.215 478
546.221 367
546.227 457
546.233 452
546.239 368
546.245 409
546.251 459
546.257 346
546.263 474
546.269 546
546.275 421
546.281 402
546.287 467
546.293 405
546.299 468
546.305 500
546.311 433
546.317 440
546.323 493
546.329 383
546.335 455
546.341 421
546.346 362
546.352 502
546.358 545
546.364 481
546.370 515
546.376 531
546.382 521
546.388 516
546.394 503
546.400 438
546.406 461
546.412 432
546.418 383
546.424 418
546.430 510
546.436 471
546.442 468
546.448 519
546.454 449
546.460 442
546.466 423
546.472 400
546.478 476
546.483 450
546.489 413
546.495 460
546.501 470
546.507 453
546.513 453
546.519 490
546.525 395
546.531 421
546.537 430
546.543 339
546.549 403
546.555 482
546.561 388
546.567 414
546.573 436
546.579 415
546.585 421
546.591 451
546.597 397
546.603 365
546.609 420
546.615 335
546.620 401
546.626 401
546.632 342
546.638 401
546.644 425
546.650 348
546.656 409
546.662 444
546.668 343
546.674 419
546.680 421
546.686 360
546.692 397
546.698 439
546.704 367
546.710 371
546.716 453
546.722 365
546.728 416
546.734 496
546.740 402
546.746 474
546.752 455
546.757 357
546.763 422
546.769 428
546.775 334
546.781 403
546.787 450
546.793 380
546.799 392
546.805 434
546.811 362
546.817 379
546.823 407
546.829 408
546.835 434
546.841 495
546.847 432
546.853 450
546.859 491
546.865 393
546.871 424
546.877 416
546.883 329
546.889 413
546.895 452
546.900 392
546.906 453
546.912 485
546.918 403
546.924 404
546.930 434
546.936 358
546.942 389
546.948 436
546.954 387
546.960 420
546.966 419
546.972 354
546.978 395
546.984 431
546.990 314
546.996 391
547.002 461
547.008 400
547.014 397
547.020 450
547.026 398
547.032 400
547.038 400
547.044 373
547.049 401
547.055 440
547.061 400
547.067 420
547.073 433
547.079 353
547.085 386
547.091 461
547.097 385
547.103 444
547.109 434
547.115 447
547.121 491
547.127 507
547.133 453
547.139 433
547.145 495
547.151 444
547.157 401
547.163 456
547.169 393
547.175 378
547.181 462
547.187 396
547.193 443
547.198 498
547.204 470
547.210 419
547.216 425
547.222 396
547.228 419
547.234 533
547.240 456
547.246 464
547.252 445
547.258 470
547.264 489
547.270 479
547.276 357
547.282 384
547.288 446
547.294 373
547.300 459
547.306 480
547.312 411
547.318 476
547.324 482
547.330 374
547.336 491
547.342 477
547.348 465
547.353 494
547.359 528
547.365 471
547.371 436
547.377 476
547.383 471
547.389 531
547.395 472
547.401 435
547.407 481
547.413 589
547.419 476
547.425 475
547.431 406
547.437 400
547.443 466
547.449 539
547.455 423
547.461 395
547.467 437
547.473 418
547.479 411
547.485 466
547.491 361
547.497 453
547.503 452
547.508 390
547.514 438
547.520 469
547.526 412
547.532 426
547.538 454
547.544 377
547.550 389
547.556 432
547.562 374
547.568 400
547.574 434
547.580 382
547.586 450
547.592 411
547.598 399
547.604 385
547.610 431
547.616 418
547.622 424
547.628 453
547.634 364
547.640 388
547.646 419
547.652 420
547.658 410
547.663 462
547.669 388
547.675 417
547.681 444
547.687 369
547.693 411
547.699 388
547.705 351
547.711 394
547.717 407
547.723 338
547.729 359
547.735 383
547.741 355
547.747 406
547.753 410
547.759 372
547.765 423
547.771 396
547.777 364
547.783 401
547.789 470
547.795 418
547.801 405
547.807 430
547.813 400
547.819 442
547.825 463
547.830 404
547.836 434
547.842 455
547.848 370
547.854 375
547.860 445
547.866 333
547.872 376
547.878 422
547.884 365
547.890 403
547.896 437
547.902 334
547.908 453
547.914 425
547.920 361
547.926 415
547.932 480
547.938 388
547.944 380
547.950 421
547.956 396
547.962 356
547.968 442
547.974 335
547.980 413
547.986 439
547.992 368
547.997 434
548.003 419
548.009 380
548.015 445
548.021 422
548.027 401
548.033 389
548.039 477
548.045 368
548.051 404
548.057 453
548.063 378
548.069 356
548.075 409
548.081 371
548.087 409
548.093 399
548.099 349
548.105 441
548.111 436
548.117 362
548.123 402
548.129 435
548.135 354
548.141 400
548.147 473
548.153 384
548.159 429
548.165 423
548.170 366
548.176 481
548.182 526
548.188 440
548.194 423
548.200 497
548.206 444
548.212 455
548.218 431
548.224 362
548.230 401
548.236 431
548.242 396
548.248 479
548.254 454
548.260 449
548.266 495
548.272 531
548.278 449
548.284 457
548.290 482
548.296 427
548.302 480
548.308 557
548.314 593
548.320 667
548.326 795
548.332 687
548.338 878
548.343 1040
548.349 1121
548.355 1230
548.361 1318
548.367 1443
548.373 1432
548.379 1262
548.385 1016
548.391 907
548.397 731
548.403 591
548.409 630
548.415 577
548.421 547
548.427 559
548.433 615
548.439 570
548.445 528
548.451 476
548.457 440
548.463 445
548.469 494
548.475 402
548.481 424
548.487 429
548.493 374
548.499 421
548.505 475
548.511 395
548.517 453
548.523 466
548.528 402
548.534 446
548.540 474
548.546 401
548.552 426
548.558 481
548.564 387
548.570 440
548.576 408
548.582 384
548.588 381
548.594 477
548.600 383
548.606 459
548.612 471
548.618 399
548.624 374
548.630 441
548.636 368
548.642 430
548.648 428
548.654 314
548.660 376
548.666 396
548.672 344
548.678 381
548.684 384
548.690 344
548.696 406
548.702 436
548.708 363
548.713 383
548.719 451
548.725 368
548.731 425
548.737 402
548.743 365
548.749 422
548.755 413
548.761 349
548.767 393
548.773 407
548.779 364
548.785 457
548.791 480
548.797 472
548.803 433
548.809 433
548.815 361
548.821 431
548.827 426
548.833 399
548.839 373
548.845 436
548.851 350
548.857 401
548.863 393
548.869 399
548.875 419
548.881 484
548.887 379
548.893 408
548.899 477
548.905 386
548.910 395
548.916 443
548.922 353
548.928 382
548.934 392
548.940 360
548.946 417
548.952 407
548.958 382
548.964 365
548.970 409
548.976 379
548.982 430
548.988 462
548.994 376
549.000 397
549.006 420
549.012 384
549.018 389
549.024 455
549.030 364
549.036 402
549.042 463
549.048 392
549.054 386
549.060 458
549.066 374
549.072 419
549.078 413
549.084 334
549.090 383
549.096 405
549.102 370
549.107 387
549.113 469
549.119 383
549.125 384
549.131 466
549.137 369
549.143 461
549.149 464
549.155 405
549.161 456
549.167 411
549.173 376
549.179 391
549.185 414
549.191 347
549.197 362
549.203 439
549.209 366
549.215 472
549.221 458
549.227 415
549.233 393
549.239 446
549.245 400
549.251 440
549.257 406
549.263 324
549.269 440
549.275 428
549.281 380
549.287 406
549.293 461
549.299 430
549.305 452
549.311 486
549.316 417
549.322 484
549.328 580
549.334 567
549.340 624
549.346 760
549.352 773
549.358 767
549.364 805
549.370 833
549.376 792
549.382 862
549.388 750
549.394 749
549.400 800
549.406 619
549.412 549
549.418 558
549.424 496
549.430 509
549.436 498
549.442 470
549.448 441
549.454 511
549.460 403
549.466 457
549.472 544
549.478 491
549.484 492
549.490 452
549.496 365
549.502 467
549.508 484
549.514 385
549.520 422
549.526 457
549.532 418
549.537 414
549.543 399
549.549 366
549.555 470
549.561 472
549.567 363
549.573 444
549.579 482
549.585 380
549.591 412
549.597 447
549.603 389
549.609 426
549.615 431
549.621 362
549.627 432
549.633 398
549.639 353
549.645 344
549.651 392
549.657 391
549.663 422
549.669 389
549.675 378
549.681 391
549.687 362
549.693 365
549.699 419
549.705 446
549.711 393
549.717 423
549.723 419
549.729 399
549.735 405
549.741 448
549.747 374
549.753 391
549.759 410
549.764 342
549.770 362
549.776 432
549.782 366
549.788 444
549.794 458
549.800 366
549.806 446
549.812 473
549.818 410
549.824 399
549.830 404
549.836 364
549.842 407
549.848 397
549.854 402
549.860 376
549.866 393
549.872 353
549.878 396
549.884 392
549.890 359
549.896 367
549.902 471
549.908 426
549.914 425
549.920 488
549.926 389
549.932 390
549.938 491
549.944 375
549.950 421
549.956 409
549.962 361
549.968 408
549.974 429
549.980 366
549.986 391
549.992 415
549.998 329
550.003 378
550.009 459
550.015 331
550.021 452
550.027 465
550.033 348
550.039 404
550.045 458
550.051 335
550.057 394
550.063 402
550.069 344
550.075 384
550.081 407
550.087 384
550.093 440
550.099 465
550.105 356
550.111 430
550.117 404
550.123 345
550.129 403
550.135 470
550.141 392
550.147 497
550.153 504
550.159 428
550.165 477
550.171 495
550.177 480
550.183 473
550.189 578
550.195 485
550.201 462
550.207 555
550.213 428
550.219 438
550.225 553
550.231 483
550.237 497
550.243 507
550.249 453
550.255 495
550.260 567
550.266 357
550.272 417
550.278 461
550.284 380
550.290 423
550.296 461
550.302 412
550.308 493
550.314 522
550.320 443
550.326 537
550.332 581
550.338 649
550.344 775
550.350 742
550.356 576
550.362 621
550.368 658
550.374 622
550.380 571
550.386 601
550.392 565
550.398 549
550.404 447
550.410 388
550.416 477
550.422 457
550.428 399
550.434 420
550.440 487
550.446 477
550.452 479
550.458 436
550.464 359
550.470 409
550.476 462
550.482 369
550.488 447
550.494 491
550.500 458
550.506 462
550.512 445
550.518 397
550.524 383
550.529 413
550.535 335
550.541 360
550.547 433
550.553 360
550.559 375
550.565 423
550.571 426
550.577 470
550.583 458
550.589 419
550.595 436
550.601 481
550.607 378
550.613 473
550.619 514
550.625 425
550.631 414
550.637 466
550.643 383
550.649 423
550.655 563
550.661 525
550.667 535
550.673 462
550.679 390
550.685 400
550.691 435
550.697 384
550.703 503
550.709 523
550.715 390
550.721 374
550.727 421
550.733 340
550.739 424
550.745 432
550.751 353
550.757 394
550.763 384
550.769 325
550.775 396
550.781 433
550.787 386
550.793 394
550.799 394
550.805 356
550.811 382
550.816 434
550.822 341
550.828 428
550.834 430
550.840 380
550.846 390
550.852 432
550.858 343
550.864 351
550.870 394
550.876 396
550.882 449
550.888 445
550.894 337
550.900 371
550.906 415
550.912 388
550.918 464
550.924 446
550.930 407
550.936 442
550.942 395
550.948 407
550.954 432
550.960 452
550.966 396
550.972 489
550.978 456
550.984 361
550.990 424
550.996 455
551.002 402
551.008 409
551.014 462
551.020 349
551.026 374
551.032 418
551.038 363
551.044 425
551.050 414
551.056 365
551.062 431
551.068 432
551.074 346
551.080 361
551.086 405
551.092 371
551.098 441
551.104 452
551.110 419
551.116 412
551.122 433
551.128 392
551.133 425
551.139 504
551.145 439
551.151 493
551.157 509
551.163 429
551.169 450
551.175 480
551.181 428
551.187 458
551.193 502
551.199 464
551.205 512
551.211 539
551.217 460
551.223 480
551.229 488
551.235 405
551.241 410
551.247 398
551.253 344
551.259 424
551.265 474
551.271 396
551.277 437
551.283 553
551.289 362
551.295 366
551.301 443
551.307 422
551.313 438
551.319 467
551.325 394
551.331 450
551.337 514
551.343 474
551.349 565
551.355 622
551.361 658
551.367 875
551.373 895
551.379 774
551.385 739
551.391 661
551.397 632
551.403 736
551.409 702
551.415 587
551.421 622
551.427 575
551.433 441
551.439 477
551.445 491
551.451 422
551.457 517
551.463 500
551.469 442
551.475 450
551.481 486
551.486 387
551.492 452
551.498 448
551.504 361
551.510 380
551.516 417
551.522 379
551.528 446
551.534 487
551.540 367
551.546 393
551.552 467
551.558 375
551.564 421
551.570 497
551.576 371
551.582 364
551.588 397
551.594 363
551.600 401
551.606 463
551.612 413
551.618 454
551.624 413
551.630 384
551.636 424
551.642 511
551.648 435
551.654 442
551.660 403
551.666 448
551.672 509
551.678 565
551.684 464
551.690 494
551.696 479
551.702 394
551.708 445
551.714 433
551.720 361
551.726 381
551.732 434
551.738 362
551.744 347
551.750 407
551.756 348
551.762 384
551.768 477
551.774 377
551.780 352
551.786 386
551.792 360
551.798 436
551.804 425
551.810 371
551.816 402
551.822 425
551.828 375
551.834 423
551.840 469
551.846 359
551.852 401
551.858 462
551.864 328
551.870 429
551.876 438
551.881 329
551.887 395
551.893 390
551.899 323
551.905 381
551.911 431
551.917 371
551.923 384
551.929 409
551.935 400
551.941 384
551.947 436
551.953 383
551.959 412
551.965 422
551.971 370
551.977 429
551.983 414
551.989 377
551.995 456
552.001 472
552.007 366
552.013 442
552.019 428
552.025 331
552.031 414
552.037 492
552.043 444
552.049 403
552.055 463
552.061 395
552.067 390
552.073 461
552.079 388
552.085 381
552.091 440
552.097 452
552.103 445
552.109 489
552.115 439
552.121 404
552.127 481
552.133 387
552.139 408
552.145 488
552.151 417
552.157 488
552.163 534
552.169 381
552.175 436
552.181 424
552.187 435
552.193 449
552.199 462
552.205 435
552.211 436
552.217 531
552.223 428
552.229 397
552.235 454
552.241 407
552.247 387
552.253 478
552.259 363
552.265 372
552.271 475
552.277 387
552.283 428
552.289 416
552.295 378
552.301 406
552.307 422
552.313 384
552.319 477
552.325 464
552.331 385
552.337 420
552.343 465
552.348 417
552.354 481
552.360 521
552.366 468
552.372 543
552.378 583
552.384 536
552.390 544
552.396 599
552.402 543
552.408 558
552.414 634
552.420 538
552.426 505
552.432 436
552.438 427
552.444 455
552.450 467
552.456 385
552.462 460
552.468 461
552.474 392
552.480 429
552.486 415
552.492 405
552.498 429
552.504 428
552.510 361
552.516 433
552.522 476
552.528 371
552.534 396
552.540 406
552.546 354
552.552 427
552.558 422
552.564 350
552.570 366
552.576 421
552.582 363
552.588 454
552.594 434
552.600 339
552.606 413
552.612 421
552.618 369
552.624 383
552.630 417
552.636 363
552.642 415
552.648 398
552.654 356
552.660 375
552.666 437
552.672 383
552.678 404
552.684 452
552.690 403
552.696 410
552.702 459
552.708 382
552.714 392
552.720 422
552.726 358
552.732 408
552.738 468
552.744 408
552.750 468
552.756 451
552.762 347
552.768 383
552.774 425
552.780 333
552.786 382
552.792 454
552.798 338
552.804 379
552.810 443
552.816 374
552.822 402
552.828 430
552.834 376
552.840 419
552.846 459
552.852 397
552.858 441
552.864 452
552.870 388
552.876 393
552.882 427
552.888 381
552.894 378
552.900 402
552.906 367
552.912 390
552.918 449
552.924 377
552.930 418
552.936 401
552.942 337
552.948 459
552.954 429
552.959 417
552.965 468
552.971 498
552.977 392
552.983 410
552.989 497
552.995 398
553.001 419
553.007 443
553.013 401
553.019 415
553.025 398
553.031 378
553.037 381
553.043 459
553.049 348
553.055 406
553.061 445
553.067 354
553.073 395
553.079 424
553.085 347
553.091 392
553.097 397
553.103 418
553.109 494
553.115 497
553.121 401
553.127 393
553.133 409
553.139 359
553.145 429
553.151 440
553.157 383
553.163 504
553.169 540
553.175 464
553.181 463
553.187 515
553.193 413
553.199 422
553.205 481
553.211 390
553.217 483
553.223 534
553.229 467
553.235 453
553.241 444
553.247 334
553.253 375
553.259 448
553.265 377
553.271 426
553.277 520
553.283 452
553.289 393
553.295 460
553.301 370
553.307 422
553.313 480
553.319 483
553.325 511
553.331 502
553.337 460
553.343 491
553.349 524
553.355 494
553.361 527
553.367 600
553.373 460
553.379 503
553.385 571
553.391 448
553.397 504
553.403 500
553.409 443
553.415 437
553.421 435
553.427 445
553.433 489
553.439 476
553.445 390
553.451 473
553.457 420
553.463 406
553.469 440
553.475 438
553.481 448
553.487 436
553.493 421
553.499 369
553.505 399
553.511 410
553.517 365
553.523 399
553.529 408
553.535 387
553.541 401
553.547 427
553.553 340
553.559 433
553.565 411
553.571 361
553.577 393
553.583 440
553.589 410
553.595 438
553.601 466
553.607 399
553.613 409
553.619 437
553.625 384
553.631 411
553.637 433
553.643 372
553.649 399
553.655 426
553.661 361
553.667 381
553.673 399
553.679 356
553.685 392
553.691 384
553.697 375
553.703 409
553.709 443
553.715 343
553.721 398
553.727 418
553.733 376
553.739 391
553.745 447
553.751 399
553.757 394
553.763 410
553.769 387
553.775 372
553.781 446
553.787 423
553.793 398
553.799 412
553.805 325
553.811 377
553.817 410
553.823 359
553.829 388
553.835 403
553.841 338
553.847 423
553.853 425
553.859 381
553.865 385
553.871 391
553.877 358
553.883 429
553.889 409
553.895 327
553.901 406
553.907 426
553.913 371
553.919 392
553.925 426
553.931 376
553.937 413
553.943 414
553.949 373
553.955 355
553.961 463
553.967 369
553.973 396
553.979 448
553.985 343
553.991 406
553.997 418
554.003 353
554.009 389
554.015 427
554.021 421
554.027 449
554.033 423
554.039 333
554.045 424
554.051 407
554.057 330
554.063 374
554.069 437
554.075 383
554.081 474
554.087 493
554.093 378
554.099 449
554.105 472
554.111 347
554.117 490
554.123 517
554.129 432
554.135 441
554.141 432
554.147 390
554.153 456
554.159 474
554.165 403
554.171 433
554.177 425
554.183 364
554.189 441
554.195 436
554.201 370
554.207 373
554.213 419
554.219 361
554.225 371
554.231 437
554.237 420
554.243 404
554.249 454
554.254 392
554.260 438
554.266 482
554.272 386
554.278 386
554.284 474
554.290 392
554.296 484
554.302 463
554.308 418
554.314 425
554.320 448
554.326 436
554.332 432
554.338 498
554.344 419
554.350 476
554.356 461
554.362 369
554.368 487
554.374 498
554.380 467
554.386 503
554.392 523
554.398 443
554.404 515
554.410 520
554.416 430
554.422 459
554.428 505
554.434 424
554.440 461
554.446 513
554.452 413
554.458 393
554.464 459
554.470 433
554.476 405
554.482 465
554.488 391
554.494 419
554.500 455
554.506 378
554.512 453
554.518 421
554.524 411
554.530 477
554.536 505
554.542 402
554.548 391
554.554 482
554.560 394
554.566 374
554.572 416
554.578 319
554.584 404
554.590 463
554.596 431
554.602 417
554.608 429
554.614 376
554.620 372
554.626 446
554.632 291
554.638 406
554.644 412
554.650 345
554.656 382
554.663 436
554.669 393
554.675 413
554.681 420
554.687 400
554.693 417
554.699 426
554.705 375
554.711 378
554.717 400
554.723 376
554.729 394
554.735 408
554.741 362
554.747 375
554.753 386
554.759 356
554.765 418
554.771 389
554.777 353
554.783 454
554.789 428
554.795 377
554.801 386
554.807 389
554.813 385
554.819 414
554.825 423
554.831 404
554.837 411
554.843 449
554.849 394
554.855 395
554.861 476
554.867 368
554.873 379
554.879 465
554.885 343
554.891 410
554.897 438
554.903 363
554.909 420
554.915 493
554.921 464
554.927 452
554.933 466
554.939 357
554.945 429
554.951 439
554.957 388
554.963 414
554.969 495
554.975 429
554.981 427
554.987 409
554.993 387
554.999 424
555.005 470
555.011 407
555.017 391
555.023 395
555.029 394
555.035 444
555.041 444
555.047 369
555.053 446
555.059 452
555.065 381
555.071 381
555.077 457
555.083 367
555.089 404
555.095 424
555.101 354
555.107 447
555.113 462
555.119 426
555.125 483
555.131 487
555.137 442
555.143 463
555.149 477
555.155 389
555.161 416
555.167 468
555.173 386
555.179 482
555.185 504
555.191 380
555.197 464
555.203 520
555.209 569
555.215 675
555.221 680
555.227 647
555.233 766
555.239 803
555.245 547
555.251 535
555.257 569
555.263 482
555.269 471
555.275 480
555.281 429
555.287 452
555.293 417
555.299 404
555.305 435
555.311 472
555.317 347
555.323 373
555.329 437
555.335 459
555.341 519
555.347 508
555.353 402
555.359 485
555.365 550
555.371 483
555.377 489
555.383 560
555.389 477
555.395 580
555.401 541
555.407 421
555.413 399
555.419 495
555.425 462
555.431 498
555.437 573
555.443 520
555.449 506
555.455 489
555.461 407
555.467 424
555.473 464
555.479 427
555.485 534
555.491 613
555.497 531
555.503 512
555.509 543
555.515 479
555.521 485
555.527 465
555.533 386
555.539 462
555.545 474
555.551 432
555.557 415
555.563 407
555.569 418
555.575 470
555.581 496
555.587 441
555.593 443
555.599 436
555.605 333
555.611 365
555.617 428
555.623 369
555.629 430
555.635 486
555.641 399
555.647 449
555.653 467
555.659 375
555.665 437
555.671 465
555.677 399
555.683 445
555.689 454
555.695 362
555.701 385
555.707 406
555.713 368
555.719 403
555.725 401
555.731 358
555.737 437
555.743 515
555.749 392
555.755 391
555.761 405
555.767 358
555.773 393
555.779 424
555.785 354
555.791 374
555.797 402
555.803 379
555.809 392
555.815 416
555.821 380
555.827 364
555.833 415
555.839 372
555.845 388
555.851 431
555.857 358
555.863 390
555.869 427
555.875 365
555.881 406
555.887 473
555.893 295
555.899 404
555.905 495
555.911 368
555.917 363
555.923 423
555.929 367
555.935 439
555.941 456
555.947 379
555.953 360
555.960 398
555.966 330
555.972 352
555.978 451
555.984 385
555.990 427
555.996 406
556.002 398
556.008 452
556.014 455
556.020 411
556.026 470
556.032 476
556.038 405
556.044 450
556.050 457
556.056 349
556.062 406
556.068 377
556.074 327
556.080 410
556.086 453
556.092 422
556.098 406
556.104 475
556.110 389
556.116 426
556.122 446
556.128 406
556.134 455
556.140 476
556.146 365
556.152 434
556.158 527
556.164 377
556.170 463
556.176 473
556.182 436
556.188 464
556.194 519
556.200 499
556.206 476
556.212 469
556.218 431
556.224 455
556.230 470
556.236 441
556.242 444
556.248 516
556.254 430
556.260 469
556.266 525
556.272 414
556.278 493
556.284 458
556.290 402
556.296 440
556.302 459
556.308 382
556.314 475
556.320 496
556.326 414
556.332 498
556.338 547
556.344 413
556.350 441
556.356 457
556.362 395
556.368 440
556.374 449
556.380 416
556.386 439
556.392 518
556.398 454
556.404 486
556.410 535
556.416 394
556.422 457
556.428 559
556.434 522
556.440 445
556.446 449
556.452 349
556.458 409
556.464 410
556.470 364
556.476 398
556.482 440
556.488 376
556.494 426
556.500 478
556.506 387
556.512 413
556.518 479
556.524 413
556.530 429
556.536 446
556.542 373
556.548 458
556.554 455
556.560 333
556.566 378
556.573 420
556.579 382
556.585 419
556.591 438
556.597 360
556.603 379
556.609 395
556.615 342
556.621 365
556.627 447
556.633 386
556.639 403
556.645 412
556.651 355
556.657 387
556.663 390
556.669 338
556.675 390
556.681 418
556.687 376
556.693 419
556.699 436
556.705 389
556.711 409
556.717 500
556.723 423
556.729 408
556.735 487
556.741 392
556.747 447
556.753 437
556.759 387
556.765 446
556.771 457
556.777 385
556.783 442
556.789 496
556.795 385
556.801 391
556.807 452
556.813 417
556.819 526
556.825 486
556.831 392
556.837 490
556.843 518
556.849 506
556.855 438
556.861 457
556.867 381
556.873 401
556.879 423
556.885 385
556.891 437
556.897 492
556.903 398
556.909 445
556.915 445
556.921 368
556.927 435
556.933 433
556.939 336
556.945 414
556.951 429
556.957 357
556.963 367
556.969 437
556.975 346
556.981 442
556.987 513
556.993 420
556.999 414
557.005 456
557.011 371
557.017 407
557.023 434
557.029 355
557.035 394
557.041 401
557.048 399
557.054 402
557.060 400
557.066 358
557.072 430
557.078 457
557.084 349
557.090 395
557.096 404
557.102 398
557.108 439
557.114 460
557.120 369
557.126 422
557.132 461
557.138 356
557.144 413
557.150 462
557.156 436
557.162 404
557.168 419
557.174 363
557.180 465
557.186 472
557.192 377
557.198 437
557.204 462
557.210 370
557.216 433
557.222 482
557.228 359
557.234 539
557.240 579
557.246 484
557.252 461
557.258 499
557.264 421
557.270 513
557.276 466
557.282 389
557.288 410
557.294 431
557.300 377
557.306 440
557.312 463
557.318 371
557.324 436
557.330 395
557.336 389
557.342 388
557.348 451
557.354 475
557.360 527
557.366 515
557.372 461
557.378 477
557.384 554
557.390 492
557.396 499
557.402 431
557.408 388
557.414 457
557.420 509
557.426 468
557.432 453
557.438 451
557.445 362
557.451 449
557.457 479
557.463 464
557.469 428
557.475 463
557.481 455
557.487 467
557.493 490
557.499 401
557.505 400
557.511 472
557.517 446
557.523 469
557.529 476
557.535 419
557.541 441
557.547 458
557.553 358
557.559 393
557.565 388
557.571 366
557.577 424
557.583 433
557.589 374
557.595 387
557.601 439
557.607 369
557.613 385
557.619 456
557.625 356
557.631 410
557.637 458
557.643 351
557.649 389
557.655 433
557.661 369
557.667 408
557.673 425
557.679 343
557.685 386
557.691 423
557.697 385
557.703 399
557.709 429
557.715 378
557.721 368
557.727 494
557.733 392
557.739 389
557.745 453
557.751 384
557.757 398
557.763 420
557.769 416
557.775 427
557.781 457
557.787 391
557.794 394
557.800 423
557.806 386
557.812 427
557.818 387
557.824 334
557.830 392
557.836 455
557.842 412
557.848 411
557.854 482
557.860 366
557.866 418
557.872 457
557.878 387
557.884 418
557.890 410
557.896 341
557.902 415
557.908 433
557.914 400
557.920 424
557.926 439
557.932 399
557.938 395
557.944 398
557.950 361
557.956 414
557.962 438
557.968 351
557.974 408
557.980 426
557.986 370
557.992 434
557.998 442
558.004 375
558.010 447
558.016 390
558.022 334
558.028 368
558.034 430
558.040 344
558.046 399
558.052 466
558.058 390
558.064 433
558.070 422
558.076 362
558.082 431
558.088 469
558.094 419
558.100 446
558.106 450
558.113 331
558.119 371
558.125 355
558.131 357
558.137 406
558.143 375
558.149 369
558.155 390
558.161 464
558.167 381
558.173 411
558.179 437
558.185 380
558.191 419
558.197 452
558.203 337
558.209 363
558.215 447
558.221 373
558.227 432
558.233 529
558.239 443
558.245 414
558.251 446
558.257 358
558.263 450
558.269 463
558.275 434
558.281 425
558.287 485
558.293 450
558.299 464
558.305 524
558.311 396
558.317 448
558.323 478
558.329 424
558.335 531
558.341 556
558.347 482
558.353 521
558.359 512
558.365 441
558.371 514
558.377 528
558.383 431
558.389 454
558.395 466
558.401 391
558.408 456
558.414 473
558.420 416
558.426 441
558.432 390
558.438 398
558.444 429
558.450 516
558.456 493
558.462 511
558.468 465
558.474 412
558.480 412
558.486 538
558.492 443
558.498 403
558.504 406
558.510 414
558.516 381
558.522 414
558.528 380
558.534 418
558.540 465
558.546 430
558.552 381
558.558 446
558.564 361
558.570 404
558.576 431
558.582 388
558.588 372
558.594 458
558.600 366
558.606 390
558.612 457
558.618 389
558.624 400
558.630 432
558.636 351
558.642 394
558.648 417
558.654 356
558.660 420
558.666 442
558.672 340
558.679 388
558.685 462
558.691 383
558.697 394
558.703 418
558.709 347
558.715 416
558.721 438
558.727 338
558.733 418
558.739 437
558.745 387
558.751 395
558.757 387
558.763 376
558.769 391
558.775 426
558.781 383
558.787 370
558.793 419
558.799 347
558.805 385
558.811 449
558.817 373
558.823 439
558.829 394
558.835 344
558.841 368
558.847 416
558.853 344
558.859 405
558.865 446
558.871 330
558.877 374
558.883 444
558.889 368
558.895 392
558.901 453
558.907 340
558.913 400
558.919 412
558.925 361
558.931 336
558.938 435
558.944 352
558.950 373
558.956 445
558.962 361
558.968 413
558.974 412
558.980 345
558.986 408
558.992 460
558.998 349
559.004 352
559.010 444
559.016 445
559.022 468
559.028 473
559.034 385
559.040 415
559.046 411
559.052 381
559.058 418
559.064 457
559.070 353
559.076 422
559.082 391
559.088 367
559.094 396
559.100 426
559.106 396
559.112 419
559.118 402
559.124 372
559.130 357
559.136 453
559.142 391
559.148 446
559.154 437
559.160 468
559.166 470
559.172 476
559.179 385
559.185 387
559.191 446
559.197 399
559.203 469
559.209 430
559.215 369
559.221 436
559.227 442
559.233 401
559.239 412
559.245 424
559.251 368
559.257 417
559.263 470
559.269 405
559.275 406
559.281 482
559.287 414
559.293 435
559.299 496
559.305 442
559.311 458
559.317 429
559.323 356
559.329 438
559.335 519
559.341 433
559.347 421
559.353 459
559.359 424
559.365 438
559.371 488
559.377 402
559.383 482
559.389 431
559.395 380
559.401 388
559.408 458
559.414 379
559.420 436
559.426 455
559.432 390
559.438 473
559.444 545
559.450 517
559.456 510
559.462 525
559.468 430
559.474 442
559.480 491
559.486 437
559.492 479
559.498 427
559.504 396
559.510 396
559.516 437
559.522 426
559.528 440
559.534 478
559.540 408
559.546 406
559.552 409
559.558 370
559.564 408
559.570 414
559.576 323
559.582 380
559.588 422
559.594 326
559.600 391
559.606 424
559.612 365
559.618 424
559.625 437
559.631 335
559.637 470
559.643 478
559.649 350
559.655 420
559.661 404
559.667 374
559.673 394
559.679 428
559.685 366
559.691 353
559.697 430
559.703 348
559.709 417
559.715 419
559.721 355
559.727 426
559.733 408
559.739 390
559.745 374
559.751 410
559.757 314
559.763 413
559.769 400
559.775 341
559.781 417
559.787 455
559.793 369
559.799 459
559.805 456
559.811 376
559.817 396
559.823 421
559.829 391
559.836 472
559.842 475
559.848 370
559.854 412
559.860 401
559.866 343
559.872 379
559.878 419
559.884 310
559.890 404
559.896 399
559.902 362
559.908 392
559.914 422
559.920 378
559.926 364
559.932 399
559.938 417
559.944 387
559.950 387
559.956 364
559.962 385
559.968 412
559.974 387
559.980 409
559.986 507
559.992 396
559.998 423
560.004 418
560.010 377
560.016 413
560.022 444
560.028 358
560.034 370
560.041 404
560.047 340
560.053 383
560.059 464
560.065 406
560.071 450
560.077 402
560.083 400
560.089 477
560.095 481
560.101 431
560.107 421
560.113 472
560.119 415
560.125 435
560.131 411
560.137 385
560.143 403
560.149 449
560.155 412
560.161 472
560.167 527
560.173 398
560.179 389
560.185 397
560.191 385
560.197 403
560.203 502
560.209 450
560.215 491
560.221 474
560.227 413
560.233 449
560.240 459
560.246 389
560.252 420
560.258 433
560.264 369
560.270 433
560.276 504
560.282 402
560.288 462
560.294 438
560.300 353
560.306 462
560.312 530
560.318 520
560.324 609
560.330 676
560.336 646
560.342 737
560.348 868
560.354 850
560.360 861
560.366 1010
560.372 1085
560.378 1106
560.384 961
560.390 833
560.396 826
560.402 819
560.408 593
560.414 551
560.420 606
560.427 532
560.433 521
560.439 522
560.445 486
560.451 448
560.457 455
560.463 389
560.469 418
560.475 466
560.481 424
560.487 484
560.493 555
560.499 383
560.505 420
560.511 401
560.517 381
560.523 422
560.529 392
560.535 370
560.541 445
560.547 498
560.553 369
560.559 417
560.565 433
560.571 383
560.577 436
560.583 446
560.589 395
560.595 385
560.601 415
560.607 401
560.614 409
560.620 442
560.626 402
560.632 397
560.638 398
560.644 365
560.650 367
560.656 456
560.662 396
560.668 434
560.674 447
560.680 348
560.686 384
560.692 405
560.698 356
560.704 372
560.710 415
560.716 306
560.722 392
560.728 429
560.734 386
560.740 383
560.746 410
560.752 352
560.758 378
560.764 404
560.770 357
560.776 469
560.782 458
560.789 334
560.795 415
560.801 386
560.807 361
560.813 387
560.819 469
560.825 344
560.831 386
560.837 420
560.843 332
560.849 422
560.855 442
560.861 333
560.867 356
560.873 460
560.879 322
560.885 420
560.891 492
560.897 399
560.903 424
560.909 452
560.915 403
560.921 379
560.927 400
560.933 343
560.939 371
560.945 443
560.951 362
560.957 396
560.964 431
560.970 395
560.976 420
560.982 417
560.988 353
560.994 457
561.000 445
561.006 398
561.012 439
561.018 421
561.024 378
561.030 355
561.036 381
561.042 380
561.048 424
561.054 393
561.060 349
561.066 396
561.072 423
561.078 350
561.084 365
561.090 415
561.096 365
561.102 365
561.108 389
561.114 383
561.120 392
561.126 505
561.133 391
561.139 429
561.145 429
561.151 374
561.157 397
561.163 466
561.169 367
561.175 378
561.181 449
561.187 375
561.193 416
561.199 456
561.205 442
561.211 435
561.217 439
561.223 404
561.229 405
561.235 462
561.241 392
561.247 408
561.253 412
561.259 359
561.265 400
561.271 420
561.277 345
561.283 395
561.289 473
561.296 414
561.302 463
561.308 539
561.314 409
561.320 539
561.326 638
561.332 625
561.338 655
561.344 588
561.350 564
561.356 587
561.362 628
561.368 524
561.374 503
561.380 504
561.386 546
561.392 687
561.398 699
561.404 550
561.410 610
561.416 658
561.422 545
561.428 541
561.434 595
561.440 526
561.446 550
561.452 484
561.459 423
561.465 431
561.471 428
561.477 369
561.483 407
561.489 488
561.495 434
561.501 407
561.507 415
561.513 366
561.519 408
561.525 394
561.531 363
561.537 421
561.543 404
561.549 392
561.555 428
561.561 451
561.567 391
561.573 381
561.579 478
561.585 374
561.591 392
561.597 417
561.603 364
561.609 376
561.616 429
561.622 349
561.628 396
561.634 407
561.640 363
561.646 408
561.652 404
561.658 422
561.664 405
561.670 475
561.676 386
561.682 393
561.688 425
561.694 379
561.700 432
561.706 464
561.712 397
561.718 398
561.724 400
561.730 369
561.736 383
561.742 444
561.748 372
561.754 410
561.760 457
561.766 369
561.773 401
561.779 403
561.785 365
561.791 453
561.797 452
561.803 358
561.809 411
561.815 434
561.821 341
561.827 374
561.833 398
561.839 369
561.845 375
561.851 404
561.857 438
561.863 406
561.869 479
561.875 383
561.881 425
561.887 437
561.893 371
561.899 387
561.905 406
561.911 356
561.917 388
561.924 437
561.930 355
561.936 407
561.942 405
561.948 388
561.954 432
561.960 422
561.966 362
561.972 404
561.978 485
561.984 399
561.990 445
561.996 457
562.002 384
562.008 391
562.014 438
562.020 401
562.026 437
562.032 447
562.038 379
562.044 384
562.050 465
562.056 404
562.062 428
562.069 479
562.075 362
562.081 383
562.087 449
562.093 384
562.099 414
562.105 484
562.111 434
562.117 480
562.123 507
562.129 453
562.135 457
562.141 493
562.147 472
562.153 514
562.159 540
562.165 433
562.171 526
562.177 570
562.183 486
562.189 478
562.195 491
562.201 377
562.207 438
562.214 502
562.220 408
562.226 442
562.232 504
562.238 456
562.244 523
562.250 517
562.256 488
562.262 502
562.268 526
562.274 376
562.280 389
562.286 449
562.292 427
562.298 485
562.304 481
562.310 374
562.316 414
562.322 454
562.328 414
562.334 453
562.340 434
562.346 441
562.352 486
562.359 480
562.365 424
562.371 491
562.377 516
562.383 430
562.389 408
562.395 480
562.401 429
562.407 517
562.413 472
562.419 473
562.425 527
562.431 467
562.437 382
562.443 427
562.449 452
562.455 443
562.461 483
562.467 510
562.473 546
562.479 561
562.485 526
562.491 457
562.498 547
562.504 442
562.510 420
562.516 431
562.522 450
562.528 406
562.534 358
562.540 461
562.546 358
562.552 399
562.558 397
562.564 346
562.570 429
562.576 442
562.582 348
562.588 383
562.594 433
562.600 415
562.606 456
562.612 465
562.618 379
562.624 423
562.630 409
562.637 411
562.643 447
562.649 410
562.655 360
562.661 427
562.667 447
562.673 366
562.679 364
562.685 421
562.691 346
562.697 418
562.703 437
562.709 381
562.715 414
562.721 437
562.727 371
562.733 425
562.739 445
562.745 404
562.751 405
562.757 482
562.763 413
562.770 451
562.776 442
562.782 384
562.788 359
562.794 385
562.800 350
562.806 381
562.812 391
562.818 399
562.824 417
562.830 523
562.836 391
562.842 353
562.848 402
562.854 349
562.860 405
562.866 430
562.872 330
562.878 402
562.884 397
562.890 388
562.896 419
562.903 419
562.909 354
562.915 382
562.921 414
562.927 360
562.933 373
562.939 424
562.945 383
562.951 378
562.957 439
562.963 412
562.969 447
562.975 476
562.981 383
562.987 404
562.993 526
562.999 444
563.005 412
563.011 437
563.017 462
563.023 425
563.029 458
563.036 394
563.042 430
563.048 423
563.054 425
563.060 501
563.066 449
563.072 369
563.078 408
563.084 415
563.090 368
563.096 375
563.102 462
563.108 387
563.114 403
563.120 440
563.126 388
563.132 452
563.138 502
563.144 423
563.150 444
563.156 456
563.162 389
563.169 464
563.175 479
563.181 375
563.187 462
563.193 437
563.199 380
563.205 452
563.211 492
563.217 416
563.223 407
563.229 453
563.235 356
563.241 415
563.247 441
563.253 422
563.259 460
563.265 460
563.271 374
563.277 447
563.283 489
563.289 355
563.296 398
563.302 470
563.308 394
563.314 434
563.320 491
563.326 435
563.332 448
563.338 485
563.344 465
563.350 543
563.356 514
563.362 486
563.368 519
563.374 550
563.380 467
563.386 516
563.392 554
563.398 516
563.404 548
563.410 552
563.417 485
563.423 470
563.429 513
563.435 438
563.441 476
563.447 494
563.453 381
563.459 420
563.465 462
563.471 400
563.477 510
563.483 529
563.489 482
563.495 499
563.501 515
563.507 376
563.513 434
563.519 463
563.525 409
563.531 426
563.537 423
563.544 379
563.550 413
563.556 453
563.562 377
563.568 414
563.574 440
563.580 374
563.586 403
563.592 460
563.598 402
563.604 479
563.610 474
563.616 353
563.622 439
563.628 505
563.634 380
563.640 439
563.646 481
563.652 393
563.658 385
563.665 406
563.671 348
563.677 446
563.683 503
563.689 448
563.695 471
563.701 447
563.707 411
563.713 439
563.719 430
563.725 357
563.731 369
563.737 425
563.743 400
563.749 396
563.755 403
563.761 347
563.767 377
563.773 398
563.779 353
563.786 394
563.792 458
563.798 390
563.804 417
563.810 399
563.816 389
563.822 393
563.828 414
563.834 360
563.840 391
563.846 466
563.852 394
563.858 390
563.864 384
563.870 343
563.876 416
563.882 452
563.888 356
563.894 394
563.900 461
563.907 359
563.913 379
563.919 417
563.925 364
563.931 413
563.937 474
563.943 368
563.949 395
563.955 431
563.961 365
563.967 430
563.973 463
563.979 385
563.985 415
563.991 433
563.997 404
564.003 425
564.009 412
564.015 373
564.022 452
564.028 449
564.034 397
564.040 369
564.046 432
564.052 357
564.058 440
564.064 448
564.070 366
564.076 380
564.082 410
564.088 379
564.094 437
564.100 427
564.106 372
564.112 392
564.118 487
564.124 443
564.130 490
564.136 446
564.143 392
564.149 409
564.155 397
564.161 394
564.167 427
564.173 427
564.179 386
564.185 501
564.191 528
564.197 396
564.203 397
564.209 435
564.215 422
564.221 441
564.227 485
564.233 392
564.239 437
564.245 423
564.251 421
564.258 475
564.264 440
564.270 338
564.276 415
564.282 488
564.288 394
564.294 389
564.300 440
564.306 380
564.312 447
564.318 494
564.324 464
564.330 533
564.336 555
564.342 387
564.348 447
564.354 575
564.360 462
564.367 491
564.373 498
564.379 447
564.385 482
564.391 469
564.397 400
564.403 421
564.409 445
564.415 354
564.421 457
564.427 476
564.433 369
564.439 420
564.445 429
564.451 360
564.457 441
564.463 472
564.469 380
564.475 391
564.482 482
564.488 369
564.494 418
564.500 460
564.506 416
564.512 460
564.518 489
564.524 433
564.530 438
564.536 438
564.542 351
564.548 406
564.554 429
564.560 332
564.566 390
564.572 428
564.578 346
564.584 374
564.591 381
564.597 357
564.603 414
564.609 427
564.615 441
564.621 462
564.627 508
564.633 461
564.639 405
564.645 473
564.651 413
564.657 447
564.663 434
564.669 348
564.675 365
564.681 478
564.687 412
564.693 472
564.700 481
564.706 401
564.712 433
564.718 464
564.724 376
564.730 414
564.736 376
564.742 348
564.748 373
564.754 442
564.760 433
564.766 509
564.772 401
564.778 358
564.784 397
564.790 450
564.796 403
564.802 370
564.809 426
564.815 342
564.821 389
564.827 418
564.833 344
564.839 376
564.845 448
564.851 384
564.857 435
564.863 433
564.869 383
564.875 426
564.881 416
564.887 336
564.893 410
564.899 403
564.905 320
564.911 393
564.918 430
564.924 352
564.930 409
564.936 400
564.942 387
564.948 387
564.954 409
564.960 378
564.966 397
564.972 391
564.978 330
564.984 381
564.990 405
564.996 347
565.002 390
565.008 480
565.014 372
565.020 406
565.027 438
565.033 389
565.039 425
565.045 450
565.051 358
565.057 429
565.063 447
565.069 345
565.075 420
565.081 408
565.087 356
565.093 423
565.099 470
565.105 368
565.111 411
565.117 451
565.123 379
565.130 482
565.136 447
565.142 377
565.148 419
565.154 435
565.160 370
565.166 410
565.172 445
565.178 436
565.184 459
565.190 461
565.196 358
565.202 387
565.208 442
565.214 399
565.220 419
565.226 427
565.232 378
565.239 436
565.245 475
565.251 421
565.257 458
565.263 487
565.269 406
565.275 450
565.281 491
565.287 345
565.293 437
565.299 484
565.305 445
565.311 539
565.317 577
565.323 473
565.329 509
565.335 516
565.342 497
565.348 655
565.354 700
565.360 569
565.366 635
565.372 707
565.378 751
565.384 737
565.390 704
565.396 613
565.402 620
565.408 562
565.414 491
565.420 462
565.426 505
565.432 437
565.438 467
565.445 493
565.451 429
565.457 394
565.463 491
565.469 408
565.475 454
565.481 493
565.487 417
565.493 483
565.499 534
565.505 435
565.511 480
565.517 428
565.523 358
565.529 412
565.535 461
565.542 439
565.548 437
565.554 421
565.560 312
565.566 412
565.572 439
565.578 372
565.584 480
565.590 489
565.596 380
565.602 420
565.608 453
565.614 423
565.620 443
565.626 415
565.632 383
565.638 391
565.645 454
565.651 371
565.657 404
565.663 422
565.669 366
565.675 453
565.681 463
565.687 385
565.693 412
565.699 399
565.705 390
565.711 435
565.717 415
565.723 311
565.729 392
565.735 431
565.742 366
565.748 367
565.754 424
565.760 375
565.766 391
565.772 441
565.778 327
565.784 373
565.790 386
565.796 371
565.802 413
565.808 442
565.814 398
565.820 416
565.826 419
565.832 364
565.838 407
565.845 462
565.851 368
565.857 428
565.863 409
565.869 388
565.875 387
565.881 391
565.887 375
565.893 409
565.899 421
565.905 349
565.911 373
565.917 435
565.923 383
565.929 406
565.935 487
565.942 374
565.948 413
565.954 462
565.960 388
565.966 382
565.972 447
565.978 395
565.984 392
565.990 447
565.996 378
566.002 428
566.008 451
566.014 361
566.020 411
566.026 435
566.032 434
566.039 475
566.045 476
566.051 340
566.057 363
566.063 511
566.069 406
566.075 401
566.081 447
566.087 447
566.093 495
566.099 458
566.105 418
566.111 434
566.117 479
566.123 429
566.129 549
566.136 491
566.142 440
566.148 490
566.154 523
566.160 524
566.166 514
566.172 490
566.178 454
566.184 528
566.190 527
566.196 421
566.202 458
566.208 550
566.214 462
566.220 458
566.226 492
566.233 435
566.239 418
566.245 468
566.251 393
566.257 397
566.263 386
566.269 336
566.275 438
566.281 460
566.287 409
566.293 401
566.299 435
566.305 357
566.311 421
566.317 479
566.324 500
566.330 530
566.336 530
566.342 492
566.348 539
566.354 518
566.360 536
566.366 582
566.372 609
566.378 465
566.384 506
566.390 568
566.396 486
566.402 579
566.408 535
566.414 531
566.421 585
566.427 547
566.433 421
566.439 497
566.445 548
566.451 500
566.457 546
566.463 512
566.469 433
566.475 442
566.481 492
566.487 478
566.493 502
566.499 483
566.505 395
566.512 384
566.518 377
566.524 393
566.530 378
566.536 522
566.542 421
566.548 400
566.554 396
566.560 371
566.566 433
566.572 531
566.578 385
566.584 442
566.590 445
566.596 409
566.602 394
566.609 430
566.615 410
566.621 447
566.627 437
566.633 398
566.639 426
566.645 481
566.651 416
566.657 407
566.663 442
566.669 417
566.675 416
566.681 429
566.687 400
566.693 420
566.700 429
566.706 343
566.712 421
566.718 413
566.724 331
566.730 383
566.736 456
566.742 382
566.748 451
566.754 483
566.760 372
566.766 397
566.772 401
566.778 365
566.784 389
566.791 459
566.797 370
566.803 402
566.809 452
566.815 389
566.821 426
566.827 416
566.833 345
566.839 389
566.845 441
566.851 372
566.857 388
566.863 372
566.869 372
566.875 403
566.882 421
566.888 370
566.894 432
566.900 427
566.906 319
566.912 396
566.918 372
566.924 382
566.930 387
566.936 409
566.942 375
566.948 443
566.954 427
566.960 392
566.966 427
566.973 434
566.979 333
566.985 402
566.991 416
566.997 356
567.003 390
567.009 429
567.015 335
567.021 355
567.027 406
567.033 351
567.039 369
567.045 440
567.051 363
567.057 416
567.064 426
567.070 396
567.076 418
567.082 415
567.088 396
567.094 454
567.100 438
567.106 433
567.112 496
567.118 455
567.124 362
567.130 439
567.136 482
567.142 466
567.149 490
567.155 467
567.161 401
567.167 432
567.173 523
567.179 421
567.185 443
567.191 431
567.197 385
567.203 443
567.209 467
567.215 360
567.221 497
567.227 476
567.233 436
567.240 470
567.246 526
567.252 401
567.258 446
567.264 474
567.270 414
567.276 433
567.282 472
567.288 414
567.294 537
567.300 500
567.306 407
567.312 436
567.318 508
567.325 564
567.331 539
567.337 555
567.343 627
567.349 630
567.355 685
567.361 622
567.367 599
567.373 718
567.379 538
567.385 518
567.391 558
567.397 458
567.403 481
567.409 484
567.416 408
567.422 462
567.428 545
567.434 540
567.440 558
567.446 592
567.452 537
567.458 515
567.464 505
567.470 395
567.476 512
567.482 523
567.488 470
567.494 448
567.501 464
567.507 444
567.513 404
567.519 447
567.525 360
567.531 458
567.537 450
567.543 397
567.549 466
567.555 524
567.561 429
567.567 425
567.573 447
567.579 394
567.586 432
567.592 492
567.598 392
567.604 412
567.610 414
567.616 410
567.622 405
567.628 456
567.634 348
567.640 362
567.646 428
567.652 398
567.658 406
567.664 511
567.671 409
567.677 412
567.683 418
567.689 341
567.695 367
567.701 431
567.707 393
567.713 394
567.719 430
567.725 370
567.731 403
567.737 391
567.743 369
567.749 421
567.756 443
567.762 417
567.768 438
567.774 451
567.780 388
567.786 390
567.792 436
567.798 373
567.804 361
567.810 408
567.816 341
567.822 376
567.828 413
567.834 409
567.841 458
567.847 467
567.853 355
567.859 431
567.865 420
567.871 400
567.877 434
567.883 435
567.889 353
567.895 429
567.901 446
567.907 357
567.913 424
567.919 450
567.926 378
567.932 438
567.938 490
567.944 422
567.950 427
567.956 400
567.962 387
567.968 425
567.974 451
567.980 383
567.986 431
567.992 443
567.998 366
568.005 447
568.011 470
568.017 411
568.023 465
568.029 440
568.035 380
568.041 376
568.047 419
568.053 404
568.059 463
568.065 442
568.071 368
568.077 408
568.083 422
568.090 371
568.096 453
568.102 548
568.108 623
568.114 743
568.120 884
568.126 1182
568.132 1700
568.138 2218
568.144 2714
568.150 3461
568.156 3975
568.162 4292
568.168 4574
568.175 4747
568.181 4560
568.187 4238
568.193 3801
568.199 3059
568.205 2781
568.211 2451
568.217 1788
568.223 1462
568.229 1292
568.235 1094
568.241 983
568.247 817
568.254 642
568.260 587
568.266 545
568.272 510
568.278 571
568.284 636
568.290 552
568.296 621
568.302 592
568.308 498
568.314 483
568.320 590
568.326 526
568.333 557
568.339 582
568.345 594
568.351 651
568.357 660
568.363 574
568.369 568
568.375 597
568.381 490
568.387 510
568.393 575
568.399 470
568.405 545
568.411 523
568.418 460
568.424 520
568.430 550
568.436 484
568.442 503
568.448 502
568.454 440
568.460 507
568.466 515
568.472 455
568.478 462
568.484 498
568.490 362
568.497 388
568.503 431
568.509 404
568.515 443
568.521 556
568.527 470
568.533 402
568.539 448
568.545 388
568.551 406
568.557 465
568.563 347
568.569 395
568.576 429
568.582 405
568.588 404
568.594 454
568.600 384
568.606 406
568.612 409
568.618 375
568.624 382
568.630 492
568.636 411
568.642 438
568.648 401
568.655 403
568.661 409
568.667 432
568.673 384
568.679 406
568.685 471
568.691 378
568.697 392
568.703 408
568.709 345
568.715 416
568.721 396
568.727 364
568.734 380
568.740 440
568.746 330
568.752 405
568.758 447
568.764 384
568.770 421
568.776 400
568.782 390
568.788 393
568.794 439
568.800 339
568.806 399
568.813 403
568.819 350
568.825 439
568.831 454
568.837 354
568.843 385
568.849 422
568.855 344
568.861 480
568.867 429
568.873 341
568.879 393
568.885 397
568.892 409
568.898 399
568.904 453
568.910 371
568.916 439
568.922 457
568.928 359
568.934 449
568.940 458
568.946 385
568.952 408
568.958 431
568.964 392
568.971 469
568.977 472
568.983 441
568.989 407
568.995 410
569.001 364
569.007 389
569.013 376
569.019 360
569.025 424
569.031 453
569.037 363
569.043 383
569.050 442
569.056 352
569.062 420
569.068 447
569.074 411
569.080 424
569.086 437
569.092 374
569.098 482
569.104 503
569.110 507
569.116 595
569.123 653
569.129 663
569.135 774
569.141 950
569.147 1304
569.153 1664
569.159 1803
569.165 1805
569.171 2007
569.177 2163
569.183 2114
569.189 1977
569.195 1579
569.202 1101
569.208 965
569.214 953
569.220 858
569.226 778
569.232 712
569.238 592
569.244 677
569.250 660
569.256 632
569.262 648
569.268 627
569.274 522
569.281 490
569.287 503
569.293 473
569.299 453
569.305 511
569.311 374
569.317 448
569.323 546
569.329 555
569.335 512
569.341 522
569.347 419
569.354 517
569.360 594
569.366 549
569.372 641
569.378 608
569.384 528
569.390 568
569.396 537
569.402 456
569.408 475
569.414 536
569.420 531
569.427 522
569.433 479
569.439 445
569.445 476
569.451 576
569.457 490
569.463 450
569.469 488
569.475 419
569.481 425
569.487 416
569.493 411
569.499 397
569.506 452
569.512 379
569.518 425
569.524 416
569.530 427
569.536 475
569.542 428
569.548 363
569.554 404
569.560 440
569.566 378
569.572 423
569.579 407
569.585 342
569.591 462
569.597 433
569.603 374
569.609 406
569.615 441
569.621 361
569.627 395
569.633 460
569.639 377
569.645 363
569.652 387
569.658 366
569.664 430
569.670 435
569.676 410
569.682 417
569.688 414
569.694 364
569.700 384
569.706 415
569.712 342
569.718 376
569.724 378
569.731 341
569.737 368
569.743 443
569.749 359
569.755 369
569.761 407
569.767 369
569.773 384
569.779 443
569.785 348
569.791 360
569.797 422
569.804 380
569.810 399
569.816 429
569.822 431
569.828 451
569.834 412
569.840 350
569.846 379
569.852 452
569.858 318
569.864 397
569.870 428
569.877 413
569.883 471
569.889 521
569.895 418
569.901 438
569.907 457
569.913 387
569.919 410
569.925 428
569.931 408
569.937 486
569.943 575
569.950 403
569.956 405
569.962 482
569.968 394
569.974 444
569.980 508
569.986 466
569.992 493
569.998 502
570.004 472
570.010 451
570.016 481
570.023 393
570.029 373
570.035 481
570.041 381
570.047 420
570.053 430
570.059 316
570.065 415
570.071 445
570.077 408
570.083 454
570.089 497
570.096 343
570.102 389
570.108 432
570.114 401
570.120 460
570.126 556
570.132 596
570.138 560
570.144 528
570.150 522
570.156 607
570.163 762
570.169 773
570.175 789
570.181 893
570.187 835
570.193 854
570.199 754
570.205 579
570.211 601
570.217 560
570.223 504
570.229 507
570.236 527
570.242 467
570.248 485
570.254 486
570.260 461
570.266 465
570.272 431
570.278 421
570.284 447
570.290 445
570.296 411
570.302 541
570.309 571
570.315 527
570.321 511
570.327 534
570.333 482
570.339 475
570.345 525
570.351 454
570.357 450
570.363 481
570.369 400
570.375 456
570.382 492
570.388 447
570.394 436
570.400 510
570.406 429
570.412 521
570.418 492
570.424 425
570.430 491
570.436 498
570.442 432
570.449 501
570.455 549
570.461 425
570.467 467
570.473 465
570.479 408
570.485 476
570.491 492
570.497 385
570.503 453
570.509 430
570.515 347
570.522 394
570.528 436
570.534 383
570.540 472
570.546 465
570.552 362
570.558 371
570.564 411
570.570 366
570.576 417
570.582 414
570.589 364
570.595 421
570.601 424
570.607 351
570.613 407
570.619 392
570.625 360
570.631 412
570.637 419
570.643 352
570.649 411
570.655 413
570.662 335
570.668 422
570.674 468
570.680 385
570.686 387
570.692 440
570.698 395
570.704 418
570.710 459
570.716 401
570.722 448
570.729 413
570.735 357
570.741 383
570.747 476
570.753 406
570.759 386
570.765 476
570.771 382
570.777 360
570.783 439
570.789 366
570.795 362
570.802 415
570.808 376
570.814 426
570.820 475
570.826 373
570.832 449
570.838 423
570.844 367
570.850 425
570.856 421
570.862 361
570.869 367
570.875 416
570.881 393
570.887 409
570.893 472
570.899 369
570.905 433
570.911 434
570.917 390
570.923 433
570.929 437
570.936 327
570.942 445
570.948 487
570.954 443
570.960 428
570.966 417
570.972 371
570.978 443
570.984 415
570.990 375
570.996 404
571.003 389
571.009 386
571.015 442
571.021 471
571.027 331
571.033 433
571.039 527
571.045 400
571.051 414
571.057 383
571.063 347
571.069 381
571.076 433
571.082 375
571.088 452
571.094 422
571.100 367
571.106 389
571.112 412
571.118 424
571.124 415
571.130 449
571.136 366
571.143 452
571.149 573
571.155 498
571.161 526
571.167 565
571.173 522
571.179 534
571.185 553
571.191 482
571.197 523
571.203 631
571.210 554
571.216 534
571.222 503
571.228 407
571.234 469
571.240 534
571.246 390
571.252 467
571.258 406
571.264 413
571.270 419
571.277 479
571.283 468
571.289 609
571.295 633
571.301 506
571.307 465
571.313 476
571.319 423
571.325 435
571.331 443
571.337 395
571.344 448
571.350 445
571.356 420
571.362 491
571.368 551
571.374 472
571.380 548
571.386 506
571.392 420
571.398 486
571.404 522
571.411 431
571.417 463
571.423 493
571.429 370
571.435 419
571.441 442
571.447 460
571.453 477
571.459 472
571.465 428
571.471 473
571.478 444
571.484 426
571.490 453
571.496 523
571.502 429
571.508 427
571.514 461
571.520 363
571.526 431
571.532 551
571.538 393
571.545 389
571.551 440
571.557 423
571.563 441
571.569 484
571.575 423
571.581 408
571.587 475
571.593 373
571.599 406
571.605 474
571.612 388
571.618 416
571.624 456
571.630 385
571.636 417
571.642 440
571.648 360
571.654 397
571.660 437
571.666 326
571.673 366
571.679 391
571.685 354
571.691 390
571.697 446
571.703 362
571.709 417
571.715 387
571.721 362
571.727 402
571.733 426
571.740 377
571.746 416
571.752 479
571.758 403
571.764 417
571.770 445
571.776 362
571.782 392
571.788 420
571.794 351
571.800 432
571.807 437
571.813 391
571.819 387
571.825 400
571.831 344
571.837 412
571.843 469
571.849 402
571.855 377
571.861 403
571.867 376
571.874 406
571.880 427
571.886 372
571.892 432
571.898 426
571.904 412
571.910 394
571.916 406
571.922 387
571.928 374
571.935 432
571.941 388
571.947 440
571.953 472
571.959 367
571.965 449
571.971 465
571.977 386
571.983 406
571.989 458
571.995 384
572.002 420
572.008 445
572.014 373
572.020 405
572.026 422
572.032 388
572.038 424
572.044 507
572.050 380
572.056 429
572.063 437
572.069 391
572.075 372
572.081 403
572.087 312
572.093 393
572.099 450
572.105 372
572.111 423
572.117 449
572.123 366
572.130 432
572.136 463
572.142 443
572.148 525
572.154 617
572.160 458
572.166 455
572.172 466
572.178 388
572.184 510
572.191 492
572.197 450
572.203 427
572.209 474
572.215 422
572.221 482
572.227 430
572.233 388
572.239 471
572.245 463
572.251 355
572.258 431
572.264 458
572.270 369
572.276 377
572.282 467
572.288 382
572.294 423
572.300 482
572.306 391
572.312 386
572.319 442
572.325 393
572.331 425
572.337 426
572.343 364
572.349 487
572.355 521
572.361 459
572.367 490
572.373 506
572.379 496
572.386 481
572.392 507
572.398 449
572.404 511
572.410 548
572.416 430
572.422 463
572.428 477
572.434 476
572.440 489
572.447 526
572.453 420
572.459 461
572.465 505
572.471 464
572.477 501
572.483 530
572.489 489
572.495 467
572.501 470
572.508 394
572.514 465
572.520 525
572.526 495
572.532 548
572.538 463
572.544 370
572.550 377
572.556 450
572.562 390
572.568 437
572.575 479
572.581 398
572.587 435
572.593 463
572.599 373
572.605 406
572.611 447
572.617 384
572.623 441
572.629 500
572.636 413
572.642 453
572.648 494
572.654 369
572.660 408
572.666 430
572.672 429
572.678 468
572.684 514
572.690 433
572.697 519
572.703 523
572.709 381
572.715 438
572.721 455
572.727 387
572.733 425
572.739 462
572.745 412
572.751 414
572.758 472
572.764 473
572.770 472
572.776 458
572.782 406
572.788 407
572.794 497
572.800 423
572.806 401
572.812 466
572.819 438
572.825 449
572.831 433
572.837 419
572.843 448
572.849 459
572.855 380
572.861 433
572.867 450
572.873 357
572.880 448
572.886 452
572.892 406
572.898 434
572.904 492
572.910 421
572.916 409
572.922 473
572.928 376
572.934 435
572.941 412
572.947 342
572.953 443
572.959 496
572.965 424
572.971 436
572.977 439
572.983 431
572.989 460
572.995 475
573.002 443
573.008 428
573.014 501
573.020 385
573.026 429
573.032 531
573.038 459
573.044 463
573.050 467
573.056 379
573.063 392
573.069 475
573.075 386
573.081 423
573.087 470
573.093 413
573.099 390
573.105 437
573.111 366
573.117 427
573.124 470
573.130 469
573.136 437
573.142 481
573.148 430
573.154 468
573.160 428
573.166 396
573.172 504
573.178 506
573.185 442
573.191 501
573.197 622
573.203 537
573.209 534
573.215 544
573.221 418
573.227 466
573.233 515
573.239 456
573.246 410
573.252 447
573.258 430
573.264 436
573.270 441
573.276 404
573.282 391
573.288 431
573.294 417
573.300 431
573.307 494
573.313 462
573.319 456
573.325 445
573.331 374
573.337 444
573.343 414
573.349 385
573.355 488
573.361 522
573.368 436
573.374 436
573.380 455
573.386 394
573.392 581
573.398 536
573.404 471
573.410 597
573.416 636
573.422 473
573.429 435
573.435 462
573.441 390
573.447 454
573.453 502
573.459 386
573.465 433
573.471 494
573.477 374
573.483 429
573.490 471
573.496 412
573.502 477
573.508 554
573.514 436
573.520 489
573.526 496
573.532 378
573.538 405
573.545 474
573.551 399
573.557 424
573.563 455
573.569 362
573.575 411
573.581 428
573.587 374
573.593 411
573.599 396
573.606 363
573.612 377
573.618 466
573.624 384
573.630 422
573.636 454
573.642 399
573.648 429
573.654 429
573.660 403
573.667 425
573.673 447
573.679 383
573.685 417
573.691 397
573.697 340
573.703 408
573.709 411
573.715 349
573.722 367
573.728 419
573.734 395
573.740 410
573.746 433
573.752 374
573.758 407
573.764 462
573.770 382
573.776 430
573.783 433
573.789 378
573.795 442
573.801 482
573.807 416
573.813 431
573.819 478
573.825 405
573.831 398
573.837 459
573.844 367
573.850 391
573.856 498
573.862 442
573.868 537
573.874 494
573.880 353
573.886 369
573.892 422
573.899 413
573.905 475
573.911 463
573.917 358
573.923 403
573.929 438
573.935 396
573.941 441
573.947 465
573.953 386
573.960 396
573.966 403
573.972 343
573.978 401
573.984 440
573.990 376
573.996 406
574.002 371
574.008 372
574.015 423
574.021 515
574.027 377
574.033 432
574.039 454
574.045 395
574.051 422
574.057 432
574.063 402
574.069 426
574.076 427
574.082 361
574.088 459
574.094 456
574.100 360
574.106 416
574.112 452
574.118 406
574.124 421
574.131 405
574.137 382
574.143 417
574.149 451
574.155 378
574.161 411
574.167 457
574.173 439
574.179 434
574.185 403
574.192 397
574.198 429
574.204 446
574.210 424
574.216 467
574.222 467
574.228 418
574.234 451
574.240 453
574.247 435
574.253 422
574.259 489
574.265 392
574.271 416
574.277 493
574.283 407
574.289 491
574.295 524
574.302 394
574.308 468
574.314 460
574.320 411
574.326 513
574.332 559
574.338 387
574.344 470
574.350 468
574.356 429
574.363 474
574.369 437
574.375 401
574.381 458
574.387 522
574.393 495
574.399 499
574.405 579
574.411 478
574.418 519
574.424 490
574.430 457
574.436 508
574.442 497
574.448 399
574.454 420
574.460 459
574.466 393
574.473 434
574.479 407
574.485 440
574.491 475
574.497 483
574.503 477
574.509 438
574.515 421
574.521 433
574.527 437
574.534 451
574.540 396
574.546 474
574.552 480
574.558 390
574.564 415
574.570 437
574.576 366
574.582 429
574.589 459
574.595 360
574.601 440
574.607 481
574.613 430
574.619 445
574.625 460
574.631 369
574.637 443
574.644 460
574.650 397
574.656 432
574.662 480
574.668 378
574.674 398
574.680 424
574.686 370
574.692 377
574.699 441
574.705 382
574.711 419
574.717 423
574.723 404
574.729 415
574.735 409
574.741 376
574.747 414
574.753 468
574.760 414
574.766 415
574.772 421
574.778 345
574.784 428
574.790 503
574.796 417
574.802 434
574.808 419
574.815 363
574.821 409
574.827 461
574.833 384
574.839 437
574.845 500
574.851 434
574.857 426
574.863 407
574.870 344
574.876 410
574.882 445
574.888 392
574.894 390
574.900 417
574.906 384
574.912 409
574.918 442
574.925 351
574.931 366
574.937 488
574.943 396
574.949 460
574.955 504
574.961 412
574.967 448
574.973 437
574.980 408
574.986 453
574.992 455
574.998 427
575.004 431
575.010 468
575.016 409
575.022 433
575.028 491
575.035 423
575.041 412
575.047 438
575.053 362
575.059 434
575.065 502
575.071 409
575.077 438
575.083 450
575.090 412
575.096 429
575.102 435
575.108 379
575.114 419
575.120 418
575.126 368
575.132 453
575.138 467
575.145 410
575.151 481
575.157 472
575.163 405
575.169 411
575.175 404
575.181 404
575.187 401
575.193 423
575.200 343
575.206 442
575.212 423
575.218 370
575.224 422
575.230 412
575.236 357
575.242 375
575.248 441
575.255 383
575.261 423
575.267 478
575.273 404
575.279 425
575.285 443
575.291 335
575.297 390
575.303 445
575.310 393
575.316 423
575.322 465
575.328 423
575.334 531
575.340 501
575.346 397
575.352 395
575.358 489
575.365 398
575.371 418
575.377 442
575.383 386
575.389 441
575.395 439
575.401 421
575.407 476
575.413 511
575.420 427
575.426 475
575.432 538
575.438 412
575.444 479
575.450 547
575.456 537
575.462 566
575.468 528
575.475 440
575.481 454
575.487 437
575.493 370
575.499 462
575.505 534
575.511 425
575.517 394
575.524 451
575.530 385
575.536 442
575.542 485
575.548 392
575.554 456
575.560 524
575.566 434
575.572 414
575.579 411
575.585 372
575.591 480
575.597 457
575.603 382
575.609 378
575.615 380
575.621 372
575.627 397
575.634 413
575.640 372
575.646 401
575.652 422
575.658 377
575.664 385
575.670 413
575.676 394
575.682 420
575.689 409
575.695 347
575.701 400
575.707 448
575.713 367
575.719 401
575.725 458
575.731 372
575.738 410
575.744 425
575.750 333
575.756 397
575.762 431
575.768 337
575.774 424
575.780 452
575.786 308
575.793 425
575.799 447
575.805 391
575.811 416
575.817 419
575.823 379
575.829 440
575.835 379
575.841 364
575.848 380
575.854 431
575.860 374
575.866 413
575.872 493
575.878 471
575.884 485
575.890 473
575.896 398
575.903 390
575.909 491
575.915 403
575.921 414
575.927 466
575.933 327
575.939 414
575.945 451
575.952 384
575.958 407
575.964 448
575.970 353
575.976 412
575.982 429
575.988 336
575.994 411
576.000 441
576.007 370
576.013 417
576.019 431
576.025 410
576.031 376
576.037 417
576.043 337
576.049 444
576.055 422
576.062 385
576.068 450
576.074 471
576.080 345
576.086 449
576.092 444
576.098 385
576.104 391
576.111 482
576.117 389
576.123 440
576.129 465
576.135 385
576.141 393
576.147 462
576.153 418
576.159 434
576.166 533
576.172 392
576.178 381
576.184 426
576.190 363
576.196 395
576.202 377
576.208 420
576.215 456
576.221 520
576.227 371
576.233 398
576.239 410
576.245 367
576.251 425
576.257 428
576.263 368
576.270 466
576.276 439
576.282 352
576.288 472
576.294 492
576.300 399
576.306 518
576.312 464
576.319 370
576.325 452
576.331 428
576.337 417
576.343 526
576.349 522
576.355 436
576.361 477
576.367 527
576.374 580
576.380 564
576.386 568
576.392 437
576.398 486
576.404 556
576.410 408
576.416 433
576.423 496
576.429 454
576.435 511
576.441 572
576.447 450
576.453 490
576.459 529
576.465 426
576.471 482
576.478 443
576.484 375
576.490 416
576.496 448
576.502 413
576.508 370
576.514 430
576.520 434
576.527 416
576.533 430
576.539 333
576.545 379
576.551 424
576.557 381
576.563 448
576.569 470
576.575 341
576.582 391
576.588 417
576.594 392
576.600 409
576.606 451
576.612 420
576.618 480
576.624 486
576.631 387
576.637 403
576.643 395
576.649 371
576.655 409
576.661 396
576.667 335
576.673 410
576.680 431
576.686 331
576.692 376
576.698 421
576.704 380
576.710 434
576.716 413
576.722 406
576.728 428
576.735 408
576.741 347
576.747 367
576.753 395
576.759 350
576.765 355
576.771 417
576.777 313
576.784 358
576.790 438
576.796 325
576.802 381
576.808 438
576.814 416
576.820 431
576.826 395
576.833 392
576.839 383
576.845 424
576.851 381
576.857 388
576.863 407
576.869 340
576.875 338
576.881 410
576.888 314
576.894 366
576.900 411
576.906 361
576.912 393
576.918 425
576.924 402
576.930 378
576.937 434
576.943 391
576.949 397
576.955 450
576.961 385
576.967 401
576.973 441
576.979 370
576.986 448
576.992 465
576.998 328
577.004 391
577.010 487
577.016 393
577.022 395
577.028 452
577.034 366
577.041 419
577.047 418
577.053 353
577.059 383
577.065 410
577.071 365
577.077 448
577.083 447
577.090 367
577.096 384
577.102 436
577.108 370
577.114 412
577.120 435
577.126 380
577.132 409
577.139 433
577.145 341
577.151 433
577.157 424
577.163 347
577.169 426
577.175 446
577.181 368
577.188 395
577.194 477
577.200 336
577.206 428
577.212 497
577.218 409
577.224 477
577.230 510
577.237 388
577.243 378
577.249 405
577.255 370
577.261 423
577.267 448
577.273 344
577.279 419
577.285 491
577.292 432
577.298 492
577.304 477
577.310 390
577.316 421
577.322 434
577.328 391
577.334 452
577.341 472
577.347 431
577.353 450
577.359 471
577.365 431
577.371 483
577.377 595
577.383 473
577.390 487
577.396 471
577.402 449
577.408 457
577.414 484
577.420 463
577.426 495
577.432 452
577.439 389
577.445 404
577.451 431
577.457 384
577.463 410
577.469 459
577.475 367
577.481 410
577.488 475
577.494 387
577.500 383
577.506 450
577.512 385
577.518 435
577.524 481
577.530 392
577.537 451
577.543 498
577.549 342
577.555 475
577.561 493
577.567 440
577.573 417
577.579 411
577.586 371
577.592 463
577.598 461
577.604 358
577.610 431
577.616 463
577.622 431
577.628 404
577.635 441
577.641 399
577.647 413
577.653 455
577.659 380
577.665 426
577.671 458
577.677 386
577.684 371
577.690 439
577.696 372
577.702 394
577.708 392
577.714 367
577.720 372
577.726 428
577.733 343
577.739 388
577.745 451
577.751 377
577.757 392
577.763 465
577.769 331
577.775 368
577.782 418
577.788 387
577.794 384
577.800 433
577.806 349
577.812 419
577.818 439
577.824 338
577.831 388
577.837 426
577.843 343
577.849 413
577.855 424
577.861 370
577.867 343
577.873 407
577.880 333
577.886 416
577.892 453
577.898 338
577.904 366
577.910 396
577.916 366
577.922 405
577.929 440
577.935 349
577.941 387
577.947 436
577.953 365
577.959 384
577.965 388
577.971 327
577.978 398
577.984 443
577.990 352
577.996 394
578.002 468
578.008 400
578.014 425
578.020 447
578.027 410
578.033 411
578.039 402
578.045 363
578.051 391
578.057 407
578.063 348
578.069 401
578.076 436
578.082 362
578.088 385
578.094 440
578.100 395
578.106 422
578.112 440
578.118 366
578.125 396
578.131 415
578.137 301
578.143 397
578.149 462
578.155 388
578.161 399
578.168 378
578.174 412
578.180 454
578.186 499
578.192 423
578.198 487
578.204 473
578.210 377
578.217 427
578.223 461
578.229 354
578.235 420
578.241 476
578.247 434
578.253 499
578.259 543
578.266 439
578.272 466
578.278 559
578.284 501
578.290 602
578.296 732
578.302 669
578.308 714
578.315 860
578.321 943
578.327 1081
578.333 1290
578.339 1233
578.345 1207
578.351 1145
578.357 885
578.364 821
578.370 670
578.376 528
578.382 476
578.388 520
578.394 488
578.400 536
578.406 522
578.413 433
578.419 531
578.425 569
578.431 457
578.437 442
578.443 488
578.449 448
578.456 503
578.462 497
578.468 392
578.474 397
578.480 444
578.486 351
578.492 443
578.498 449
578.505 408
578.511 447
578.517 484
578.523 372
578.529 396
578.535 479
578.541 451
578.547 466
578.554 441
578.560 354
578.566 426
578.572 466
578.578 355
578.584 404
578.590 475
578.596 353
578.603 405
578.609 408
578.615 319
578.621 406
578.627 454
578.633 356
578.639 428
578.646 446
578.652 406
578.658 433
578.664 455
578.670 402
578.676 423
578.682 457
578.688 387
578.695 393
578.701 396
578.707 394
578.713 402
578.719 416
578.725 349
578.731 404
578.737 435
578.744 353
578.750 462
578.756 452
578.762 340
578.768 396
578.774 430
578.780 356
578.787 380
578.793 392
578.799 359
578.805 408
578.811 372
578.817 340
578.823 425
578.829 429
578.836 366
578.842 401
578.848 433
578.854 374
578.860 410
578.866 439
578.872 373
578.878 423
578.885 440
578.891 374
578.897 424
578.903 413
578.909 387
578.915 418
578.921 421
578.928 354
578.934 388
578.940 469
578.946 386
578.952 371
578.958 429
578.964 293
578.970 422
578.977 421
578.983 356
578.989 449
578.995 489
579.001 387
579.007 404
579.013 415
579.020 370
579.026 402
579.032 450
579.038 376
579.044 434
579.050 423
579.056 373
579.062 405
579.069 444
579.075 384
579.081 403
579.087 441
579.093 387
579.099 380
579.105 395
579.112 326
579.118 387
579.124 441
579.130 391
579.136 452
579.142 409
579.148 356
579.154 442
579.161 435
579.167 414
579.173 519
579.179 474
579.185 357
579.191 408
579.197 465
579.203 388
579.210 422
579.216 410
579.222 338
579.228 362
579.234 408
579.240 346
579.246 349
579.253 411
579.259 382
579.265 405
579.271 488
579.277 426
579.283 402
579.289 478
579.295 347
579.302 458
579.308 628
579.314 621
579.320 604
579.326 602
579.332 524
579.338 536
579.345 707
579.351 763
579.357 666
579.363 538
579.369 443
579.375 539
579.381 628
579.387 475
579.394 457
579.400 557
579.406 423
579.412 430
579.418 442
579.424 404
579.430 454
579.437 539
579.443 391
579.449 418
579.455 518
579.461 392
579.467 485
579.473 570
579.480 460
579.486 411
579.492 444
579.498 325
579.504 425
579.510 476
579.516 415
579.522 453
579.529 578
579.535 466
579.541 444
579.547 444
579.553 378
579.559 414
579.565 454
579.572 369
579.578 428
579.584 448
579.590 331
579.596 425
579.602 465
579.608 373
579.614 417
579.621 418
579.627 386
579.633 414
579.639 394
579.645 360
579.651 394
579.657 452
579.664 366
579.670 407
579.676 457
579.682 334
579.688 398
579.694 405
579.700 311
579.707 428
579.713 440
579.719 349
579.725 377
579.731 434
579.737 355
579.743 377
579.749 450
579.756 361
579.762 366
579.768 404
579.774 352
579.780 387
579.786 425
579.792 331
579.799 414
579.805 435
579.811 387
579.817 398
579.823 416
579.829 335
579.835 387
579.841 425
579.848 359
579.854 416
579.860 444
579.866 351
579.872 398
579.878 397
579.884 350
579.891 391
579.897 455
579.903 363
579.909 421
579.915 436
579.921 319
579.927 457
579.934 429
579.940 375
579.946 437
579.952 398
579.958 358
579.964 379
579.970 413
579.976 374
579.983 399
579.989 446
579.995 363
580.001 426
580.007 416
580.013 344
580.019 420
580.026 448
580.032 361
580.038 415
580.044 449
580.050 400
580.056 419
580.062 429
580.069 374
580.075 381
580.081 455
580.087 356
580.093 445
580.099 504
580.105 367
580.112 415
580.118 459
580.124 380
580.130 371
580.136 392
580.142 365
580.148 426
580.154 405
580.161 374
580.167 389
580.173 412
580.179 341
580.185 382
580.191 447
580.197 374
580.204 410
580.210 485
580.216 463
580.222 466
580.228 482
580.234 361
580.240 382
580.247 435
580.253 338
580.259 436
580.265 549
580.271 439
580.277 431
580.283 471
580.290 400
580.296 372
580.302 475
580.308 378
580.314 389
580.320 498
580.326 500
580.332 515
580.339 506
580.345 473
580.351 501
580.357 512
580.363 426
580.369 474
580.375 469
580.382 451
580.388 482
580.394 502
580.400 519
580.406 627
580.412 735
580.418 632
580.425 947
580.431 1124
580.437 1172
580.443 1393
580.449 1443
580.455 1347
580.461 1410
580.468 1330
580.474 1208
580.480 1158
580.486 957
580.492 775
580.498 708
580.504 631
580.511 592
580.517 625
580.523 598
580.529 513
580.535 544
580.541 518
580.547 476
580.554 492
580.560 496
580.566 424
580.572 441
580.578 439
580.584 363
580.590 446
580.596 463
580.603 371
580.609 439
580.615 504
580.621 482
580.627 541
580.633 487
580.639 425
580.646 466
580.652 541
580.658 432
580.664 410
580.670 445
580.676 424
580.682 475
580.689 479
580.695 405
580.701 442
580.707 419
580.713 411
580.719 444
580.725 476
580.732 352
580.738 388
580.744 451
580.750 336
580.756 443
580.762 391
580.768 358
580.775 380
580.781 398
580.787 324
580.793 427
580.799 470
580.805 334
580.811 385
580.818 406
580.824 372
580.830 400
580.836 403
580.842 351
580.848 406
580.854 403
580.861 352
580.867 418
580.873 444
580.879 385
580.885 375
580.891 468
580.897 365
580.904 442
580.910 406
580.916 339
580.922 405
580.928 483
580.934 400
580.940 475
580.947 474
580.953 391
580.959 460
580.965 482
580.971 375
580.977 463
580.983 472
580.990 460
580.996 469
581.002 467
581.008 396
581.014 449
581.020 451
581.026 342
581.033 392
581.039 430
581.045 417
581.051 436
581.057 447
581.063 364
581.069 427
581.076 458
581.082 387
581.088 431
581.094 433
581.100 364
581.106 395
581.112 457
581.119 393
581.125 418
581.131 400
581.137 394
581.143 426
581.149 446
581.155 364
581.162 440
581.168 432
581.174 354
581.180 442
581.186 475
581.192 406
581.198 447
581.205 511
581.211 442
581.217 468
581.223 464
581.229 387
581.235 434
581.241 503
581.248 442
581.254 438
581.260 483
581.266 417
581.272 448
581.278 459
581.284 432
581.291 427
581.297 504
581.303 368
581.309 422
581.315 455
581.321 400
581.327 434
581.334 488
581.340 416
581.346 420
581.352 435
581.358 505
581.364 476
581.370 476
581.377 445
581.383 459
581.389 507
581.395 454
581.401 503
581.407 618
581.413 579
581.420 683
581.426 832
581.432 733
581.438 718
581.444 762
581.450 722
581.456 717
581.463 692
581.469 634
581.475 589
581.481 591
581.487 574
581.493 526
581.499 567
581.506 551
581.512 580
581.518 500
581.524 473
581.530 421
581.536 484
581.542 361
581.549 483
581.555 552
581.561 450
581.567 484
581.573 500
581.579 408
581.586 440
581.592 471
581.598 372
581.604 409
581.610 400
581.616 386
581.622 426
581.629 505
581.635 415
581.641 413
581.647 488
581.653 426
581.659 491
581.665 505
581.672 440
581.678 382
581.684 436
581.690 376
581.696 413
581.702 459
581.708 357
581.715 409
581.721 458
581.727 386
581.733 392
581.739 450
581.745 385
581.751 398
581.758 406
581.764 354
581.770 434
581.776 434
581.782 362
581.788 381
581.794 415
581.801 360
581.807 416
581.813 455
581.819 355
581.825 397
581.831 449
581.837 362
581.844 451
581.850 483
581.856 362
581.862 416
581.868 471
581.874 389
581.881 398
581.887 405
581.893 368
581.899 393
581.905 400
581.911 394
581.917 453
581.924 431
581.930 371
581.936 429
581.942 481
581.948 399
581.954 441
581.960 424
581.967 399
581.973 366
581.979 410
581.985 361
581.991 454
581.997 465
582.003 430
582.010 471
582.016 425
582.022 412
582.028 466
582.034 476
582.040 343
582.047 359
582.053 424
582.059 339
582.065 452
582.071 464
582.077 419
582.083 468
582.090 485
582.096 357
582.102 436
582.108 453
582.114 422
582.120 484
582.126 454
582.133 409
582.139 443
582.145 442
582.151 381
582.157 390
582.163 440
582.169 409
582.176 452
582.182 519
582.188 394
582.194 505
582.200 526
582.206 523
582.213 550
582.219 538
582.225 380
582.231 427
582.237 433
582.243 379
582.249 418
582.256 410
582.262 390
582.268 452
582.274 447
582.280 390
582.286 430
582.292 453
582.299 399
582.305 474
582.311 512
582.317 415
582.323 475
582.329 434
582.336 400
582.342 507
582.348 528
582.354 479
582.360 528
582.366 547
582.372 487
582.379 576
582.385 542
582.391 450
582.397 489
582.403 471
582.409 463
582.415 529
582.422 528
582.428 521
582.434 574
582.440 569
582.446 554
582.452 647
582.458 659
582.465 549
582.471 640
582.477 643
582.483 552
582.489 515
582.495 502
582.502 427
582.508 531
582.514 528
582.520 411
582.526 504
582.532 535
582.538 400
582.545 382
582.551 393
582.557 399
582.563 451
582.569 431
582.575 385
582.582 441
582.588 471
582.594 377
582.600 408
582.606 446
582.612 386
582.618 422
582.625 459
582.631 379
582.637 436
582.643 452
582.649 353
582.655 431
582.661 421
582.668 327
582.674 389
582.680 440
582.686 417
582.692 446
582.698 442
582.705 345
582.711 409
582.717 430
582.723 383
582.729 391
582.735 438
582.741 351
582.748 394
582.754 397
582.760 354
582.766 421
582.772 408
582.778 331
582.785 430
582.791 425
582.797 378
582.803 428
582.809 450
582.815 366
582.821 403
582.828 424
582.834 338
582.840 376
582.846 442
582.852 395
582.858 413
582.864 449
582.871 392
582.877 422
582.883 397
582.889 348
582.895 377
582.901 432
582.908 429
582.914 479
582.920 430
582.926 375
582.932 401
582.938 406
582.944 393
582.951 369
582.957 414
582.963 377
582.969 380
582.975 438
582.981 338
582.988 391
582.994 415
583.000 351
583.006 345
583.012 433
583.018 362
583.024 410
583.031 427
583.037 387
583.043 436
583.049 514
583.055 386
583.061 429
583.068 484
583.074 371
583.080 448
583.086 458
583.092 377
583.098 374
583.104 445
583.111 350
583.117 418
583.123 450
583.129 372
583.135 441
583.141 508
583.148 395
583.154 453
583.160 473
583.166 403
583.172 451
583.178 477
583.184 410
583.191 452
583.197 460
583.203 422
583.209 445
583.215 467
583.221 384
583.228 427
583.234 452
583.240 390
583.246 422
583.252 490
583.258 452
583.264 390
583.271 449
583.277 380
583.283 428
583.289 436
583.295 389
583.301 470
583.308 544
583.314 523
583.320 585
583.326 542
583.332 459
583.338 553
583.344 538
583.351 522
583.357 544
583.363 597
583.369 504
583.375 578
583.381 534
583.388 430
583.394 469
583.400 490
583.406 480
583.412 484
583.418 477
583.424 447
583.431 461
583.437 474
583.443 444
583.449 508
583.455 579
583.461 467
583.468 451
583.474 494
583.480 452
583.486 475
583.492 487
583.498 412
583.504 458
583.511 410
583.517 317
583.523 394
583.529 404
583.535 394
583.541 411
583.548 499
583.554 398
583.560 419
583.566 417
583.572 360
583.578 389
583.585 457
583.591 380
583.597 464
583.603 495
583.609 333
583.615 414
583.621 423
583.628 410
583.634 434
583.640 466
583.646 438
583.652 440
583.658 448
583.665 349
583.671 481
583.677 511
583.683 407
583.689 419
583.695 475
583.701 410
583.708 439
583.714 478
583.720 366
583.726 449
583.732 433
583.738 369
583.745 428
583.751 455
583.757 411
583.763 416
583.769 430
583.775 349
583.782 399
583.788 422
583.794 345
583.800 380
583.806 453
583.812 378
583.818 424
583.825 449
583.831 311
583.837 373
583.843 407
583.849 337
583.855 396
583.862 463
583.868 430
583.874 447
583.880 499
583.886 362
583.892 373
583.899 426
583.905 378
583.911 446
583.917 484
583.923 385
583.929 460
583.935 409
583.942 355
583.948 367
583.954 388
583.960 354
583.966 381
583.972 441
583.979 393
583.985 384
583.991 439
583.997 389
584.003 385
584.009 445
584.016 340
584.022 348
584.028 459
584.034 377
584.040 413
584.046 477
584.052 395
584.059 477
584.065 418
584.071 354
584.077 413
584.083 470
584.089 405
584.096 490
584.102 478
584.108 377
584.114 400
584.120 451
584.126 418
584.133 501
584.139 462
584.145 364
584.151 389
584.157 436
584.163 383
584.169 466
584.176 486
584.182 428
584.188 445
584.194 415
584.200 362
584.206 425
584.213 455
584.219 422
584.225 413
584.231 475
584.237 365
584.243 439
584.250 442
584.256 368
584.262 459
584.268 490
584.274 423
584.280 482
584.287 506
584.293 424
584.299 441
584.305 484
584.311 481
584.317 509
584.323 497
584.330 451
584.336 560
584.342 500
584.348 505
584.354 531
584.360 612
584.367 507
584.373 469
584.379 505
584.385 509
584.391 633
584.397 596
584.404 577
584.410 583
584.416 613
584.422 533
584.428 522
584.434 480
584.441 425
584.447 461
584.453 536
584.459 467
584.465 488
584.471 556
584.477 541
584.484 538
584.490 480
584.496 396
584.502 471
584.508 526
584.514 525
584.521 517
584.527 454
584.533 411
584.539 397
584.545 436
584.551 402
584.558 482
584.564 493
584.570 426
584.576 457
584.582 473
584.588 408
584.595 441
584.601 462
584.607 405
584.613 422
584.619 412
584.625 387
584.632 434
584.638 432
584.644 425
584.650 407
584.656 440
584.662 379
584.669 390
584.675 369
584.681 337
584.687 380
584.693 455
584.699 416
584.705 465
584.712 446
584.718 323
584.724 449
584.730 469
584.736 439
584.742 422
584.749 500
584.755 387
584.761 442
584.767 474
584.773 407
584.779 437
584.786 438
584.792 362
584.798 422
584.804 438
584.810 356
584.816 409
584.823 433
584.829 389
584.835 441
584.841 477
584.847 409
584.853 432
584.860 497
584.866 409
584.872 439
584.878 390
584.884 379
584.890 393
584.897 419
584.903 334
584.909 405
584.915 433
584.921 378
584.927 392
584.933 451
584.940 363
584.946 393
584.952 457
584.958 389
584.964 392
584.970 433
584.977 338
584.983 383
584.989 426
584.995 366
585.001 413
585.007 423
585.014 359
585.020 372
585.026 401
585.032 361
585.038 351
585.044 418
585.051 335
585.057 471
585.063 483
585.069 386
585.075 454
585.081 448
585.088 380
585.094 400
585.100 461
585.106 391
585.112 471
585.118 481
585.125 363
585.131 428
585.137 496
585.143 390
585.149 419
585.155 442
585.162 393
585.168 445
585.174 517
585.180 412
585.186 506
585.192 485
585.199 425
585.205 496
585.211 475
585.217 473
585.223 546
585.229 502
585.236 407
585.242 456
585.248 432
585.254 434
585.260 467
585.266 532
585.273 449
585.279 505
585.285 484
585.291 400
585.297 421
585.303 463
585.310 422
585.316 499
585.322 500
585.328 374
585.334 427
585.340 422
585.347 429
585.353 487
585.359 526
585.365 424
585.371 495
585.377 544
585.383 505
585.390 526
585.396 499
585.402 428
585.408 446
585.414 466
585.420 420
585.427 462
585.433 471
585.439 472
585.445 475
585.451 485
585.457 433
585.464 473
585.470 524
585.476 442
585.482 514
585.488 481
585.494 396
585.501 415
585.507 510
585.513 388
585.519 496
585.525 532
585.531 374
585.538 396
585.544 440
585.550 363
585.556 469
585.562 476
585.568 374
585.575 398
585.581 420
585.587 360
585.593 434
585.599 417
585.605 343
585.612 356
585.618 391
585.624 372
585.630 436
585.636 504
585.642 367
585.649 407
585.655 461
585.661 334
585.667 372
585.673 420
585.679 362
585.686 389
585.692 423
585.698 359
585.704 403
585.710 435
585.716 346
585.723 414
585.729 431
585.735 380
585.741 396
585.747 425
585.753 357
585.760 372
585.766 426
585.772 386
585.778 403
585.784 416
585.790 370
585.797 424
585.803 427
585.809 355
585.815 373
585.821 453
585.828 397
585.834 428
585.840 440
585.846 352
585.852 402
585.858 430
585.865 349
585.871 399
585.877 434
585.883 360
585.889 344
585.895 434
585.902 370
585.908 400
585.914 471
585.920 395
585.926 420
585.932 454
585.939 355
585.945 380
585.951 447
585.957 347
585.963 444
585.969 438
585.976 392
585.982 421
585.988 478
585.994 369
586.000 390
586.006 440
586.013 369
586.019 473
586.025 455
586.031 380
586.037 436
586.043 475
586.050 422
586.056 373
586.062 439
586.068 389
586.074 426
586.080 471
586.087 359
586.093 467
586.099 442
586.105 340
586.111 418
586.117 439
586.124 399
586.130 356
586.136 441
586.142 342
586.148 433
586.154 503
586.161 379
586.167 462
586.173 482
586.179 381
586.185 455
586.191 442
586.198 396
586.204 422
586.210 455
586.216 362
586.222 455
586.228 445
586.235 422
586.241 420
586.247 439
586.253 349
586.259 406
586.266 476
586.272 416
586.278 465
586.284 470
586.290 444
586.296 480
586.303 469
586.309 387
586.315 415
586.321 401
586.327 371
586.333 428
586.340 476
586.346 404
586.352 487
586.358 441
586.364 343
586.370 394
586.377 467
586.383 448
586.389 456
586.395 498
586.401 446
586.407 422
586.414 415
586.420 360
586.426 392
586.432 443
586.438 404
586.444 444
586.451 429
586.457 373
586.463 479
586.469 513
586.475 429
586.481 474
586.488 452
586.494 420
586.500 504
586.506 479
586.512 440
586.519 451
586.525 461
586.531 395
586.537 477
586.543 515
586.549 412
586.556 423
586.562 485
586.568 413
586.574 386
586.580 416
586.586 337
586.593 368
586.599 427
586.605 317
586.611 402
586.617 439
586.623 354
586.630 395
586.636 438
586.642 381
586.648 414
586.654 457
586.660 389
586.667 419
586.673 458
586.679 343
586.685 390
586.691 400
586.698 355
586.704 396
586.710 447
586.716 377
586.722 410
586.728 403
586.735 357
586.741 392
586.747 413
586.753 390
586.759 402
586.765 423
586.772 391
586.778 415
586.784 442
586.790 410
586.796 459
586.802 463
586.809 374
586.815 376
586.821 437
586.827 337
586.833 427
586.839 415
586.846 367
586.852 405
586.858 454
586.864 373
586.870 395
586.877 447
586.883 377
586.889 425
586.895 409
586.901 385
586.907 437
586.914 461
586.920 333
586.926 335
586.932 416
586.938 351
586.944 375
586.951 436
586.957 389
586.963 380
586.969 459
586.975 368
586.981 408
586.988 446
586.994 344
587.000 337
587.006 398
587.012 349
587.019 402
587.025 446
587.031 354
587.037 371
587.043 401
587.049 373
587.056 401
587.062 483
587.068 367
587.074 457
587.080 498
587.086 415
587.093 418
587.099 507
587.105 428
587.111 457
587.117 506
587.123 379
587.130 434
587.136 483
587.142 393
587.148 368
587.154 428
587.161 395
587.167 425
587.173 480
587.179 385
587.185 441
587.191 499
587.198 419
587.204 482
587.210 514
587.216 446
587.222 452
587.228 495
587.235 372
587.241 413
587.247 457
587.253 357
587.259 431
587.266 444
587.272 348
587.278 454
587.284 464
587.290 395
587.296 412
587.303 496
587.309 371
587.315 478
587.321 495
587.327 372
587.333 406
587.340 527
587.346 622
587.352 619
587.358 607
587.364 532
587.371 596
587.377 699
587.383 759
587.389 907
587.395 1044
587.401 1245
587.408 1426
587.414 1520
587.420 1575
587.426 1681
587.432 1449
587.438 1151
587.445 1109
587.451 1041
587.457 805
587.463 686
587.469 670
587.476 524
587.482 577
587.488 576
587.494 471
587.500 497
587.506 582
587.513 542
587.519 539
587.525 460
587.531 343
587.537 398
587.543 440
587.550 370
587.556 403
587.562 395
587.568 396
587.574 417
587.581 427
587.587 347
587.593 469
587.599 427
587.605 403
587.611 484
587.618 445
587.624 416
587.630 397
587.636 457
587.642 430
587.648 414
587.655 480
587.661 378
587.667 438
587.673 416
587.679 334
587.686 393
587.692 445
587.698 380
587.704 403
587.710 412
587.716 390
587.723 492
587.729 457
587.735 368
587.741 400
587.747 442
587.753 330
587.760 457
587.766 460
587.772 430
587.778 418
587.784 452
587.791 361
587.797 411
587.803 423
587.809 336
587.815 384
587.821 449
587.828 329
587.834 400
587.840 459
587.846 381
587.852 411
587.859 471
587.865 337
587.871 426
587.877 405
587.883 337
587.889 407
587.896 409
587.902 386
587.908 440
587.914 437
587.920 352
587.926 381
587.933 404
587.939 353
587.945 398
587.951 421
587.957 397
587.964 449
587.970 476
587.976 336
587.982 437
587.988 400
587.994 357
588.001 395
588.007 441
588.013 350
588.019 407
588.025 444
588.032 384
588.038 430
588.044 448
588.050 355
588.056 471
588.062 455
588.069 379
588.075 386
588.081 445
588.087 439
588.093 539
588.100 617
588.106 496
588.112 553
588.118 626
588.124 521
588.130 580
588.137 608
588.143 534
588.149 486
588.155 531
588.161 417
588.168 506
588.174 544
588.180 419
588.186 418
588.192 516
588.198 516
588.205 488
588.211 585
588.217 395
588.223 423
588.229 420
588.235 411
588.242 428
588.248 449
588.254 411
588.260 471
588.266 492
588.273 417
588.279 422
588.285 476
588.291 442
588.297 450
588.303 391
588.310 333
588.316 418
588.322 519
588.328 441
588.334 403
588.341 467
588.347 433
588.353 416
588.359 439
588.365 446
588.371 538
588.378 586
588.384 527
588.390 585
588.396 653
588.402 578
588.409 651
588.415 713
588.421 559
588.427 631
588.433 646
588.439 677
588.446 698
588.452 561
588.458 459
588.464 470
588.470 580
588.477 544
588.483 558
588.489 520
588.495 487
588.501 453
588.507 487
588.514 378
588.520 396
588.526 498
588.532 487
588.538 523
588.545 444
588.551 357
588.557 515
588.563 544
588.569 512
588.575 496
588.582 539
588.588 416
588.594 459
588.600 488
588.606 410
588.613 406
588.619 477
588.625 390
588.631 413
588.637 429
588.643 423
588.650 464
588.656 456
588.662 377
588.668 437
588.674 413
588.681 369
588.687 436
588.693 404
588.699 405
588.705 432
588.711 482
588.718 376
588.724 391
588.730 425
588.736 373
588.742 440
588.749 451
588.755 380
588.761 405
588.767 420
588.773 344
588.780 443
588.786 494
588.792 398
588.798 370
588.804 448
588.810 348
588.817 429
588.823 416
588.829 373
588.835 437
588.841 452
588.848 359
588.854 461
588.860 393
588.866 419
588.872 373
588.878 442
588.885 358
588.891 410
588.897 443
588.903 393
588.909 452
588.916 450
588.922 422
588.928 452
588.934 450
588.940 360
588.946 374
588.953 387
588.959 381
588.965 460
588.971 443
588.977 391
588.984 435
588.990 445
588.996 402
589.002 425
589.008 454
589.015 383
589.021 369
589.027 398
589.033 366
589.039 430
589.045 450
589.052 372
589.058 447
589.064 476
589.070 417
589.076 442
589.083 433
589.089 388
589.095 408
589.101 481
589.107 389
589.113 450
589.120 455
589.126 384
589.132 461
589.138 468
589.144 409
589.151 458
589.157 437
589.163 340
589.169 391
589.175 467
589.182 348
589.188 392
589.194 428
589.200 417
589.206 539
589.212 524
589.219 461
589.225 525
589.231 435
589.237 396
589.243 480
589.250 422
589.256 389
589.262 449
589.268 452
589.274 431
589.280 476
589.287 462
589.293 387
589.299 460
589.305 477
589.311 411
589.318 485
589.324 488
589.330 424
589.336 414
589.342 451
589.349 441
589.355 467
589.361 471
589.367 405
589.373 400
589.379 479
589.386 453
589.392 499
589.398 523
589.404 474
589.410 532
589.417 524
589.423 419
589.429 429
589.435 471
589.441 447
589.448 467
589.454 530
589.460 445
589.466 496
589.472 488
589.478 459
589.485 506
589.491 544
589.497 454
589.503 452
589.509 443
589.516 369
589.522 429
589.528 559
589.534 565
589.540 541
589.547 508
589.553 393
589.559 410
589.565 414
589.571 390
589.577 365
589.584 428
589.590 433
589.596 406
589.602 488
589.608 385
589.615 422
589.621 443
589.627 337
589.633 411
589.639 502
589.646 403
589.652 481
589.658 472
589.664 394
589.670 433
589.676 438
589.683 379
589.689 334
589.695 408
589.701 341
589.707 413
589.714 458
589.720 393
589.726 404
589.732 410
589.738 384
589.745 375
589.751 414
589.757 342
589.763 406
589.769 427
589.775 339
589.782 380
589.788 409
589.794 333
589.800 400
589.806 408
589.813 396
589.819 451
589.825 519
589.831 418
589.837 405
589.844 451
589.850 359
589.856 388
589.862 408
589.868 369
589.875 422
589.881 433
589.887 339
589.893 383
589.899 388
589.905 353
589.912 424
589.918 443
589.924 360
589.930 454
589.936 468
589.943 359
589.949 384
589.955 429
589.961 378
589.967 408
589.974 446
589.980 375
589.986 396
589.992 428
589.998 376
590.004 476
590.011 481
590.017 399
590.023 405
590.029 408
590.035 352
590.042 402
590.048 391
590.054 348
590.060 376
590.066 399
590.073 389
590.079 465
590.085 543
590.091 388
590.097 435
590.104 435
590.110 389
590.116 518
590.122 580
590.128 564
590.134 671
590.141 723
590.147 651
590.153 690
590.159 941
590.165 914
590.172 785
590.178 700
590.184 560
590.190 647
590.196 628
590.203 543
590.209 481
590.215 469
590.221 431
590.227 421
590.234 493
590.240 468
590.246 506
590.252 517
590.258 411
590.265 420
590.271 464
590.277 397
590.283 436
590.289 476
590.295 452
590.302 546
590.308 548
590.314 423
590.320 409
590.326 491
590.333 387
590.339 415
590.345 450
590.351 368
590.357 411
590.364 453
590.370 456
590.376 498
590.382 464
590.388 410
590.395 464
590.401 445
590.407 434
590.413 501
590.419 472
590.425 508
590.432 547
590.438 532
590.444 485
590.450 560
590.456 501
590.463 460
590.469 438
590.475 498
590.481 426
590.487 476
590.494 468
590.500 407
590.506 463
590.512 468
590.518 369
590.525 398
590.531 463
590.537 393
590.543 432
590.549 431
590.556 397
590.562 404
590.568 456
590.574 418
590.580 408
590.586 441
590.593 347
590.599 421
590.605 473
590.611 422
590.617 470
590.624 532
590.630 390
590.636 392
590.642 434
590.648 462
590.655 501
590.661 484
590.667 417
590.673 394
590.679 432
590.686 386
590.692 377
590.698 459
590.704 391
590.710 396
590.717 448
590.723 398
590.729 444
590.735 437
590.741 342
590.748 408
590.754 393
590.760 358
590.766 428
590.772 489
590.778 367
590.785 347
590.791 437
590.797 342
590.803 433
590.809 418
590.816 357
590.822 412
590.828 453
590.834 378
590.840 428
590.847 472
590.853 402
590.859 387
590.865 392
590.871 323
590.878 382
590.884 392
590.890 395
590.896 362
590.902 411
590.909 384
590.915 409
590.921 473
590.927 353
590.933 402
590.940 428
590.946 361
590.952 419
590.958 399
590.964 369
590.971 411
590.977 470
590.983 399
590.989 424
590.995 483
591.002 395
591.008 441
591.014 447
591.020 348
591.026 416
591.032 461
591.039 354
591.045 436
591.051 444
591.057 339
591.063 383
591.070 431
591.076 390
591.082 408
591.088 469
591.094 445
591.101 450
591.107 476
591.113 404
591.119 421
591.125 485
591.132 413
591.138 485
591.144 501
591.150 530
591.156 530
591.163 538
591.169 449
591.175 439
591.181 471
591.187 424
591.194 425
591.200 439
591.206 348
591.212 365
591.218 430
591.225 384
591.231 439
591.237 470
591.243 411
591.249 433
591.256 435
591.262 352
591.268 390
591.274 480
591.280 406
591.287 471
591.293 499
591.299 409
591.305 404
591.311 447
591.318 341
591.324 378
591.330 469
591.336 348
591.342 478
591.348 529
591.355 446
591.361 455
591.367 492
591.373 411
591.379 450
591.386 477
591.392 452
591.398 576
591.404 537
591.410 454
591.417 482
591.423 521
591.429 469
591.435 475
591.441 558
591.448 514
591.454 565
591.460 502
591.466 378
591.472 450
591.479 499
591.485 423
591.491 392
591.497 418
591.503 323
591.510 404
591.516 467
591.522 380
591.528 367
591.534 465
591.541 390
591.547 454
591.553 432
591.559 447
591.565 504
591.572 465
591.578 436
591.584 459
591.590 470
591.596 422
591.603 414
591.609 399
591.615 388
591.621 497
591.627 545
591.634 417
591.640 433
591.646 457
591.652 347
591.658 397
591.665 448
591.671 386
591.677 440
591.683 491
591.689 411
591.696 404
591.702 420
591.708 367
591.714 396
591.720 443
591.727 377
591.733 396
591.739 436
591.745 390
591.751 410
591.758 430
591.764 373
591.770 381
591.776 444
591.782 350
591.789 406
591.795 493
591.801 421
591.807 407
591.813 427
591.820 395
591.826 440
591.832 414
591.838 346
591.844 451
591.851 472
591.857 383
591.863 402
591.869 454
591.875 357
591.882 418
591.888 451
591.894 412
591.900 436
591.906 401
591.913 354
591.919 387
591.925 468
591.931 361
591.937 430
591.944 463
591.950 390
591.956 449
591.962 475
591.968 365
591.975 449
591.981 505
591.987 440
591.993 433
591.999 466
592.006 370
592.012 426
592.018 453
592.024 421
592.030 425
592.037 455
592.043 378
592.049 359
592.055 453
592.061 327
592.068 389
592.074 453
592.080 371
592.086 382
592.092 412
592.099 400
592.105 421
592.111 455
592.117 413
592.123 489
592.130 476
592.136 372
592.142 413
592.148 453
592.154 401
592.161 477
592.167 604
592.173 520
592.179 508
592.185 519
592.192 388
592.198 416
592.204 500
592.210 407
592.216 376
592.223 467
592.229 385
592.235 448
592.241 498
592.247 402
592.254 444
592.260 475
592.266 408
592.272 459
592.278 444
592.285 427
592.291 472
592.297 538
592.303 473
592.309 473
592.316 468
592.322 410
592.328 503
592.334 530
592.340 457
592.347 509
592.353 484
592.359 361
592.365 393
592.371 405
592.378 441
592.384 504
592.390 466
592.396 465
592.402 479
592.409 492
592.415 389
592.421 447
592.427 443
592.433 474
592.440 504
592.446 461
592.452 372
592.458 451
592.464 435
592.471 382
592.477 416
592.483 476
592.489 437
592.496 452
592.502 503
592.508 451
592.514 436
592.520 458
592.527 429
592.533 517
592.539 471
592.545 456
592.551 468
592.558 470
592.564 403
592.570 441
592.576 424
592.582 384
592.589 407
592.595 439
592.601 340
592.607 393
592.613 404
592.620 356
592.626 448
592.632 423
592.638 392
592.644 456
592.651 436
592.657 441
592.663 472
592.669 420
592.675 380
592.682 418
592.688 467
592.694 346
592.700 384
592.706 429
592.713 378
592.719 437
592.725 474
592.731 397
592.737 420
592.744 472
592.750 394
592.756 426
592.762 421
592.768 352
592.775 411
592.781 414
592.787 343
592.793 392
592.799 425
592.806 355
592.812 396
592.818 410
592.824 349
592.831 428
592.837 393
592.843 366
592.849 379
592.855 445
592.862 351
592.868 399
592.874 457
592.880 362
592.886 417
592.893 475
592.899 372
592.905 420
592.911 420
592.917 381
592.924 408
592.930 418
592.936 360
592.942 398
592.948 428
592.955 419
592.961 448
592.967 403
592.973 357
592.979 435
592.986 413
592.992 329
592.998 411
593.004 428
593.010 397
593.017 444
593.023 506
593.029 402
593.035 442
593.042 495
593.048 387
593.054 407
593.060 391
593.066 351
593.073 412
593.079 459
593.085 389
593.091 429
593.097 434
593.104 370
593.110 428
593.116 456
593.122 414
593.128 398
593.135 461
593.141 381
593.147 438
593.153 479
593.159 412
593.166 462
593.172 489
593.178 350
593.184 410
593.190 455
593.197 406
593.203 445
593.209 450
593.215 410
593.221 417
593.228 430
593.234 403
593.240 400
593.246 455
593.253 396
593.259 413
593.265 387
593.271 365
593.277 426
593.284 406
593.290 359
593.296 442
593.302 467
593.308 389
593.315 449
593.321 484
593.327 419
593.333 447
593.339 463
593.346 446
593.352 500
593.358 492
593.364 438
593.370 506
593.377 516
593.383 463
593.389 581
593.395 557
593.402 488
593.408 478
593.414 504
593.420 397
593.426 395
593.433 496
593.439 383
593.445 482
593.451 515
593.457 492
593.464 537
593.470 597
593.476 443
593.482 484
593.488 466
593.495 365
593.501 402
593.507 416
593.513 363
593.519 385
593.526 421
593.532 368
593.538 417
593.544 430
593.551 376
593.557 397
593.563 481
593.569 445
593.575 385
593.582 444
593.588 421
593.594 406
593.600 435
593.606 355
593.613 425
593.619 430
593.625 335
593.631 367
593.637 460
593.644 412
593.650 428
593.656 418
593.662 334
593.668 419
593.675 438
593.681 374
593.687 376
593.693 441
593.700 437
593.706 464
593.712 461
593.718 382
593.724 387
593.731 456
593.737 386
593.743 419
593.749 433
593.755 368
593.762 423
593.768 433
593.774 363
593.780 386
593.786 406
593.793 367
593.799 402
593.805 447
593.811 389
593.818 401
593.824 428
593.830 351
593.836 433
593.842 443
593.849 379
593.855 437
593.861 500
593.867 390
593.873 399
593.880 455
593.886 364
593.892 414
593.898 407
593.904 333
593.911 405
593.917 457
593.923 375
593.929 402
593.935 421
593.942 350
593.948 380
593.954 395
593.960 427
593.967 427
593.973 481
593.979 414
593.985 395
593.991 443
593.998 371
594.004 437
594.010 444
594.016 371
594.022 417
594.029 397
594.035 366
594.041 446
594.047 475
594.054 394
594.060 437
594.066 480
594.072 383
594.078 411
594.085 420
594.091 413
594.097 391
594.103 416
594.109 388
594.116 389
594.122 488
594.128 375
594.134 459
594.140 429
594.147 355
594.153 375
594.159 427
594.165 365
594.172 425
594.178 481
594.184 386
594.190 443
594.196 424
594.203 389
594.209 376
594.215 397
594.221 324
594.227 370
594.234 418
594.240 330
594.246 401
594.252 435
594.258 394
594.265 401
594.271 447
594.277 376
594.283 389
594.290 453
594.296 384
594.302 438
594.308 481
594.314 405
594.321 454
594.327 459
594.333 427
594.339 415
594.345 410
594.352 347
594.358 409
594.364 428
594.370 415
594.377 449
594.383 482
594.389 393
594.395 410
594.401 451
594.408 405
594.414 462
594.420 439
594.426 341
594.432 396
594.439 447
594.445 417
594.451 421
594.457 449
594.464 417
594.470 433
594.476 454
594.482 408
594.488 420
594.495 451
594.501 391
594.507 452
594.513 499
594.519 421
594.526 426
594.532 459
594.538 390
594.544 423
594.551 445
594.557 360
594.563 454
594.569 515
594.575 388
594.582 408
594.588 421
594.594 377
594.600 408
594.606 454
594.613 374
594.619 444
594.625 462
594.631 334
594.638 408
594.644 393
594.650 393
594.656 413
594.662 429
594.669 354
594.675 410
594.681 453
594.687 341
594.693 476
594.700 442
594.706 360
594.712 372
594.718 429
594.725 353
594.731 402
594.737 413
594.743 350
594.749 357
594.756 407
594.762 375
594.768 365
594.774 376
594.780 358
594.787 408
594.793 422
594.799 353
594.805 419
594.812 426
594.818 426
594.824 398
594.830 397
594.836 360
594.843 414
594.849 458
594.855 396
594.861 405
594.867 400
594.874 349
594.880 416
594.886 432
594.892 404
594.899 445
594.905 417
594.911 343
594.917 420
594.923 456
594.930 391
594.936 420
594.942 442
594.948 364
594.954 388
594.961 439
594.967 377
594.973 411
594.979 466
594.986 384
594.992 398
594.998 435
595.004 361
595.010 384
595.017 428
595.023 375
595.029 423
595.035 465
595.042 339
595.048 396
595.054 444
595.060 382
595.066 466
595.073 455
595.079 371
595.085 401
595.091 436
595.097 356
595.104 387
595.110 429
595.116 376
595.122 426
595.129 433
595.135 376
595.141 425
595.147 454
595.153 403
595.160 365
595.166 401
595.172 347
595.178 396
595.184 418
595.191 379
595.197 412
595.203 441
595.209 391
595.216 424
595.222 457
595.228 446
595.234 481
595.240 499
595.247 420
595.253 456
595.259 457
595.265 390
595.272 501
595.278 520
595.284 418
595.290 392
595.296 426
595.303 336
595.309 418
595.315 422
595.321 399
595.328 482
595.334 517
595.340 478
595.346 507
595.352 514
595.359 496
595.365 548
595.371 568
595.377 461
595.383 483
595.390 512
595.396 513
595.402 630
595.408 637
595.415 545
595.421 619
595.427 621
595.433 513
595.439 525
595.446 564
595.452 438
595.458 512
595.464 552
595.471 495
595.477 531
595.483 478
595.489 431
595.495 469
595.502 444
595.508 419
595.514 449
595.520 556
595.526 398
595.533 438
595.539 468
595.545 388
595.551 404
595.558 471
595.564 362
595.570 422
595.576 456
595.582 397
595.589 426
595.595 448
595.601 371
595.607 436
595.614 519
595.620 392
595.626 409
595.632 459
595.638 404
595.645 412
595.651 420
595.657 373
595.663 437
595.670 453
595.676 336
595.682 398
595.688 422
595.694 357
595.701 411
595.707 420
595.713 354
595.719 422
595.726 463
595.732 346
595.738 392
595.744 459
595.750 375
595.757 434
595.763 445
595.769 367
595.775 394
595.781 449
595.788 369
595.794 403
595.800 398
595.806 338
595.813 413
595.819 377
595.825 386
595.831 417
595.837 388
595.844 384
595.850 439
595.856 450
595.862 385
595.869 402
595.875 441
595.881 395
595.887 417
595.893 469
595.900 344
595.906 444
595.912 440
595.918 369
595.925 380
595.931 399
595.937 376
595.943 406
595.949 419
595.956 335
595.962 377
595.968 430
595.974 345
595.981 408
595.987 418
595.993 345
595.999 444
596.005 425
596.012 393
596.018 438
596.024 470
596.030 408
596.037 388
596.043 387
596.049 374
596.055 442
596.061 461
596.068 364
596.074 389
596.080 460
596.086 357
596.093 411
596.099 390
596.105 390
596.111 394
596.117 426
596.124 369
596.130 390
596.136 443
596.142 389
596.149 388
596.155 429
596.161 397
596.167 408
596.173 456
596.180 356
596.186 376
596.192 429
596.198 391
596.205 446
596.211 437
596.217 414
596.223 437
596.229 498
596.236 431
596.242 469
596.248 453
596.254 435
596.261 480
596.267 548
596.273 425
596.279 408
596.285 459
596.292 382
596.298 372
596.304 400
596.310 424
596.317 488
596.323 473
596.329 395
596.335 442
596.341 499
596.348 486
596.354 458
596.360 475
596.366 417
596.373 405
596.379 494
596.385 522
596.391 621
596.397 638
596.404 586
596.410 605
596.416 586
596.422 595
596.429 579
596.435 586
596.441 595
596.447 706
596.453 653
596.460 522
596.466 540
596.472 641
596.478 534
596.485 471
596.491 487
596.497 440
596.503 434
596.509 444
596.516 427
596.522 436
596.528 462
596.534 394
596.541 464
596.547 467
596.553 394
596.559 428
596.566 456
596.572 374
596.578 435
596.584 432
596.590 363
596.597 443
596.603 489
596.609 394
596.615 455
596.622 484
596.628 350
596.634 428
596.640 482
596.646 367
596.653 442
596.659 456
596.665 382
596.671 447
596.678 435
596.684 351
596.690 432
596.696 398
596.702 361
596.709 449
596.715 441
596.721 382
596.727 409
596.734 459
596.740 383
596.746 420
596.752 418
596.758 364
596.765 405
596.771 428
596.777 311
596.783 383
596.790 478
596.796 371
596.802 388
596.808 434
596.815 386
596.821 404
596.827 383
596.833 328
596.839 358
596.846 404
596.852 336
596.858 421
596.864 436
596.871 412
596.877 404
596.883 394
596.889 357
596.895 413
596.902 428
596.908 373
596.914 409
596.920 457
596.927 401
596.933 471
596.939 560
596.945 409
596.951 476
596.958 531
596.964 468
596.970 443
596.976 393
596.983 388
596.989 395
596.995 431
597.001 417
597.008 398
597.014 496
597.020 418
597.026 418
597.032 489
597.039 402
597.045 396
597.051 390
597.057 394
597.064 455
597.070 492
597.076 403
597.082 422
597.088 434
597.095 406
597.101 456
597.107 429
597.113 428
597.120 450
597.126 447
597.132 353
597.138 395
597.145 483
597.151 398
597.157 442
597.163 415
597.169 364
597.176 469
597.182 459
597.188 389
597.194 412
597.201 403
597.207 391
597.213 489
597.219 499
597.225 384
597.232 418
597.238 420
597.244 385
597.250 419
597.257 472
597.263 367
597.269 387
597.275 428
597.282 337
597.288 410
597.294 405
597.300 383
597.306 472
597.313 559
597.319 416
597.325 499
597.331 510
597.338 431
597.344 508
597.350 526
597.356 402
597.363 440
597.369 467
597.375 420
597.381 407
597.387 490
597.394 508
597.400 498
597.406 552
597.412 479
597.419 545
597.425 548
597.431 458
597.437 520
597.443 536
597.450 428
597.456 425
597.462 489
597.468 411
597.475 406
597.481 483
597.487 450
597.493 459
597.500 433
597.506 467
597.512 506
597.518 530
597.524 409
597.531 439
597.537 415
597.543 351
597.549 389
597.556 412
597.562 348
597.568 429
597.574 516
597.581 443
597.587 461
597.593 431
597.599 395
597.605 462
597.612 453
597.618 373
597.624 410
597.630 460
597.637 383
597.643 432
597.649 450
597.655 396
597.662 401
597.668 386
597.674 351
597.680 436
597.686 401
597.693 363
597.699 436
597.705 443
597.711 359
597.718 419
597.724 449
597.730 357
597.736 438
597.743 446
597.749 369
597.755 374
597.761 397
597.767 376
597.774 393
597.780 512
597.786 393
597.792 414
597.799 436
597.805 368
597.811 382
597.817 460
597.824 308
597.830 392
597.836 407
597.842 346
597.848 356
597.855 447
597.861 357
597.867 388
597.873 400
597.880 359
597.886 423
597.892 408
597.898 356
597.905 381
597.911 400
597.917 377
597.923 401
597.929 396
597.936 374
597.942 422
597.948 448
597.954 347
597.961 397
597.967 471
597.973 417
597.979 467
597.986 495
597.992 414
597.998 378
598.004 426
598.010 377
598.017 396
598.023 467
598.029 423
598.035 451
598.042 455
598.048 385
598.054 452
598.060 451
598.067 400
598.073 391
598.079 430
598.085 366
598.091 381
598.098 443
598.104 397
598.110 411
598.116 493
598.123 419
598.129 470
598.135 493
598.141 402
598.148 436
598.154 403
598.160 385
598.166 447
598.173 509
598.179 391
598.185 426
598.191 444
598.197 365
598.204 387
598.210 453
598.216 339
598.222 417
598.229 469
598.235 422
598.241 431
598.247 398
598.254 326
598.260 427
598.266 443
598.272 427
598.278 451
598.285 450
598.291 401
598.297 419
598.303 480
598.310 440
598.316 565
598.322 568
598.328 518
598.335 492
598.341 516
598.347 473
598.353 587
598.360 593
598.366 489
598.372 543
598.378 541
598.384 434
598.391 486
598.397 542
598.403 553
598.409 604
598.416 542
598.422 518
598.428 627
598.434 731
598.441 666
598.447 712
598.453 671
598.459 682
598.465 853
598.472 882
598.478 716
598.484 604
598.490 538
598.497 451
598.503 540
598.509 606
598.515 553
598.522 535
598.528 487
598.534 433
598.540 431
598.547 491
598.553 480
598.559 441
598.565 462
598.571 372
598.578 427
598.584 454
598.590 447
598.596 496
598.603 457
598.609 365
598.615 390
598.621 423
598.628 445
598.634 450
598.640 448
598.646 310
598.653 366
598.659 433
598.665 343
598.671 398
598.677 450
598.684 348
598.690 429
598.696 454
598.702 387
598.709 434
598.715 432
598.721 363
598.727 429
598.734 449
598.740 401
598.746 416
598.752 459
598.759 391
598.765 413
598.771 464
598.777 317
598.783 393
598.790 441
598.796 348
598.802 380
598.808 418
598.815 356
598.821 401
598.827 447
598.833 386
598.840 395
598.846 418
598.852 376
598.858 416
598.865 440
598.871 404
598.877 482
598.883 438
598.889 349
598.896 395
598.902 408
598.908 366
598.914 376
598.921 428
598.927 398
598.933 388
598.939 446
598.946 365
598.952 423
598.958 457
598.964 414
598.971 396
598.977 447
598.983 348
598.989 406
598.996 444
599.002 347
599.008 418
599.014 416
599.020 373
599.027 399
599.033 449
599.039 356
599.045 423
599.052 430
599.058 391
599.064 359
599.070 445
599.077 377
599.083 386
599.089 436
599.095 373
599.102 402
599.108 413
599.114 414
599.120 431
599.127 488
599.133 341
599.139 425
599.145 438
599.151 386
599.158 377
599.164 459
599.170 362
599.176 431
599.183 443
599.189 374
599.195 430
599.201 495
599.208 412
599.214 393
599.220 450
599.226 394
599.233 413
599.239 438
599.245 386
599.251 421
599.258 447
599.264 413
599.270 433
599.276 482
599.282 381
599.289 430
599.295 451
599.301 417
599.307 444
599.314 499
599.320 431
599.326 507
599.332 522
599.339 461
599.345 434
599.351 468
599.357 432
599.364 547
599.370 617
599.376 601
599.382 480
599.389 493
599.395 407
599.401 526
599.407 523
599.413 511
599.420 527
599.426 463
599.432 410
599.438 528
599.445 640
599.451 663
599.457 762
599.463 777
599.470 640
599.476 656
599.482 621
599.488 515
599.495 517
599.501 695
599.507 673
599.513 615
599.520 514
599.526 418
599.532 473
599.538 542
599.545 490
599.551 487
599.557 506
599.563 377
599.569 451
599.576 427
599.582 415
599.588 400
599.594 435
599.601 370
599.607 397
599.613 387
599.619 370
599.626 385
599.632 391
599.638 357
599.644 392
599.651 379
599.657 375
599.663 398
599.669 455
599.676 405
599.682 397
599.688 456
599.694 374
599.701 422
599.707 417
599.713 378
599.719 401
599.725 431
599.732 349
599.738 369
599.744 422
599.750 316
599.757 424
599.763 481
599.769 353
599.775 398
599.782 422
599.788 385
599.794 402
599.800 458
599.807 366
599.813 400
599.819 380
599.825 349
599.832 393
599.838 413
599.844 406
599.850 404
599.857 449
599.863 397
599.869 409
599.875 435
599.882 392
599.888 397
599.894 411
599.900 400
599.906 416
599.913 375
599.919 334
599.925 358
599.931 437
599.938 383
599.944 428
599.950 448
599.956 397
599.963 368
599.969 410
599.975 329
599.981 379
599.988 430
599.994 365
600.000 406
600.006 461
600.013 392
600.019 426
600.025 422
600.031 364
600.038 361
600.044 357
600.050 369
600.056 419
600.063 486
600.069 385
600.075 426
600.081 439
600.088 384
600.094 418
600.100 458
600.106 352
600.112 426
600.119 478
600.125 437
600.131 465
600.137 441
600.144 407
600.150 425
600.156 450
600.162 357
600.169 403
600.175 488
600.181 435
600.187 412
600.194 482
600.200 387
600.206 461
600.212 426
600.219 414
600.225 412
600.231 453
600.237 444
600.244 494
600.250 514
600.256 441
600.262 440
600.269 426
600.275 405
600.281 456
600.287 486
600.294 466
600.300 470
600.306 473
600.312 465
600.319 597
600.325 578
600.331 451
600.337 514
600.344 544
600.350 504
600.356 528
600.362 532
600.368 504
600.375 543
600.381 504
600.387 499
600.393 521
600.400 549
600.406 444
600.412 462
600.418 506
600.425 403
600.431 496
600.437 572
600.443 466
600.450 494
600.456 536
600.462 470
600.468 506
600.475 513
600.481 404
600.487 434
600.493 418
600.500 407
600.506 452
600.512 521
600.518 542
600.525 623
600.531 572
600.537 466
600.543 471
600.550 493
600.556 499
600.562 518
600.568 509
600.575 412
600.581 435
600.587 405
600.593 337
600.600 407
600.606 419
600.612 354
600.618 450
600.625 520
600.631 404
600.637 477
600.643 471
600.650 390
600.656 449
600.662 430
600.668 355
600.674 396
600.681 464
600.687 419
600.693 492
600.699 444
600.706 361
600.712 370
600.718 416
600.724 418
600.731 372
600.737 426
600.743 346
600.749 405
600.756 471
600.762 349
600.768 387
600.774 433
600.781 351
600.787 390
600.793 406
600.799 373
600.806 427
600.812 531
600.818 429
600.824 457
600.831 382
600.837 338
600.843 376
600.849 454
600.856 410
600.862 440
600.868 433
600.874 328
600.881 371
600.887 450
600.893 455
600.899 508
600.906 497
600.912 430
600.918 452
600.924 487
600.931 389
600.937 427
600.943 438
600.949 451
600.956 456
600.962 459
600.968 361
600.974 413
600.981 416
600.987 331
600.993 366
600.999 403
601.006 327
601.012 360
601.018 458
601.024 385
601.031 455
601.037 441
601.043 357
601.049 409
601.056 423
601.062 342
601.068 425
601.074 455
601.081 395
601.087 444
601.093 431
601.099 387
601.106 413
601.112 455
601.118 400
601.124 403
601.131 457
601.137 421
601.143 389
601.149 442
601.156 415
601.162 457
601.168 472
601.174 393
601.181 387
601.187 429
601.193 379
601.199 404
601.206 431
601.212 403
601.218 440
601.224 487
601.231 410
601.237 521
601.243 520
601.249 375
601.256 429
601.262 482
601.268 454
601.274 408
601.280 400
601.287 350
601.293 408
601.299 431
601.305 415
601.312 448
601.318 447
601.324 366
601.330 439
601.337 575
601.343 528
601.349 471
601.355 473
601.362 447
601.368 402
601.374 491
601.380 455
601.387 445
601.393 404
601.399 388
601.405 471
601.412 475
601.418 417
601.424 405
601.430 485
601.437 392
601.443 464
601.449 563
601.455 497
601.462 444
601.468 488
601.474 404
601.480 565
601.487 566
601.493 505
601.499 406
601.505 471
601.512 364
601.518 408
601.524 466
601.530 412
601.537 406
601.543 455
601.549 470
601.555 489
601.562 486
601.568 377
601.574 392
601.580 492
601.587 435
601.593 465
601.599 505
601.605 428
601.612 486
601.618 446
601.624 393
601.630 418
601.637 427
601.643 405
601.649 479
601.656 443
601.662 394
601.668 403
601.674 404
601.681 338
601.687 397
601.693 488
601.699 411
601.706 447
601.712 407
601.718 357
601.724 400
601.731 420
601.737 416
601.743 397
601.749 440
601.756 332
601.762 414
601.768 454
601.774 417
601.781 388
601.787 447
601.793 377
601.799 406
601.806 461
601.812 401
601.818 437
601.824 472
601.831 378
601.837 394
601.843 414
601.849 351
601.856 429
601.862 457
601.868 384
601.874 382
601.881 379
601.887 371
601.893 371
601.899 453
601.906 334
601.912 425
601.918 424
601.924 372
601.931 385
601.937 423
601.943 391
601.949 423
601.956 424
601.962 344
601.968 376
601.974 430
601.981 352
601.987 393
601.993 399
601.999 348
602.006 394
602.012 452
602.018 396
602.024 400
602.031 450
602.037 407
602.043 475
602.049 473
602.056 408
602.062 378
602.068 442
602.074 345
602.081 406
602.087 438
602.093 357
602.099 384
602.106 443
602.112 377
602.118 418
602.124 464
602.131 369
602.137 444
602.143 461
602.149 354
602.156 418
602.162 457
602.168 337
602.174 416
602.181 450
602.187 374
602.193 465
602.199 477
602.206 393
602.212 453
602.218 451
602.224 343
602.231 461
602.237 513
602.243 425
602.249 442
602.256 464
602.262 387
602.268 475
602.275 531
602.281 408
602.287 420
602.293 475
602.300 443
602.306 426
602.312 437
602.318 438
602.325 542
602.331 532
602.337 418
602.343 399
602.350 467
602.356 347
602.362 457
602.368 482
602.375 389
602.381 415
602.387 511
602.393 386
602.400 453
602.406 478
602.412 419
602.418 409
602.425 398
602.431 428
602.437 444
602.443 474
602.450 442
602.456 432
602.462 441
602.468 408
602.475 463
602.481 467
602.487 381
602.493 424
602.500 555
602.506 508
602.512 530
602.518 496
602.525 349
602.531 387
602.537 428
602.543 355
602.550 443
602.556 400
602.562 352
602.568 413
602.575 462
602.581 415
602.587 427
602.594 456
602.600 418
602.606 411
602.612 454
602.619 424
602.625 381
602.631 403
602.637 391
602.644 439
602.650 417
602.656 341
602.662 402
602.669 414
602.675 360
602.681 396
602.687 438
602.694 371
602.700 438
602.706 450
602.712 396
602.719 462
602.725 395
602.731 332
602.737 409
602.744 412
602.750 368
602.756 411
602.762 452
602.769 358
602.775 385
602.781 454
602.787 384
602.794 411
602.800 388
602.806 364
602.812 407
602.819 441
602.825 344
602.831 362
602.838 397
602.844 352
602.850 443
602.856 463
602.863 386
602.869 351
602.875 449
602.881 418
602.888 472
602.894 535
602.900 364
602.906 394
602.913 424
602.919 372
602.925 429
602.931 415
602.938 356
602.944 358
602.950 451
602.956 386
602.963 381
602.969 393
602.975 350
602.981 370
602.988 414
602.994 347
603.000 375
603.006 433
603.013 373
603.019 423
603.025 420
603.032 382
603.038 375
603.044 448
603.050 401
603.057 394
603.063 417
603.069 417
603.075 524
603.082 484
603.088 381
603.094 418
603.100 378
603.107 328
603.113 415
603.119 420
603.125 338
603.132 416
603.138 450
603.144 440
603.150 412
603.157 424
603.163 348
603.169 412
603.175 483
603.182 388
603.188 441
603.194 462
603.200 353
603.207 391
603.213 412
603.219 371
603.226 468
603.232 455
603.238 345
603.244 412
603.251 493
603.257 396
603.263 459
603.269 507
603.276 396
603.282 402
603.288 463
603.294 388
603.301 451
603.307 471
603.313 427
603.319 481
603.326 448
603.332 373
603.338 415
603.344 464
603.351 445
603.357 524
603.363 555
603.370 486
603.376 474
603.382 442
603.388 357
603.395 431
603.401 499
603.407 428
603.413 384
603.420 500
603.426 442
603.432 448
603.438 470
603.445 434
603.451 476
603.457 470
603.463 412
603.470 511
603.476 516
603.482 483
603.488 493
603.495 426
603.501 353
603.507 382
603.513 432
603.520 393
603.526 478
603.532 501
603.539 475
603.545 482
603.551 501
603.557 397
603.564 489
603.570 441
603.576 378
603.582 424
603.589 457
603.595 463
603.601 433
603.607 428
603.614 339
603.620 381
603.626 454
603.632 390
603.639 417
603.645 472
603.651 384
603.657 433
603.664 442
603.670 365
603.676 400
603.683 426
603.689 378
603.695 406
603.701 406
603.708 381
603.714 373
603.720 468
603.726 404
603.733 409
603.739 393
603.745 362
603.751 404
603.758 427
603.764 333
603.770 432
603.776 442
603.783 368
603.789 415
603.795 456
603.802 351
603.808 436
603.814 448
603.820 405
603.827 432
603.833 489
603.839 386
603.845 429
603.852 442
603.858 416
603.864 404
603.870 513
603.877 384
603.883 407
603.889 454
603.895 409
603.902 504
603.908 481
603.914 380
603.921 438
603.927 431
603.933 350
603.939 423
603.946 413
603.952 341
603.958 397
603.964 407
603.971 340
603.977 395
603.983 403
603.989 370
603.996 436
604.002 449
604.008 383
604.014 385
604.021 436
604.027 362
604.033 371
604.040 444
604.046 419
604.052 417
604.058 420
604.065 348
604.071 378
604.077 414
604.083 410
604.090 399
604.096 459
604.102 381
604.108 452
604.115 407
604.121 390
604.127 424
604.133 431
604.140 355
604.146 416
604.152 423
604.159 342
604.165 368
604.171 428
604.177 371
604.184 459
604.190 498
604.196 417
604.202 438
604.209 530
604.215 426
604.221 478
604.227 465
604.234 451
604.240 471
604.246 543
604.252 423
604.259 469
604.265 530
604.271 381
604.278 411
604.284 495
604.290 390
604.296 422
604.303 460
604.309 464
604.315 457
604.321 469
604.328 431
604.334 395
604.340 501
604.346 491
604.353 527
604.359 544
604.365 432
604.372 519
604.378 538
604.384 438
604.390 455
604.397 496
604.403 408
604.409 405
604.415 477
604.422 371
604.428 468
604.434 458
604.440 427
604.447 462
604.453 505
604.459 470
604.465 498
604.472 509
604.478 411
604.484 496
604.491 544
604.497 522
604.503 487
604.509 478
604.516 377
604.522 429
604.528 478
604.534 416
604.541 497
604.547 527
604.553 497
604.559 510
604.566 558
604.572 523
604.578 509
604.585 461
604.591 405
604.597 471
604.603 524
604.610 472
604.616 383
604.622 427
604.628 396
604.635 480
604.641 448
604.647 398
604.653 414
604.660 452
604.666 401
604.672 411
604.679 409
604.685 378
604.691 438
604.697 405
604.704 357
604.710 393
604.716 425
604.722 363
604.729 456
604.735 430
604.741 357
604.747 417
604.754 464
604.760 328
604.766 393
604.773 419
604.779 377
604.785 404
604.791 370
604.798 338
604.804 378
604.810 434
604.816 332
604.823 383
604.829 420
604.835 397
604.841 407
604.848 431
604.854 365
604.860 383
604.867 409
604.873 367
604.879 419
604.885 426
604.892 376
604.898 401
604.904 427
604.910 383
604.917 438
604.923 450
604.929 378
604.936 388
604.942 425
604.948 351
604.954 406
604.961 436
604.967 343
604.973 408
604.979 440
604.986 391
604.992 432
604.998 486
605.004 400
605.011 416
605.017 467
605.023 403
605.030 358
605.036 387
605.042 341
605.048 395
605.055 446
605.061 364
605.067 435
605.073 526
605.080 407
605.086 388
605.092 451
605.098 416
605.105 431
605.111 495
605.117 372
605.124 421
605.130 442
605.136 426
605.142 448
605.149 509
605.155 509
605.161 572
605.167 591
605.174 541
605.180 576
605.186 658
605.193 521
605.199 581
605.205 521
605.211 393
605.218 493
605.224 505
605.230 413
605.236 434
605.243 443
605.249 330
605.255 386
605.261 461
605.268 372
605.274 441
605.280 402
605.287 424
605.293 434
605.299 449
605.305 374
605.312 522
605.318 511
605.324 397
605.330 440
605.337 428
605.343 368
605.349 427
605.356 429
605.362 366
605.368 512
605.374 532
605.381 388
605.387 479
605.393 516
605.399 504
605.406 576
605.412 554
605.418 438
605.425 473
605.431 494
605.437 503
605.443 515
605.450 510
605.456 517
605.462 600
605.468 561
605.475 487
605.481 514
605.487 548
605.493 470
605.500 466
605.506 470
605.512 422
605.519 475
605.525 486
605.531 410
605.537 452
605.544 494
605.550 426
605.556 442
605.562 473
605.569 398
605.575 443
605.581 520
605.588 400
605.594 447
605.600 469
605.606 382
605.613 389
605.619 417
605.625 386
605.631 390
605.638 422
605.644 383
605.650 432
605.657 473
605.663 384
605.669 391
605.675 414
605.682 391
605.688 441
605.694 434
605.700 359
605.707 416
605.713 416
605.719 369
605.726 379
605.732 416
605.738 347
605.744 436
605.751 406
605.757 344
605.763 396
605.769 388
605.776 378
605.782 409
605.788 398
605.795 394
605.801 405
605.807 410
605.813 333
605.820 447
605.826 406
605.832 356
605.838 405
605.845 472
605.851 397
605.857 421
605.864 451
605.870 354
605.876 402
605.882 420
605.889 365
605.895 428
605.901 397
605.907 344
605.914 356
605.920 433
605.926 366
605.933 412
605.939 457
605.945 339
605.951 358
605.958 433
605.964 360
605.970 387
605.976 452
605.983 386
605.989 440
605.995 445
606.002 388
606.008 398
606.014 451
606.020 383
606.027 422
606.033 418
606.039 383
606.045 502
606.052 493
606.058 431
606.064 467
606.071 480
606.077 466
606.083 648
606.089 679
606.096 744
606.102 893
606.108 1061
606.114 1102
606.121 1106
606.127 1170
606.133 1108
606.140 1052
606.146 986
606.152 827
606.158 781
606.165 703
606.171 581
606.177 547
606.184 604
606.190 516
606.196 622
606.202 603
606.209 426
606.215 473
606.221 480
606.227 416
606.234 450
606.240 499
606.246 381
606.253 370
606.259 459
606.265 364
606.271 443
606.278 481
606.284 464
606.290 469
606.296 542
606.303 507
606.309 480
606.315 519
606.322 435
606.328 419
606.334 458
606.340 377
606.347 454
606.353 528
606.359 468
606.365 482
606.372 598
606.378 432
606.384 526
606.391 519
606.397 539
606.403 494
606.409 454
606.416 433
606.422 446
606.428 476
606.435 424
606.441 467
606.447 542
606.453 468
606.460 471
606.466 461
606.472 417
606.478 458
606.485 469
606.491 392
606.497 438
606.504 442
606.510 399
606.516 493
606.522 488
606.529 420
606.535 422
606.541 489
606.547 431
606.554 494
606.560 467
606.566 386
606.573 393
606.579 444
606.585 374
606.591 388
606.598 468
606.604 415
606.610 445
606.617 476
606.623 424
606.629 454
606.635 459
606.642 358
606.648 431
606.654 499
606.660 430
606.667 440
606.673 464
606.679 369
606.686 429
606.692 439
606.698 329
606.704 392
606.711 403
606.717 342
606.723 454
606.730 474
606.736 400
606.742 430
606.748 430
606.755 366
606.761 461
606.767 464
606.773 360
606.780 410
606.786 401
606.792 359
606.799 398
606.805 467
606.811 352
606.817 417
606.824 429
606.830 317
606.836 355
606.843 411
606.849 409
606.855 399
606.861 441
606.868 371
606.874 386
606.880 430
606.886 375
606.893 397
606.899 523
606.905 364
606.912 388
606.918 454
606.924 372
606.930 397
606.937 377
606.943 339
606.949 387
606.956 435
606.962 367
606.968 428
606.974 493
606.981 385
606.987 399
606.993 398
606.999 366
607.006 418
607.012 408
607.018 338
607.025 415
607.031 470
607.037 387
607.043 464
607.050 503
607.056 340
607.062 416
607.069 422
607.075 367
607.081 449
607.087 502
607.094 509
607.100 586
607.106 642
607.112 633
607.119 588
607.125 619
607.131 642
607.138 622
607.144 541
607.150 544
607.156 500
607.163 492
607.169 402
607.175 488
607.182 494
607.188 471
607.194 477
607.200 507
607.207 419
607.213 418
607.219 449
607.226 361
607.232 454
607.238 468
607.244 383
607.251 469
607.257 471
607.263 341
607.269 397
607.276 513
607.282 442
607.288 515
607.295 549
607.301 472
607.307 474
607.313 447
607.320 392
607.326 483
607.332 542
607.339 464
607.345 469
607.351 517
607.357 482
607.364 518
607.370 487
607.376 431
607.383 507
607.389 495
607.395 371
607.401 450
607.408 520
607.414 484
607.420 460
607.427 577
607.433 582
607.439 576
607.445 532
607.452 447
607.458 526
607.464 510
607.470 397
607.477 432
607.483 456
607.489 365
607.496 414
607.502 410
607.508 426
607.514 464
607.521 500
607.527 459
607.533 441
607.540 494
607.546 413
607.552 443
607.558 453
607.565 443
607.571 439
607.577 461
607.584 434
607.590 444
607.596 452
607.602 415
607.609 413
607.615 430
607.621 393
607.628 432
607.634 447
607.640 341
607.646 412
607.653 448
607.659 405
607.665 436
607.671 469
607.678 377
607.684 391
607.690 378
607.697 375
607.703 385
607.709 461
607.715 376
607.722 436
607.728 468
607.734 347
607.741 396
607.747 438
607.753 364
607.759 377
607.766 465
607.772 423
607.778 433
607.785 488
607.791 422
607.797 444
607.803 438
607.810 368
607.816 421
607.822 479
607.829 383
607.835 421
607.841 435
607.847 424
607.854 402
607.860 444
607.866 360
607.873 418
607.879 481
607.885 448
607.891 477
607.898 488
607.904 439
607.910 444
607.917 462
607.923 380
607.929 421
607.935 422
607.942 383
607.948 449
607.954 502
607.961 370
607.967 400
607.973 425
607.979 345
607.986 413
607.992 452
607.998 364
608.004 395
608.011 447
608.017 363
608.023 394
608.030 453
608.036 387
608.042 469
608.048 437
608.055 372
608.061 409
608.067 421
608.074 373
608.080 466
608.086 516
608.092 462
608.099 424
608.105 457
608.111 434
608.118 513
608.124 572
608.130 541
608.136 543
608.143 475
608.149 385
608.155 439
608.162 466
608.168 369
608.174 432
608.180 462
608.187 381
608.193 427
608.199 488
608.206 426
608.212 456
608.218 519
608.224 441
608.231 509
608.237 510
608.243 419
608.250 488
608.256 493
608.262 383
608.268 383
608.275 474
608.281 400
608.287 452
608.294 464
608.300 426
608.306 471
608.312 481
608.319 395
608.325 382
608.331 433
608.338 380
608.344 423
608.350 464
608.356 458
608.363 516
608.369 536
608.375 398
608.382 471
608.388 478
608.394 403
608.400 500
608.407 476
608.413 411
608.419 445
608.426 509
608.432 488
608.438 530
608.444 506
608.451 395
608.457 434
608.463 514
608.470 433
608.476 393
608.482 394
608.488 380
608.495 431
608.501 470
608.507 422
608.514 414
608.520 418
608.526 381
608.532 427
608.539 413
608.545 405
608.551 459
608.558 464
608.564 322
608.570 407
608.576 480
608.583 413
608.589 395
608.595 405
608.602 335
608.608 371
608.614 434
608.620 379
608.627 419
608.633 456
608.639 432
608.646 458
608.652 445
608.658 379
608.665 395
608.671 462
608.677 388
608.683 377
608.690 420
608.696 345
608.702 399
608.709 435
608.715 364
608.721 408
608.727 426
608.734 377
608.740 417
608.746 455
608.753 460
608.759 402
608.765 462
608.771 372
608.778 375
608.784 428
608.790 423
608.797 458
608.803 491
608.809 403
608.815 448
608.822 457
608.828 357
608.834 399
608.841 390
608.847 343
608.853 416
608.859 447
608.866 362
608.872 438
608.878 458
608.885 366
608.891 418
608.897 423
608.903 377
608.910 465
608.916 441
608.922 404
608.929 413
608.935 413
608.941 334
608.947 366
608.954 431
608.960 357
608.966 425
608.973 400
608.979 388
608.985 405
608.991 452
608.998 363
609.004 440
609.010 421
609.017 381
609.023 416
609.029 439
609.036 350
609.042 385
609.048 447
609.054 392
609.061 381
609.067 442
609.073 352
609.080 362
609.086 426
609.092 365
609.098 461
609.105 445
609.111 417
609.117 442
609.124 457
609.130 412
609.136 381
609.142 406
609.149 368
609.155 415
609.161 447
609.168 368
609.174 380
609.180 457
609.186 385
609.193 486
609.199 490
609.205 385
609.212 428
609.218 424
609.224 369
609.231 416
609.237 472
609.243 411
609.249 476
609.256 510
609.262 411
609.268 437
609.275 448
609.281 399
609.287 429
609.293 500
609.300 382
609.306 452
609.312 480
609.319 369
609.325 461
609.331 475
609.337 363
609.344 486
609.350 490
609.356 387
609.363 489
609.369 517
609.375 500
609.381 558
609.388 581
609.394 535
609.400 511
609.407 541
609.413 502
609.419 521
609.426 480
609.432 461
609.438 454
609.444 508
609.451 482
609.457 442
609.463 499
609.470 443
609.476 439
609.482 533
609.488 412
609.495 488
609.501 518
609.507 397
609.514 433
609.520 465
609.526 356
609.532 402
609.539 519
609.545 395
609.551 433
609.558 451
609.564 377
609.570 401
609.577 487
609.583 418
609.589 455
609.595 415
609.602 364
609.608 400
609.614 448
609.621 404
609.627 413
609.633 400
609.639 390
609.646 419
609.652 431
609.658 330
609.665 370
609.671 454
609.677 370
609.683 429
609.690 453
609.696 379
609.702 394
609.709 442
609.715 361
609.721 404
609.728 441
609.734 370
609.740 400
609.746 439
609.753 347
609.759 401
609.765 424
609.772 347
609.778 396
609.784 392
609.790 352
609.797 380
609.803 441
609.809 353
609.816 399
609.822 470
609.828 380
609.835 433
609.841 419
609.847 335
609.853 386
609.860 398
609.866 378
609.872 406
609.879 461
609.885 377
609.891 413
609.897 459
609.904 403
609.910 439
609.916 460
609.923 379
609.929 400
609.935 472
609.942 422
609.948 430
609.954 453
609.960 362
609.967 384
609.973 450
609.979 403
609.986 409
609.992 440
609.998 334
610.004 441
610.011 395
610.017 394
610.023 404
610.030 394
610.036 351
610.042 388
610.049 437
610.055 353
610.061 390
610.067 456
610.074 347
610.080 415
610.086 427
610.093 414
610.099 433
610.105 476
610.111 378
610.118 441
610.124 477
610.130 397
610.137 468
610.143 481
610.149 418
610.156 452
610.162 512
610.168 416
610.174 443
610.181 465
610.187 367
610.193 398
610.200 468
610.206 390
610.212 398
610.218 474
610.225 395
610.231 503
610.237 543
610.244 470
610.250 452
610.256 494
610.263 515
610.269 503
610.275 483
610.281 463
610.288 457
610.294 475
610.300 399
610.307 430
610.313 379
610.319 370
610.326 383
610.332 396
610.338 400
610.344 429
610.351 472
610.357 406
610.363 439
610.370 471
610.376 508
610.382 530
610.388 523
610.395 441
610.401 469
610.407 482
610.414 426
610.420 517
610.426 531
610.433 473
610.439 514
610.445 451
610.451 388
610.458 438
610.464 430
610.470 406
610.477 420
610.483 454
610.489 459
610.496 480
610.502 396
610.508 385
610.514 416
610.521 423
610.527 369
610.533 402
610.540 398
610.546 367
610.552 448
610.558 512
610.565 489
610.571 474
610.577 473
610.584 462
610.590 506
610.596 492
610.603 377
610.609 424
610.615 565
610.621 391
610.628 423
610.634 450
610.640 389
610.647 443
610.653 504
610.659 404
610.666 423
610.672 419
610.678 369
610.684 386
610.691 437
610.697 379
610.703 432
610.710 465
610.716 360
610.722 398
610.729 414
610.735 379
610.741 395
610.747 428
610.754 373
610.760 393
610.766 415
610.773 352
610.779 392
610.785 417
610.792 389
610.798 394
610.804 436
610.810 373
610.817 372
610.823 428
610.829 347
610.836 400
610.842 448
610.848 391
610.855 409
610.861 398
610.867 386
610.873 365
610.880 441
610.886 371
610.892 332
610.899 399
610.905 333
610.911 410
610.917 483
610.924 414
610.930 395
610.936 439
610.943 353
610.949 372
610.955 402
610.962 336
610.968 427
610.974 429
610.980 330
610.987 358
610.993 433
610.999 378
611.006 360
611.012 473
611.018 384
611.025 448
611.031 425
611.037 396
611.043 432
611.050 449
611.056 375
611.062 432
611.069 426
611.075 382
611.081 385
611.088 445
611.094 341
611.100 385
611.106 398
611.113 347
611.119 429
611.125 441
611.132 380
611.138 430
611.144 466
611.151 412
611.157 424
611.163 501
611.169 379
611.176 439
611.182 493
611.188 385
611.195 399
611.201 460
611.207 388
611.214 413
611.220 480
611.226 412
611.232 463
611.239 511
611.245 417
611.251 448
611.258 549
611.264 501
611.270 541
611.277 533
611.283 506
611.289 506
611.295 437
611.302 361
611.308 417
611.314 493
611.321 473
611.327 584
611.333 629
611.340 465
611.346 508
611.352 577
611.359 538
611.365 547
611.371 614
611.377 536
611.384 582
611.390 663
611.396 536
611.403 548
611.409 608
611.415 589
611.422 475
611.428 491
611.434 468
611.440 506
611.447 534
611.453 402
611.459 473
611.466 482
611.472 387
611.478 411
611.485 395
611.491 385
611.497 451
611.503 430
611.510 339
611.516 392
611.522 360
611.529 353
611.535 411
611.541 450
611.548 382
611.554 473
611.560 476
611.566 395
611.573 438
611.579 456
611.585 371
611.592 405
611.598 418
611.604 380
611.611 467
611.617 487
611.623 397
611.630 426
611.636 454
611.642 369
611.648 423
611.655 428
611.661 359
611.667 386
611.674 410
611.680 381
611.686 377
611.693 427
611.699 362
611.705 425
611.711 429
611.718 344
611.724 380
611.730 429
611.737 393
611.743 367
611.749 438
611.756 336
611.762 353
611.768 400
611.774 390
611.781 432
611.787 448
611.793 403
611.800 402
611.806 426
611.812 333
611.819 401
611.825 442
611.831 363
611.838 421
611.844 433
611.850 328
611.856 432
611.863 434
611.869 344
611.875 397
611.882 435
611.888 382
611.894 412
611.901 456
611.907 382
611.913 370
611.919 420
611.926 367
611.932 396
611.938 425
611.945 404
611.951 483
611.957 475
611.964 405
611.970 449
611.976 455
611.983 361
611.989 375
611.995 394
612.001 352
612.008 423
612.014 435
612.020 343
612.027 376
612.033 426
612.039 372
612.046 391
612.052 431
612.058 334
612.064 423
612.071 448
612.077 401
612.083 396
612.090 421
612.096 373
612.102 390
612.109 450
612.115 409
612.121 408
612.128 484
612.134 431
612.140 370
612.146 406
612.153 371
612.159 478
612.165 497
612.172 428
612.178 391
612.184 439
612.191 395
612.197 445
612.203 456
612.209 369
612.216 380
612.222 494
612.228 445
612.235 436
612.241 411
612.247 408
612.254 402
612.260 437
612.266 398
612.273 463
612.279 514
612.285 465
612.291 473
612.298 497
612.304 398
612.310 437
612.317 484
612.323 425
612.329 512
612.336 506
612.342 378
612.348 458
612.355 522
612.361 421
612.367 525
612.373 590
612.380 493
612.386 531
612.392 564
612.399 518
612.405 587
612.411 638
612.418 518
612.424 559
612.430 602
612.437 537
612.443 550
612.449 486
612.455 457
612.462 518
612.468 628
612.474 589
612.481 519
612.487 557
612.493 433
612.500 453
612.506 480
612.512 449
612.519 485
612.525 476
612.531 393
612.537 456
612.544 496
612.550 423
612.556 363
612.563 399
612.569 408
612.575 407
612.582 464
612.588 469
612.594 493
612.601 467
612.607 357
612.613 411
612.619 464
612.626 403
612.632 422
612.638 466
612.645 341
612.651 431
612.657 455
612.664 381
612.670 419
612.676 445
612.683 374
612.689 422
612.695 454
612.701 414
612.708 406
612.714 444
612.720 356
612.727 357
612.733 428
612.739 392
612.746 422
612.752 411
612.758 364
612.765 391
612.771 437
612.777 365
612.783 451
612.790 437
612.796 364
612.802 391
612.809 426
612.815 412
612.821 391
612.828 428
612.834 357
612.840 417
612.847 480
612.853 370
612.859 424
612.865 423
612.872 316
612.878 409
612.884 425
612.891 401
612.897 420
612.903 471
612.910 421
612.916 505
612.922 520
612.929 440
612.935 461
612.941 471
612.947 405
612.954 450
612.960 442
612.966 403
612.973 465
612.979 474
612.985 371
612.992 378
612.998 433
613.004 369
613.011 422
613.017 450
613.023 353
613.030 424
613.036 472
613.042 413
613.048 467
613.055 444
613.061 363
613.067 390
613.074 452
613.080 418
613.086 397
613.093 396
613.099 349
613.105 384
613.112 438
613.118 343
613.124 402
613.130 500
613.137 443
613.143 430
613.149 420
613.156 387
613.162 409
613.168 432
613.175 336
613.181 403
613.187 470
613.194 399
613.200 400
613.206 453
613.213 414
613.219 507
613.225 488
613.231 435
613.238 502
613.244 566
613.250 480
613.257 471
613.263 456
613.269 409
613.276 465
613.282 502
613.288 440
613.295 416
613.301 463
613.307 368
613.314 462
613.320 532
613.326 483
613.332 502
613.339 517
613.345 431
613.351 436
613.358 509
613.364 494
613.370 559
613.377 547
613.383 418
613.389 505
613.396 608
613.402 552
613.408 527
613.414 462
613.421 432
613.427 544
613.433 527
613.440 425
613.446 486
613.452 550
613.459 464
613.465 487
613.471 465
613.478 451
613.484 558
613.490 503
613.497 395
613.503 446
613.509 468
613.515 403
613.522 417
613.528 451
613.534 409
613.541 450
613.547 526
613.553 417
613.560 444
613.566 451
613.572 411
613.579 407
613.585 514
613.591 433
613.598 490
613.604 411
613.610 436
613.616 501
613.623 456
613.629 393
613.635 356
613.642 436
613.648 385
613.654 379
613.661 429
613.667 398
613.673 391
613.680 410
613.686 389
613.692 407
613.699 457
613.705 388
613.711 402
613.718 409
613.724 383
613.730 391
613.736 413
613.743 359
613.749 375
613.755 428
613.762 376
613.768 414
613.774 483
613.781 400
613.787 436
613.793 405
613.800 441
613.806 440
613.812 422
613.819 369
613.825 409
613.831 436
613.837 464
613.844 471
613.850 525
613.856 396
613.863 432
613.869 430
613.875 395
613.882 465
613.888 461
613.894 418
613.901 465
613.907 438
613.913 379
613.920 450
613.926 424
613.932 393
613.939 433
613.945 459
613.951 402
613.957 414
613.964 470
613.970 417
613.976 460
613.983 543
613.989 404
613.995 437
614.002 435
614.008 362
614.014 404
614.021 523
614.027 412
614.033 382
614.040 407
614.046 345
614.052 462
614.058 460
614.065 359
614.071 374
614.077 402
614.084 361
614.090 370
614.096 439
614.103 401
614.109 450
614.115 429
614.122 383
614.128 425
614.134 468
614.141 395
614.147 437
614.153 475
614.160 351
614.166 390
614.172 468
614.178 402
614.185 425
614.191 432
614.197 410
614.204 446
614.210 408
614.216 332
614.223 424
614.229 467
614.235 364
614.242 390
614.248 440
614.254 397
614.261 435
614.267 468
614.273 385
614.280 423
614.286 474
614.292 451
614.298 441
614.305 483
614.311 412
614.317 409
614.324 449
614.330 410
614.336 470
614.343 499
614.349 421
614.355 414
614.362 438
614.368 405
614.374 480
614.381 557
614.387 526
614.393 516
614.400 513
614.406 524
614.412 547
614.419 547
614.425 467
614.431 459
614.437 537
614.444 488
614.450 529
614.456 549
614.463 492
614.469 512
614.475 507
614.482 457
614.488 513
614.494 513
614.501 401
614.507 402
614.513 448
614.520 406
614.526 411
614.532 476
614.539 431
614.545 468
614.551 475
614.558 477
614.564 472
614.570 475
614.576 335
614.583 370
614.589 399
614.595 328
614.602 411
614.608 406
614.614 399
614.621 415
614.627 489
614.633 399
614.640 390
614.646 464
614.652 354
614.659 385
614.665 449
614.671 447
614.678 460
614.684 455
614.690 400
614.697 422
614.703 449
614.709 350
614.715 371
614.722 458
614.728 382
614.734 399
614.741 433
614.747 396
614.753 382
614.760 444
614.766 404
614.772 435
614.779 423
614.785 375
614.791 418
614.798 403
614.804 418
614.810 430
614.817 416
614.823 366
614.829 398
614.836 446
614.842 402
614.848 437
614.854 422
614.861 345
614.867 421
614.873 466
614.880 408
614.886 445
614.892 449
614.899 400
614.905 467
614.911 442
614.918 425
614.924 464
614.930 502
614.937 402
614.943 411
614.949 434
614.956 376
614.962 392
614.968 429
614.975 398
614.981 391
614.987 465
614.994 374
615.000 419
615.006 425
615.012 365
615.019 402
615.025 424
615.031 362
615.038 416
615.044 448
615.050 395
615.057 410
615.063 419
615.069 363
615.076 434
615.082 455
615.088 338
615.095 418
615.101 411
615.107 361
615.114 369
615.120 410
615.126 317
615.133 415
615.139 392
615.145 362
615.152 372
615.158 421
615.164 355
615.170 388
615.177 427
615.183 324
615.189 451
615.196 525
615.202 378
615.208 422
615.215 420
615.221 421
615.227 428
615.234 430
615.240 396
615.246 438
615.253 520
615.259 398
615.265 404
615.272 491
615.278 431
615.284 480
615.291 486
615.297 440
615.303 450
615.310 484
615.316 425
615.322 410
615.329 466
615.335 498
615.341 481
615.347 522
615.354 452
615.360 422
615.366 462
615.373 439
615.379 418
615.385 503
615.392 459
615.398 464
615.404 467
615.411 375
615.417 475
615.423 518
615.430 407
615.436 515
615.442 582
615.449 488
615.455 524
615.461 490
615.468 505
615.474 534
615.480 580
615.487 452
615.493 387
615.499 429
615.506 389
615.512 455
615.518 489
615.525 403
615.531 502
615.537 473
615.543 396
615.550 392
615.556 486
615.562 442
615.569 477
615.575 377
615.581 379
615.588 405
615.594 406
615.600 324
615.607 376
615.613 456
615.619 389
615.626 422
615.632 424
615.638 358
615.645 385
615.651 445
615.657 373
615.664 387
615.670 457
615.676 416
615.683 432
615.689 458
615.695 403
615.702 420
615.708 444
615.714 340
615.721 361
615.727 429
615.733 373
615.740 374
615.746 419
615.752 334
615.758 379
615.765 467
615.771 370
615.777 409
615.784 462
615.790 347
615.796 435
615.803 424
615.809 320
615.815 409
615.822 427
615.828 371
615.834 395
615.841 401
615.847 367
615.853 383
615.860 392
615.866 358
615.872 422
615.879 500
615.885 414
615.891 429
615.898 458
615.904 373
615.910 410
615.917 408
615.923 373
615.929 413
615.936 404
615.942 354
615.948 422
615.955 381
615.961 325
615.967 347
615.974 437
615.980 368
615.986 360
615.993 367
615.999 389
616.005 403
616.011 433
616.018 372
616.024 398
616.030 393
616.037 349
616.043 385
616.049 412
616.056 350
616.062 436
616.068 429
616.075 390
616.081 405
616.087 449
616.094 412
616.100 434
616.106 451
616.113 403
616.119 380
616.125 455
616.132 328
616.138 420
616.144 453
616.151 417
616.157 415
616.163 480
616.170 306
616.176 405
616.182 450
616.189 441
616.195 442
616.201 477
616.208 374
616.214 396
616.220 411
616.227 371
616.233 420
616.239 434
616.246 393
616.252 452
616.258 535
616.265 446
616.271 486
616.277 504
616.284 465
616.290 466
616.296 514
616.302 425
616.309 492
616.315 483
616.321 470
616.328 571
616.334 576
616.340 467
616.347 440
616.353 496
616.359 444
616.366 421
616.372 414
616.378 420
616.385 448
616.391 447
616.397 390
616.404 384
616.410 475
616.416 499
616.423 471
616.429 500
616.435 414
616.442 465
616.448 555
616.454 500
616.461 636
616.467 609
616.473 448
616.480 490
616.486 535
616.492 423
616.499 478
616.505 501
616.511 421
616.518 444
616.524 520
616.530 491
616.537 480
616.543 495
616.549 435
616.556 459
616.562 471
616.568 474
616.575 487
616.581 513
616.587 370
616.594 498
616.600 540
616.606 439
616.613 391
616.619 426
616.625 380
616.632 394
616.638 417
616.644 411
616.651 430
616.657 470
616.663 396
616.670 404
616.676 461
616.682 379
616.688 390
616.695 449
616.701 452
616.707 455
616.714 472
616.720 419
616.726 400
616.733 479
616.739 394
616.745 416
616.752 405
616.758 335
616.764 388
616.771 465
616.777 348
616.783 446
616.790 413
616.796 400
616.802 369
616.809 443
616.815 350
616.821 391
616.828 411
616.834 355
616.840 445
616.847 461
616.853 351
616.859 426
616.866 421
616.872 386
616.878 445
616.885 422
616.891 381
616.897 395
616.904 436
616.910 366
616.916 421
616.923 452
616.929 364
616.935 386
616.942 434
616.948 389
616.954 376
616.961 390
616.967 361
616.973 366
616.980 446
616.986 388
616.992 416
616.999 478
617.005 402
617.011 410
617.018 449
617.024 340
617.030 381
617.037 452
617.043 373
617.049 412
617.056 443
617.062 372
617.068 421
617.075 435
617.081 340
617.087 414
617.094 430
617.100 363
617.106 404
617.113 435
617.119 385
617.125 447
617.132 429
617.138 385
617.144 426
617.151 454
617.157 341
617.163 405
617.170 388
617.176 361
617.182 383
617.189 446
617.195 404
617.201 442
617.208 409
617.214 359
617.220 411
617.227 478
617.233 378
617.239 430
617.246 496
617.252 446
617.258 446
617.265 508
617.271 371
617.277 434
617.284 518
617.290 448
617.296 470
617.303 474
617.309 421
617.315 410
617.322 534
617.328 479
617.334 486
617.341 513
617.347 370
617.353 430
617.360 471
617.366 456
617.372 458
617.379 506
617.385 435
617.391 461
617.398 465
617.404 369
617.410 414
617.417 472
617.423 458
617.429 497
617.436 509
617.442 403
617.448 461
617.455 480
617.461 434
617.467 518
617.474 543
617.480 462
617.486 540
617.493 517
617.499 519
617.505 517
617.512 496
617.518 411
617.524 425
617.531 500
617.537 463
617.543 471
617.550 523
617.556 475
617.562 528
617.569 480
617.575 411
617.581 424
617.588 482
617.594 418
617.600 456
617.607 465
617.613 397
617.619 405
617.626 479
617.632 369
617.638 414
617.645 430
617.651 361
617.657 390
617.664 441
617.670 375
617.676 417
617.683 425
617.689 347
617.695 383
617.702 402
617.708 395
617.714 423
617.721 390
617.727 335
617.733 394
617.740 437
617.746 394
617.752 453
617.759 513
617.765 395
617.771 380
617.778 393
617.784 377
617.790 393
617.797 445
617.803 419
617.809 426
617.816 380
617.822 351
617.828 423
617.835 461
617.841 394
617.847 397
617.854 397
617.860 344
617.866 378
617.873 457
617.879 375
617.885 456
617.892 482
617.898 345
617.904 398
617.911 403
617.917 373
617.923 420
617.930 442
617.936 386
617.942 418
617.949 438
617.955 351
617.961 441
617.968 478
617.974 350
617.980 404
617.987 415
617.993 335
617.999 397
618.006 420
618.012 355
618.018 395
618.025 424
618.031 369
618.037 420
618.044 462
618.050 380
618.056 413
618.063 439
618.069 347
618.075 399
618.082 430
618.088 408
618.094 424
618.101 457
618.107 402
618.113 436
618.120 426
618.126 354
618.132 417
618.139 418
618.145 343
618.151 469
618.158 423
618.164 412
618.170 506
618.177 523
618.183 403
618.189 421
618.196 415
618.202 417
618.208 391
618.215 431
618.221 381
618.227 341
618.234 370
618.240 346
618.246 366
618.253 454
618.259 390
618.265 446
618.272 411
618.278 423
618.284 467
618.291 498
618.297 405
618.303 404
618.310 393
618.316 375
618.322 425
618.329 442
618.335 448
618.341 489
618.348 487
618.354 415
618.360 431
618.367 430
618.373 352
618.379 419
618.386 454
618.392 394
618.398 460
618.405 457
618.411 394
618.417 415
618.424 422
618.430 393
618.437 416
618.443 464
618.449 378
618.456 435
618.462 500
618.468 449
618.475 564
618.481 548
618.487 477
618.494 509
618.500 557
618.506 488
618.513 554
618.519 477
618.525 441
618.532 464
618.538 510
618.544 451
618.551 516
618.557 523
618.563 444
618.570 442
618.576 474
618.582 390
618.589 472
618.595 460
618.601 399
618.608 479
618.614 480
618.620 369
618.627 394
618.633 433
618.639 364
618.646 432
618.652 489
618.658 471
618.665 510
618.671 493
618.677 433
618.684 414
618.690 375
618.696 387
618.703 451
618.709 482
618.715 385
618.722 392
618.728 422
618.734 389
618.741 377
618.747 440
618.753 365
618.760 393
618.766 439
618.772 342
618.779 396
618.785 478
618.791 381
618.798 408
618.804 415
618.810 368
618.817 336
618.823 442
618.830 394
618.836 437
618.842 489
618.849 354
618.855 369
618.861 399
618.868 362
618.874 449
618.880 412
618.887 386
618.893 378
618.899 434
618.906 469
618.912 481
618.918 445
618.925 339
618.931 450
618.937 447
618.944 389
618.950 393
618.956 408
618.963 377
618.969 447
618.975 456
618.982 375
618.988 464
618.994 470
619.001 393
619.007 477
619.013 460
619.020 403
619.026 412
619.032 416
619.039 371
619.045 414
619.051 415
619.058 378
619.064 390
619.070 422
619.077 361
619.083 358
619.089 473
619.096 378
619.102 366
619.109 469
619.115 404
619.121 414
619.128 437
619.134 368
619.140 417
619.147 415
619.153 391
619.159 392
619.166 429
619.172 365
619.178 442
619.185 459
619.191 388
619.197 407
619.204 453
619.210 381
619.216 395
619.223 423
619.229 367
619.235 397
619.242 415
619.248 362
619.254 367
619.261 400
619.267 367
619.273 454
619.280 534
619.286 414
619.292 401
619.299 464
619.305 390
619.311 417
619.318 487
619.324 404
619.330 486
619.337 472
619.343 406
619.350 414
619.356 484
619.362 475
619.369 491
619.375 434
619.381 394
619.388 398
619.394 428
619.400 408
619.407 454
619.413 466
619.419 456
619.426 447
619.432 463
619.438 486
619.445 567
619.451 665
619.457 571
619.464 565
619.470 612
619.476 501
619.483 557
619.489 496
619.495 371
619.502 460
619.508 447
619.514 360
619.521 436
619.527 522
619.533 430
619.540 403
619.546 505
619.552 504
619.559 485
619.565 445
619.572 343
619.578 460
619.584 417
619.591 343
619.597 393
619.603 410
619.610 410
619.616 374
619.622 426
619.629 387
619.635 419
619.641 424
619.648 368
619.654 415
619.660 426
619.667 379
619.673 431
619.679 469
619.686 368
619.692 375
619.698 422
619.705 354
619.711 337
619.717 404
619.724 344
619.730 366
619.736 478
619.743 345
619.749 399
619.755 384
619.762 338
619.768 454
619.775 460
619.781 378
619.787 398
619.794 427
619.800 359
619.806 416
619.813 430
619.819 395
619.825 432
619.832 433
619.838 397
619.844 377
619.851 407
619.857 356
619.863 387
619.870 465
619.876 402
619.882 430
619.889 449
619.895 395
619.901 391
619.908 417
619.914 352
619.920 381
619.927 450
619.933 385
619.940 389
619.946 416
619.952 380
619.959 433
619.965 440
619.971 362
619.978 384
619.984 376
619.990 358
619.997 403
620.003 490
620.009 349
620.016 390
620.022 397
620.028 366
620.035 418
620.041 445
620.047 376
620.054 409
620.060 430
620.066 391
620.073 443
620.079 441
620.085 395
620.092 356
620.098 437
620.104 343
620.111 367
620.117 446
620.124 360
620.130 392
620.136 449
620.143 374
620.149 443
620.155 434
620.162 389
620.168 402
620.174 431
620.181 419
620.187 437
620.193 492
620.200 376
620.206 421
620.212 435
620.219 453
620.225 455
620.231 510
620.238 391
620.244 456
620.250 465
620.257 437
620.263 449
620.270 478
620.276 380
620.282 414
620.289 453
620.295 392
620.301 448
620.308 505
620.314 458
620.320 427
620.327 450
620.333 357
620.339 392
620.346 563
620.352 485
620.358 453
620.365 491
620.371 404
620.377 422
620.384 405
620.390 352
620.396 433
620.403 507
620.409 462
620.416 474
620.422 513
620.428 436
620.435 437
620.441 425
620.447 408
620.454 504
620.460 537
620.466 437
620.473 501
620.479 535
620.485 419
620.492 480
620.498 505
620.504 451
620.511 472
620.517 507
620.523 408
620.530 433
620.536 424
620.542 378
620.549 432
620.555 477
620.562 465
620.568 434
620.574 441
620.581 422
620.587 475
620.593 533
620.600 396
620.606 403
620.612 449
620.619 389
620.625 442
620.631 502
620.638 411
620.644 460
620.650 465
620.657 372
620.663 386
620.669 389
620.676 331
620.682 415
620.689 481
620.695 402
620.701 409
620.708 419
620.714 390
620.720 366
620.727 392
620.733 335
620.739 389
620.746 420
620.752 380
620.758 481
620.765 443
620.771 349
620.777 382
620.784 419
620.790 355
620.796 384
620.803 418
620.809 373
620.816 412
620.822 423
620.828 349
620.835 408
620.841 407
620.847 347
620.854 347
620.860 454
620.866 340
620.873 388
620.879 442
620.885 391
620.892 468
620.898 484
620.904 403
620.911 446
620.917 415
620.923 353
620.930 434
620.936 438
620.943 370
620.949 408
620.955 394
620.962 382
620.968 441
620.974 505
620.981 389
620.987 425
620.993 426
621.000 363
621.006 438
621.012 475
621.019 363
621.025 376
621.031 417
621.038 373
621.044 453
621.050 456
621.057 340
621.063 362
621.070 422
621.076 426
621.082 427
621.089 456
621.095 384
621.101 385
621.108 452
621.114 373
621.120 417
621.127 426
621.133 398
621.139 380
621.146 412
621.152 362
621.158 398
621.165 423
621.171 415
621.178 420
621.184 494
621.190 451
621.197 439
621.203 452
621.209 420
621.216 459
621.222 459
621.228 384
621.235 432
621.241 505
621.247 415
621.254 431
621.260 485
621.266 384
621.273 426
621.279 478
621.286 439
621.292 416
621.298 518
621.305 438
621.311 439
621.317 512
621.324 449
621.330 554
621.336 562
621.343 497
621.349 438
621.355 491
621.362 429
621.368 486
621.374 429
621.381 325
621.387 454
621.393 433
621.400 376
621.406 477
621.413 455
621.419 399
621.425 502
621.432 513
621.438 422
621.444 445
621.451 481
621.457 426
621.463 431
621.470 456
621.476 434
621.482 419
621.489 444
621.495 444
621.502 468
621.508 457
621.514 411
621.521 505
621.527 485
621.533 445
621.540 484
621.546 428
621.552 358
621.559 419
621.565 454
621.571 415
621.578 442
621.584 497
621.590 422
621.597 423
621.603 448
621.610 364
621.616 398
621.622 454
621.629 390
621.635 374
621.641 469
621.648 356
621.654 391
621.660 433
621.667 333
621.673 405
621.679 480
621.686 365
621.692 443
621.698 549
621.705 454
621.711 481
621.718 463
621.724 350
621.730 385
621.737 438
621.743 415
621.749 396
621.756 427
621.762 378
621.768 442
621.775 471
621.781 353
621.787 381
621.794 406
621.800 361
621.807 358
621.813 400
621.819 351
621.826 383
621.832 379
621.838 318
621.845 406
621.851 441
621.857 368
621.864 418
621.870 402
621.876 372
621.883 388
621.889 437
621.895 368
621.902 372
621.908 447
621.915 376
621.921 375
621.927 414
621.934 380
621.940 461
621.946 413
621.953 333
621.959 368
621.965 405
621.972 331
621.978 381
621.984 432
621.991 372
621.997 448
622.004 388
622.010 357
622.016 400
622.023 446
622.029 406
622.035 379
622.042 387
622.048 360
622.054 423
622.061 486
622.067 379
622.073 446
622.080 438
622.086 358
622.093 444
622.099 455
622.105 386
622.112 445
622.118 427
622.124 357
622.131 397
622.137 510
622.143 436
622.150 397
622.156 432
622.162 355
622.169 417
622.175 477
622.182 411
622.188 467
622.194 431
622.201 406
622.207 464
622.213 456
622.220 436
622.226 450
622.232 476
622.239 438
622.245 492
622.251 462
622.258 327
622.264 384
622.271 399
622.277 352
622.283 427
622.290 514
622.296 421
622.302 465
622.309 467
622.315 443
622.321 480
622.328 443
622.334 383
622.340 381
622.347 471
622.353 449
622.360 449
622.366 506
622.372 389
622.379 415
622.385 435
622.391 395
622.398 443
622.404 591
622.410 475
622.417 467
622.423 512
622.429 460
622.436 511
622.442 521
622.449 477
622.455 507
622.461 547
622.468 364
622.474 455
622.480 541
622.487 511
622.493 473
622.499 495
622.506 502
622.512 483
622.519 443
622.525 392
622.531 439
622.538 459
622.544 433
622.550 465
622.557 502
622.563 401
622.569 429
622.576 440
622.582 400
622.588 446
622.595 444
622.601 369
622.608 397
622.614 415
622.620 320
622.627 391
622.633 457
622.639 362
622.646 435
622.652 477
622.658 391
622.665 408
622.671 450
622.677 356
622.684 427
622.690 434
622.697 348
622.703 355
622.709 459
622.716 366
622.722 413
622.728 437
622.735 345
622.741 393
622.747 407
622.754 348
622.760 402
622.767 422
622.773 391
622.779 374
622.786 434
622.792 331
622.798 380
622.805 426
622.811 396
622.817 411
622.824 408
622.830 336
622.836 384
622.843 423
622.849 397
622.856 393
622.862 391
622.868 374
622.875 390
622.881 426
622.887 337
622.894 376
622.900 390
622.906 348
622.913 364
622.919 409
622.926 362
622.932 390
622.938 422
622.945 380
622.951 401
622.957 462
622.964 383
622.970 406
622.976 421
622.983 361
622.989 398
622.996 412
623.002 352
623.008 377
623.015 401
623.021 350
623.027 441
623.034 421
623.040 348
623.046 353
623.053 414
623.059 344
623.065 354
623.072 452
623.078 355
623.085 380
623.091 441
623.097 354
623.104 464
623.110 478
623.116 388
623.123 501
623.129 452
623.135 393
623.142 380
623.148 405
623.155 367
623.161 387
623.167 449
623.174 349
623.180 378
623.186 427
623.193 334
623.199 412
623.205 417
623.212 334
623.218 383
623.225 384
623.231 394
623.237 451
623.244 431
623.250 370
623.256 426
623.263 481
623.269 394
623.275 417
623.282 434
623.288 355
623.295 404
623.301 457
623.307 338
623.314 386
623.320 477
623.326 470
623.333 456
623.339 462
623.345 419
623.352 403
623.358 462
623.365 409
623.371 413
623.377 393
623.384 344
623.390 424
623.396 449
623.403 357
623.409 456
623.415 482
623.422 473
623.428 440
623.435 472
623.441 418
623.447 445
623.454 440
623.460 371
623.466 427
623.473 510
623.479 502
623.485 463
623.492 468
623.498 396
623.505 438
623.511 434
623.517 356
623.524 428
623.530 487
623.536 354
623.543 447
623.549 461
623.555 430
623.562 398
623.568 475
623.575 394
623.581 432
623.587 476
623.594 328
623.600 376
623.606 488
623.613 409
623.619 409
623.625 432
623.632 374
623.638 362
623.645 437
623.651 380
623.657 478
623.664 442
623.670 391
623.676 390
623.683 414
623.689 387
623.695 396
623.702 391
623.708 347
623.715 368
623.721 406
623.727 408
623.734 414
623.740 479
623.746 407
623.753 403
623.759 449
623.765 388
623.772 432
623.778 468
623.785 367
623.791 364
623.797 406
623.804 397
623.810 413
623.816 412
623.823 389
623.829 446
623.835 454
623.842 418
623.848 432
623.855 431
623.861 374
623.867 396
623.874 378
623.880 403
623.886 480
623.893 421
623.899 390
623.906 397
623.912 434
623.918 354
623.925 363
623.931 385
623.937 370
623.944 371
623.950 437
623.956 354
623.963 366
623.969 457
623.976 372
623.982 378
623.988 433
623.995 366
624.001 415
624.007 464
624.014 379
624.020 425
624.026 441
624.033 357
624.039 370
624.046 444
624.052 382
624.058 441
624.065 413
624.071 367
624.077 395
624.084 427
624.090 352
624.096 422
624.103 447
624.109 362
624.116 382
624.122 448
624.128 360
624.135 399
624.141 430
624.147 373
624.154 422
624.160 443
624.167 358
624.173 417
624.179 389
624.186 379
624.192 464
624.198 501
624.205 384
624.211 398
624.217 419
624.224 347
624.230 440
624.237 444
624.243 372
624.249 414
624.256 414
624.262 331
624.268 412
624.275 457
624.281 358
624.288 424
624.294 509
624.300 399
624.307 457
624.313 469
624.319 419
624.326 474
624.332 472
624.338 421
624.345 392
624.351 415
624.358 399
624.364 421
624.370 398
624.377 386
624.383 427
624.389 440
624.396 403
624.402 466
624.409 523
624.415 473
624.421 478
624.428 444
624.434 459
624.440 517
624.447 474
624.453 399
624.459 502
624.466 556
624.472 432
624.479 413
624.485 458
624.491 416
624.498 459
624.504 528
624.510 411
624.517 443
624.523 415
624.530 350
624.536 445
624.542 410
624.549 351
624.555 459
624.561 463
624.568 376
624.574 438
624.580 472
624.587 385
624.593 390
624.600 394
624.606 358
624.612 403
624.619 413
624.625 381
624.631 406
624.638 493
624.644 334
624.651 415
624.657 546
624.663 492
624.670 458
624.676 469
624.682 375
624.689 410
624.695 409
624.702 352
624.708 363
624.714 402
624.721 349
624.727 388
624.733 427
624.740 348
624.746 393
624.752 435
624.759 415
624.765 419
624.772 447
624.778 384
624.784 439
624.791 398
624.797 425
624.803 454
624.810 405
624.816 359
624.823 359
624.829 432
624.835 381
624.842 378
624.848 417
624.854 375
624.861 453
624.867 454
624.874 421
624.880 405
624.886 400
624.893 329
624.899 452
624.905 451
624.912 413
624.918 401
624.924 431
624.931 357
624.937 396
624.944 380
624.950 367
624.956 395
624.963 373
624.969 351
624.975 422
624.982 445
624.988 336
624.995 421
625.001 442
625.007 418
625.014 411
625.020 417
625.026 377
625.033 401
625.039 408
625.046 336
625.052 364
625.058 437
625.065 340
625.071 405
625.077 417
625.084 374
625.090 396
625.097 430
625.103 312
625.109 411
625.116 412
625.122 389
625.128 462
625.135 428
625.141 384
625.147 418
625.154 460
625.160 330
625.167 379
625.173 428
625.179 324
625.186 400
625.192 419
625.198 365
625.205 381
625.211 428
625.218 382
625.224 422
625.230 463
625.237 352
625.243 390
625.249 420
625.256 354
625.262 397
625.269 421
625.275 360
625.281 469
625.288 493
625.294 414
625.300 371
625.307 382
625.313 328
625.320 459
625.326 472
625.332 410
625.339 446
625.345 489
625.351 420
625.358 480
625.364 509
625.371 432
625.377 533
625.383 555
625.390 515
625.396 580
625.402 668
625.409 619
625.415 649
625.422 603
625.428 483
625.434 489
625.441 501
625.447 389
625.453 438
625.460 482
625.466 435
625.473 493
625.479 534
625.485 424
625.492 408
625.498 456
625.504 391
625.511 470
625.517 446
625.524 380
625.530 421
625.536 449
625.543 416
625.549 429
625.555 450
625.562 372
625.568 381
625.574 392
625.581 360
625.587 402
625.594 473
625.600 408
625.606 485
625.613 490
625.619 377
625.625 428
625.632 448
625.638 396
625.645 383
625.651 391
625.657 394
625.664 417
625.670 434
625.676 341
625.683 427
625.689 466
625.696 376
625.702 371
625.708 445
625.715 360
625.721 406
625.727 429
625.734 371
625.740 419
625.747 423
625.753 382
625.759 435
625.766 486
625.772 392
625.778 402
625.785 435
625.791 369
625.798 397
625.804 490
625.810 335
625.817 382
625.823 385
625.830 385
625.836 401
625.842 461
625.849 401
625.855 385
625.861 383
625.868 338
625.874 410
625.881 393
625.887 345
625.893 411
625.900 388
625.906 354
625.912 410
625.919 432
625.925 341
625.932 430
625.938 449
625.944 362
625.951 381
625.957 427
625.963 392
625.970 412
625.976 435
625.983 346
625.989 418
625.995 426
626.002 334
626.008 409
626.014 457
626.021 356
626.027 447
626.034 496
626.040 341
626.046 400
626.053 440
626.059 342
626.065 375
626.072 443
626.078 369
626.085 501
626.091 513
626.097 374
626.104 390
626.110 456
626.116 433
626.123 433
626.129 474
626.136 422
626.142 509
626.148 503
626.155 336
626.161 382
626.167 410
626.174 389
626.180 396
626.187 412
626.193 339
626.199 439
626.206 398
626.212 347
626.218 401
626.225 456
626.231 389
626.238 437
626.244 454
626.250 455
626.257 507
626.263 467
626.270 395
626.276 480
626.282 525
626.289 475
626.295 452
626.301 480
626.308 383
626.314 408
626.321 444
626.327 380
626.333 439
626.340 458
626.346 423
626.352 437
626.359 519
626.365 460
626.372 518
626.378 562
626.384 575
626.391 594
626.397 593
626.403 495
626.410 520
626.416 526
626.423 432
626.429 491
626.435 543
626.442 482
626.448 537
626.454 529
626.461 465
626.467 426
626.474 450
626.480 394
626.486 429
626.493 437
626.499 331
626.506 359
626.512 526
626.518 467
626.525 437
626.531 501
626.537 390
626.544 504
626.550 551
626.557 410
626.563 374
626.569 401
626.576 368
626.582 389
626.588 449
626.595 345
626.601 413
626.608 457
626.614 411
626.620 457
626.627 468
626.633 382
626.639 400
626.646 454
626.652 342
626.659 449
626.665 494
626.671 375
626.678 394
626.684 434
626.691 384
626.697 413
626.703 477
626.710 366
626.716 383
626.722 456
626.729 393
626.735 441
626.742 449
626.748 337
626.754 393
626.761 453
626.767 354
626.773 399
626.780 393
626.786 320
626.793 359
626.799 428
626.805 396
626.812 390
626.818 466
626.825 349
626.831 407
626.837 385
626.844 348
626.850 406
626.856 409
626.863 327
626.869 391
626.876 429
626.882 364
626.888 466
626.895 438
626.901 378
626.907 399
626.914 483
626.920 430
626.927 398
626.933 443
626.939 369
626.946 425
626.952 414
626.959 354
626.965 407
626.971 451
626.978 353
626.984 379
626.990 425
626.997 321
627.003 382
627.010 389
627.016 368
627.022 399
627.029 376
627.035 338
627.041 392
627.048 424
627.054 361
627.061 401
627.067 393
627.073 353
627.080 369
627.086 436
627.093 380
627.099 457
627.105 405
627.112 354
627.118 393
627.124 417
627.131 370
627.137 433
627.144 379
627.150 386
627.156 388
627.163 416
627.169 395
627.176 377
627.182 424
627.188 401
627.195 428
627.201 442
627.207 373
627.214 428
627.220 428
627.227 340
627.233 421
627.239 404
627.246 377
627.252 393
627.258 505
627.265 461
627.271 454
627.278 439
627.284 407
627.290 458
627.297 415
627.303 338
627.310 381
627.316 463
627.322 380
627.329 455
627.335 432
627.341 400
627.348 462
627.354 471
627.361 388
627.367 467
627.373 491
627.380 387
627.386 486
627.393 551
627.399 539
627.405 552
627.412 572
627.418 423
627.424 469
627.431 515
627.437 453
627.444 559
627.450 640
627.456 467
627.463 476
627.469 475
627.476 342
627.482 408
627.488 480
627.495 393
627.501 377
627.507 421
627.514 374
627.520 428
627.527 444
627.533 403
627.539 431
627.546 472
627.552 433
627.559 448
627.565 451
627.571 407
627.578 487
627.584 441
627.590 372
627.597 412
627.603 416
627.610 381
627.616 414
627.622 511
627.629 410
627.635 435
627.642 437
627.648 395
627.654 384
627.661 419
627.667 355
627.673 414
627.680 439
627.686 370
627.693 444
627.699 450
627.705 390
627.712 386
627.718 400
627.725 376
627.731 385
627.737 457
627.744 354
627.750 412
627.756 488
627.763 409
627.769 401
627.776 417
627.782 370
627.788 403
627.795 494
627.801 426
627.808 445
627.814 480
627.820 353
627.827 422
627.833 414
627.839 339
627.846 381
627.852 405
627.859 343
627.865 389
627.871 407
627.878 317
627.884 358
627.891 434
627.897 370
627.903 445
627.910 505
627.916 416
627.923 412
627.929 421
627.935 389
627.942 460
627.948 461
627.954 360
627.961 417
627.967 428
627.974 338
627.980 434
627.986 482
627.993 387
627.999 425
628.006 426
628.012 438
628.018 453
628.025 406
628.031 381
628.037 465
628.044 488
628.050 466
628.057 579
628.063 842
628.069 943
628.076 1064
628.082 1232
628.089 1200
628.095 1325
628.101 1351
628.108 1275
628.114 1278
628.121 1327
628.127 1076
628.133 993
628.140 894
628.146 629
628.152 596
628.159 603
628.165 512
628.172 518
628.178 546
628.184 423
628.191 436
628.197 483
628.204 405
628.210 524
628.216 556
628.223 562
628.229 644
628.235 635
628.242 446
628.248 471
628.255 515
628.261 560
628.267 561
628.274 583
628.280 566
628.287 557
628.293 546
628.299 447
628.306 457
628.312 512
628.319 455
628.325 378
628.331 489
628.338 417
628.344 487
628.350 473
628.357 373
628.363 414
628.370 430
628.376 389
628.382 455
628.389 501
628.395 484
628.402 501
628.408 528
628.414 553
628.421 667
628.427 657
628.434 493
628.440 517
628.446 626
628.453 574
628.459 535
628.465 570
628.472 460
628.478 453
628.485 449
628.491 394
628.497 459
628.504 527
628.510 470
628.517 493
628.523 491
628.529 359
628.536 369
628.542 443
628.549 416
628.555 464
628.561 473
628.568 341
628.574 460
628.580 447
628.587 425
628.593 405
628.600 413
628.606 364
628.612 408
628.619 411
628.625 388
628.632 446
628.638 477
628.644 454
628.651 440
628.657 460
628.664 344
628.670 384
628.676 436
628.683 302
628.689 431
628.696 414
628.702 361
628.708 440
628.715 453
628.721 403
628.727 417
628.734 419
628.740 361
628.747 405
628.753 430
628.759 327
628.766 345
628.772 439
628.779 356
628.785 392
628.791 425
628.798 365
628.804 413
628.811 456
628.817 463
628.823 469
628.830 450
628.836 395
628.843 435
628.849 427
628.855 352
628.862 418
628.868 486
628.874 402
628.881 462
628.887 434
628.894 406
628.900 465
628.906 493
628.913 397
628.919 443
628.926 480
628.932 422
628.938 389
628.945 457
628.951 346
628.958 435
628.964 500
628.970 408
628.977 364
628.983 428
628.990 351
628.996 372
629.002 430
629.009 317
629.015 394
629.021 456
629.028 405
629.034 428
629.041 467
629.047 388
629.053 490
629.060 467
629.066 425
629.073 534
629.079 668
629.085 618
629.092 612
629.098 747
629.105 760
629.111 796
629.117 829
629.124 790
629.130 713
629.137 628
629.143 461
629.149 420
629.156 508
629.162 421
629.168 410
629.175 479
629.181 411
629.188 382
629.194 442
629.200 418
629.207 488
629.213 545
629.220 427
629.226 510
629.232 487
629.239 372
629.245 388
629.252 405
629.258 385
629.264 390
629.271 418
629.277 366
629.284 435
629.290 519
629.296 447
629.303 474
629.309 496
629.316 430
629.322 425
629.328 451
629.335 375
629.341 422
629.348 435
629.354 367
629.360 431
629.367 492
629.373 391
629.379 469
629.386 526
629.392 461
629.399 570
629.405 582
629.411 475
629.418 519
629.424 623
629.431 516
629.437 480
629.443 505
629.450 512
629.456 539
629.463 524
629.469 418
629.475 408
629.482 467
629.488 491
629.495 542
629.501 481
629.507 408
629.514 425
629.520 519
629.527 493
629.533 411
629.539 420
629.546 364
629.552 441
629.559 532
629.565 406
629.571 455
629.578 477
629.584 454
629.590 412
629.597 427
629.603 347
629.610 419
629.616 404
629.622 360
629.629 406
629.635 452
629.642 352
629.648 493
629.654 465
629.661 384
629.667 416
629.674 440
629.680 422
629.686 436
629.693 493
629.699 404
629.706 405
629.712 434
629.718 380
629.725 474
629.731 471
629.738 365
629.744 395
629.750 432
629.757 346
629.763 416
629.770 484
629.776 359
629.782 477
629.789 567
629.795 469
629.802 457
629.808 498
629.814 393
629.821 428
629.827 404
629.834 396
629.840 442
629.846 450
629.853 403
629.859 451
629.866 445
629.872 373
629.878 386
629.885 396
629.891 351
629.897 413
629.904 487
629.910 346
629.917 394
629.923 445
629.929 445
629.936 456
629.942 397
629.949 372
629.955 412
629.961 401
629.968 405
629.974 420
629.981 443
629.987 379
629.993 434
630.000 444
630.006 438
630.013 473
630.019 480
630.025 343
630.032 400
630.038 453
630.045 385
630.051 478
630.057 527
630.064 532
630.070 569
630.077 665
630.083 598
630.089 626
630.096 659
630.102 617
630.109 658
630.115 721
630.121 479
630.128 482
630.134 417
630.141 448
630.147 500
630.153 517
630.160 424
630.166 429
630.173 515
630.179 474
630.185 488
630.192 530
630.198 432
630.205 407
630.211 463
630.217 404
630.224 483
630.230 510
630.237 331
630.243 465
630.249 484
630.256 458
630.262 415
630.269 475
630.275 370
630.281 469
630.288 462
630.294 411
630.301 497
630.307 563
630.313 426
630.320 480
630.326 543
630.333 455
630.339 515
630.345 546
630.352 521
630.358 482
630.365 463
630.371 402
630.377 462
630.384 492
630.390 410
630.397 492
630.403 537
630.409 531
630.416 599
630.422 690
630.429 613
630.435 660
630.441 666
630.448 614
630.454 652
630.461 663
630.467 626
630.473 649
630.480 687
630.486 559
630.493 479
630.499 465
630.505 435
630.512 512
630.518 496
630.525 407
630.531 455
630.537 463
630.544 367
630.550 372
630.557 456
630.563 377
630.569 427
630.576 436
630.582 412
630.589 488
630.595 519
630.601 447
630.608 430
630.614 454
630.621 398
630.627 437
630.633 411
630.640 369
630.646 389
630.653 475
630.659 369
630.665 449
630.672 492
630.678 412
630.685 418
630.691 418
630.697 376
630.704 418
630.710 431
630.717 353
630.723 391
630.729 412
630.736 369
630.742 454
630.749 502
630.755 391
630.761 428
630.768 413
630.774 351
630.781 392
630.787 499
630.793 389
630.800 395
630.806 465
630.813 406
630.819 439
630.825 439
630.832 328
630.838 437
630.845 464
630.851 429
630.857 412
630.864 479
630.870 462
630.877 419
630.883 446
630.889 440
630.896 456
630.902 459
630.909 354
630.915 393
630.921 409
630.928 387
630.934 431
630.941 433
630.947 393
630.953 446
630.960 469
630.966 359
630.973 387
630.979 414
630.985 361
630.992 381
630.998 440
631.005 433
631.011 425
631.017 427
631.024 383
631.030 430
631.037 430
631.043 388
631.049 426
631.056 429
631.062 426
631.069 401
631.075 433
631.081 411
631.088 446
631.094 475
631.101 463
631.107 431
631.113 455
631.120 375
631.126 396
631.133 459
631.139 366
631.145 471
631.152 527
631.158 449
631.165 436
631.171 427
631.177 343
631.184 381
631.190 441
631.197 381
631.203 423
631.209 393
631.216 364
631.222 432
631.229 433
631.235 379
631.241 433
631.248 481
631.254 384
631.261 432
631.267 494
631.273 392
631.280 419
631.286 493
631.293 368
631.299 420
631.306 472
631.312 375
631.318 422
631.325 456
631.331 371
631.338 419
631.344 434
631.350 410
631.357 465
631.363 464
631.370 404
631.376 416
631.382 425
631.389 341
631.395 396
631.402 471
631.408 394
631.414 469
631.421 553
631.427 450
631.434 535
631.440 635
631.446 582
631.453 555
631.459 573
631.466 552
631.472 537
631.478 528
631.485 364
631.491 508
631.498 560
631.504 462
631.510 459
631.517 389
631.523 407
631.530 527
631.536 564
631.542 430
631.549 467
631.555 472
631.562 404
631.568 430
631.575 432
631.581 355
631.587 429
631.594 469
631.600 390
631.607 429
631.613 434
631.619 376
631.626 428
631.632 426
631.639 365
631.645 396
631.651 412
631.658 406
631.664 405
631.671 506
631.677 359
631.683 370
631.690 445
631.696 373
631.703 410
631.709 413
631.715 378
631.722 434
631.728 418
631.735 383
631.741 400
631.747 411
631.754 400
631.760 390
631.767 456
631.773 360
631.779 431
631.786 445
631.792 356
631.799 398
631.805 427
631.812 395
631.818 413
631.824 405
631.831 385
631.837 466
631.844 491
631.850 369
631.856 433
631.863 431
631.869 387
631.876 435
631.882 428
631.888 369
631.895 433
631.901 471
631.908 355
631.914 415
631.920 406
631.927 358
631.933 406
631.940 412
631.946 401
631.952 461
631.959 470
631.965 432
631.972 453
631.978 498
631.984 415
631.991 410
631.997 481
632.004 384
632.010 427
632.017 470
632.023 382
632.029 441
632.036 450
632.042 405
632.049 474
632.055 535
632.061 504
632.068 535
632.074 566
632.081 473
632.087 531
632.093 498
632.100 442
632.106 515
632.113 584
632.119 455
632.125 424
632.132 462
632.138 396
632.145 481
632.151 472
632.157 336
632.164 379
632.170 438
632.177 376
632.183 404
632.190 470
632.196 423
632.202 466
632.209 461
632.215 428
632.222 505
632.228 490
632.234 424
632.241 438
632.247 490
632.254 425
632.260 451
632.266 430
632.273 391
632.279 504
632.286 545
632.292 444
632.298 443
632.305 456
632.311 471
632.318 613
632.324 585
632.331 466
632.337 558
632.343 585
632.350 492
632.356 502
632.363 539
632.369 401
632.375 418
632.382 535
632.388 438
632.395 536
632.401 605
632.407 512
632.414 467
632.420 440
632.427 434
632.433 543
632.439 573
632.446 460
632.452 576
632.459 659
632.465 647
632.472 619
632.478 645
632.484 566
632.491 558
632.497 494
632.504 451
632.510 521
632.516 536
632.523 423
632.529 448
632.536 483
632.542 415
632.548 419
632.555 450
632.561 414
632.568 466
632.574 487
632.581 396
632.587 421
632.593 501
632.600 445
632.606 467
632.613 441
632.619 399
632.625 441
632.632 485
632.638 429
632.645 417
632.651 431
632.657 349
632.664 386
632.670 437
632.677 375
632.683 398
632.689 422
632.696 330
632.702 375
632.709 451
632.715 336
632.722 423
632.728 427
632.734 400
632.741 450
632.747 446
632.754 385
632.760 393
632.766 433
632.773 353
632.779 405
632.786 422
632.792 424
632.798 497
632.805 509
632.811 373
632.818 400
632.824 431
632.831 351
632.837 384
632.843 456
632.850 344
632.856 432
632.863 468
632.869 395
632.875 429
632.882 438
632.888 324
632.895 418
632.901 462
632.907 386
632.914 452
632.920 446
632.927 400
632.933 399
632.940 442
632.946 345
632.952 422
632.959 415
632.965 327
632.972 367
632.978 450
632.984 346
632.991 350
632.997 415
633.004 404
633.010 412
633.016 441
633.023 368
633.029 471
633.036 462
633.042 345
633.049 387
633.055 395
633.061 353
633.068 429
633.074 474
633.081 412
633.087 440
633.093 459
633.100 395
633.106 449
633.113 458
633.119 366
633.125 433
633.132 488
633.138 440
633.145 354
633.151 419
633.158 367
633.164 455
633.170 418
633.177 320
633.183 392
633.190 398
633.196 382
633.202 450
633.209 485
633.215 393
633.222 463
633.228 449
633.235 343
633.241 428
633.247 451
633.254 419
633.260 489
633.267 522
633.273 428
633.279 450
633.286 481
633.292 456
633.299 439
633.305 457
633.311 418
633.318 489
633.324 541
633.331 513
633.337 450
633.344 438
633.350 436
633.356 459
633.363 536
633.369 477
633.376 472
633.382 466
633.388 388
633.395 472
633.401 456
633.408 375
633.414 483
633.421 485
633.427 403
633.433 548
633.440 615
633.446 543
633.453 544
633.459 603
633.465 496
633.472 580
633.478 766
633.485 596
633.491 581
633.497 604
633.504 566
633.510 556
633.517 537
633.523 471
633.530 444
633.536 463
633.542 378
633.549 400
633.555 477
633.562 451
633.568 497
633.574 491
633.581 423
633.587 413
633.594 472
633.600 362
633.607 393
633.613 417
633.619 384
633.626 346
633.632 442
633.639 367
633.645 416
633.651 413
633.658 333
633.664 403
633.671 419
633.677 417
633.684 414
633.690 449
633.696 355
633.703 412
633.709 422
633.716 371
633.722 423
633.728 416
633.735 365
633.741 440
633.748 527
633.754 486
633.761 397
633.767 458
633.773 419
633.780 461
633.786 436
633.793 414
633.799 489
633.805 555
633.812 410
633.818 431
633.825 427
633.831 402
633.838 401
633.844 430
633.850 352
633.857 377
633.863 428
633.870 396
633.876 404
633.882 441
633.889 431
633.895 427
633.902 421
633.908 373
633.915 379
633.921 444
633.927 371
633.934 412
633.940 423
633.947 370
633.953 416
633.959 405
633.966 355
633.972 457
633.979 501
633.985 376
633.992 427
633.998 479
634.004 374
634.011 375
634.017 415
634.024 377
634.030 348
634.036 390
634.043 403
634.049 452
634.056 455
634.062 371
634.069 409
634.075 446
634.081 381
634.088 480
634.094 496
634.101 406
634.107 507
634.113 550
634.120 478
634.126 500
634.133 554
634.139 444
634.146 437
634.152 431
634.158 334
634.165 466
634.171 439
634.178 349
634.184 399
634.190 403
634.197 339
634.203 414
634.210 432
634.216 379
634.223 427
634.229 424
634.235 314
634.242 453
634.248 429
634.255 368
634.261 480
634.268 534
634.274 458
634.280 420
634.287 480
634.293 496
634.300 498
634.306 531
634.312 455
634.319 565
634.325 599
634.332 455
634.338 447
634.345 483
634.351 441
634.357 445
634.364 475
634.370 398
634.377 364
634.383 430
634.389 404
634.396 437
634.402 450
634.409 417
634.415 434
634.422 485
634.428 429
634.434 396
634.441 470
634.447 390
634.454 447
634.460 498
634.467 458
634.473 597
634.479 649
634.486 511
634.492 539
634.499 612
634.505 485
634.511 469
634.518 460
634.524 407
634.531 430
634.537 457
634.544 406
634.550 428
634.556 444
634.563 416
634.569 433
634.576 453
634.582 398
634.588 426
634.595 420
634.601 346
634.608 428
634.614 432
634.621 379
634.627 387
634.633 466
634.640 348
634.646 400
634.653 451
634.659 416
634.666 434
634.672 399
634.678 379
634.685 387
634.691 468
634.698 404
634.704 390
634.710 445
634.717 366
634.723 394
634.730 459
634.736 407
634.743 393
634.749 398
634.755 360
634.762 430
634.768 461
634.775 425
634.781 422
634.788 455
634.794 360
634.800 400
634.807 409
634.813 364
634.820 368
634.826 435
634.832 415
634.839 424
634.845 445
634.852 365
634.858 359
634.865 456
634.871 367
634.877 400
634.884 432
634.890 342
634.897 394
634.903 447
634.910 382
634.916 401
634.922 424
634.929 406
634.935 410
634.942 423
634.948 372
634.955 417
634.961 464
634.967 365
634.974 383
634.980 389
634.987 378
634.993 385
634.999 408
635.006 339
635.012 424
635.019 486
635.025 380
635.032 456
635.038 476
635.044 457
635.051 460
635.057 473
635.064 387
635.070 410
635.077 453
635.083 383
635.089 414
635.096 454
635.102 435
635.109 474
635.115 493
635.121 454
635.128 455
635.134 534
635.141 423
635.147 445
635.154 460
635.160 381
635.166 436
635.173 445
635.179 392
635.186 435
635.192 421
635.199 410
635.205 428
635.211 473
635.218 354
635.224 397
635.231 417
635.237 371
635.244 472
635.250 443
635.256 379
635.263 444
635.269 432
635.276 420
635.282 412
635.289 474
635.295 421
635.301 479
635.308 557
635.314 506
635.321 544
635.327 519
635.333 463
635.340 500
635.346 612
635.353 516
635.359 559
635.366 586
635.372 556
635.378 619
635.385 614
635.391 606
635.398 614
635.404 628
635.411 605
635.417 682
635.423 651
635.430 607
635.436 797
635.443 813
635.449 635
635.456 566
635.462 555
635.468 480
635.475 624
635.481 774
635.488 579
635.494 465
635.501 484
635.507 502
635.513 454
635.520 435
635.526 422
635.533 542
635.539 494
635.545 455
635.552 429
635.558 401
635.565 446
635.571 519
635.578 545
635.584 419
635.590 438
635.597 471
635.603 382
635.610 406
635.616 483
635.623 373
635.629 397
635.635 444
635.642 401
635.648 434
635.655 456
635.661 396
635.668 428
635.674 436
635.680 368
635.687 399
635.693 458
635.700 387
635.706 406
635.713 461
635.719 367
635.725 462
635.732 465
635.738 390
635.745 441
635.751 457
635.758 366
635.764 408
635.770 442
635.777 402
635.783 396
635.790 442
635.796 347
635.803 417
635.809 434
635.815 386
635.822 392
635.828 400
635.835 408
635.841 425
635.848 447
635.854 380
635.860 461
635.867 434
635.873 373
635.880 319
635.886 425
635.892 380
635.899 442
635.905 510
635.912 482
635.918 428
635.925 419
635.931 399
635.937 427
635.944 425
635.950 356
635.957 434
635.963 464
635.970 377
635.976 459
635.982 451
635.989 385
635.995 374
636.002 434
636.008 408
636.015 447
636.021 450
636.027 407
636.034 472
636.040 465
636.047 371
636.053 395
636.060 461
636.066 371
636.072 444
636.079 465
636.085 397
636.092 434
636.098 537
636.105 466
636.111 491
636.117 496
636.124 422
636.130 431
636.137 434
636.143 347
636.150 392
636.156 444
636.162 414
636.169 441
636.175 483
636.182 426
636.188 456
636.195 405
636.201 383
636.207 495
636.214 514
636.220 431
636.227 440
636.233 487
636.240 412
636.246 422
636.252 497
636.259 416
636.265 397
636.272 468
636.278 381
636.285 389
636.291 429
636.297 368
636.304 395
636.310 438
636.317 420
636.323 507
636.330 560
636.336 441
636.342 491
636.349 514
636.355 382
636.362 398
636.368 486
636.375 475
636.381 452
636.387 497
636.394 472
636.400 526
636.407 624
636.413 552
636.420 543
636.426 562
636.432 476
636.439 521
636.445 512
636.452 502
636.458 568
636.465 547
636.471 459
636.477 455
636.484 459
636.490 405
636.497 459
636.503 457
636.510 408
636.516 484
636.523 501
636.529 429
636.535 441
636.542 453
636.548 387
636.555 441
636.561 463
636.568 431
636.574 425
636.580 403
636.587 362
636.593 404
636.600 454
636.606 351
636.613 403
636.619 464
636.625 435
636.632 456
636.638 444
636.645 369
636.651 411
636.658 437
636.664 358
636.670 380
636.677 467
636.683 366
636.690 382
636.696 418
636.703 372
636.709 391
636.715 428
636.722 348
636.728 435
636.735 397
636.741 375
636.748 369
636.754 406
636.760 404
636.767 376
636.773 417
636.780 315
636.786 379
636.793 418
636.799 325
636.805 403
636.812 434
636.818 384
636.825 434
636.831 469
636.838 349
636.844 390
636.850 429
636.857 385
636.863 388
636.870 432
636.876 412
636.883 423
636.889 428
636.896 368
636.902 390
636.908 433
636.915 407
636.921 460
636.928 479
636.934 419
636.941 452
636.947 418
636.953 355
636.960 430
636.966 440
636.973 392
636.979 478
636.986 527
636.992 423
636.998 425
637.005 460
637.011 379
637.018 408
637.024 438
637.031 363
637.037 414
637.043 432
637.050 348
637.056 414
637.063 457
637.069 358
637.076 407
637.082 440
637.088 402
637.095 473
637.101 470
637.108 441
637.114 468
637.121 440
637.127 389
637.134 365
637.140 422
637.146 374
637.153 417
637.159 411
637.166 372
637.172 366
637.179 452
637.185 388
637.191 442
637.198 544
637.204 505
637.211 471
637.217 466
637.224 383
637.230 400
637.236 468
637.243 442
637.249 453
637.256 499
637.262 399
637.269 442
637.275 455
637.281 416
637.288 485
637.294 479
637.301 402
637.307 385
637.314 478
637.320 410
637.327 430
637.333 381
637.339 371
637.346 410
637.352 417
637.359 345
637.365 410
637.372 449
637.378 429
637.384 458
637.391 491
637.397 411
637.404 396
637.410 461
637.417 410
637.423 437
637.429 457
637.436 533
637.442 639
637.449 593
637.455 412
637.462 471
637.468 552
637.475 419
637.481 409
637.487 409
637.494 382
637.500 412
637.507 415
637.513 374
637.520 390
637.526 448
637.532 412
637.539 432
637.545 453
637.552 391
637.558 411
637.565 452
637.571 382
637.577 442
637.584 478
637.590 369
637.597 450
637.603 466
637.610 327
637.616 385
637.623 412
637.629 339
637.635 400
637.642 444
637.648 371
637.655 408
637.661 442
637.668 347
637.674 416
637.680 429
637.687 404
637.693 421
637.700 466
637.706 359
637.713 441
637.719 425
637.726 345
637.732 400
637.738 432
637.745 349
637.751 362
637.758 450
637.764 352
637.771 453
637.777 454
637.783 435
637.790 427
637.796 412
637.803 400
637.809 399
637.816 447
637.822 365
637.829 353
637.835 401
637.841 364
637.848 436
637.854 477
637.861 409
637.867 394
637.874 427
637.880 419
637.886 531
637.893 553
637.899 409
637.906 400
637.912 423
637.919 366
637.925 363
637.931 426
637.938 407
637.944 408
637.951 454
637.957 357
637.964 385
637.970 379
637.977 345
637.983 407
637.989 417
637.996 319
638.002 367
638.009 466
638.015 390
638.022 376
638.028 459
638.035 352
638.041 385
638.047 474
638.054 413
638.060 409
638.067 424
638.073 378
638.080 424
638.086 447
638.092 397
638.099 395
638.105 428
638.112 368
638.118 413
638.125 452
638.131 389
638.138 408
638.144 437
638.150 356
638.157 428
638.163 428
638.170 392
638.176 419
638.183 415
638.189 369
638.195 378
638.202 411
638.208 404
638.215 461
638.221 516
638.228 356
638.234 400
638.241 485
638.247 442
638.253 385
638.260 461
638.266 456
638.273 486
638.279 443
638.286 381
638.292 370
638.298 426
638.305 410
638.311 423
638.318 549
638.324 366
638.331 442
638.337 449
638.344 363
638.350 413
638.356 436
638.363 383
638.369 440
638.376 430
638.382 411
638.389 448
638.395 509
638.402 463
638.408 487
638.414 482
638.421 436
638.427 433
638.434 494
638.440 415
638.447 485
638.453 488
638.459 414
638.466 457
638.472 458
638.479 382
638.485 469
638.492 506
638.498 379
638.505 399
638.511 380
638.517 369
638.524 389
638.530 428
638.537 362
638.543 398
638.550 397
638.556 370
638.563 452
638.569 522
638.575 403
638.582 419
638.588 472
638.595 364
638.601 385
638.608 425
638.614 429
638.620 496
638.627 578
638.633 463
638.640 502
638.646 523
638.653 366
638.659 406
638.666 416
638.672 400
638.678 478
638.685 460
638.691 368
638.698 401
638.704 422
638.711 349
638.717 450
638.724 454
638.730 368
638.736 443
638.743 480
638.749 393
638.756 456
638.762 454
638.769 391
638.775 424
638.782 438
638.788 403
638.794 400
638.801 466
638.807 389
638.814 412
638.820 400
638.827 324
638.833 395
638.839 417
638.846 338
638.852 443
638.859 508
638.865 479
638.872 444
638.878 412
638.885 375
638.891 400
638.897 428
638.904 324
638.910 435
638.917 417
638.923 369
638.930 415
638.936 465
638.943 410
638.949 434
638.955 511
638.962 434
638.968 421
638.975 510
638.981 396
638.988 401
638.994 455
639.001 392
639.007 430
639.013 452
639.020 346
639.026 407
639.033 423
639.039 375
639.046 405
639.052 476
639.059 380
639.065 431
639.071 512
639.078 417
639.084 429
639.091 426
639.097 349
639.104 367
639.110 407
639.117 359
639.123 398
639.129 423
639.136 367
639.142 360
639.149 461
639.155 404
639.162 433
639.168 447
639.175 333
639.181 364
639.187 447
639.194 357
639.200 413
639.207 437
639.213 430
639.220 467
639.226 538
639.233 395
639.239 385
639.245 450
639.252 428
639.258 483
639.265 465
639.271 359
639.278 444
639.284 476
639.291 441
639.297 449
639.303 479
639.310 442
639.316 415
639.323 483
639.329 439
639.336 431
639.342 410
639.349 376
639.355 387
639.361 444
639.368 410
639.374 451
639.381 499
639.387 385
639.394 419
639.400 492
639.407 506
639.413 599
639.419 651
639.426 580
639.432 592
639.439 779
639.445 663
639.452 666
639.458 536
639.465 488
639.471 569
639.477 622
639.484 502
639.490 482
639.497 594
639.503 493
639.510 499
639.516 518
639.523 388
639.529 412
639.535 463
639.542 429
639.548 444
639.555 523
639.561 493
639.568 483
639.574 466
639.581 369
639.587 410
639.593 415
639.600 344
639.606 386
639.613 485
639.619 375
639.626 401
639.632 507
639.639 368
639.645 438
639.651 550
639.658 411
639.664 375
639.671 405
639.677 406
639.684 426
639.690 476
639.697 414
639.703 430
639.709 430
639.716 395
639.722 415
639.729 504
639.735 429
639.742 448
639.748 439
639.755 387
639.761 387
639.767 464
639.774 429
639.780 469
639.787 454
639.793 356
639.800 412
639.806 425
639.813 337
639.819 415
639.825 406
639.832 337
639.838 372
639.845 406
639.851 360
639.858 388
639.864 428
639.871 380
639.877 386
639.884 386
639.890 344
639.896 408
639.903 392
639.909 407
639.916 426
639.922 426
639.929 337
639.935 373
639.942 418
639.948 346
639.954 444
639.961 507
639.967 392
639.974 399
639.980 418
639.987 354
639.993 362
640.000 417
640.006 355
640.012 381
640.019 476
640.025 381
640.032 401
640.038 463
640.045 383
640.051 408
640.058 458
640.064 424
640.070 446
640.077 459
640.083 363
640.090 422
640.096 405
640.103 395
640.109 402
640.116 505
640.122 393
640.129 441
640.135 478
640.141 390
640.148 414
640.154 391
640.161 370
640.167 398
640.174 486
640.180 394
640.187 429
640.193 414
640.199 388
640.206 421
640.212 468
640.219 368
640.225 407
640.232 417
640.238 400
640.245 422
640.251 493
640.258 388
640.264 427
640.270 461
640.277 430
640.283 469
640.290 459
640.296 428
640.303 458
640.309 484
640.316 446
640.322 475
640.328 450
640.335 400
640.341 481
640.348 509
640.354 479
640.361 515
640.367 520
640.374 481
640.380 517
640.386 582
640.393 526
640.399 520
640.406 617
640.412 544
640.419 510
640.425 499
640.432 465
640.438 542
640.445 595
640.451 560
640.457 520
640.464 580
640.470 500
640.477 528
640.483 583
640.490 518
640.496 532
640.503 469
640.509 398
640.515 395
640.522 496
640.528 391
640.535 437
640.541 436
640.548 379
640.554 360
640.561 411
640.567 390
640.574 449
640.580 504
640.586 404
640.593 421
640.599 460
640.606 416
640.612 509
640.619 519
640.625 499
640.632 546
640.638 510
640.645 427
640.651 496
640.657 525
640.664 415
640.670 400
640.677 443
640.683 403
640.690 408
640.696 440
640.703 358
640.709 430
640.715 413
640.722 374
640.728 403
640.735 428
640.741 353
640.748 406
640.754 437
640.761 388
640.767 413
640.774 439
640.780 379
640.786 455
640.793 466
640.799 397
640.806 425
640.812 476
640.819 412
640.825 436
640.832 408
640.838 403
640.845 412
640.851 423
640.857 378
640.864 406
640.870 446
640.877 323
640.883 381
640.890 364
640.896 362
640.903 404
640.909 430
640.915 371
640.922 457
640.928 489
640.935 394
640.941 369
640.948 461
640.954 325
640.961 401
640.967 378
640.974 321
640.980 400
640.986 402
640.993 363
640.999 409
641.006 455
641.012 404
641.019 363
641.025 416
641.032 369
641.038 415
641.045 441
641.051 342
641.057 382
641.064 397
641.070 338
641.077 418
641.083 446
641.090 383
641.096 429
641.103 379
641.109 341
641.116 450
641.122 409
641.128 356
641.135 418
641.141 441
641.148 376
641.154 410
641.161 417
641.167 360
641.174 428
641.180 474
641.187 389
641.193 476
641.199 427
641.206 382
641.212 394
641.219 469
641.225 367
641.232 393
641.238 405
641.245 384
641.251 379
641.258 398
641.264 360
641.270 385
641.277 421
641.283 377
641.290 455
641.296 474
641.303 403
641.309 426
641.316 458
641.322 411
641.329 511
641.335 508
641.341 369
641.348 380
641.354 459
641.361 390
641.367 519
641.374 541
641.380 457
641.387 485
641.393 549
641.400 460
641.406 529
641.412 524
641.419 363
641.425 471
641.432 648
641.438 642
641.445 637
641.451 608
641.458 480
641.464 421
641.471 465
641.477 451
641.483 448
641.490 456
641.496 373
641.503 438
641.509 477
641.516 426
641.522 465
641.529 480
641.535 443
641.542 556
641.548 516
641.554 379
641.561 408
641.567 466
641.574 389
641.580 441
641.587 395
641.593 385
641.600 507
641.606 475
641.613 425
641.619 445
641.625 470
641.632 326
641.638 413
641.645 435
641.651 416
641.658 455
641.664 444
641.671 395
641.677 397
641.684 406
641.690 361
641.696 422
641.703 424
641.709 413
641.716 427
641.722 458
641.729 362
641.735 408
641.742 413
641.748 379
641.755 419
641.761 400
641.767 373
641.774 428
641.780 421
641.787 376
641.793 417
641.800 479
641.806 391
641.813 410
641.819 450
641.826 370
641.832 405
641.839 476
641.845 367
641.851 407
641.858 438
641.864 406
641.871 425
641.877 469
641.884 375
641.890 415
641.897 479
641.903 434
641.910 457
641.916 399
641.922 377
641.929 399
641.935 411
641.942 344
641.948 399
641.955 389
641.961 349
641.968 376
641.974 399
641.981 348
641.987 459
641.993 448
642.000 378
642.006 413
642.013 444
642.019 398
642.026 398
642.032 396
642.039 372
642.045 413
642.052 429
642.058 341
642.065 407
642.071 410
642.077 331
642.084 397
642.090 446
642.097 378
642.103 454
642.110 435
642.116 384
642.123 489
642.129 439
642.136 375
642.142 429
642.148 436
642.155 324
642.161 406
642.168 393
642.174 353
642.181 398
642.187 402
642.194 364
642.200 404
642.207 478
642.213 396
642.220 387
642.226 425
642.232 370
642.239 385
642.245 438
642.252 372
642.258 421
642.265 483
642.271 328
642.278 407
642.284 503
642.291 443
642.297 462
642.304 446
642.310 398
642.316 466
642.323 487
642.329 436
642.336 431
642.342 455
642.349 437
642.355 444
642.362 481
642.368 469
642.375 494
642.381 502
642.387 435
642.394 459
642.400 522
642.407 518
642.413 481
642.420 460
642.426 457
642.433 503
642.439 559
642.446 481
642.452 490
642.459 553
642.465 444
642.471 491
642.478 570
642.484 424
642.491 390
642.497 460
642.504 391
642.510 419
642.517 432
642.523 381
642.530 448
642.536 579
642.543 452
642.549 384
642.555 448
642.562 358
642.568 430
642.575 471
642.581 393
642.588 437
642.594 531
642.601 444
642.607 416
642.614 456
642.620 413
642.627 405
642.633 484
642.639 394
642.646 456
642.652 440
642.659 381
642.665 393
642.672 439
642.678 414
642.685 456
642.691 429
642.698 402
642.704 410
642.711 432
642.717 327
642.723 401
642.730 452
642.736 373
642.743 434
642.749 445
642.756 355
642.762 391
642.769 433
642.775 434
642.782 478
642.788 462
642.795 383
642.801 388
642.807 440
642.814 314
642.820 372
642.827 386
642.833 351
642.840 389
642.846 404
642.853 363
642.859 414
642.866 475
642.872 402
642.879 492
642.885 456
642.891 374
642.898 412
642.904 451
642.911 358
642.917 411
642.924 469
642.930 354
642.937 414
642.943 381
642.950 335
642.956 382
642.963 414
642.969 369
642.975 384
642.982 432
642.988 406
642.995 410
643.001 463
643.008 425
643.014 401
643.021 404
643.027 362
643.034 404
643.040 477
643.047 386
643.053 403
643.059 477
643.066 392
643.072 430
643.079 517
643.085 401
643.092 407
643.098 401
643.105 389
643.111 410
643.118 441
643.124 414
643.131 420
643.137 479
643.144 359
643.150 352
643.156 397
643.163 367
643.169 392
643.176 463
643.182 361
643.189 382
643.195 425
643.202 405
643.208 440
643.215 447
643.221 444
643.228 434
643.234 463
643.240 392
643.247 447
643.253 429
643.260 382
643.266 455
643.273 511
643.279 411
643.286 494
643.292 451
643.299 413
643.305 476
643.312 481
643.318 363
643.325 416
643.331 424
643.337 426
643.344 416
643.350 462
643.357 407
643.363 397
643.370 435
643.376 470
643.383 459
643.389 399
643.396 403
643.402 424
643.409 456
643.415 395
643.421 410
643.428 483
643.434 432
643.441 497
643.447 516
643.454 406
643.460 450
643.467 417
643.473 425
643.480 486
643.486 555
643.493 478
643.499 501
643.506 546
643.512 430
643.518 434
643.525 433
643.531 403
643.538 482
643.544 500
643.551 385
643.557 448
643.564 426
643.570 433
643.577 482
643.583 488
643.590 396
643.596 432
643.603 435
643.609 391
643.615 426
643.622 441
643.628 383
643.635 367
643.641 468
643.648 365
643.654 436
643.661 436
643.667 352
643.674 414
643.680 394
643.687 333
643.693 376
643.700 428
643.706 365
643.712 375
643.719 435
643.725 356
643.732 391
643.738 401
643.745 313
643.751 399
643.758 398
643.764 351
643.771 392
643.777 457
643.784 366
643.790 414
643.797 450
643.803 323
643.809 400
643.816 497
643.822 416
643.829 410
643.835 505
643.842 409
643.848 399
643.855 392
643.861 363
643.868 379
643.874 410
643.881 337
643.887 373
643.894 417
643.900 366
643.906 349
643.913 425
643.919 360
643.926 416
643.932 456
643.939 349
643.945 403
643.952 416
643.958 337
643.965 404
643.971 397
643.978 380
643.984 396
643.991 441
643.997 461
644.003 573
644.010 710
644.016 787
644.023 1039
644.029 1496
644.036 1951
644.042 2147
644.049 2114
644.055 2200
644.062 2376
644.068 2471
644.075 2220
644.081 1929
644.088 1892
644.094 1531
644.100 1220
644.107 1038
644.113 898
644.120 806
644.126 743
644.133 630
644.139 702
644.146 679
644.152 589
644.159 524
644.165 564
644.172 491
644.178 584
644.185 638
644.191 588
644.198 528
644.204 561
644.210 490
644.217 408
644.223 485
644.230 390
644.236 467
644.243 472
644.249 477
644.256 495
644.262 518
644.269 507
644.275 590
644.282 546
644.288 510
644.295 558
644.301 577
644.307 450
644.314 479
644.320 465
644.327 395
644.333 445
644.340 470
644.346 390
644.353 509
644.359 510
644.366 457
644.372 547
644.379 555
644.385 537
644.392 564
644.398 548
644.405 459
644.411 472
644.417 495
644.424 511
644.430 620
644.437 657
644.443 542
644.450 610
644.456 733
644.463 572
644.469 516
644.476 530
644.482 506
644.489 532
644.495 536
644.502 429
644.508 459
644.515 472
644.521 403
644.527 471
644.534 495
644.540 427
644.547 423
644.553 453
644.560 447
644.566 464
644.573 460
644.579 410
644.586 423
644.592 467
644.599 393
644.605 446
644.612 461
644.618 423
644.625 491
644.631 473
644.637 360
644.644 412
644.650 439
644.657 376
644.663 385
644.670 422
644.676 389
644.683 376
644.689 438
644.696 369
644.702 365
644.709 394
644.715 371
644.722 421
644.728 465
644.735 410
644.741 450
644.748 442
644.754 431
644.760 491
644.767 422
644.773 339
644.780 404
644.786 460
644.793 387
644.799 409
644.806 461
644.812 393
644.819 419
644.825 426
644.832 452
644.838 484
644.845 464
644.851 406
644.858 425
644.864 447
644.870 413
644.877 417
644.883 430
644.890 393
644.896 396
644.903 399
644.909 398
644.916 410
644.922 464
644.929 442
644.935 456
644.942 437
644.948 380
644.955 364
644.961 458
644.968 352
644.974 465
644.981 424
644.987 328
644.993 432
645.000 517
645.006 519
645.013 580
645.019 635
645.026 735
645.032 837
645.039 868
645.045 767
645.052 829
645.058 948
645.065 953
645.071 1081
645.078 1117
645.084 832
645.091 749
645.097 684
645.103 640
645.110 655
645.116 683
645.123 646
645.129 603
645.136 538
645.142 441
645.149 461
645.155 439
645.162 375
645.168 464
645.175 463
645.181 419
645.188 450
645.194 487
645.201 421
645.207 459
645.214 444
645.220 432
645.227 488
645.233 450
645.239 373
645.246 413
645.252 433
645.259 421
645.265 497
645.272 469
645.278 414
645.285 436
645.291 480
645.298 404
645.304 400
645.311 492
645.317 455
645.324 493
645.330 477
645.337 380
645.343 417
645.350 531
645.356 430
645.362 491
645.369 483
645.375 412
645.382 440
645.388 491
645.395 465
645.401 523
645.408 614
645.414 522
645.421 542
645.427 552
645.434 463
645.440 459
645.447 586
645.453 570
645.460 600
645.466 547
645.473 407
645.479 478
645.485 499
645.492 390
645.498 485
645.505 449
645.511 383
645.518 410
645.524 428
645.531 405
645.537 452
645.544 507
645.550 400
645.557 413
645.563 469
645.570 359
645.576 388
645.583 438
645.589 402
645.596 400
645.602 400
645.609 370
645.615 399
645.621 390
645.628 386
645.634 433
645.641 471
645.647 392
645.654 403
645.660 450
645.667 458
645.673 456
645.680 484
645.686 366
645.693 372
645.699 383
645.706 344
645.712 351
645.719 400
645.725 353
645.732 386
645.738 447
645.745 344
645.751 382
645.757 383
645.764 342
645.770 435
645.777 497
645.783 400
645.790 496
645.796 508
645.803 353
645.809 438
645.816 407
645.822 356
645.829 384
645.835 418
645.842 361
645.848 383
645.855 405
645.861 375
645.868 416
645.874 416
645.881 388
645.887 407
645.894 425
645.900 374
645.906 435
645.913 432
645.919 374
645.926 398
645.932 450
645.939 342
645.945 410
645.952 421
645.958 342
645.965 391
645.971 406
645.978 336
645.984 410
645.991 419
645.997 389
646.004 451
646.010 428
646.017 376
646.023 450
646.030 473
646.036 444
646.043 474
646.049 649
646.055 748
646.062 707
646.068 682
646.075 630
646.081 736
646.088 763
646.094 560
646.101 537
646.107 551
646.114 501
646.120 436
646.127 432
646.133 383
646.140 403
646.146 491
646.153 434
646.159 449
646.166 503
646.172 375
646.179 391
646.185 411
646.192 359
646.198 409
646.204 430
646.211 400
646.217 402
646.224 384
646.230 358
646.237 424
646.243 468
646.250 432
646.256 497
646.263 522
646.269 356
646.276 425
646.282 465
646.289 375
646.295 397
646.302 432
646.308 391
646.315 434
646.321 474
646.328 477
646.334 518
646.341 534
646.347 412
646.353 454
646.360 545
646.366 441
646.373 460
646.379 513
646.386 474
646.392 479
646.399 449
646.405 471
646.412 473
646.418 515
646.425 530
646.431 607
646.438 581
646.444 495
646.451 493
646.457 531
646.464 469
646.470 538
646.477 570
646.483 468
646.490 454
646.496 522
646.503 447
646.509 434
646.516 423
646.522 358
646.528 418
646.535 484
646.541 386
646.548 435
646.554 454
646.561 363
646.567 385
646.574 446
646.580 357
646.587 401
646.593 440
646.600 408
646.606 410
646.613 480
646.619 371
646.626 419
646.632 470
646.639 405
646.645 411
646.652 417
646.658 401
646.665 413
646.671 466
646.678 350
646.684 391
646.690 409
646.697 389
646.703 430
646.710 444
646.716 346
646.723 347
646.729 424
646.736 396
646.742 376
646.749 406
646.755 321
646.762 400
646.768 396
646.775 393
646.781 379
646.788 490
646.794 407
646.801 408
646.807 437
646.814 374
646.820 499
646.827 479
646.833 435
646.840 418
646.846 451
646.853 383
646.859 382
646.866 432
646.872 375
646.878 374
646.885 410
646.891 395
646.898 428
646.904 456
646.911 421
646.917 473
646.924 439
646.930 387
646.937 433
646.943 459
646.950 368
646.956 416
646.963 409
646.969 393
646.976 398
646.982 404
646.989 350
646.995 415
647.002 468
647.008 345
647.015 382
647.021 389
647.028 315
647.034 381
647.041 389
647.047 378
647.054 452
647.060 402
647.066 372
647.073 417
647.079 478
647.086 348
647.092 415
647.099 463
647.105 411
647.112 425
647.118 441
647.125 337
647.131 406
647.138 484
647.144 414
647.151 385
647.157 437
647.164 378
647.170 414
647.177 435
647.183 353
647.190 395
647.196 413
647.203 349
647.209 369
647.216 478
647.222 415
647.229 441
647.235 462
647.242 420
647.248 481
647.255 465
647.261 393
647.267 441
647.274 506
647.280 404
647.287 456
647.293 496
647.300 427
647.306 468
647.313 505
647.319 401
647.326 446
647.332 459
647.339 421
647.345 461
647.352 531
647.358 458
647.365 465
647.371 462
647.378 450
647.384 441
647.391 462
647.397 365
647.404 470
647.410 537
647.417 563
647.423 574
647.430 531
647.436 468
647.443 463
647.449 470
647.456 441
647.462 504
647.469 624
647.475 486
647.481 505
647.488 508
647.494 465
647.501 513
647.507 511
647.514 458
647.520 523
647.527 514
647.533 390
647.540 437
647.546 438
647.553 400
647.559 427
647.566 433
647.572 388
647.579 396
647.585 456
647.592 403
647.598 429
647.605 478
647.611 425
647.618 463
647.624 465
647.631 382
647.637 386
647.644 444
647.650 406
647.657 402
647.663 418
647.670 361
647.676 420
647.683 453
647.689 323
647.696 376
647.702 435
647.708 378
647.715 355
647.721 415
647.728 365
647.734 365
647.741 423
647.747 336
647.754 420
647.760 488
647.767 373
647.773 416
647.780 428
647.786 379
647.793 387
647.799 470
647.806 361
647.812 495
647.819 469
647.825 367
647.832 398
647.838 407
647.845 365
647.851 370
647.858 438
647.864 339
647.871 390
647.877 448
647.884 358
647.890 433
647.897 493
647.903 421
647.910 421
647.916 502
647.923 402
647.929 398
647.936 372
647.942 356
647.949 394
647.955 388
647.962 375
647.968 425
647.974 413
647.981 369
647.987 429
647.994 441
648.000 352
648.007 406
648.013 392
648.020 381
648.026 419
648.033 466
648.039 419
648.046 454
648.052 469
648.059 420
648.065 443
648.072 533
648.078 514
648.085 588
648.091 660
648.098 461
648.104 422
648.111 448
648.117 414
648.124 435
648.130 503
648.137 398
648.143 442
648.150 428
648.156 370
648.163 416
648.169 404
648.176 344
648.182 394
648.189 465
648.195 384
648.202 396
648.208 465
648.215 407
648.221 442
648.228 471
648.234 435
648.241 519
648.247 532
648.253 443
648.260 467
648.266 493
648.273 383
648.279 476
648.286 469
648.292 365
648.299 459
648.305 444
648.312 370
648.318 415
648.325 505
648.331 488
648.338 525
648.344 517
648.351 421
648.357 413
648.364 527
648.370 467
648.377 512
648.383 463
648.390 457
648.396 484
648.403 466
648.409 409
648.416 420
648.422 464
648.429 359
648.435 451
648.442 557
648.448 498
648.455 536
648.461 571
648.468 487
648.474 486
648.481 521
648.487 446
648.494 470
648.500 544
648.507 484
648.513 486
648.520 510
648.526 419
648.533 499
648.539 492
648.546 425
648.552 478
648.559 518
648.565 457
648.572 394
648.578 416
648.584 366
648.591 424
648.597 447
648.604 385
648.610 418
648.617 403
648.623 385
648.630 395
648.636 409
648.643 395
648.649 389
648.656 437
648.662 404
648.669 432
648.675 475
648.682 343
648.688 362
648.695 456
648.701 433
648.708 423
648.714 447
648.721 389
648.727 386
648.734 412
648.740 393
648.747 443
648.753 487
648.760 401
648.766 409
648.773 453
648.779 401
648.786 394
648.792 432
648.799 352
648.805 420
648.812 427
648.818 395
648.825 458
648.831 461
648.838 392
648.844 410
648.851 467
648.857 401
648.864 408
648.870 436
648.877 375
648.883 403
648.890 447
648.896 407
648.903 412
648.909 436
648.916 420
648.922 417
648.929 424
648.935 396
648.942 434
648.948 479
648.955 346
648.961 354
648.968 393
648.974 365
648.981 442
648.987 454
648.993 357
649.000 391
649.006 423
649.013 355
649.019 423
649.026 488
649.032 442
649.039 439
649.045 488
649.052 408
649.058 390
649.065 446
649.071 403
649.078 428
649.084 471
649.091 420
649.097 409
649.104 469
649.110 368
649.117 414
649.123 439
649.130 398
649.136 419
649.143 441
649.149 391
649.156 490
649.162 468
649.169 366
649.175 416
649.182 462
649.188 397
649.195 521
649.201 485
649.208 392
649.214 465
649.221 516
649.227 451
649.234 477
649.240 515
649.247 461
649.253 434
649.260 477
649.266 337
649.273 380
649.279 412
649.286 396
649.292 445
649.299 447
649.305 382
649.312 426
649.318 425
649.325 456
649.331 484
649.338 503
649.344 447
649.351 508
649.357 479
649.364 420
649.370 462
649.377 514
649.383 429
649.390 480
649.396 430
649.403 423
649.409 500
649.416 549
649.422 487
649.429 446
649.435 571
649.442 521
649.448 582
649.455 634
649.461 588
649.468 665
649.474 634
649.481 580
649.487 580
649.494 564
649.500 462
649.507 551
649.513 557
649.520 461
649.526 541
649.533 471
649.539 428
649.546 470
649.552 500
649.559 387
649.565 430
649.572 459
649.578 407
649.584 484
649.591 506
649.597 391
649.604 441
649.610 491
649.617 443
649.623 406
649.630 438
649.636 357
649.643 435
649.649 413
649.656 332
649.662 398
649.669 427
649.675 343
649.682 415
649.688 434
649.695 319
649.701 392
649.708 388
649.714 320
649.721 381
649.727 386
649.734 336
649.740 368
649.747 416
649.753 358
649.760 405
649.766 469
649.773 414
649.779 437
649.786 396
649.792 400
649.799 473
649.805 466
649.812 442
649.818 458
649.825 447
649.831 356
649.838 381
649.844 453
649.851 382
649.857 392
649.864 441
649.870 355
649.877 438
649.883 400
649.890 329
649.896 389
649.903 389
649.909 371
649.916 403
649.922 416
649.929 356
649.935 376
649.942 482
649.948 367
649.955 438
649.961 453
649.968 391
649.974 368
649.981 412
649.987 349
649.994 449
650.000 405
650.007 407
650.013 489
650.020 660
650.026 788
650.033 1107
650.039 1493
650.046 2079
650.052 2510
650.059 2855
650.065 3282
650.072 3764
650.078 3922
650.085 3917
650.091 3754
650.098 3124
650.104 2302
650.111 1606
650.117 1240
650.124 942
650.130 857
650.137 731
650.143 546
650.150 501
650.156 534
650.163 451
650.169 491
650.176 547
650.182 419
650.189 407
650.195 510
650.202 390
650.208 530
650.215 541
650.221 412
650.228 482
650.234 501
650.241 429
650.247 442
650.254 563
650.260 474
650.267 455
650.273 482
650.280 419
650.286 519
650.293 495
650.299 465
650.306 517
650.312 689
650.319 742
650.325 969
650.332 1186
650.338 1245
650.345 1449
650.351 1723
650.358 1949
650.364 2056
650.371 2054
650.377 1800
650.384 1709
650.390 1425
650.397 1098
650.403 893
650.410 723
650.416 645
650.423 744
650.429 654
650.436 573
650.442 589
650.449 545
650.455 456
650.462 524
650.468 515
650.475 411
650.481 463
650.488 550
650.494 494
650.501 626
650.507 684
650.514 562
650.520 483
650.527 495
650.533 447
650.540 534
650.546 542
650.553 438
650.559 481
650.566 445
650.572 378
650.579 456
650.585 486
650.592 418
650.598 403
650.605 469
650.611 372
650.618 414
650.624 486
650.631 412
650.637 396
650.644 474
650.650 388
650.657 374
650.663 429
650.670 378
650.676 465
650.683 420
650.689 389
650.696 408
650.702 462
650.709 394
650.715 378
650.722 412
650.728 362
650.735 387
650.741 424
650.748 356
650.754 405
650.761 451
650.767 350
650.774 420
650.780 462
650.787 372
650.793 440
650.800 437
650.806 386
650.813 407
650.819 474
650.826 426
650.832 431
650.839 453
650.845 386
650.852 385
650.858 442
650.865 369
650.871 428
650.878 443
650.884 399
650.891 429
650.897 424
650.904 353
650.910 403
650.917 464
650.923 391
650.930 388
650.936 433
650.943 329
650.949 432
650.956 544
650.962 476
650.969 495
650.975 483
650.982 349
650.988 382
650.995 432
651.001 396
651.008 422
651.014 468
651.021 428
651.027 509
651.034 612
651.040 648
651.047 882
651.053 1050
651.060 1123
651.066 1413
651.073 1566
651.079 1362
651.086 1306
651.092 1244
651.099 1114
651.105 1083
651.112 995
651.118 825
651.125 698
651.131 635
651.138 555
651.144 485
651.151 486
651.158 384
651.164 390
651.171 471
651.177 462
651.184 443
651.190 501
651.197 422
651.203 448
651.210 436
651.216 379
651.223 405
651.229 434
651.236 354
651.242 437
651.249 460
651.255 420
651.262 480
651.268 556
651.275 428
651.281 454
651.288 450
651.294 432
651.301 495
651.307 554
651.314 579
651.320 684
651.327 793
651.333 765
651.340 889
651.346 969
651.353 983
651.359 1043
651.366 1109
651.372 950
651.379 881
651.385 828
651.392 667
651.398 678
651.405 678
651.411 596
651.418 606
651.424 597
651.431 501
651.437 547
651.444 545
651.450 512
651.457 598
651.463 598
651.470 460
651.476 466
651.483 507
651.489 379
651.496 425
651.502 476
651.509 368
651.515 484
651.522 487
651.528 374
651.535 403
651.541 435
651.548 409
651.554 459
651.561 489
651.567 395
651.574 473
651.580 448
651.587 349
651.593 413
651.600 414
651.606 379
651.613 378
651.619 426
651.626 408
651.632 443
651.639 458
651.645 348
651.652 448
651.658 453
651.665 374
651.671 438
651.678 449
651.684 425
651.691 402
651.697 458
651.704 444
651.710 454
651.717 477
651.723 368
651.730 426
651.736 435
651.743 353
651.749 422
651.756 463
651.763 364
651.769 383
651.776 440
651.782 337
651.789 380
651.795 479
651.802 387
651.808 451
651.815 487
651.821 373
651.828 437
651.834 476
651.841 440
651.847 451
651.854 451
651.860 393
651.867 357
651.873 449
651.880 361
651.886 411
651.893 425
651.899 372
651.906 403
651.912 460
651.919 420
651.925 472
651.932 449
651.938 366
651.945 414
651.951 484
651.958 407
651.964 429
651.971 458
651.977 367
651.984 381
651.990 425
651.997 395
652.003 381
652.010 458
652.016 417
652.023 480
652.029 479
652.036 438
652.042 531
652.049 613
652.055 564
652.062 551
652.068 690
652.075 671
652.081 710
652.088 787
652.094 660
652.101 769
652.107 825
652.114 603
652.120 577
652.127 601
652.133 500
652.140 467
652.146 431
652.153 343
652.159 408
652.166 421
652.173 394
652.179 378
652.186 439
652.192 384
652.199 432
652.205 485
652.212 395
652.218 439
652.225 458
652.231 378
652.238 470
652.244 484
652.251 458
652.257 468
652.264 475
652.270 407
652.277 412
652.283 467
652.290 403
652.296 475
652.303 508
652.309 474
652.316 443
652.322 504
652.329 480
652.335 532
652.342 618
652.348 604
652.355 714
652.361 683
652.368 583
652.374 596
652.381 572
652.387 485
652.394 515
652.400 503
652.407 392
652.413 449
652.420 423
652.426 372
652.433 453
652.439 467
652.446 387
652.452 447
652.459 476
652.465 403
652.472 480
652.478 469
652.485 337
652.491 397
652.498 446
652.505 411
652.511 431
652.518 449
652.524 427
652.531 454
652.537 565
652.544 473
652.550 453
652.557 478
652.563 401
652.570 391
652.576 429
652.583 366
652.589 450
652.596 463
652.602 383
652.609 405
652.615 445
652.622 406
652.628 460
652.635 458
652.641 420
652.648 469
652.654 428
652.661 381
652.667 442
652.674 446
652.680 373
652.687 448
652.693 424
652.700 394
652.706 437
652.713 426
652.719 368
652.726 376
652.732 405
652.739 316
652.745 374
652.752 436
652.758 374
652.765 427
652.771 489
652.778 390
652.785 416
652.791 473
652.798 408
652.804 406
652.811 420
652.817 348
652.824 368
652.830 428
652.837 386
652.843 420
652.850 468
652.856 409
652.863 444
652.869 452
652.876 356
652.882 379
652.889 452
652.895 395
652.902 472
652.908 485
652.915 363
652.921 407
652.928 432
652.934 391
652.941 447
652.947 441
652.954 355
652.960 398
652.967 428
652.973 340
652.980 381
652.986 408
652.993 370
652.999 410
653.006 506
653.012 435
653.019 390
653.025 438
653.032 389
653.039 425
653.045 394
653.052 419
653.058 490
653.065 522
653.071 415
653.078 528
653.084 544
653.091 398
653.097 413
653.104 486
653.110 418
653.117 466
653.123 445
653.130 435
653.136 369
653.143 426
653.149 381
653.156 435
653.162 440
653.169 392
653.175 423
653.182 431
653.188 347
653.195 448
653.201 443
653.208 335
653.214 458
653.221 498
653.227 382
653.234 445
653.240 484
653.247 413
653.253 467
653.260 474
653.266 405
653.273 433
653.280 442
653.286 351
653.293 414
653.299 417
653.306 380
653.312 468
653.319 460
653.325 392
653.332 445
653.338 512
653.345 442
653.351 531
653.358 499
653.364 441
653.371 550
653.377 507
653.384 414
653.390 493
653.397 589
653.403 484
653.410 484
653.416 461
653.423 381
653.429 457
653.436 519
653.442 518
653.449 546
653.455 481
653.462 465
653.468 396
653.475 432
653.481 452
653.488 480
653.495 492
653.501 396
653.508 448
653.514 426
653.521 378
653.527 443
653.534 452
653.540 346
653.547 401
653.553 486
653.560 390
653.566 442
653.573 504
653.579 365
653.586 447
653.592 496
653.599 373
653.605 410
653.612 452
653.618 341
653.625 396
653.631 458
653.638 379
653.644 377
653.651 472
653.657 359
653.664 381
653.670 440
653.677 376
653.683 423
653.690 461
653.697 423
653.703 423
653.710 428
653.716 385
653.723 447
653.729 456
653.736 395
653.742 430
653.749 438
653.755 372
653.762 473
653.768 551
653.775 422
653.781 446
653.788 477
653.794 436
653.801 432
653.807 399
653.814 372
653.820 452
653.827 434
653.833 386
653.840 471
653.846 441
653.853 434
653.859 434
653.866 469
653.872 452
653.879 461
653.886 474
653.892 384
653.899 437
653.905 428
653.912 376
653.918 448
653.925 521
653.931 398
653.938 412
653.944 432
653.951 372
653.957 425
653.964 448
653.970 330
653.977 405
653.983 462
653.990 389
653.996 445
654.003 429
654.009 383
654.016 429
654.022 450
654.029 358
654.035 374
654.042 498
654.048 423
654.055 424
654.062 405
654.068 378
654.075 453
654.081 534
654.088 402
654.094 478
654.101 469
654.107 410
654.114 422
654.120 428
654.127 363
654.133 480
654.140 559
654.146 442
654.153 517
654.159 551
654.166 474
654.172 483
654.179 492
654.185 434
654.192 500
654.198 511
654.205 439
654.211 493
654.218 462
654.224 357
654.231 431
654.238 449
654.244 365
654.251 434
654.257 435
654.264 332
654.270 423
654.277 431
654.283 411
654.290 444
654.296 525
654.303 387
654.309 460
654.316 382
654.322 339
654.329 401
654.335 492
654.342 503
654.348 524
654.355 482
654.361 405
654.368 461
654.374 518
654.381 506
654.387 465
654.394 452
654.401 489
654.407 471
654.414 454
654.420 444
654.427 448
654.433 467
654.440 399
654.446 413
654.453 497
654.459 478
654.466 499
654.472 520
654.479 526
654.485 551
654.492 493
654.498 441
654.505 468
654.511 514
654.518 470
654.524 498
654.531 456
654.537 361
654.544 386
654.550 482
654.557 443
654.564 430
654.570 453
654.577 359
654.583 431
654.590 432
654.596 361
654.603 431
654.609 493
654.616 399
654.622 439
654.629 500
654.635 435
654.642 407
654.648 407
654.655 423
654.661 448
654.668 478
654.674 393
654.681 506
654.687 493
654.694 408
654.700 428
654.707 434
654.714 457
654.720 427
654.727 437
654.733 409
654.740 388
654.746 483
654.753 384
654.759 421
654.766 448
654.772 404
654.779 477
654.785 431
654.792 376
654.798 418
654.805 398
654.811 367
654.818 412
654.824 418
654.831 394
654.837 378
654.844 476
654.850 351
654.857 397
654.864 435
654.870 363
654.877 391
654.883 376
654.890 349
654.896 378
654.903 364
654.909 320
654.916 402
654.922 418
654.929 354
654.935 376
654.942 429
654.948 395
654.955 411
654.961 424
654.968 378
654.974 386
654.981 451
654.987 415
654.994 451
655.001 473
655.007 405
655.014 414
655.020 412
655.027 394
655.033 417
655.040 418
655.046 377
655.053 393
655.059 432
655.066 385
655.072 469
655.079 539
655.085 394
655.092 449
655.098 467
655.105 376
655.111 438
655.118 445
655.124 422
655.131 403
655.137 451
655.144 417
655.151 413
655.157 426
655.164 392
655.170 392
655.177 437
655.183 396
655.190 439
655.196 463
655.203 404
655.209 397
655.216 460
655.222 426
655.229 432
655.235 469
655.242 380
655.248 449
655.255 467
655.261 395
655.268 382
655.275 422
655.281 361
655.288 389
655.294 422
655.301 360
655.307 435
655.314 519
655.320 450
655.327 447
655.333 458
655.340 388
655.346 413
655.353 411
655.359 480
655.366 482
655.372 525
655.379 490
655.385 469
655.392 557
655.398 496
655.405 534
655.412 642
655.418 556
655.425 544
655.431 546
655.438 487
655.444 488
655.451 512
655.457 492
655.464 520
655.470 489
655.477 393
655.483 449
655.490 472
655.496 388
655.503 463
655.509 440
655.516 377
655.522 452
655.529 426
655.536 396
655.542 431
655.549 471
655.555 418
655.562 468
655.568 441
655.575 429
655.581 462
655.588 479
655.594 380
655.601 405
655.607 424
655.614 351
655.620 396
655.627 435
655.633 406
655.640 393
655.646 455
655.653 382
655.660 444
655.666 491
655.673 417
655.679 407
655.686 484
655.692 376
655.699 428
655.705 469
655.712 420
655.718 392
655.725 409
655.731 354
655.738 399
655.744 414
655.751 376
655.757 469
655.764 463
655.770 398
655.777 397
655.784 404
655.790 348
655.797 441
655.803 473
655.810 338
655.816 371
655.823 411
655.829 322
655.836 414
655.842 430
655.849 404
655.855 411
655.862 436
655.868 333
655.875 367
655.881 399
655.888 385
655.894 408
655.901 382
655.908 362
655.914 404
655.921 435
655.927 344
655.934 411
655.940 468
655.947 384
655.953 443
655.960 462
655.966 336
655.973 383
655.979 457
655.986 370
655.992 445
655.999 467
656.005 422
656.012 431
656.019 396
656.025 340
656.032 379
656.038 426
656.045 367
656.051 471
656.058 494
656.064 438
656.071 656
656.077 798
656.084 583
656.090 647
656.097 649
656.103 540
656.110 599
656.116 638
656.123 626
656.130 628
656.136 623
656.143 501
656.149 503
656.156 456
656.162 380
656.169 448
656.175 469
656.182 381
656.188 416
656.195 457
656.201 366
656.208 415
656.214 418
656.221 357
656.227 392
656.234 414
656.240 421
656.247 453
656.254 484
656.260 401
656.267 495
656.273 513
656.280 389
656.286 495
656.293 523
656.299 461
656.306 467
656.312 460
656.319 354
656.325 439
656.332 487
656.338 511
656.345 563
656.352 504
656.358 446
656.365 400
656.371 432
656.378 345
656.384 400
656.391 571
656.397 511
656.404 609
656.410 706
656.417 577
656.423 526
656.430 540
656.436 504
656.443 522
656.449 518
656.456 447
656.463 523
656.469 537
656.476 458
656.482 382
656.489 462
656.495 388
656.502 414
656.508 491
656.515 462
656.521 472
656.528 496
656.534 439
656.541 475
656.547 502
656.554 440
656.560 498
656.567 529
656.574 409
656.580 460
656.587 468
656.593 434
656.600 503
656.606 473
656.613 353
656.619 410
656.626 419
656.632 380
656.639 461
656.645 526
656.652 454
656.658 397
656.665 395
656.672 383
656.678 443
656.685 488
656.691 378
656.698 386
656.704 417
656.711 401
656.717 407
656.724 437
656.730 356
656.737 432
656.743 452
656.750 380
656.756 420
656.763 441
656.769 418
656.776 404
656.783 428
656.789 414
656.796 422
656.802 421
656.809 355
656.815 396
656.822 419
656.828 354
656.835 373
656.841 414
656.848 370
656.854 386
656.861 418
656.867 361
656.874 359
656.881 445
656.887 386
656.894 435
656.900 499
656.907 406
656.913 460
656.920 428
656.926 382
656.933 419
656.939 479
656.946 394
656.952 394
656.959 419
656.965 373
656.972 417
656.979 401
656.985 365
656.992 367
656.998 387
657.005 347
657.011 415
657.018 419
657.024 331
657.031 362
657.037 379
657.044 337
657.050 390
657.057 439
657.063 342
657.070 447
657.077 545
657.083 497
657.090 527
657.096 456
657.103 372
657.109 456
657.116 468
657.122 462
657.129 487
657.135 542
657.142 438
657.148 433
657.155 450
657.161 355
657.168 405
657.175 398
657.181 361
657.188 394
657.194 475
657.201 403
657.207 382
657.214 391
657.220 393
657.227 398
657.233 469
657.240 397
657.246 428
657.253 424
657.259 416
657.266 411
657.273 430
657.279 353
657.286 422
657.292 452
657.299 398
657.305 449
657.312 530
657.318 401
657.325 486
657.331 479
657.338 385
657.344 405
657.351 440
657.357 363
657.364 437
657.371 473
657.377 381
657.384 439
657.390 480
657.397 432
657.403 525
657.410 556
657.416 437
657.423 440
657.429 438
657.436 442
657.442 485
657.449 511
657.456 400
657.462 507
657.469 525
657.475 462
657.482 432
657.488 473
657.495 414
657.501 432
657.508 441
657.514 427
657.521 390
657.527 487
657.534 454
657.540 464
657.547 538
657.554 401
657.560 476
657.567 459
657.573 396
657.580 406
657.586 460
657.593 426
657.599 415
657.606 439
657.612 430
657.619 378
657.625 382
657.632 379
657.639 445
657.645 463
657.652 359
657.658 390
657.665 436
657.671 362
657.678 414
657.684 432
657.691 353
657.697 400
657.704 469
657.710 398
657.717 410
657.724 455
657.730 393
657.737 386
657.743 430
657.750 374
657.756 467
657.763 484
657.769 392
657.776 403
657.782 420
657.789 382
657.795 433
657.802 441
657.808 384
657.815 404
657.822 430
657.828 406
657.835 403
657.841 421
657.848 369
657.854 409
657.861 440
657.867 360
657.874 387
657.880 427
657.887 371
657.893 408
657.900 467
657.907 390
657.913 429
657.920 461
657.926 365
657.933 395
657.939 453
657.946 345
657.952 405
657.959 399
657.965 395
657.972 366
657.978 414
657.985 375
657.992 367
657.998 445
658.005 346
658.011 374
658.018 432
658.024 370
658.031 421
658.037 400
658.044 362
658.050 342
658.057 436
658.063 451
658.070 479
658.077 465
658.083 450
658.090 496
658.096 471
658.103 383
658.109 423
658.116 532
658.122 455
658.129 469
658.135 481
658.142 392
658.148 373
658.155 426
658.162 335
658.168 392
658.175 422
658.181 332
658.188 417
658.194 484
658.201 394
658.207 364
658.214 430
658.220 353
658.227 420
658.233 450
658.240 380
658.247 413
658.253 461
658.260 417
658.266 442
658.273 477
658.279 399
658.286 456
658.292 455
658.299 368
658.305 441
658.312 466
658.318 403
658.325 441
658.332 445
658.338 390
658.345 454
658.351 544
658.358 521
658.364 527
658.371 560
658.377 492
658.384 461
658.390 491
658.397 344
658.404 422
658.410 515
658.417 452
658.423 442
658.430 447
658.436 406
658.443 471
658.449 522
658.456 470
658.462 500
658.469 479
658.475 421
658.482 434
658.489 487
658.495 422
658.502 428
658.508 465
658.515 452
658.521 418
658.528 481
658.534 362
658.541 422
658.547 449
658.554 360
658.560 392
658.567 468
658.574 377
658.580 425
658.587 536
658.593 414
658.600 486
658.606 492
658.613 364
658.619 384
658.626 436
658.632 394
658.639 459
658.646 439
658.652 366
658.659 424
658.665 473
658.672 410
658.678 422
658.685 462
658.691 377
658.698 494
658.704 460
658.711 350
658.717 390
658.724 447
658.731 349
658.737 386
658.744 409
658.750 388
658.757 445
658.763 407
658.770 346
658.776 431
658.783 445
658.789 384
658.796 452
658.803 454
658.809 378
658.816 394
658.822 382
658.829 359
658.835 376
658.842 394
658.848 361
658.855 409
658.861 425
658.868 346
658.874 434
658.881 484
658.888 440
658.894 442
658.901 443
658.907 384
658.914 437
658.920 439
658.927 367
658.933 426
658.940 399
658.946 345
658.953 446
658.960 492
658.966 420
658.973 417
658.979 444
658.986 345
658.992 430
658.999 427
659.005 373
659.012 409
659.018 434
659.025 376
659.032 435
659.038 472
659.045 399
659.051 384
659.058 407
659.064 366
659.071 431
659.077 541
659.084 425
659.090 429
659.097 462
659.103 325
659.110 410
659.117 476
659.123 380
659.130 413
659.136 455
659.143 382
659.149 434
659.156 467
659.162 384
659.169 401
659.175 505
659.182 398
659.189 395
659.195 454
659.202 417
659.208 425
659.215 398
659.221 332
659.228 363
659.234 432
659.241 400
659.247 421
659.254 430
659.261 437
659.267 426
659.274 470
659.280 412
659.287 457
659.293 410
659.300 405
659.306 428
659.313 466
659.319 375
659.326 469
659.333 503
659.339 351
659.346 495
659.352 477
659.359 415
659.365 426
659.372 482
659.378 404
659.385 489
659.391 516
659.398 459
659.405 453
659.411 464
659.418 370
659.424 441
659.431 487
659.437 460
659.444 518
659.450 512
659.457 402
659.463 401
659.470 470
659.477 438
659.483 453
659.490 424
659.496 363
659.503 407
659.509 474
659.516 397
659.522 412
659.529 434
659.535 452
659.542 448
659.549 431
659.555 310
659.562 419
659.568 446
659.575 425
659.581 450
659.588 406
659.594 358
659.601 414
659.607 439
659.614 380
659.621 390
659.627 422
659.634 412
659.640 433
659.647 467
659.653 379
659.660 409
659.666 463
659.673 371
659.679 372
659.686 386
659.693 325
659.699 400
659.706 448
659.712 391
659.719 468
659.725 447
659.732 380
659.738 370
659.745 419
659.751 338
659.758 382
659.765 407
659.771 377
659.778 393
659.784 389
659.791 334
659.797 415
659.804 445
659.810 319
659.817 399
659.823 445
659.830 378
659.837 410
659.843 483
659.850 368
659.856 389
659.863 403
659.869 393
659.876 413
659.882 434
659.889 332
659.896 362
659.902 449
659.909 348
659.915 419
659.922 461
659.928 388
659.935 458
659.941 401
659.948 368
659.954 391
659.961 504
659.968 381
659.974 388
659.981 417
659.987 365
659.994 434
660.000 487
660.007 357
660.013 404
660.020 405
660.026 337
660.033 399
660.040 414
660.046 342
660.053 406
660.059 400
660.066 356
660.072 377
660.079 443
660.085 399
660.092 374
660.099 482
660.105 398
660.112 402
660.118 438
660.125 416
660.131 437
660.138 432
660.144 416
660.151 418
660.157 459
660.164 405
660.171 516
660.177 569
660.184 432
660.190 392
660.197 395
660.203 345
660.210 422
660.216 429
660.223 370
660.229 391
660.236 461
660.243 417
660.249 416
660.256 427
660.262 368
660.269 409
660.275 426
660.282 337
660.288 435
660.295 524
660.302 449
660.308 469
660.315 489
660.321 465
660.328 541
660.334 474
660.341 437
660.347 470
660.354 462
660.360 455
660.367 499
660.374 495
660.380 486
660.387 569
660.393 566
660.400 470
660.406 494
660.413 517
660.419 473
660.426 492
660.433 491
660.439 495
660.446 487
660.452 514
660.459 432
660.465 554
660.472 565
660.478 478
660.485 533
660.491 489
660.498 449
660.505 512
660.511 507
660.518 463
660.524 471
660.531 467
660.537 408
660.544 465
660.550 439
660.557 407
660.564 407
660.570 491
660.577 458
660.583 408
660.590 429
660.596 383
660.603 476
660.609 448
660.616 386
660.622 462
660.629 460
660.636 412
660.642 471
660.649 417
660.655 386
660.662 420
660.668 388
660.675 336
660.681 406
660.688 477
660.695 380
660.701 440
660.708 438
660.714 426
660.721 422
660.727 472
660.734 378
660.740 420
660.747 393
660.754 363
660.760 370
660.767 412
660.773 395
660.780 397
660.786 404
660.793 350
660.799 380
660.806 440
660.812 334
660.819 407
660.826 416
660.832 358
660.839 417
660.845 464
660.852 361
660.858 424
660.865 453
660.871 378
660.878 387
660.885 422
660.891 347
660.898 409
660.904 426
660.911 382
660.917 370
660.924 465
660.930 385
660.937 399
660.944 400
660.950 377
660.957 396
660.963 393
660.970 361
660.976 348
660.983 429
660.989 431
660.996 465
661.003 435
661.009 379
661.016 439
661.022 416
661.029 387
661.035 410
661.042 453
661.048 391
661.055 452
661.061 446
661.068 402
661.075 385
661.081 448
661.088 351
661.094 418
661.101 456
661.107 361
661.114 450
661.120 449
661.127 397
661.134 440
661.140 473
661.147 406
661.153 398
661.160 425
661.166 357
661.173 377
661.179 422
661.186 321
661.193 367
661.199 434
661.206 337
661.212 398
661.219 456
661.225 399
661.232 400
661.238 432
661.245 367
661.252 400
661.258 409
661.265 383
661.271 447
661.278 439
661.284 363
661.291 419
661.297 439
661.304 479
661.311 536
661.317 575
661.324 479
661.330 419
661.337 426
661.343 437
661.350 512
661.356 509
661.363 461
661.370 448
661.376 494
661.383 425
661.389 438
661.396 479
661.402 451
661.409 455
661.415 472
661.422 384
661.429 409
661.435 472
661.442 464
661.448 483
661.455 503
661.461 462
661.468 507
661.474 505
661.481 432
661.488 487
661.494 534
661.501 429
661.507 455
661.514 436
661.520 385
661.527 460
661.533 528
661.540 465
661.547 477
661.553 473
661.560 355
661.566 415
661.573 458
661.579 395
661.586 402
661.592 435
661.599 371
661.606 409
661.612 400
661.619 375
661.625 421
661.632 461
661.638 401
661.645 393
661.651 403
661.658 355
661.665 394
661.671 412
661.678 374
661.684 360
661.691 424
661.697 415
661.704 450
661.710 394
661.717 333
661.724 363
661.730 438
661.737 401
661.743 434
661.750 439
661.756 366
661.763 388
661.769 461
661.776 407
661.783 432
661.789 465
661.796 406
661.802 439
661.809 439
661.815 345
661.822 449
661.828 449
661.835 389
661.842 404
661.848 441
661.855 357
661.861 401
661.868 420
661.874 372
661.881 418
661.887 492
661.894 353
661.901 382
661.907 447
661.914 452
661.920 427
661.927 447
661.933 375
661.940 417
661.947 468
661.953 361
661.960 431
661.966 429
661.973 339
661.979 398
661.986 420
661.992 378
661.999 432
662.006 417
662.012 379
662.019 489
662.025 444
662.032 370
662.038 391
662.045 455
662.051 377
662.058 414
662.065 464
662.071 374
662.078 444
662.084 471
662.091 383
662.097 384
662.104 411
662.110 386
662.117 411
662.124 403
662.130 358
662.137 427
662.143 440
662.150 386
662.156 446
662.163 417
662.169 334
662.176 395
662.183 434
662.189 383
662.196 427
662.202 428
662.209 373
662.215 428
662.222 514
662.229 452
662.235 495
662.242 482
662.248 400
662.255 425
662.261 477
662.268 497
662.274 566
662.281 561
662.288 536
662.294 718
662.301 731
662.307 662
662.314 691
662.320 756
662.327 847
662.333 988
662.340 1030
662.347 885
662.353 845
662.360 796
662.366 591
662.373 549
662.379 552
662.386 461
662.393 505
662.399 564
662.406 427
662.412 463
662.419 575
662.425 622
662.432 618
662.438 654
662.445 652
662.452 741
662.458 699
662.465 580
662.471 564
662.478 558
662.484 528
662.491 542
662.497 526
662.504 442
662.511 471
662.517 470
662.524 430
662.530 496
662.537 541
662.543 434
662.550 432
662.557 462
662.563 415
662.570 491
662.576 516
662.583 449
662.589 402
662.596 441
662.602 351
662.609 448
662.616 436
662.622 398
662.629 498
662.635 570
662.642 360
662.648 444
662.655 478
662.661 386
662.668 450
662.675 452
662.681 352
662.688 398
662.694 397
662.701 351
662.707 419
662.714 430
662.721 403
662.727 364
662.734 434
662.740 374
662.747 361
662.753 428
662.760 381
662.766 359
662.773 411
662.780 386
662.786 371
662.793 415
662.799 357
662.806 385
662.812 431
662.819 375
662.826 412
662.832 426
662.839 367
662.845 424
662.852 457
662.858 418
662.865 432
662.871 495
662.878 389
662.885 379
662.891 407
662.898 369
662.904 425
662.911 418
662.917 372
662.924 385
662.931 407
662.937 387
662.944 367
662.950 387
662.957 353
662.963 418
662.970 424
662.976 380
662.983 421
662.990 476
662.996 410
663.003 436
663.009 462
663.016 401
663.022 410
663.029 429
663.036 362
663.042 418
663.049 499
663.055 474
663.062 535
663.068 508
663.075 415
663.081 422
663.088 447
663.095 381
663.101 451
663.108 454
663.114 341
663.121 381
663.127 470
663.134 419
663.141 458
663.147 450
663.154 363
663.160 419
663.167 369
663.173 374
663.180 463
663.187 457
663.193 387
663.200 429
663.206 408
663.213 373
663.219 435
663.226 400
663.232 351
663.239 399
663.246 462
663.252 424
663.259 449
663.265 500
663.272 409
663.278 452
663.285 479
663.292 507
663.298 521
663.305 556
663.311 545
663.318 611
663.324 713
663.331 773
663.337 809
663.344 747
663.351 625
663.357 656
663.364 652
663.370 525
663.377 512
663.383 573
663.390 502
663.397 573
663.403 503
663.410 478
663.416 502
663.423 624
663.429 619
663.436 701
663.443 693
663.449 558
663.456 591
663.462 638
663.469 574
663.475 644
663.482 819
663.488 847
663.495 827
663.502 767
663.508 693
663.515 699
663.521 710
663.528 640
663.534 555
663.541 473
663.548 448
663.554 484
663.561 507
663.567 376
663.574 358
663.580 445
663.587 346
663.594 395
663.600 505
663.607 453
663.613 455
663.620 408
663.626 358
663.633 449
663.639 462
663.646 391
663.653 407
663.659 438
663.666 368
663.672 429
663.679 468
663.685 411
663.692 454
663.699 427
663.705 378
663.712 373
663.718 420
663.725 388
663.731 390
663.738 417
663.745 325
663.751 382
663.758 427
663.764 374
663.771 379
663.777 444
663.784 373
663.791 399
663.797 403
663.804 360
663.810 402
663.817 458
663.823 398
663.830 360
663.836 410
663.843 382
663.850 401
663.856 482
663.863 396
663.869 439
663.876 389
663.882 403
663.889 420
663.896 451
663.902 376
663.909 337
663.915 421
663.922 341
663.928 413
663.935 426
663.942 385
663.948 415
663.955 488
663.961 362
663.968 385
663.974 388
663.981 316
663.988 404
663.994 467
664.001 410
664.007 406
664.014 446
664.020 404
664.027 421
664.034 459
664.040 407
664.047 434
664.053 433
664.060 358
664.066 352
664.073 383
664.080 383
664.086 437
664.093 444
664.099 365
664.106 413
664.112 433
664.119 355
664.125 418
664.132 449
664.139 397
664.145 369
664.152 446
664.158 368
664.165 446
664.171 424
664.178 360
664.185 418
664.191 463
664.198 385
664.204 418
664.211 449
664.217 370
664.224 434
664.231 459
664.237 405
664.244 446
664.250 437
664.257 405
664.263 470
664.270 454
664.277 436
664.283 494
664.290 459
664.296 455
664.303 479
664.309 504
664.316 411
664.323 488
664.329 565
664.336 470
664.342 514
664.349 603
664.355 576
664.362 605
664.369 651
664.375 548
664.382 536
664.388 630
664.395 579
664.401 564
664.408 523
664.415 449
664.421 446
664.428 496
664.434 482
664.441 622
664.447 633
664.454 476
664.461 519
664.467 586
664.474 474
664.480 515
664.487 628
664.493 700
664.500 736
664.507 662
664.513 602
664.520 596
664.526 550
664.533 461
664.539 514
664.546 595
664.553 462
664.559 377
664.566 453
664.572 401
664.579 415
664.585 446
664.592 369
664.599 399
664.605 435
664.612 415
664.618 410
664.625 424
664.631 358
664.638 431
664.645 485
664.651 383
664.658 429
664.664 488
664.671 353
664.677 420
664.684 488
664.691 410
664.697 430
664.704 427
664.710 365
664.717 445
664.723 436
664.730 385
664.737 446
664.743 516
664.750 406
664.756 420
664.763 420
664.769 358
664.776 380
664.783 508
664.789 377
664.796 398
664.802 392
664.809 365
664.815 391
664.822 471
664.829 361
664.835 379
664.842 438
664.848 353
664.855 411
664.861 457
664.868 380
664.875 401
664.881 436
664.888 365
664.894 431
664.901 436
664.907 332
664.914 439
664.921 403
664.927 335
664.934 366
664.940 431
664.947 369
664.953 446
664.960 406
664.967 391
664.973 390
664.980 425
664.986 357
664.993 373
664.999 402
665.006 358
665.013 429
665.019 465
665.026 388
665.032 421
665.039 455
665.045 361
665.052 401
665.059 440
665.065 417
665.072 423
665.078 436
665.085 338
665.091 410
665.098 419
665.105 365
665.111 429
665.118 391
665.124 349
665.131 398
665.137 460
665.144 359
665.151 399
665.157 412
665.164 348
665.170 376
665.177 468
665.183 394
665.190 453
665.197 463
665.203 406
665.210 462
665.216 434
665.223 362
665.229 414
665.236 485
665.243 400
665.249 444
665.256 448
665.262 367
665.269 421
665.275 472
665.282 406
665.289 400
665.295 453
665.302 409
665.308 496
665.315 520
665.322 540
665.328 545
665.335 554
665.341 462
665.348 497
665.354 604
665.361 538
665.368 624
665.374 596
665.381 496
665.387 508
665.394 545
665.400 427
665.407 473
665.414 557
665.420 512
665.427 554
665.433 509
665.440 520
665.446 605
665.453 632
665.460 545
665.466 499
665.473 580
665.479 561
665.486 578
665.492 579
665.499 507
665.506 504
665.512 546
665.519 455
665.525 474
665.532 473
665.538 464
665.545 426
665.552 386
665.558 376
665.565 424
665.571 428
665.578 330
665.585 417
665.591 472
665.598 454
665.604 445
665.611 458
665.617 414
665.624 427
665.631 450
665.637 360
665.644 435
665.650 467
665.657 372
665.663 435
665.670 472
665.677 383
665.683 424
665.690 456
665.696 330
665.703 404
665.709 420
665.716 351
665.723 435
665.729 439
665.736 339
665.742 390
665.749 392
665.756 380
665.762 417
665.769 421
665.775 387
665.782 384
665.788 430
665.795 347
665.802 379
665.808 423
665.815 329
665.821 374
665.828 381
665.834 313
665.841 362
665.848 432
665.854 385
665.861 412
665.867 436
665.874 381
665.880 439
665.887 474
665.894 422
665.900 496
665.907 512
665.913 359
665.920 393
665.927 429
665.933 397
665.940 453
665.946 498
665.953 361
665.959 422
665.966 509
665.973 441
665.979 483
665.986 543
665.992 586
665.999 838
666.005 994
666.012 1335
666.019 1833
666.025 2529
666.032 3028
666.038 3606
666.045 3928
666.051 3758
666.058 3480
666.065 3283
666.071 2901
666.078 2458
666.084 2013
666.091 1709
666.098 1425
666.104 1153
666.111 888
666.117 705
666.124 654
666.130 470
666.137 494
666.144 535
666.150 476
666.157 523
666.163 536
666.170 559
666.176 547
666.183 539
666.190 500
666.196 463
666.203 500
666.209 504
666.216 511
666.223 516
666.229 527
666.236 539
666.242 589
666.249 471
666.255 499
666.262 491
666.269 434
666.275 492
666.282 517
666.288 512
666.295 564
666.301 561
666.308 481
666.315 498
666.321 573
666.328 524
666.334 574
666.341 567
666.348 512
666.354 625
666.361 662
666.367 525
666.374 537
666.380 531
666.387 413
666.394 495
666.400 557
666.407 438
666.413 511
666.420 577
666.426 536
666.433 586
666.440 523
666.446 455
666.453 510
666.459 618
666.466 530
666.473 507
666.479 504
666.486 432
666.492 522
666.499 549
666.505 411
666.512 401
666.519 441
666.525 404
666.532 450
666.538 492
666.545 392
666.552 479
666.558 503
666.565 370
666.571 417
666.578 453
666.584 354
666.591 514
666.598 544
666.604 462
666.611 428
666.617 468
666.624 405
666.630 460
666.637 465
666.644 420
666.650 403
666.657 459
666.663 403
666.670 483
666.677 511
666.683 401
666.690 440
666.696 495
666.703 401
666.709 425
666.716 440
666.723 379
666.729 475
666.736 498
666.742 478
666.749 455
666.756 410
666.762 365
666.769 416
666.775 455
666.782 417
666.788 432
666.795 518
666.802 406
666.808 386
666.815 418
666.821 354
666.828 374
666.835 436
666.841 406
666.848 432
666.854 452
666.861 446
666.867 461
666.874 488
666.881 396
666.887 440
666.894 503
666.900 450
666.907 480
666.914 477
666.920 415
666.927 421
666.933 443
666.940 381
666.946 488
666.953 438
666.960 386
666.966 402
666.973 461
666.979 427
666.986 470
666.993 492
666.999 435
667.006 418
667.012 647
667.019 763
667.025 988
667.032 1278
667.039 1620
667.045 1871
667.052 1821
667.058 1724
667.065 1705
667.071 1476
667.078 1216
667.085 1118
667.091 933
667.098 720
667.104 745
667.111 635
667.118 509
667.124 593
667.131 600
667.137 511
667.144 499
667.150 518
667.157 443
667.164 444
667.170 446
667.177 386
667.183 434
667.190 500
667.197 458
667.203 471
667.210 509
667.216 464
667.223 437
667.230 527
667.236 469
667.243 526
667.249 528
667.256 478
667.262 505
667.269 478
667.276 378
667.282 478
667.289 482
667.295 422
667.302 455
667.309 454
667.315 511
667.322 567
667.328 565
667.335 518
667.341 627
667.348 622
667.355 541
667.361 609
667.368 674
667.374 497
667.381 483
667.388 454
667.394 390
667.401 438
667.407 474
667.414 434
667.420 432
667.427 394
667.434 330
667.440 432
667.447 494
667.453 404
667.460 412
667.467 490
667.473 449
667.480 485
667.486 525
667.493 490
667.499 479
667.506 459
667.513 443
667.519 480
667.526 518
667.532 390
667.539 451
667.546 444
667.552 386
667.559 452
667.565 438
667.572 379
667.579 426
667.585 495
667.592 436
667.598 492
667.605 438
667.611 355
667.618 350
667.625 417
667.631 326
667.638 408
667.644 448
667.651 413
667.658 468
667.664 476
667.671 422
667.677 402
667.684 492
667.690 390
667.697 437
667.704 473
667.710 405
667.717 443
667.723 416
667.730 356
667.737 387
667.743 467
667.750 399
667.756 416
667.763 466
667.770 347
667.776 440
667.783 430
667.789 375
667.796 357
667.802 418
667.809 372
667.816 404
667.822 436
667.829 330
667.835 411
667.842 458
667.849 347
667.855 435
667.862 460
667.868 366
667.875 418
667.881 426
667.888 340
667.895 431
667.901 452
667.908 379
667.914 370
667.921 380
667.928 405
667.934 462
667.941 455
667.947 426
667.954 455
667.961 457
667.967 371
667.974 379
667.980 424
667.987 376
667.993 459
668.000 498
668.007 502
668.013 588
668.020 653
668.026 664
668.033 653
668.040 714
668.046 811
668.053 907
668.059 859
668.066 748
668.073 661
668.079 726
668.086 635
668.092 638
668.099 608
668.105 503
668.112 478
668.119 470
668.125 398
668.132 410
668.138 521
668.145 449
668.152 446
668.158 486
668.165 387
668.171 413
668.178 459
668.185 382
668.191 454
668.198 461
668.204 422
668.211 547
668.217 552
668.224 460
668.231 442
668.237 438
668.244 369
668.250 472
668.257 427
668.264 354
668.270 399
668.277 473
668.283 405
668.290 456
668.297 467
668.303 355
668.310 476
668.316 475
668.323 395
668.329 548
668.336 608
668.343 530
668.349 576
668.356 544
668.362 471
668.369 554
668.376 605
668.382 551
668.389 586
668.395 528
668.402 464
668.409 457
668.415 456
668.422 447
668.428 512
668.435 526
668.442 477
668.448 442
668.455 504
668.461 438
668.468 424
668.474 453
668.481 362
668.488 435
668.494 470
668.501 417
668.507 491
668.514 513
668.521 422
668.527 511
668.534 480
668.540 390
668.547 420
668.554 447
668.560 409
668.567 436
668.573 481
668.580 421
668.586 415
668.593 432
668.600 379
668.606 428
668.613 489
668.619 429
668.626 482
668.633 560
668.639 445
668.646 577
668.652 618
668.659 481
668.666 535
668.672 563
668.679 452
668.685 529
668.692 564
668.699 421
668.705 445
668.712 470
668.718 347
668.725 358
668.732 446
668.738 349
668.745 420
668.751 446
668.758 374
668.764 403
668.771 486
668.778 361
668.784 414
668.791 397
668.797 342
668.804 381
668.811 414
668.817 386
668.824 458
668.830 401
668.837 379
668.844 473
668.850 501
668.857 406
668.863 393
668.870 407
668.877 341
668.883 412
668.890 451
668.896 384
668.903 424
668.909 485
668.916 389
668.923 432
668.929 443
668.936 357
668.942 441
668.949 427
668.956 358
668.962 375
668.969 411
668.975 404
668.982 435
668.989 412
668.995 389
669.002 428
669.008 472
669.015 463
669.022 535
669.028 577
669.035 520
669.041 539
669.048 590
669.055 490
669.061 554
669.068 565
669.074 408
669.081 462
669.087 534
669.094 443
669.101 488
669.107 502
669.114 457
669.120 464
669.127 471
669.134 385
669.140 400
669.147 498
669.153 383
669.160 411
669.167 442
669.173 395
669.180 409
669.186 485
669.193 399
669.200 430
669.206 430
669.213 338
669.219 479
669.226 525
669.233 466
669.239 429
669.246 496
669.252 458
669.259 535
669.266 544
669.272 471
669.279 504
669.285 539
669.292 407
669.298 468
669.305 490
669.312 383
669.318 434
669.325 475
669.331 451
669.338 499
669.345 585
669.351 531
669.358 492
669.364 516
669.371 434
669.378 430
669.384 570
669.391 505
669.397 558
669.404 570
669.411 403
669.417 491
669.424 524
669.430 468
669.437 464
669.444 520
669.450 410
669.457 464
669.463 524
669.470 442
669.477 489
669.483 495
669.490 437
669.496 475
669.503 465
669.510 487
669.516 486
669.523 489
669.529 420
669.536 473
669.542 498
669.549 380
669.556 423
669.562 506
669.569 385
669.575 404
669.582 440
669.589 404
669.595 381
669.602 433
669.608 397
669.615 436
669.622 465
669.628 375
669.635 477
669.641 517
669.648 497
669.655 503
669.661 517
669.668 485
669.674 500
669.681 598
669.688 518
669.694 508
669.701 471
669.707 462
669.714 479
669.721 438
669.727 342
669.734 394
669.740 477
669.747 459
669.754 465
669.760 480
669.767 411
669.773 405
669.780 431
669.787 319
669.793 379
669.800 438
669.806 377
669.813 469
669.820 578
669.826 497
669.833 485
669.839 501
669.846 428
669.853 448
669.859 459
669.866 396
669.872 458
669.879 421
669.886 452
669.892 508
669.899 493
669.905 471
669.912 480
669.918 476
669.925 390
669.932 496
669.938 483
669.945 403
669.951 432
669.958 372
669.965 365
669.971 416
669.978 514
669.984 433
669.991 486
669.998 551
670.004 448
670.011 537
670.017 539
670.024 512
670.031 465
670.037 483
670.044 423
670.050 537
670.057 499
670.064 424
670.070 502
670.077 531
670.083 492
670.090 525
670.097 503
670.103 411
670.110 411
670.116 449
670.123 365
670.130 399
670.136 416
670.143 427
670.149 474
670.156 518
670.163 399
670.169 482
670.176 497
670.182 380
670.189 431
670.196 422
670.202 400
670.209 469
670.215 515
670.222 442
670.229 394
670.235 431
670.242 368
670.248 428
670.255 482
670.262 467
670.268 528
670.275 470
670.281 486
670.288 444
670.295 501
670.301 477
670.308 436
670.314 446
670.321 419
670.328 548
670.334 564
670.341 458
670.347 522
670.354 498
670.361 392
670.367 437
670.374 482
670.380 463
670.387 595
670.394 637
670.400 556
670.407 530
670.413 561
670.420 464
670.427 477
670.433 502
670.440 498
670.446 582
670.453 502
670.460 463
670.466 447
670.473 535
670.479 524
670.486 541
670.493 528
670.499 419
670.506 412
670.512 425
670.519 415
670.526 467
670.532 491
670.539 388
670.545 437
670.552 456
670.559 398
670.565 461
670.572 500
670.578 406
670.585 502
670.592 455
670.598 467
670.605 542
670.611 625
670.618 438
670.625 442
670.631 472
670.638 387
670.644 418
670.651 477
670.658 439
670.664 443
670.671 437
670.677 325
670.684 379
670.691 405
670.697 357
670.704 432
670.710 495
670.717 390
670.724 463
670.730 450
670.737 425
670.743 499
670.750 425
670.757 433
670.763 396
670.770 433
670.776 373
670.783 390
670.790 416
670.796 344
670.803 381
670.809 454
670.816 409
670.823 371
670.829 431
670.836 356
670.842 412
670.849 439
670.856 380
670.862 398
670.869 418
670.875 434
670.882 466
670.889 492
670.895 386
670.902 420
670.908 460
670.915 313
670.922 450
670.928 444
670.935 405
670.941 405
670.948 467
670.955 364
670.961 425
670.968 467
670.974 393
670.981 416
670.988 421
670.994 381
671.001 391
671.007 420
671.014 463
671.021 472
671.027 494
671.034 378
671.040 427
671.047 421
671.054 408
671.060 435
671.067 463
671.074 446
671.080 444
671.087 453
671.093 437
671.100 428
671.107 439
671.113 387
671.120 397
671.126 480
671.133 391
671.140 433
671.146 478
671.153 409
671.159 433
671.166 490
671.173 452
671.179 516
671.186 445
671.192 368
671.199 464
671.206 504
671.212 418
671.219 452
671.225 452
671.232 392
671.239 358
671.245 447
671.252 427
671.258 474
671.265 455
671.272 456
671.278 469
671.285 486
671.291 415
671.298 424
671.305 431
671.311 382
671.318 421
671.324 478
671.331 480
671.338 526
671.344 464
671.351 431
671.357 594
671.364 663
671.371 657
671.377 712
671.384 673
671.390 650
671.397 742
671.404 710
671.410 642
671.417 708
671.424 683
671.430 570
671.437 626
671.443 705
671.450 562
671.457 535
671.463 547
671.470 405
671.476 481
671.483 477
671.490 435
671.496 590
671.503 642
671.509 457
671.516 475
671.523 490
671.529 399
671.536 457
671.542 408
671.549 358
671.556 435
671.562 440
671.569 415
671.575 444
671.582 417
671.589 486
671.595 499
671.602 508
671.608 397
671.615 438
671.622 475
671.628 378
671.635 428
671.641 430
671.648 400
671.655 418
671.661 485
671.668 395
671.675 412
671.681 433
671.688 422
671.694 449
671.701 451
671.708 353
671.714 366
671.721 416
671.727 390
671.734 380
671.741 435
671.747 383
671.754 389
671.760 456
671.767 419
671.774 402
671.780 408
671.787 383
671.793 396
671.800 431
671.807 342
671.813 393
671.820 392
671.826 371
671.833 348
671.840 359
671.846 365
671.853 401
671.860 401
671.866 364
671.873 394
671.879 444
671.886 391
671.893 385
671.899 378
671.906 366
671.912 400
671.919 400
671.926 395
671.932 390
671.939 425
671.945 387
671.952 393
671.959 436
671.965 387
671.972 408
671.978 422
671.985 365
671.992 365
671.998 402
672.005 377
672.011 487
672.018 475
672.025 443
672.031 452
672.038 612
672.045 640
672.051 751
672.058 846
672.064 832
672.071 889
672.078 808
672.084 799
672.091 848
672.097 749
672.104 594
672.111 544
672.117 520
672.124 389
672.130 426
672.137 511
672.144 447
672.150 482
672.157 483
672.163 425
672.170 473
672.177 510
672.183 404
672.190 413
672.196 433
672.203 389
672.210 417
672.216 495
672.223 433
672.230 463
672.236 480
672.243 431
672.249 443
672.256 543
672.263 416
672.269 433
672.276 449
672.282 383
672.289 423
672.296 471
672.302 480
672.309 523
672.315 485
672.322 416
672.329 597
672.335 720
672.342 644
672.349 733
672.355 743
672.362 597
672.368 633
672.375 702
672.382 650
672.388 689
672.395 703
672.401 639
672.408 651
672.415 700
672.421 554
672.428 546
672.434 476
672.441 380
672.448 410
672.454 434
672.461 475
672.467 483
672.474 489
672.481 437
672.487 465
672.494 532
672.501 584
672.507 557
672.514 558
672.520 510
672.527 475
672.534 466
672.540 405
672.547 487
672.553 447
672.560 391
672.567 401
672.573 418
672.580 364
672.586 420
672.593 476
672.600 428
672.606 393
672.613 442
672.620 344
672.626 400
672.633 372
672.639 334
672.646 382
672.653 425
672.659 417
672.666 437
672.672 505
672.679 449
672.686 357
672.692 402
672.699 406
672.705 504
672.712 409
672.719 322
672.725 394
672.732 434
672.739 362
672.745 398
672.752 414
672.758 387
672.765 427
672.772 489
672.778 414
672.785 413
672.791 434
672.798 395
672.805 420
672.811 420
672.818 388
672.824 434
672.831 443
672.838 366
672.844 479
672.851 492
672.858 385
672.864 399
672.871 416
672.877 430
672.884 409
672.891 428
672.897 403
672.904 507
672.910 464
672.917 353
672.924 419
672.930 457
672.937 436
672.943 453
672.950 494
672.957 422
672.963 418
672.970 469
672.977 391
672.983 397
672.990 454
672.996 381
673.003 408
673.010 438
673.016 397
673.023 469
673.029 475
673.036 395
673.043 489
673.049 516
673.056 540
673.062 534
673.069 575
673.076 465
673.082 595
673.089 581
673.096 479
673.102 534
673.109 558
673.115 479
673.122 461
673.129 431
673.135 373
673.142 392
673.148 422
673.155 359
673.162 359
673.168 448
673.175 365
673.182 428
673.188 421
673.195 404
673.201 389
673.208 414
673.215 413
673.221 440
673.228 422
673.234 398
673.241 409
673.248 441
673.254 383
673.261 395
673.268 466
673.274 401
673.281 468
673.287 504
673.294 394
673.301 421
673.307 419
673.314 380
673.320 428
673.327 526
673.334 493
673.340 532
673.347 524
673.353 456
673.360 460
673.367 552
673.373 540
673.380 553
673.387 618
673.393 548
673.400 606
673.406 674
673.413 661
673.420 651
673.426 636
673.433 597
673.439 616
673.446 535
673.453 405
673.459 460
673.466 560
673.473 430
673.479 512
673.486 490
673.492 538
673.499 534
673.506 521
673.512 401
673.519 454
673.525 451
673.532 381
673.539 438
673.545 494
673.552 380
673.559 468
673.565 508
673.572 400
673.578 426
673.585 465
673.592 392
673.598 414
673.605 416
673.611 343
673.618 449
673.625 483
673.631 477
673.638 504
673.645 496
673.651 434
673.658 485
673.664 520
673.671 405
673.678 449
673.684 442
673.691 384
673.697 417
673.704 437
673.711 383
673.717 424
673.724 475
673.731 349
673.737 402
673.744 455
673.750 376
673.757 456
673.764 449
673.770 399
673.777 404
673.783 384
673.790 342
673.797 444
673.803 419
673.810 372
673.817 410
673.823 431
673.830 344
673.836 403
673.843 456
673.850 399
673.856 454
673.863 449
673.869 347
673.876 375
673.883 392
673.889 360
673.896 394
673.903 438
673.909 384
673.916 401
673.922 413
673.929 364
673.936 370
673.942 390
673.949 395
673.956 486
673.962 504
673.969 426
673.975 485
673.982 466
673.989 400
673.995 411
674.002 443
674.008 411
674.015 435
674.022 460
674.028 433
674.035 495
674.042 539
674.048 435
674.055 541
674.061 612
674.068 474
674.075 529
674.081 558
674.088 514
674.094 477
674.101 471
674.108 406
674.114 475
674.121 475
674.128 384
674.134 402
674.141 445
674.147 397
674.154 465
674.161 447
674.167 381
674.174 371
674.181 423
674.187 371
674.194 422
674.200 450
674.207 375
674.214 402
674.220 431
674.227 380
674.233 452
674.240 461
674.247 384
674.253 470
674.260 459
674.267 393
674.273 424
674.280 449
674.286 402
674.293 454
674.300 502
674.306 440
674.313 423
674.320 456
674.326 350
674.333 399
674.339 467
674.346 387
674.353 423
674.359 491
674.366 383
674.372 420
674.379 411
674.386 386
674.392 428
674.399 459
674.406 419
674.412 476
674.419 558
674.425 452
674.432 448
674.439 468
674.445 392
674.452 431
674.459 467
674.465 380
674.472 453
674.478 478
674.485 426
674.492 428
674.498 466
674.505 385
674.511 420
674.518 437
674.525 355
674.531 379
674.538 449
674.545 407
674.551 421
674.558 492
674.564 421
674.571 496
674.578 500
674.584 371
674.591 421
674.598 430
674.604 356
674.611 407
674.617 422
674.624 375
674.631 430
674.637 466
674.644 377
674.651 434
674.657 442
674.664 391
674.670 447
674.677 505
674.684 395
674.690 449
674.697 372
674.703 385
674.710 430
674.717 434
674.723 349
674.730 431
674.737 428
674.743 354
674.750 416
674.756 472
674.763 395
674.770 440
674.776 507
674.783 408
674.790 455
674.796 445
674.803 408
674.809 425
674.816 371
674.823 363
674.829 393
674.836 435
674.843 326
674.849 414
674.856 478
674.862 364
674.869 386
674.876 432
674.882 367
674.889 372
674.895 395
674.902 413
674.909 432
674.915 454
674.922 400
674.929 464
674.935 480
674.942 398
674.948 444
674.955 445
674.962 340
674.968 381
674.975 501
674.982 372
674.988 409
674.995 404
675.001 373
675.008 395
675.015 461
675.021 373
675.028 438
675.035 472
675.041 418
675.048 512
675.054 486
675.061 330
675.068 401
675.074 478
675.081 382
675.088 429
675.094 464
675.101 409
675.107 434
675.114 454
675.121 393
675.127 390
675.134 402
675.141 364
675.147 424
675.154 434
675.160 364
675.167 432
675.174 485
675.180 385
675.187 409
675.194 458
675.200 359
675.207 412
675.213 433
675.220 405
675.227 446
675.233 482
675.240 369
675.246 431
675.253 457
675.260 352
675.266 400
675.273 486
675.280 384
675.286 385
675.293 426
675.299 424
675.306 389
675.313 417
675.319 396
675.326 485
675.333 435
675.339 389
675.346 453
675.352 479
675.359 431
675.366 456
675.372 457
675.379 442
675.386 518
675.392 559
675.399 553
675.405 672
675.412 609
675.419 574
675.425 630
675.432 657
675.439 542
675.445 554
675.452 522
675.458 486
675.465 507
675.472 521
675.478 428
675.485 383
675.492 459
675.498 410
675.505 468
675.511 518
675.518 442
675.525 380
675.531 460
675.538 363
675.545 401
675.551 389
675.558 375
675.564 421
675.571 436
675.578 385
675.584 462
675.591 483
675.598 367
675.604 388
675.611 434
675.617 383
675.624 443
675.631 475
675.637 388
675.644 382
675.651 413
675.657 383
675.664 392
675.670 425
675.677 384
675.684 395
675.690 391
675.697 359
675.704 370
675.710 443
675.717 332
675.723 388
675.730 425
675.737 340
675.743 397
675.750 415
675.757 351
675.763 366
675.770 415
675.776 387
675.783 397
675.790 437
675.796 319
675.803 393
675.810 421
675.816 339
675.823 391
675.829 464
675.836 448
675.843 458
675.849 461
675.856 318
675.863 346
675.869 394
675.876 365
675.883 358
675.889 434
675.896 409
675.902 406
675.909 480
675.916 375
675.922 385
675.929 460
675.936 349
675.942 407
675.949 473
675.955 335
675.962 415
675.969 470
675.975 384
675.982 423
675.989 418
675.995 367
676.002 462
676.008 529
676.015 461
676.022 500
676.028 454
676.035 381
676.042 435
676.048 442
676.055 381
676.061 459
676.068 460
676.075 441
676.081 449
676.088 435
676.095 440
676.101 481
676.108 499
676.114 428
676.121 459
676.128 488
676.134 422
676.141 424
676.148 462
676.154 375
676.161 417
676.167 426
676.174 355
676.181 404
676.187 401
676.194 351
676.201 403
676.207 444
676.214 391
676.221 424
676.227 515
676.234 422
676.240 444
676.247 451
676.254 416
676.260 496
676.267 510
676.274 399
676.280 428
676.287 418
676.293 330
676.300 490
676.307 580
676.313 508
676.320 609
676.327 662
676.333 662
676.340 834
676.346 897
676.353 797
676.360 794
676.366 849
676.373 776
676.380 737
676.386 725
676.393 630
676.399 583
676.406 642
676.413 504
676.419 485
676.426 480
676.433 435
676.439 505
676.446 503
676.453 432
676.459 483
676.466 515
676.472 419
676.479 438
676.486 462
676.492 391
676.499 444
676.506 435
676.512 441
676.519 460
676.525 431
676.532 312
676.539 431
676.545 414
676.552 427
676.559 536
676.565 511
676.572 433
676.578 441
676.585 474
676.592 367
676.598 432
676.605 409
676.612 357
676.618 432
676.625 474
676.632 378
676.638 418
676.645 384
676.651 331
676.658 402
676.665 439
676.671 401
676.678 448
676.685 477
676.691 362
676.698 430
676.704 443
676.711 343
676.718 390
676.724 436
676.731 339
676.738 392
676.744 420
676.751 405
676.758 411
676.764 420
676.771 387
676.777 449
676.784 458
676.791 361
676.797 389
676.804 432
676.811 373
676.817 406
676.824 415
676.830 371
676.837 407
676.844 506
676.850 369
676.857 400
676.864 469
676.870 358
676.877 429
676.884 395
676.890 296
676.897 413
676.903 456
676.910 407
676.917 405
676.923 422
676.930 390
676.937 466
676.943 477
676.950 416
676.956 399
676.963 447
676.970 418
676.976 430
676.983 426
676.990 389
676.996 473
677.003 479
677.010 341
677.016 448
677.023 447
677.029 404
677.036 459
677.043 508
677.049 427
677.056 430
677.063 416
677.069 348
677.076 409
677.082 467
677.089 336
677.096 413
677.102 461
677.109 399
677.116 431
677.122 464
677.129 370
677.136 396
677.142 414
677.149 424
677.155 422
677.162 439
677.169 388
677.175 409
677.182 445
677.189 376
677.195 439
677.202 525
677.208 397
677.215 412
677.222 433
677.228 398
677.235 431
677.242 468
677.248 368
677.255 458
677.262 448
677.268 391
677.275 468
677.281 502
677.288 412
677.295 453
677.301 438
677.308 418
677.315 511
677.321 498
677.328 399
677.335 497
677.341 649
677.348 617
677.354 620
677.361 592
677.368 505
677.374 489
677.381 575
677.388 514
677.394 483
677.401 517
677.408 457
677.414 518
677.421 521
677.427 438
677.434 466
677.441 484
677.447 428
677.454 461
677.461 542
677.467 409
677.474 477
677.480 581
677.487 539
677.494 566
677.500 556
677.507 443
677.514 492
677.520 544
677.527 477
677.534 455
677.540 502
677.547 493
677.553 548
677.560 524
677.567 418
677.573 426
677.580 423
677.587 367
677.593 415
677.600 522
677.607 435
677.613 480
677.620 475
677.626 352
677.633 429
677.640 435
677.646 356
677.653 392
677.660 465
677.666 426
677.673 486
677.680 453
677.686 372
677.693 436
677.699 404
677.706 358
677.713 387
677.719 420
677.726 378
677.733 436
677.739 499
677.746 401
677.753 434
677.759 458
677.766 358
677.772 381
677.779 406
677.786 353
677.792 373
677.799 428
677.806 377
677.812 474
677.819 476
677.826 419
677.832 453
677.839 468
677.845 357
677.852 431
677.859 426
677.865 368
677.872 413
677.879 408
677.885 375
677.892 419
677.899 450
677.905 349
677.912 414
677.918 413
677.925 330
677.932 406
677.938 419
677.945 396
677.952 441
677.958 520
677.965 369
677.972 397
677.978 427
677.985 416
677.991 466
677.998 443
678.005 353
678.011 377
678.018 415
678.025 451
678.031 451
678.038 526
678.045 480
678.051 459
678.058 479
678.064 375
678.071 450
678.078 458
678.084 400
678.091 444
678.098 422
678.104 399
678.111 425
678.118 430
678.124 394
678.131 378
678.137 446
678.144 420
678.151 452
678.157 453
678.164 371
678.171 455
678.177 478
678.184 362
678.191 364
678.197 421
678.204 365
678.210 447
678.217 425
678.224 344
678.230 403
678.237 429
678.244 391
678.250 394
678.257 450
678.264 435
678.270 518
678.277 491
678.284 437
678.290 419
678.297 452
678.303 361
678.310 434
678.317 437
678.323 384
678.330 369
678.337 500
678.343 419
678.350 485
678.357 500
678.363 466
678.370 450
678.376 487
678.383 419
678.390 457
678.396 509
678.403 391
678.410 445
678.416 501
678.423 417
678.430 422
678.436 497
678.443 421
678.449 470
678.456 462
678.463 437
678.469 468
678.476 529
678.483 440
678.489 515
678.496 473
678.503 486
678.509 497
678.516 488
678.523 409
678.529 523
678.536 534
678.542 437
678.549 490
678.556 494
678.562 416
678.569 376
678.576 431
678.582 392
678.589 432
678.596 419
678.602 466
678.609 469
678.615 464
678.622 401
678.629 409
678.635 410
678.642 374
678.649 455
678.655 426
678.662 357
678.669 479
678.675 492
678.682 374
678.689 381
678.695 420
678.702 346
678.708 436
678.715 475
678.722 360
678.728 409
678.735 449
678.742 348
678.748 459
678.755 415
678.762 333
678.768 420
678.775 400
678.781 354
678.788 385
678.795 423
678.801 331
678.808 376
678.815 398
678.821 382
678.828 433
678.835 416
678.841 305
678.848 421
678.855 432
678.861 376
678.868 396
678.874 485
678.881 355
678.888 410
678.894 460
678.901 373
678.908 410
678.914 424
678.921 392
678.928 377
678.934 402
678.941 359
678.948 410
678.954 417
678.961 416
678.967 453
678.974 485
678.981 395
678.987 408
678.994 451
679.001 363
679.007 364
679.014 408
679.021 372
679.027 421
679.034 467
679.041 395
679.047 453
679.054 444
679.060 418
679.067 387
679.074 417
679.080 376
679.087 427
679.094 419
679.100 370
679.107 445
679.114 444
679.120 310
679.127 389
679.134 448
679.140 381
679.147 417
679.153 467
679.160 447
679.167 458
679.173 458
679.180 352
679.187 381
679.193 464
679.200 407
679.207 438
679.213 428
679.220 366
679.227 382
679.233 450
679.240 394
679.246 424
679.253 450
679.260 377
679.266 409
679.273 480
679.280 409
679.286 390
679.293 444
679.300 395
679.306 456
679.313 522
679.320 443
679.326 445
679.333 492
679.339 459
679.346 464
679.353 507
679.359 414
679.366 481
679.373 477
679.379 367
679.386 456
679.393 492
679.399 432
679.406 489
679.413 521
679.419 500
679.426 490
679.432 523
679.439 521
679.446 524
679.452 529
679.459 526
679.466 531
679.472 521
679.479 537
679.486 606
679.492 551
679.499 411
679.506 490
679.512 528
679.519 411
679.525 463
679.532 461
679.539 487
679.545 501
679.552 455
679.559 383
679.565 384
679.572 409
679.579 382
679.585 463
679.592 440
679.599 351
679.605 350
679.612 403
679.619 375
679.625 399
679.632 430
679.638 354
679.645 396
679.652 369
679.658 339
679.665 381
679.672 503
679.678 449
679.685 414
679.692 440
679.698 350
679.705 437
679.712 461
679.718 398
679.725 406
679.731 420
679.738 366
679.745 410
679.751 463
679.758 387
679.765 402
679.771 400
679.778 372
679.785 401
679.791 449
679.798 383
679.805 418
679.811 421
679.818 357
679.825 427
679.831 476
679.838 370
679.844 429
679.851 458
679.858 401
679.864 416
679.871 460
679.878 394
679.884 422
679.891 449
679.898 344
679.904 414
679.911 422
679.918 339
679.924 395
679.931 463
679.938 401
679.944 416
679.951 453
679.957 369
679.964 407
679.971 405
679.977 348
679.984 382
679.991 392
679.997 331
680.004 386
680.011 433
680.017 417
680.024 439
680.031 485
680.037 400
680.044 435
680.051 427
680.057 380
680.064 420
680.070 458
680.077 415
680.084 432
680.090 430
680.097 356
680.104 375
680.110 422
680.117 390
680.124 430
680.130 431
680.137 402
680.144 509
680.150 543
680.157 433
680.164 411
680.170 432
680.177 355
680.183 439
680.190 468
680.197 473
680.203 477
680.210 435
680.217 418
680.223 428
680.230 452
680.237 363
680.243 381
680.250 438
680.257 390
680.263 432
680.270 431
680.277 386
680.283 421
680.290 472
680.296 406
680.303 452
680.310 434
680.316 380
680.323 490
680.330 532
680.336 384
680.343 487
680.350 468
680.356 413
680.363 386
680.370 406
680.376 410
680.383 441
680.390 477
680.396 394
680.403 464
680.409 476
680.416 447
680.423 471
680.429 492
680.436 438
680.443 485
680.449 546
680.456 438
680.463 497
680.469 542
680.476 549
680.483 536
680.489 484
680.496 446
680.503 500
680.509 540
680.516 446
680.523 514
680.529 597
680.536 493
680.542 462
680.549 487
680.556 380
680.562 419
680.569 530
680.576 444
680.582 465
680.589 461
680.596 339
680.602 412
680.609 418
680.616 369
680.622 400
680.629 426
680.636 395
680.642 406
680.649 416
680.656 365
680.662 462
680.669 465
680.675 383
680.682 448
680.689 439
680.695 372
680.702 408
680.709 482
680.715 418
680.722 470
680.729 417
680.735 404
680.742 417
680.749 392
680.755 320
680.762 362
680.769 458
680.775 405
680.782 445
680.789 460
680.795 339
680.802 366
680.808 437
680.815 337
680.822 427
680.828 491
680.835 412
680.842 428
680.848 446
680.855 410
680.862 408
680.868 450
680.875 363
680.882 431
680.888 418
680.895 368
680.902 453
680.908 370
680.915 360
680.922 401
680.928 485
680.935 356
680.942 435
680.948 425
680.955 366
680.961 455
680.968 493
680.975 383
680.981 397
680.988 431
680.995 370
681.001 422
681.008 447
681.015 371
681.021 416
681.028 470
681.035 379
681.041 421
681.048 461
681.055 402
681.061 401
681.068 449
681.075 373
681.081 435
681.088 456
681.095 345
681.101 363
681.108 432
681.114 390
681.121 411
681.128 429
681.134 347
681.141 371
681.148 434
681.154 345
681.161 404
681.168 433
681.174 371
681.181 467
681.188 490
681.194 368
681.201 454
681.208 491
681.214 417
681.221 428
681.228 454
681.234 433
681.241 410
681.248 456
681.254 379
681.261 433
681.267 431
681.274 411
681.281 387
681.287 428
681.294 387
681.301 474
681.307 527
681.314 393
681.321 409
681.327 427
681.334 341
681.341 448
681.347 479
681.354 441
681.361 539
681.367 548
681.374 474
681.381 566
681.387 558
681.394 433
681.401 403
681.407 443
681.414 455
681.421 523
681.427 517
681.434 464
681.440 427
681.447 548
681.454 439
681.460 424
681.467 489
681.474 472
681.480 523
681.487 469
681.494 441
681.500 465
681.507 460
681.514 381
681.520 412
681.527 416
681.534 392
681.540 432
681.547 448
681.554 377
681.560 410
681.567 448
681.574 357
681.580 425
681.587 448
681.594 411
681.600 471
681.607 458
681.613 404
681.620 452
681.627 449
681.633 388
681.640 418
681.647 469
681.653 414
681.660 438
681.667 436
681.673 346
681.680 414
681.687 391
681.693 333
681.700 392
681.707 401
681.713 359
681.720 442
681.727 453
681.733 364
681.740 393
681.747 427
681.753 357
681.760 405
681.767 431
681.773 344
681.780 386
681.787 403
681.793 367
681.800 451
681.806 496
681.813 433
681.820 461
681.826 452
681.833 371
681.840 450
681.846 466
681.853 395
681.860 424
681.866 449
681.873 404
681.880 513
681.886 599
681.893 485
681.900 442
681.906 448
681.913 411
681.920 392
681.926 422
681.933 425
681.940 472
681.946 501
681.953 453
681.960 529
681.966 542
681.973 486
681.980 636
681.986 780
681.993 881
682.000 1054
682.006 1117
682.013 1126
682.019 1294
682.026 1513
682.033 1367
682.039 1154
682.046 1086
682.053 955
682.059 837
682.066 632
682.073 487
682.079 522
682.086 506
682.093 493
682.099 562
682.106 566
682.113 525
682.119 566
682.126 511
682.133 479
682.139 519
682.146 545
682.153 378
682.159 472
682.166 479
682.173 379
682.179 404
682.186 528
682.193 490
682.199 472
682.206 517
682.213 464
682.219 490
682.226 466
682.233 366
682.239 436
682.246 450
682.252 366
682.259 467
682.266 480
682.272 399
682.279 453
682.286 528
682.292 444
682.299 415
682.306 476
682.312 374
682.319 445
682.326 505
682.332 543
682.339 521
682.346 558
682.352 409
682.359 423
682.366 518
682.372 541
682.379 602
682.386 533
682.392 423
682.399 470
682.406 468
682.412 455
682.419 476
682.426 500
682.432 421
682.439 448
682.446 493
682.452 413
682.459 452
682.466 500
682.472 390
682.479 399
682.486 462
682.492 480
682.499 543
682.506 522
682.512 465
682.519 507
682.526 516
682.532 478
682.539 472
682.545 491
682.552 431
682.559 446
682.565 486
682.572 405
682.579 425
682.585 490
682.592 409
682.599 482
682.605 474
682.612 339
682.619 406
682.625 495
682.632 376
682.639 420
682.645 386
682.652 358
682.659 436
682.665 475
682.672 354
682.679 376
682.685 426
682.692 380
682.699 403
682.705 454
682.712 371
682.719 432
682.725 407
682.732 373
682.739 485
682.745 530
682.752 364
682.759 415
682.765 388
682.772 356
682.779 472
682.785 466
682.792 439
682.799 448
682.805 488
682.812 399
682.819 481
682.825 442
682.832 370
682.839 429
682.845 428
682.852 370
682.859 403
682.865 472
682.872 387
682.878 424
682.885 449
682.892 382
682.898 459
682.905 574
682.912 440
682.918 454
682.925 425
682.932 379
682.938 447
682.945 449
682.952 413
682.958 451
682.965 492
682.972 466
682.978 473
682.985 544
682.992 477
682.998 459
683.005 622
683.012 641
683.018 646
683.025 710
683.032 658
683.038 632
683.045 675
683.052 687
683.058 640
683.065 575
683.072 460
683.078 523
683.085 498
683.092 393
683.098 390
683.105 432
683.112 395
683.118 425
683.125 447
683.132 411
683.138 428
683.145 451
683.152 359
683.158 421
683.165 398
683.172 344
683.178 425
683.185 405
683.192 364
683.198 438
683.205 451
683.212 395
683.218 477
683.225 478
683.232 395
683.238 422
683.245 468
683.252 420
683.258 447
683.265 460
683.272 354
683.278 390
683.285 403
683.292 400
683.298 404
683.305 558
683.312 413
683.318 412
683.325 460
683.332 411
683.338 439
683.345 506
683.352 417
683.358 388
683.365 437
683.371 399
683.378 450
683.385 447
683.391 420
683.398 467
683.405 484
683.411 413
683.418 493
683.425 565
683.431 499
683.438 541
683.445 585
683.451 601
683.458 723
683.465 777
683.471 810
683.478 842
683.485 751
683.491 632
683.498 627
683.505 597
683.511 508
683.518 481
683.525 473
683.531 465
683.538 425
683.545 498
683.551 417
683.558 517
683.565 527
683.571 374
683.578 404
683.585 461
683.591 349
683.598 424
683.605 429
683.611 349
683.618 379
683.625 386
683.631 372
683.638 414
683.645 443
683.651 391
683.658 404
683.665 430
683.671 349
683.678 398
683.685 412
683.691 333
683.698 437
683.705 452
683.711 363
683.718 399
683.725 444
683.731 356
683.738 384
683.745 398
683.751 344
683.758 396
683.765 417
683.771 362
683.778 392
683.785 498
683.791 372
683.798 406
683.805 426
683.811 361
683.818 370
683.825 401
683.831 388
683.838 412
683.845 463
683.851 358
683.858 397
683.865 395
683.871 358
683.878 416
683.885 434
683.891 373
683.898 450
683.905 443
683.911 430
683.918 496
683.925 515
683.931 416
683.938 450
683.945 474
683.951 450
683.958 463
683.965 505
683.971 479
683.978 546
683.985 585
683.991 511
683.998 513
684.005 632
684.011 545
684.018 554
684.025 601
684.031 579
684.038 591
684.045 625
684.051 509
684.058 554
684.065 550
684.071 360
684.078 393
684.085 415
684.091 377
684.098 410
684.105 446
684.111 362
684.118 388
684.125 433
684.131 362
684.138 414
684.145 450
684.151 371
684.158 430
684.165 387
684.171 387
684.178 453
684.185 426
684.191 321
684.198 420
684.205 434
684.211 397
684.218 395
684.225 433
684.231 386
684.238 398
684.245 494
684.251 423
684.258 458
684.265 426
684.271 351
684.278 360
684.285 437
684.291 365
684.298 482
684.305 553
684.311 526
684.318 537
684.325 572
684.331 409
684.338 489
684.345 501
684.351 430
684.358 442
684.365 454
684.371 503
684.378 520
684.385 503
684.391 552
684.398 524
684.405 455
684.411 345
684.418 410
684.425 412
684.431 381
684.438 437
684.445 507
684.451 482
684.458 589
684.465 629
684.471 565
684.478 571
684.485 614
684.491 516
684.498 596
684.505 577
684.511 414
684.518 409
684.525 502
684.531 488
684.538 478
684.545 483
684.551 412
684.558 419
684.565 425
684.571 413
684.578 434
684.585 467
684.591 354
684.598 421
684.605 431
684.611 400
684.618 420
684.625 484
684.631 435
684.638 472
684.645 502
684.651 431
684.658 480
684.665 421
684.671 393
684.678 436
684.685 468
684.691 325
684.698 399
684.705 402
684.712 354
684.718 399
684.725 429
684.732 355
684.738 402
684.745 436
684.752 365
684.758 408
684.765 459
684.772 375
684.778 417
684.785 393
684.792 358
684.798 391
684.805 433
684.812 352
684.818 418
684.825 425
684.832 382
684.838 371
684.845 420
684.852 322
684.858 414
684.865 430
684.872 313
684.878 387
684.885 414
684.892 359
684.898 389
684.905 464
684.912 373
684.918 406
684.925 422
684.932 366
684.938 370
684.945 400
684.952 355
684.958 397
684.965 413
684.972 330
684.978 405
684.985 404
684.992 376
684.998 442
685.005 464
685.012 397
685.018 425
685.025 475
685.032 415
685.038 454
685.045 481
685.052 429
685.058 432
685.065 449
685.072 450
685.078 531
685.085 617
685.092 422
685.098 510
685.105 522
685.112 468
685.118 496
685.125 489
685.132 436
685.138 422
685.145 467
685.152 371
685.158 400
685.165 437
685.172 409
685.178 410
685.185 422
685.192 328
685.198 393
685.205 480
685.212 402
685.219 429
685.225 445
685.232 390
685.239 427
685.245 458
685.252 380
685.259 426
685.265 453
685.272 408
685.279 397
685.285 449
685.292 391
685.299 382
685.305 450
685.312 388
685.319 479
685.325 492
685.332 405
685.339 491
685.345 458
685.352 398
685.359 426
685.365 432
685.372 413
685.379 506
685.385 465
685.392 511
685.399 460
685.405 478
685.412 459
685.419 581
685.425 584
685.432 467
685.439 652
685.445 760
685.452 729
685.459 797
685.465 826
685.472 691
685.479 753
685.485 806
685.492 804
685.499 712
685.505 711
685.512 609
685.519 575
685.525 614
685.532 520
685.539 487
685.546 462
685.552 449
685.559 502
685.566 509
685.572 369
685.579 438
685.586 488
685.592 453
685.599 451
685.606 440
685.612 334
685.619 383
685.626 477
685.632 417
685.639 459
685.646 489
685.652 421
685.659 432
685.666 450
685.672 379
685.679 394
685.686 423
685.692 378
685.699 449
685.706 462
685.712 416
685.719 452
685.726 465
685.732 335
685.739 418
685.746 432
685.752 394
685.759 415
685.766 403
685.772 348
685.779 431
685.786 414
685.792 362
685.799 453
685.806 481
685.812 375
685.819 421
685.826 434
685.833 344
685.839 398
685.846 473
685.853 395
685.859 432
685.866 436
685.873 377
685.879 409
685.886 417
685.893 377
685.899 449
685.906 562
685.913 448
685.919 462
685.926 454
685.933 374
685.939 407
685.946 424
685.953 431
685.959 470
685.966 486
685.973 393
685.979 466
685.986 470
685.993 357
685.999 383
686.006 466
686.013 372
686.019 426
686.026 497
686.033 415
686.039 430
686.046 491
686.053 420
686.060 444
686.066 459
686.073 409
686.080 442
686.086 483
686.093 383
686.100 433
686.106 427
686.113 376
686.120 463
686.126 416
686.133 363
686.140 419
686.146 501
686.153 434
686.160 479
686.166 430
686.173 405
686.180 494
686.186 460
686.193 405
686.200 397
686.206 395
686.213 318
686.220 389
686.226 456
686.233 405
686.240 434
686.246 481
686.253 414
686.260 447
686.266 450
686.273 440
686.280 449
686.287 500
686.293 405
686.300 449
686.307 495
686.313 406
686.320 449
686.327 500
686.333 452
686.340 551
686.347 517
686.353 379
686.360 428
686.367 482
686.373 391
686.380 414
686.387 416
686.393 475
686.400 541
686.407 574
686.413 442
686.420 458
686.427 465
686.433 514
686.440 509
686.447 588
686.453 555
686.460 588
686.467 686
686.474 677
686.480 687
686.487 624
686.494 534
686.500 650
686.507 653
686.514 528
686.520 575
686.527 692
686.534 484
686.540 518
686.547 575
686.554 471
686.560 490
686.567 496
686.574 370
686.580 415
686.587 458
686.594 459
686.600 527
686.607 501
686.614 376
686.620 383
686.627 397
686.634 328
686.640 425
686.647 410
686.654 391
686.661 435
686.667 485
686.674 432
686.681 445
686.687 429
686.694 363
686.701 383
686.707 390
686.714 370
686.721 400
686.727 444
686.734 384
686.741 421
686.747 521
686.754 416
686.761 438
686.767 438
686.774 365
686.781 422
686.787 408
686.794 339
686.801 426
686.807 434
686.814 386
686.821 417
686.828 417
686.834 371
686.841 409
686.848 383
686.854 363
686.861 403
686.868 446
686.874 378
686.881 402
686.888 442
686.894 341
686.901 414
686.908 465
686.914 384
686.921 442
686.928 504
686.934 409
686.941 403
686.948 445
686.954 321
686.961 435
686.968 444
686.975 395
686.981 382
686.988 421
686.995 376
687.001 418
687.008 472
687.015 361
687.021 451
687.028 438
687.035 409
687.041 425
687.048 439
687.055 428
687.061 468
687.068 452
687.075 416
687.081 446
687.088 428
687.095 377
687.101 455
687.108 440
687.115 386
687.121 421
687.128 434
687.135 348
687.142 367
687.148 385
687.155 353
687.162 407
687.168 449
687.175 370
687.182 384
687.188 399
687.195 345
687.202 355
687.208 491
687.215 443
687.222 435
687.228 409
687.235 349
687.242 399
687.248 408
687.255 366
687.262 432
687.268 438
687.275 398
687.282 446
687.289 475
687.295 429
687.302 490
687.309 543
687.315 444
687.322 422
687.329 452
687.335 378
687.342 439
687.349 556
687.355 423
687.362 400
687.369 422
687.375 449
687.382 497
687.389 515
687.395 421
687.402 471
687.409 542
687.416 569
687.422 522
687.429 567
687.436 486
687.442 648
687.449 721
687.456 660
687.462 701
687.469 649
687.476 674
687.482 684
687.489 690
687.496 590
687.502 610
687.509 571
687.516 444
687.522 490
687.529 520
687.536 478
687.543 508
687.549 467
687.556 392
687.563 425
687.569 446
687.576 375
687.583 381
687.589 436
687.596 402
687.603 479
687.609 477
687.616 420
687.623 448
687.629 460
687.636 373
687.643 453
687.649 519
687.656 472
687.663 514
687.670 478
687.676 407
687.683 484
687.690 472
687.696 417
687.703 453
687.710 512
687.716 423
687.723 393
687.730 410
687.736 340
687.743 436
687.750 475
687.756 414
687.763 440
687.770 475
687.776 404
687.783 474
687.790 553
687.797 437
687.803 519
687.810 448
687.817 356
687.823 412
687.830 433
687.837 378
687.843 460
687.850 482
687.857 391
687.863 440
687.870 482
687.877 403
687.883 467
687.890 467
687.897 428
687.903 456
687.910 514
687.917 483
687.924 450
687.930 555
687.937 395
687.944 479
687.950 516
687.957 401
687.964 447
687.970 534
687.977 491
687.984 492
687.990 496
687.997 489
688.004 542
688.010 589
688.017 566
688.024 565
688.031 608
688.037 588
688.044 678
688.051 765
688.057 768
688.064 744
688.071 700
688.077 588
688.084 603
688.091 521
688.097 445
688.104 450
688.111 534
688.117 493
688.124 470
688.131 529
688.137 453
688.144 441
688.151 488
688.158 371
688.164 347
688.171 424
688.178 414
688.184 555
688.191 550
688.198 457
688.204 426
688.211 482
688.218 444
688.224 442
688.231 464
688.238 363
688.244 409
688.251 445
688.258 342
688.265 424
688.271 463
688.278 387
688.285 466
688.291 587
688.298 449
688.305 503
688.311 582
688.318 592
688.325 531
688.331 578
688.338 478
688.345 535
688.351 550
688.358 540
688.365 544
688.372 558
688.378 525
688.385 710
688.392 715
688.398 600
688.405 685
688.412 742
688.418 671
688.425 612
688.432 637
688.438 601
688.445 623
688.452 683
688.458 658
688.465 739
688.472 768
688.479 646
688.485 767
688.492 909
688.499 1133
688.505 1264
688.512 1228
688.519 1200
688.525 1279
688.532 1260
688.539 1164
688.545 968
688.552 907
688.559 801
688.566 768
688.572 807
688.579 652
688.586 645
688.592 637
688.599 558
688.606 483
688.612 499
688.619 442
688.626 461
688.632 506
688.639 413
688.646 474
688.652 503
688.659 403
688.666 485
688.673 568
688.679 441
688.686 408
688.693 520
688.699 437
688.706 460
688.713 527
688.719 382
688.726 419
688.733 512
688.739 442
688.746 462
688.753 476
688.759 382
688.766 445
688.773 510
688.780 388
688.786 436
688.793 419
688.800 407
688.806 387
688.813 409
688.820 339
688.826 451
688.833 507
688.840 371
688.846 431
688.853 417
688.860 373
688.867 391
688.873 460
688.880 376
688.887 448
688.893 488
688.900 394
688.907 455
688.913 433
688.920 401
688.927 436
688.933 442
688.940 353
688.947 487
688.954 474
688.960 421
688.967 454
688.974 421
688.980 333
688.987 374
688.994 454
689.000 442
689.007 504
689.014 506
689.020 385
689.027 443
689.034 476
689.040 473
689.047 578
689.054 536
689.061 449
689.067 508
689.074 517
689.081 496
689.087 471
689.094 448
689.101 354
689.107 409
689.114 491
689.121 436
689.127 427
689.134 402
689.141 363
689.148 409
689.154 411
689.161 389
689.168 430
689.174 398
689.181 331
689.188 414
689.194 435
689.201 366
689.208 383
689.214 474
689.221 381
689.228 475
689.235 559
689.241 410
689.248 433
689.255 449
689.261 352
689.268 404
689.275 426
689.281 410
689.288 481
689.295 479
689.301 475
689.308 529
689.315 557
689.322 492
689.328 489
689.335 485
689.342 444
689.348 524
689.355 568
689.362 410
689.368 409
689.375 498
689.382 536
689.388 622
689.395 619
689.402 528
689.409 577
689.415 615
689.422 567
689.429 558
689.435 533
689.442 470
689.449 540
689.455 540
689.462 426
689.469 522
689.475 662
689.482 746
689.489 753
689.496 796
689.502 704
689.509 887
689.516 863
689.522 797
689.529 840
689.536 813
689.542 848
689.549 798
689.556 729
689.563 562
689.569 553
689.576 525
689.583 482
689.589 469
689.596 540
689.603 470
689.609 479
689.616 495
689.623 410
689.629 411
689.636 440
689.643 399
689.650 426
689.656 457
689.663 426
689.670 445
689.676 496
689.683 408
689.690 489
689.696 453
689.703 370
689.710 413
689.716 408
689.723 370
689.730 441
689.737 456
689.743 438
689.750 408
689.757 444
689.763 379
689.770 406
689.777 440
689.783 336
689.790 392
689.797 431
689.803 368
689.810 420
689.817 442
689.824 418
689.830 408
689.837 456
689.844 367
689.850 397
689.857 454
689.864 360
689.870 399
689.877 436
689.884 399
689.891 458
689.897 463
689.904 354
689.911 411
689.917 400
689.924 430
689.931 491
689.937 494
689.944 389
689.951 407
689.957 450
689.964 378
689.971 456
689.978 522
689.984 499
689.991 494
689.998 553
690.004 491
690.011 542
690.018 528
690.024 511
690.031 513
690.038 588
690.045 525
690.051 528
690.058 564
690.065 515
690.071 491
690.078 478
690.085 466
690.091 505
690.098 519
690.105 368
690.111 420
690.118 441
690.125 397
690.132 463
690.138 491
690.145 364
690.152 442
690.158 459
690.165 379
690.172 411
690.178 486
690.185 429
690.192 461
690.199 499
690.205 386
690.212 465
690.219 438
690.225 375
690.232 428
690.239 409
690.245 374
690.252 489
690.259 513
690.266 439
690.272 475
690.279 500
690.286 396
690.292 387
690.299 420
690.306 379
690.312 432
690.319 508
690.326 522
690.332 465
690.339 473
690.346 441
690.353 465
690.359 536
690.366 494
690.373 570
690.379 642
690.386 479
690.393 492
690.399 536
690.406 467
690.413 475
690.420 492
690.426 405
690.433 471
690.440 541
690.446 440
690.453 422
690.460 517
690.466 433
690.473 484
690.480 561
690.487 443
690.493 590
690.500 718
690.507 521
690.513 576
690.520 576
690.527 572
690.533 580
690.540 579
690.547 538
690.554 557
690.560 584
690.567 492
690.574 468
690.580 498
690.587 428
690.594 425
690.600 512
690.607 442
690.614 493
690.621 463
690.627 378
690.634 444
690.641 493
690.647 398
690.654 401
690.661 451
690.667 411
690.674 377
690.681 434
690.687 373
690.694 377
690.701 450
690.708 338
690.714 384
690.721 438
690.728 369
690.734 391
690.741 445
690.748 351
690.754 392
690.761 413
690.768 354
690.775 391
690.781 449
690.788 411
690.795 445
690.801 426
690.808 357
690.815 380
690.821 401
690.828 359
690.835 426
690.842 468
690.848 385
690.855 429
690.862 447
690.868 392
690.875 469
690.882 495
690.888 376
690.895 401
690.902 460
690.909 387
690.915 497
690.922 498
690.929 377
690.935 433
690.942 432
690.949 347
690.955 448
690.962 461
690.969 392
690.976 367
690.982 426
690.989 422
690.996 466
691.002 484
691.009 402
691.016 430
691.022 472
691.029 445
691.036 501
691.043 518
691.049 386
691.056 436
691.063 447
691.069 473
691.076 454
691.083 478
691.089 455
691.096 427
691.103 433
691.110 379
691.116 441
691.123 471
691.130 355
691.136 417
691.143 531
691.150 471
691.157 453
691.163 521
691.170 449
691.177 441
691.183 463
691.190 366
691.197 414
691.203 446
691.210 374
691.217 412
691.224 467
691.230 360
691.237 441
691.244 467
691.250 370
691.257 423
691.264 408
691.270 388
691.277 409
691.284 433
691.291 362
691.297 392
691.304 466
691.311 377
691.317 467
691.324 474
691.331 453
691.337 548
691.344 521
691.351 391
691.358 430
691.364 423
691.371 449
691.378 448
691.384 479
691.391 377
691.398 402
691.404 490
691.411 413
691.418 433
691.425 431
691.431 477
691.438 504
691.445 475
691.451 425
691.458 425
691.465 501
691.472 409
691.478 473
691.485 509
691.492 469
691.498 565
691.505 650
691.512 601
691.518 641
691.525 601
691.532 474
691.539 528
691.545 551
691.552 485
691.559 564
691.565 576
691.572 402
691.579 384
691.585 447
691.592 400
691.599 453
691.606 443
691.612 414
691.619 434
691.626 531
691.632 438
691.639 438
691.646 485
691.653 371
691.659 374
691.666 411
691.673 368
691.679 378
691.686 416
691.693 349
691.699 440
691.706 431
691.713 398
691.720 423
691.726 451
691.733 378
691.740 451
691.746 436
691.753 390
691.760 426
691.766 419
691.773 378
691.780 425
691.787 471
691.793 416
691.800 411
691.807 437
691.813 363
691.820 383
691.827 449
691.834 334
691.840 374
691.847 437
691.854 382
691.860 448
691.867 412
691.874 377
691.880 421
691.887 459
691.894 393
691.901 454
691.907 457
691.914 393
691.921 433
691.927 416
691.934 411
691.941 456
691.948 470
691.954 393
691.961 373
691.968 442
691.974 371
691.981 433
691.988 460
691.994 421
692.001 466
692.008 545
692.015 403
692.021 457
692.028 480
692.035 450
692.041 451
692.048 453
692.055 396
692.061 432
692.068 447
692.075 416
692.082 402
692.088 441
692.095 406
692.102 449
692.108 435
692.115 366
692.122 435
692.129 416
692.135 368
692.142 390
692.149 423
692.155 387
692.162 392
692.169 478
692.176 372
692.182 384
692.189 423
692.196 418
692.202 478
692.209 519
692.216 439
692.222 403
692.229 441
692.236 419
692.243 469
692.249 511
692.256 443
692.263 468
692.269 495
692.276 441
692.283 535
692.290 546
692.296 459
692.303 445
692.310 400
692.316 324
692.323 374
692.330 466
692.336 466
692.343 498
692.350 469
692.357 429
692.363 449
692.370 506
692.377 478
692.383 535
692.390 534
692.397 455
692.404 462
692.410 514
692.417 451
692.424 477
692.430 536
692.437 438
692.444 496
692.450 485
692.457 420
692.464 478
692.471 530
692.477 551
692.484 540
692.491 589
692.497 404
692.504 435
692.511 408
692.518 401
692.524 464
692.531 455
692.538 497
692.544 500
692.551 487
692.558 363
692.565 518
692.571 472
692.578 462
692.585 500
692.591 451
692.598 427
692.605 419
692.611 451
692.618 378
692.625 451
692.632 443
692.638 402
692.645 468
692.652 419
692.658 380
692.665 428
692.672 489
692.679 433
692.685 481
692.692 522
692.699 428
692.705 430
692.712 421
692.719 364
692.726 408
692.732 438
692.739 353
692.746 419
692.752 483
692.759 364
692.766 409
692.772 479
692.779 458
692.786 509
692.793 438
692.799 407
692.806 431
692.813 462
692.819 362
692.826 419
692.833 457
692.840 426
692.846 512
692.853 516
692.860 423
692.866 405
692.873 482
692.880 390
692.887 451
692.893 411
692.900 426
692.907 531
692.913 529
692.920 443
692.927 437
692.934 484
692.940 389
692.947 400
692.954 446
692.960 365
692.967 471
692.974 503
692.980 452
692.987 475
692.994 449
693.001 379
693.007 425
693.014 428
693.021 421
693.027 450
693.034 409
693.041 444
693.048 491
693.054 459
693.061 390
693.068 464
693.074 480
693.081 380
693.088 409
693.095 440
693.101 409
693.108 456
693.115 484
693.121 401
693.128 424
693.135 446
693.142 367
693.148 436
693.155 493
693.162 402
693.168 397
693.175 470
693.182 389
693.189 411
693.195 445
693.202 368
693.209 446
693.215 463
693.222 373
693.229 431
693.236 440
693.242 364
693.249 406
693.256 448
693.262 403
693.269 459
693.276 515
693.282 417
693.289 414
693.296 480
693.303 401
693.309 444
693.316 424
693.323 348
693.329 437
693.336 462
693.343 395
693.350 450
693.356 443
693.363 354
693.370 409
693.376 431
693.383 416
693.390 441
693.397 459
693.403 351
693.410 390
693.417 419
693.423 333
693.430 418
693.437 538
693.444 467
693.450 444
693.457 530
693.464 435
693.470 496
693.477 506
693.484 437
693.491 580
693.497 532
693.504 431
693.511 500
693.517 487
693.524 480
693.531 556
693.538 515
693.544 403
693.551 464
693.558 503
693.564 418
693.571 437
693.578 441
693.585 437
693.591 477
693.598 474
693.605 396
693.611 410
693.618 460
693.625 401
693.632 459
693.638 514
693.645 416
693.652 430
693.658 439
693.665 399
693.672 483
693.679 434
693.685 375
693.692 431
693.699 415
693.705 353
693.712 381
693.719 394
693.726 403
693.732 435
693.739 490
693.746 384
693.752 399
693.759 482
693.766 401
693.773 415
693.779 441
693.786 369
693.793 446
693.799 479
693.806 352
693.813 383
693.820 430
693.826 336
693.833 423
693.840 420
693.846 370
693.853 413
693.860 437
693.867 374
693.873 434
693.880 490
693.887 389
693.893 424
693.900 451
693.907 390
693.914 397
693.920 412
693.927 338
693.934 390
693.940 406
693.947 364
693.954 415
693.961 550
693.967 480
693.974 456
693.981 477
693.987 372
693.994 433
694.001 494
694.008 419
694.014 459
694.021 560
694.028 421
694.034 409
694.041 451
694.048 407
694.055 412
694.061 418
694.068 338
694.075 413
694.081 449
694.088 356
694.095 413
694.102 500
694.108 443
694.115 413
694.122 476
694.128 374
694.135 397
694.142 436
694.149 412
694.155 383
694.162 439
694.169 344
694.175 398
694.182 382
694.189 312
694.196 352
694.202 384
694.209 360
694.216 450
694.222 449
694.229 379
694.236 403
694.243 447
694.249 356
694.256 465
694.263 532
694.269 458
694.276 457
694.283 475
694.290 368
694.296 412
694.303 457
694.310 421
694.316 441
694.323 474
694.330 427
694.337 533
694.343 544
694.350 476
694.357 491
694.364 468
694.370 419
694.377 455
694.384 535
694.390 489
694.397 611
694.404 552
694.411 396
694.417 405
694.424 435
694.431 372
694.437 471
694.444 499
694.451 505
694.458 529
694.464 530
694.471 405
694.478 430
694.484 458
694.491 423
694.498 479
694.505 469
694.511 423
694.518 504
694.525 550
694.531 474
694.538 585
694.545 601
694.552 482
694.558 453
694.565 477
694.572 378
694.578 390
694.585 434
694.592 395
694.599 386
694.605 403
694.612 366
694.619 397
694.625 417
694.632 340
694.639 396
694.646 425
694.652 386
694.659 385
694.666 458
694.673 385
694.679 432
694.686 445
694.693 376
694.699 384
694.706 465
694.713 418
694.720 452
694.726 473
694.733 331
694.740 390
694.746 441
694.753 377
694.760 404
694.767 388
694.773 359
694.780 438
694.787 464
694.793 372
694.800 418
694.807 416
694.814 408
694.820 449
694.827 416
694.834 346
694.840 386
694.847 415
694.854 364
694.861 418
694.867 440
694.874 392
694.881 393
694.888 477
694.894 392
694.901 423
694.908 432
694.914 385
694.921 448
694.928 444
694.935 353
694.941 432
694.948 481
694.955 396
694.961 405
694.968 410
694.975 367
694.982 378
694.988 394
694.995 386
695.002 481
695.008 521
695.015 427
695.022 446
695.029 460
695.035 389
695.042 412
695.049 407
695.056 360
695.062 417
695.069 528
695.076 416
695.082 436
695.089 436
695.096 366
695.103 364
695.109 458
695.116 365
695.123 396
695.129 406
695.136 361
695.143 378
695.150 465
695.156 428
695.163 393
695.170 416
695.177 359
695.183 389
695.190 435
695.197 372
695.203 407
695.210 432
695.217 336
695.224 431
695.230 502
695.237 378
695.244 426
695.250 443
695.257 376
695.264 385
695.271 508
695.277 424
695.284 461
695.291 527
695.297 457
695.304 443
695.311 534
695.318 495
695.324 531
695.331 479
695.338 414
695.345 498
695.351 524
695.358 478
695.365 459
695.371 485
695.378 425
695.385 484
695.392 530
695.398 403
695.405 448
695.412 459
695.418 370
695.425 458
695.432 497
695.439 482
695.445 552
695.452 505
695.459 396
695.466 462
695.472 508
695.479 497
695.486 479
695.492 476
695.499 415
695.506 436
695.513 471
695.519 406
695.526 472
695.533 495
695.539 384
695.546 429
695.553 424
695.560 336
695.566 425
695.573 434
695.580 400
695.587 446
695.593 457
695.600 383
695.607 412
695.613 469
695.620 480
695.627 551
695.634 530
695.640 399
695.647 448
695.654 477
695.660 317
695.667 426
695.674 519
695.681 477
695.687 430
695.694 475
695.701 377
695.708 460
695.714 459
695.721 387
695.728 405
695.734 425
695.741 372
695.748 419
695.755 400
695.761 339
695.768 380
695.775 431
695.782 327
695.788 395
695.795 440
695.802 375
695.808 414
695.815 448
695.822 383
695.829 417
695.835 442
695.842 347
695.849 376
695.855 458
695.862 367
695.869 354
695.876 440
695.882 350
695.889 387
695.896 417
695.903 365
695.909 409
695.916 443
695.923 360
695.929 427
695.936 432
695.943 384
695.950 405
695.956 407
695.963 374
695.970 444
695.977 442
695.983 390
695.990 384
695.997 441
696.003 390
696.010 463
696.017 453
696.024 385
696.030 465
696.037 449
696.044 440
696.050 463
696.057 408
696.064 366
696.071 378
696.077 443
696.084 340
696.091 428
696.098 469
696.104 378
696.111 468
696.118 492
696.124 406
696.131 455
696.138 436
696.145 426
696.151 516
696.158 478
696.165 401
696.172 382
696.178 473
696.185 450
696.192 469
696.198 472
696.205 458
696.212 424
696.219 464
696.225 377
696.232 426
696.239 498
696.246 422
696.252 454
696.259 461
696.266 396
696.272 471
696.279 494
696.286 364
696.293 452
696.299 484
696.306 426
696.313 442
696.320 545
696.326 438
696.333 439
696.340 537
696.346 482
696.353 500
696.360 504
696.367 434
696.373 437
696.380 447
696.387 429
696.394 484
696.400 524
696.407 458
696.414 467
696.420 459
696.427 428
696.434 446
696.441 512
696.447 532
696.454 494
696.461 484
696.468 474
696.474 540
696.481 551
696.488 499
696.494 597
696.501 601
696.508 466
696.515 532
696.521 526
696.528 433
696.535 468
696.542 494
696.548 472
696.555 456
696.562 462
696.568 360
696.575 427
696.582 455
696.589 425
696.595 453
696.602 486
696.609 384
696.616 426
696.622 467
696.629 381
696.636 454
696.642 437
696.649 453
696.656 476
696.663 499
696.669 425
696.676 464
696.683 541
696.690 483
696.696 462
696.703 448
696.710 378
696.716 354
696.723 442
696.730 374
696.737 452
696.743 442
696.750 347
696.757 394
696.764 436
696.770 391
696.777 505
696.784 494
696.790 463
696.797 406
696.804 438
696.811 409
696.817 435
696.824 395
696.831 368
696.838 348
696.844 427
696.851 353
696.858 404
696.864 413
696.871 388
696.878 426
696.885 408
696.891 371
696.898 426
696.905 467
696.912 406
696.918 407
696.925 497
696.932 412
696.939 440
696.945 489
696.952 395
696.959 381
696.965 419
696.972 353
696.979 383
696.986 439
696.992 365
696.999 402
697.006 432
697.013 378
697.019 391
697.026 383
697.033 362
697.039 398
697.046 458
697.053 402
697.060 437
697.066 456
697.073 412
697.080 456
697.087 473
697.093 342
697.100 410
697.107 461
697.113 421
697.120 441
697.127 440
697.134 336
697.140 380
697.147 412
697.154 400
697.161 438
697.167 384
697.174 352
697.181 387
697.188 387
697.194 359
697.201 399
697.208 436
697.214 382
697.221 441
697.228 485
697.235 467
697.241 520
697.248 530
697.255 373
697.262 441
697.268 444
697.275 461
697.282 442
697.288 461
697.295 376
697.302 455
697.309 522
697.315 453
697.322 488
697.329 489
697.336 479
697.342 543
697.349 488
697.356 453
697.363 513
697.369 547
697.376 464
697.383 502
697.389 546
697.396 400
697.403 421
697.410 477
697.416 469
697.423 509
697.430 584
697.437 438
697.443 500
697.450 520
697.457 458
697.464 542
697.470 568
697.477 492
697.484 539
697.490 510
697.497 459
697.504 522
697.511 523
697.517 445
697.524 431
697.531 442
697.538 372
697.544 401
697.551 410
697.558 434
697.564 416
697.571 420
697.578 411
697.585 497
697.591 529
697.598 456
697.605 483
697.612 420
697.618 376
697.625 380
697.632 415
697.639 391
697.645 413
697.652 430
697.659 387
697.665 422
697.672 493
697.679 374
697.686 418
697.692 450
697.699 415
697.706 416
697.713 409
697.719 387
697.726 459
697.733 440
697.740 408
697.746 455
697.753 410
697.760 374
697.766 399
697.773 414
697.780 416
697.787 487
697.793 481
697.800 388
697.807 416
697.814 435
697.820 343
697.827 421
697.834 517
697.841 477
697.847 471
697.854 444
697.861 406
697.867 431
697.874 428
697.881 382
697.888 406
697.894 511
697.901 365
697.908 377
697.915 442
697.921 393
697.928 440
697.935 495
697.942 426
697.948 485
697.955 466
697.962 404
697.968 438
697.975 487
697.982 396
697.989 417
697.995 423
698.002 338
698.009 381
698.016 406
698.022 337
698.029 411
698.036 500
698.043 424
698.049 427
698.056 439
698.063 330
698.070 447
698.076 520
698.083 402
698.090 374
698.096 492
698.103 399
698.110 408
698.117 417
698.123 370
698.130 417
698.137 441
698.144 347
698.150 361
698.157 453
698.164 378
698.171 453
698.177 505
698.184 422
698.191 432
698.197 436
698.204 324
698.211 438
698.218 490
698.224 439
698.231 503
698.238 564
698.245 413
698.251 410
698.258 446
698.265 412
698.272 429
698.278 449
698.285 440
698.292 472
698.299 500
698.305 519
698.312 577
698.319 558
698.325 512
698.332 582
698.339 651
698.346 574
698.352 592
698.359 575
698.366 497
698.373 543
698.379 521
698.386 479
698.393 568
698.400 555
698.406 475
698.413 503
698.420 466
698.427 431
698.433 459
698.440 425
698.447 370
698.453 436
698.460 466
698.467 356
698.474 416
698.480 462
698.487 430
698.494 495
698.501 500
698.507 455
698.514 492
698.521 470
698.528 408
698.534 443
698.541 479
698.548 515
698.555 508
698.561 490
698.568 391
698.575 504
698.581 526
698.588 404
698.595 451
698.602 525
698.608 434
698.615 424
698.622 452
698.629 378
698.635 455
698.642 462
698.649 395
698.656 468
698.662 499
698.669 391
698.676 429
698.683 503
698.689 393
698.696 386
698.703 428
698.709 366
698.716 375
698.723 467
698.730 408
698.736 354
698.743 426
698.750 387
698.757 395
698.763 466
698.770 426
698.777 445
698.784 419
698.790 365
698.797 387
698.804 445
698.811 396
698.817 422
698.824 474
698.831 410
698.838 417
698.844 469
698.851 386
698.858 394
698.864 431
698.871 360
698.878 401
698.885 435
698.891 351
698.898 426
698.905 423
698.912 352
698.918 398
698.925 414
698.932 356
698.939 415
698.945 431
698.952 379
698.959 411
698.966 452
698.972 416
698.979 409
698.986 478
698.993 412
698.999 405
699.006 382
699.013 366
699.019 385
699.026 441
699.033 340
699.040 406
699.046 481
699.053 430
699.060 377
699.067 441
699.073 380
699.080 392
699.087 418
699.094 361
699.100 435
699.107 443
699.114 468
699.121 484
699.127 443
699.134 393
699.141 393
699.148 455
699.154 344
699.161 412
699.168 453
699.174 382
699.181 447
699.188 493
699.195 403
699.201 426
699.208 467
699.215 411
699.222 423
699.228 480
699.235 388
699.242 420
699.249 486
699.255 386
699.262 373
699.269 452
699.276 331
699.282 379
699.289 424
699.296 374
699.303 454
699.309 418
699.316 335
699.323 438
699.330 447
699.336 452
699.343 492
699.350 537
699.356 492
699.363 538
699.370 533
699.377 487
699.383 518
699.390 522
699.397 474
699.404 510
699.410 538
699.417 394
699.424 408
699.431 558
699.437 654
699.444 741
699.451 713
699.458 605
699.464 595
699.471 573
699.478 590
699.485 704
699.491 594
699.498 471
699.505 513
699.512 503
699.518 433
699.525 510
699.532 617
699.539 516
699.545 606
699.552 593
699.559 448
699.565 476
699.572 441
699.579 370
699.586 420
699.592 477
699.599 419
699.606 478
699.613 454
699.619 398
699.626 441
699.633 411
699.640 384
699.646 475
699.653 487
699.660 453
699.667 437
699.673 474
699.680 439
699.687 484
699.694 525
699.700 422
699.707 438
699.714 433
699.721 378
699.727 388
699.734 421
699.741 397
699.748 472
699.754 460
699.761 406
699.768 418
699.775 411
699.781 351
699.788 366
699.795 409
699.801 365
699.808 438
699.815 486
699.822 403
699.828 436
699.835 399
699.842 372
699.849 376
699.855 386
699.862 376
699.869 442
699.876 442
699.882 376
699.889 405
699.896 399
699.903 357
699.909 367
699.916 462
699.923 361
699.930 409
699.936 462
699.943 357
699.950 422
699.957 448
699.963 389
699.970 448
699.977 477
699.984 403
699.990 416
699.997 483
700.004 400
700.011 460
700.017 459
700.024 367
700.031 408
700.038 388
700.044 350
700.051 400
700.058 451
700.064 392
700.071 388
700.078 434
700.085 428
700.091 422
700.098 445
700.105 340
700.112 365
700.118 416
700.125 396
700.132 481
700.139 533
700.145 372
700.152 380
700.159 407
700.166 368
700.172 437
700.179 470
700.186 397
700.193 462
700.199 511
700.206 414
700.213 378
700.220 451
700.226 395
700.233 376
700.240 500
700.247 442
700.253 452
700.260 434
700.267 457
700.274 502
700.280 571
700.287 473
700.294 505
700.301 486
700.307 474
700.314 446
700.321 513
700.328 485
700.334 501
700.341 529
700.348 453
700.355 491
700.361 540
700.368 470
700.375 498
700.382 475
700.388 351
700.395 392
700.402 430
700.409 422
700.415 482
700.422 545
700.429 449
700.435 583
700.442 587
700.449 474
700.456 487
700.462 562
700.469 475
700.476 509
700.483 511
700.489 430
700.496 477
700.503 555
700.510 494
700.516 475
700.523 529
700.530 494
700.537 489
700.543 529
700.550 443
700.557 424
700.564 460
700.570 400
700.577 420
700.584 466
700.591 407
700.597 499
700.604 519
700.611 414
700.618 424
700.624 399
700.631 411
700.638 379
700.645 443
700.651 404
700.658 484
700.665 497
700.672 440
700.678 358
700.685 439
700.692 387
700.699 440
700.705 424
700.712 363
700.719 392
700.726 415
700.732 359
700.739 398
700.746 419
700.753 364
700.759 367
700.766 443
700.773 406
700.780 440
700.786 445
700.793 335
700.800 427
700.807 437
700.813 405
700.820 415
700.827 481
700.834 370
700.840 351
700.847 429
700.854 339
700.861 379
700.867 415
700.874 364
700.881 386
700.888 424
700.894 370
700.901 423
700.908 453
700.915 382
700.921 404
700.928 421
700.935 356
700.942 406
700.948 403
700.955 407
700.962 402
700.969 452
700.975 388
700.982 372
700.989 403
700.996 336
701.002 389
701.009 370
701.016 357
701.023 416
701.029 408
701.036 339
701.043 404
701.050 426
701.056 372
701.063 387
701.070 430
701.077 367
701.083 437
701.090 470
701.097 357
701.104 411
701.110 452
701.117 365
701.124 405
701.131 392
701.137 377
701.144 406
701.151 411
701.158 362
701.164 420
701.171 397
701.178 351
701.185 414
701.191 457
701.198 363
701.205 385
701.212 425
701.218 391
701.225 471
701.232 440
701.239 393
701.245 422
701.252 475
701.259 408
701.266 457
701.272 510
701.279 471
701.286 454
701.293 451
701.299 397
701.306 491
701.313 504
701.320 378
701.326 413
701.333 509
701.340 416
701.347 473
701.353 481
701.360 433
701.367 421
701.374 463
701.380 402
701.387 459
701.394 540
701.401 481
701.407 502
701.414 501
701.421 432
701.428 558
701.434 668
701.441 661
701.448 662
701.455 637
701.461 509
701.468 506
701.475 479
701.482 482
701.488 484
701.495 492
701.502 455
701.509 415
701.515 480
701.522 492
701.529 532
701.536 470
701.542 445
701.549 457
701.556 490
701.563 382
701.569 408
701.576 435
701.583 383
701.590 378
701.596 445
701.603 415
701.610 466
701.617 503
701.623 451
701.630 454
701.637 481
701.644 366
701.650 414
701.657 487
701.664 472
701.671 469
701.677 397
701.684 361
701.691 440
701.698 460
701.704 428
701.711 391
701.718 454
701.725 368
701.731 422
701.738 445
701.745 384
701.752 403
701.758 452
701.765 347
701.772 373
701.779 388
701.785 344
701.792 417
701.799 439
701.806 347
701.812 414
701.819 469
701.826 380
701.833 374
701.839 426
701.846 352
701.853 401
701.860 417
701.866 317
701.873 406
701.880 445
701.887 379
701.893 431
701.900 441
701.907 368
701.914 410
701.920 465
701.927 360
701.934 408
701.941 453
701.947 380
701.954 417
701.961 447
701.968 407
701.975 424
701.981 410
701.988 354
701.995 447
702.002 409
702.008 356
702.015 420
702.022 404
702.029 369
702.035 432
702.042 435
702.049 407
702.056 429
702.062 487
702.069 397
702.076 392
702.083 400
702.089 320
702.096 395
702.103 435
702.110 351
702.116 393
702.123 415
702.130 379
702.137 416
702.143 449
702.150 395
702.157 459
702.164 496
702.170 387
702.177 437
702.184 448
702.191 391
702.197 421
702.204 433
702.211 367
702.218 444
702.224 431
702.231 345
702.238 429
702.245 467
702.251 441
702.258 457
702.265 551
702.272 445
702.278 452
702.285 517
702.292 392
702.299 391
702.305 511
702.312 463
702.319 448
702.326 465
702.333 394
702.339 442
702.346 487
702.353 426
702.360 417
702.366 402
702.373 385
702.380 476
702.387 499
702.393 426
702.400 478
702.407 572
702.414 537
702.420 575
702.427 498
702.434 412
702.441 521
702.447 616
702.454 501
702.461 499
702.468 576
702.474 456
702.481 461
702.488 519
702.495 498
702.501 506
702.508 542
702.515 429
702.522 445
702.528 431
702.535 321
702.542 487
702.549 577
702.555 483
702.562 458
702.569 445
702.576 406
702.582 495
702.589 503
702.596 377
702.603 396
702.610 455
702.616 355
702.623 412
702.630 464
702.637 420
702.643 472
702.650 528
702.657 446
702.664 426
702.670 433
702.677 371
702.684 368
702.691 387
702.697 377
702.704 430
702.711 435
702.718 341
702.724 465
702.731 505
702.738 424
702.745 435
702.751 378
702.758 340
702.765 401
702.772 448
702.778 400
702.785 428
702.792 467
702.799 365
702.805 359
702.812 378
702.819 344
702.826 353
702.833 426
702.839 334
702.846 380
702.853 441
702.860 356
702.866 393
702.873 438
702.880 376
702.887 430
702.893 451
702.900 337
702.907 394
702.914 427
702.920 374
702.927 398
702.934 426
702.941 356
702.947 462
702.954 555
702.961 402
702.968 379
702.974 424
702.981 367
702.988 424
702.995 404
703.001 416
703.008 450
703.015 475
703.022 339
703.029 381
703.035 448
703.042 396
703.049 407
703.056 462
703.062 396
703.069 428
703.076 388
703.083 359
703.089 394
703.096 437
703.103 364
703.110 450
703.116 437
703.123 425
703.130 430
703.137 472
703.143 353
703.150 411
703.157 455
703.164 390
703.170 393
703.177 410
703.184 348
703.191 377
703.197 398
703.204 371
703.211 420
703.218 449
703.225 397
703.231 395
703.238 439
703.245 360
703.252 390
703.258 432
703.265 378
703.272 430
703.279 463
703.285 424
703.292 464
703.299 418
703.306 424
703.312 481
703.319 514
703.326 429
703.333 474
703.339 516
703.346 427
703.353 453
703.360 543
703.366 478
703.373 455
703.380 443
703.387 382
703.394 446
703.400 491
703.407 426
703.414 453
703.421 477
703.427 434
703.434 465
703.441 525
703.448 486
703.454 529
703.461 510
703.468 476
703.475 528
703.481 583
703.488 425
703.495 482
703.502 563
703.508 404
703.515 401
703.522 496
703.529 418
703.536 381
703.542 443
703.549 390
703.556 489
703.563 493
703.569 419
703.576 451
703.583 532
703.590 563
703.596 493
703.603 499
703.610 404
703.617 411
703.623 427
703.630 406
703.637 458
703.644 501
703.650 474
703.657 522
703.664 499
703.671 423
703.678 461
703.684 451
703.691 444
703.698 462
703.705 414
703.711 368
703.718 422
703.725 470
703.732 480
703.738 516
703.745 520
703.752 465
703.759 510
703.765 564
703.772 532
703.779 506
703.786 505
703.792 435
703.799 528
703.806 598
703.813 505
703.820 571
703.826 625
703.833 458
703.840 440
703.847 480
703.853 440
703.860 525
703.867 596
703.874 558
703.880 599
703.887 671
703.894 581
703.901 509
703.907 479
703.914 458
703.921 499
703.928 524
703.934 504
703.941 558
703.948 639
703.955 510
703.962 463
703.968 477
703.975 432
703.982 557
703.989 538
703.995 444
704.002 628
704.009 679
704.016 624
704.022 541
704.029 565
704.036 459
704.043 506
704.049 535
704.056 513
704.063 478
704.070 507
704.077 444
704.083 531
704.090 592
704.097 461
704.104 503
704.110 477
704.117 456
704.124 467
704.131 453
704.137 360
704.144 444
704.151 501
704.158 444
704.164 472
704.171 478
704.178 434
704.185 446
704.192 514
704.198 454
704.205 466
704.212 456
704.219 388
704.225 475
704.232 475
704.239 421
704.246 354
704.252 434
704.259 414
704.266 468
704.273 536
704.279 435
704.286 434
704.293 504
704.300 455
704.307 517
704.313 539
704.320 471
704.327 544
704.334 553
704.340 470
704.347 541
704.354 566
704.361 440
704.367 436
704.374 449
704.381 401
704.388 433
704.394 514
704.401 378
704.408 433
704.415 590
704.422 482
704.428 518
704.435 525
704.442 488
704.449 467
704.455 495
704.462 416
704.469 402
704.476 436
704.482 385
704.489 432
704.496 558
704.503 482
704.509 448
704.516 458
704.523 439
704.530 546
704.537 573
704.543 440
704.550 508
704.557 508
704.564 478
704.570 427
704.577 465
704.584 410
704.591 429
704.597 400
704.604 362
704.611 399
704.618 386
704.625 386
704.631 384
704.638 445
704.645 413
704.652 431
704.658 439
704.665 426
704.672 462
704.679 450
704.685 362
704.692 384
704.699 425
704.706 395
704.712 438
704.719 457
704.726 402
704.733 449
704.740 491
704.746 373
704.753 395
704.760 460
704.767 372
704.773 425
704.780 491
704.787 463
704.794 513
704.800 509
704.807 428
704.814 397
704.821 463
704.828 464
704.834 512
704.841 549
704.848 481
704.855 441
704.861 498
704.868 541
704.875 443
704.882 433
704.888 398
704.895 421
704.902 484
704.909 457
704.916 525
704.922 554
704.929 376
704.936 452
704.943 464
704.949 427
704.956 459
704.963 492
704.970 412
704.976 417
704.983 490
704.990 391
704.997 437
705.003 469
705.010 450
705.017 547
705.024 555
705.031 401
705.037 414
705.044 441
705.051 427
705.058 474
705.064 516
705.071 422
705.078 421
705.085 457
705.091 406
705.098 471
705.105 506
705.112 374
705.119 453
705.125 466
705.132 437
705.139 413
705.146 508
705.152 424
705.159 429
705.166 490
705.173 386
705.179 391
705.186 501
705.193 472
705.200 427
705.207 446
705.213 365
705.220 435
705.227 469
705.234 426
705.240 497
705.247 567
705.254 494
705.261 484
705.267 506
705.274 435
705.281 435
705.288 461
705.295 379
705.301 452
705.308 479
705.315 409
705.322 483
705.328 451
705.335 366
705.342 413
705.349 405
705.356 397
705.362 353
705.369 477
705.376 434
705.383 500
705.389 491
705.396 395
705.403 431
705.410 500
705.416 472
705.423 560
705.430 547
705.437 505
705.444 516
705.450 466
705.457 404
705.464 373
705.471 458
705.477 418
705.484 472
705.491 475
705.498 465
705.504 431
705.511 473
705.518 428
705.525 485
705.532 456
705.538 402
705.545 409
705.552 432
705.559 407
705.565 484
705.572 545
705.579 426
705.586 469
705.592 461
705.599 397
705.606 425
705.613 475
705.620 409
705.626 401
705.633 416
705.640 380
705.647 379
705.653 420
705.660 351
705.667 413
705.674 417
705.681 355
705.687 401
705.694 463
705.701 374
705.708 462
705.714 435
705.721 411
705.728 510
705.735 536
705.741 407
705.748 452
705.755 488
705.762 427
705.769 407
705.775 447
705.782 437
705.789 443
705.796 410
705.802 378
705.809 397
705.816 500
705.823 466
705.829 434
705.836 484
705.843 365
705.850 383
705.857 458
705.863 357
705.870 440
705.877 519
705.884 474
705.890 473
705.897 492
705.904 394
705.911 402
705.918 493
705.924 441
705.931 453
705.938 436
705.945 370
705.951 437
705.958 512
705.965 442
705.972 399
705.978 408
705.985 351
705.992 416
705.999 446
706.006 357
706.012 414
706.019 487
706.026 422
706.033 398
706.039 426
706.046 404
706.053 436
706.060 476
706.067 393
706.073 415
706.080 517
706.087 474
706.094 529
706.100 557
706.107 367
706.114 420
706.121 421
706.128 398
706.134 425
706.141 425
706.148 404
706.155 456
706.161 455
706.168 422
706.175 410
706.182 457
706.188 408
706.195 432
706.202 509
706.209 386
706.216 441
706.222 527
706.229 481
706.236 521
706.243 535
706.249 479
706.256 478
706.263 490
706.270 407
706.277 440
706.283 536
706.290 411
706.297 380
706.304 464
706.310 368
706.317 378
706.324 452
706.331 436
706.338 456
706.344 459
706.351 360
706.358 464
706.365 554
706.371 443
706.378 405
706.385 502
706.392 427
706.398 513
706.405 606
706.412 477
706.419 423
706.426 433
706.432 373
706.439 416
706.446 455
706.453 387
706.459 399
706.466 508
706.473 472
706.480 472
706.487 505
706.493 397
706.500 494
706.507 467
706.514 432
706.520 423
706.527 465
706.534 430
706.541 433
706.548 440
706.554 438
706.561 407
706.568 498
706.575 431
706.581 486
706.588 502
706.595 445
706.602 487
706.609 455
706.615 389
706.622 355
706.629 384
706.636 421
706.642 470
706.649 462
706.656 463
706.663 440
706.670 485
706.676 428
706.683 434
706.690 447
706.697 363
706.703 425
706.710 459
706.717 392
706.724 417
706.731 459
706.737 389
706.744 408
706.751 440
706.758 350
706.764 401
706.771 432
706.778 379
706.785 423
706.791 390
706.798 366
706.805 374
706.812 420
706.819 380
706.825 404
706.832 466
706.839 382
706.846 449
706.852 477
706.859 438
706.866 427
706.873 389
706.880 382
706.886 419
706.893 412
706.900 396
706.907 354
706.913 419
706.920 398
706.927 415
706.934 413
706.941 394
706.947 425
706.954 433
706.961 352
706.968 405
706.974 411
706.981 399
706.988 426
706.995 451
707.002 386
707.008 452
707.015 474
707.022 401
707.029 380
707.035 448
707.042 431
707.049 438
707.056 507
707.063 427
707.069 461
707.076 527
707.083 497
707.090 506
707.096 455
707.103 369
707.110 360
707.117 466
707.124 456
707.130 407
707.137 509
707.144 442
707.151 466
707.158 464
707.164 427
707.171 387
707.178 451
707.185 418
707.191 435
707.198 455
707.205 372
707.212 405
707.219 464
707.225 401
707.232 387
707.239 421
707.246 465
707.252 502
707.259 529
707.266 401
707.273 393
707.280 458
707.286 416
707.293 437
707.300 430
707.307 363
707.313 431
707.320 495
707.327 447
707.334 478
707.341 491
707.347 479
707.354 599
707.361 825
707.368 807
707.374 836
707.381 916
707.388 799
707.395 771
707.402 812
707.408 720
707.415 786
707.422 789
707.429 570
707.435 549
707.442 557
707.449 561
707.456 560
707.463 544
707.469 432
707.476 496
707.483 539
707.490 465
707.496 487
707.503 479
707.510 425
707.517 498
707.524 551
707.530 447
707.537 490
707.544 554
707.551 440
707.558 424
707.564 512
707.571 465
707.578 451
707.585 498
707.591 375
707.598 356
707.605 493
707.612 421
707.619 442
707.625 488
707.632 405
707.639 467
707.646 476
707.652 409
707.659 452
707.666 449
707.673 401
707.680 445
707.686 439
707.693 390
707.700 387
707.707 463
707.713 377
707.720 437
707.727 507
707.734 381
707.741 458
707.747 441
707.754 432
707.761 465
707.768 461
707.775 405
707.781 425
707.788 441
707.795 398
707.802 463
707.808 481
707.815 391
707.822 435
707.829 433
707.836 415
707.842 460
707.849 462
[truncated: 3,275,270 more chars]
