# Supplementary material for: Monoterpenoid aryl hydrocarbon receptor allosteric antagonists protect against ultraviolet skin damage in female mice
Source: Nat Commun. 2023 May 11;14:2728. doi: 10.1038/s41467-023-38478-6 (PMC10174618; doi:10.1038/s41467-023-38478-6)
Supplement: Supplementary file 4 — source data [file 41467_2023_38478_MOESM4_ESM.zip › DATA - ONDROVA new/Figure 4/Figure 4E/220414_AHR_ingel_digest_sample_VZ01_CHCA_8000shots_01_0_P21_subtractedBL_1.txt]

499.981 21
499.987 63
499.993 -13
499.999 23
500.004 79
500.010 -19
500.016 8
500.021 94
500.027 14
500.033 27
500.038 76
500.044 0
500.050 47
500.056 22
500.061 -16
500.067 12
500.073 49
500.078 29
500.084 51
500.090 62
500.095 39
500.101 125
500.107 98
500.113 7
500.118 58
500.124 148
500.130 43
500.135 51
500.141 33
500.147 -4
500.152 28
500.158 28
500.164 31
500.169 20
500.175 61
500.181 3
500.187 65
500.192 46
500.198 -2
500.204 37
500.209 57
500.215 -13
500.221 73
500.226 90
500.232 4
500.238 21
500.244 43
500.249 12
500.255 68
500.261 117
500.266 27
500.272 25
500.278 90
500.283 34
500.289 47
500.295 55
500.301 37
500.306 81
500.312 140
500.318 33
500.323 80
500.329 60
500.335 33
500.340 76
500.346 135
500.352 18
500.358 58
500.363 124
500.369 127
500.375 200
500.380 216
500.386 74
500.392 89
500.397 152
500.403 157
500.409 125
500.415 160
500.420 75
500.426 91
500.432 105
500.437 30
500.443 50
500.449 145
500.454 52
500.460 91
500.466 80
500.472 36
500.477 61
500.483 94
500.489 52
500.494 96
500.500 136
500.506 69
500.511 103
500.517 103
500.523 61
500.529 68
500.534 97
500.540 4
500.546 36
500.551 65
500.557 21
500.563 39
500.568 97
500.574 23
500.580 81
500.586 80
500.591 45
500.597 81
500.603 66
500.608 7
500.614 22
500.620 89
500.625 17
500.631 51
500.637 159
500.643 -10
500.648 18
500.654 110
500.660 61
500.665 64
500.671 70
500.677 60
500.682 60
500.688 95
500.694 51
500.700 62
500.705 79
500.711 34
500.717 46
500.722 127
500.728 14
500.734 15
500.739 68
500.745 -19
500.751 41
500.757 77
500.762 0
500.768 50
500.774 86
500.779 -12
500.785 67
500.791 123
500.796 67
500.802 134
500.808 138
500.814 26
500.819 70
500.825 66
500.831 -3
500.836 64
500.842 15
500.848 8
500.853 47
500.859 43
500.865 15
500.871 38
500.876 117
500.882 36
500.888 60
500.893 85
500.899 5
500.905 48
500.910 50
500.916 -20
500.922 47
500.928 69
500.933 -3
500.939 35
500.945 65
500.950 -29
500.956 -2
500.962 74
500.967 -49
500.973 38
500.979 64
500.985 7
500.990 62
500.996 69
501.002 13
501.007 59
501.013 29
501.019 2
501.025 13
501.030 33
501.036 -9
501.042 78
501.047 105
501.053 9
501.059 29
501.064 96
501.070 17
501.076 49
501.082 35
501.087 -2
501.093 72
501.099 154
501.104 45
501.110 85
501.116 62
501.121 -1
501.127 13
501.133 41
501.139 24
501.144 61
501.150 99
501.156 -38
501.161 10
501.167 52
501.173 12
501.178 67
501.184 74
501.190 7
501.196 33
501.201 69
501.207 38
501.213 48
501.218 45
501.224 47
501.230 98
501.236 107
501.241 9
501.247 39
501.253 94
501.258 -15
501.264 26
501.270 83
501.275 49
501.281 64
501.287 71
501.293 -13
501.298 11
501.304 52
501.310 45
501.315 76
501.321 81
501.327 -12
501.333 34
501.338 95
501.344 33
501.350 41
501.355 56
501.361 -12
501.367 60
501.372 106
501.378 81
501.384 131
501.390 135
501.395 28
501.401 46
501.407 60
501.412 24
501.418 57
501.424 100
501.429 28
501.435 38
501.441 49
501.447 -1
501.452 73
501.458 106
501.464 -6
501.469 57
501.475 59
501.481 5
501.487 25
501.492 86
501.498 6
501.504 54
501.509 93
501.515 6
501.521 19
501.526 65
501.532 -9
501.538 30
501.544 30
501.549 -38
501.555 46
501.561 49
501.566 31
501.572 40
501.578 110
501.584 8
501.589 25
501.595 64
501.601 -6
501.606 15
501.612 26
501.618 10
501.623 77
501.629 77
501.635 27
501.641 10
501.646 57
501.652 12
501.658 9
501.663 70
501.669 13
501.675 26
501.681 63
501.686 -49
501.692 8
501.698 111
501.703 5
501.709 24
501.715 88
501.720 35
501.726 17
501.732 60
501.738 19
501.743 74
501.749 134
501.755 2
501.760 71
501.766 95
501.772 53
501.778 41
501.783 65
501.789 34
501.795 13
501.800 60
501.806 34
501.812 70
501.817 93
501.823 11
501.829 31
501.835 62
501.840 -20
501.846 55
501.852 46
501.857 39
501.863 28
501.869 64
501.875 16
501.880 77
501.886 73
501.892 40
501.897 30
501.903 -3
501.909 2
501.915 18
501.920 79
501.926 -46
501.932 46
501.937 58
501.943 -24
501.949 25
501.954 75
501.960 -38
501.966 52
501.972 27
501.977 32
501.983 38
501.989 30
501.994 -12
502.000 45
502.006 64
502.012 -11
502.017 26
502.023 45
502.029 24
502.034 -22
502.040 48
502.046 -7
502.052 33
502.057 59
502.063 23
502.069 28
502.074 92
502.080 2
502.086 61
502.091 62
502.097 47
502.103 15
502.109 29
502.114 9
502.120 18
502.126 61
502.131 -10
502.137 2
502.143 59
502.149 3
502.154 65
502.160 53
502.166 -35
502.171 29
502.177 63
502.183 -1
502.189 7
502.194 57
502.200 38
502.206 54
502.211 114
502.217 25
502.223 44
502.228 84
502.234 -21
502.240 18
502.246 69
502.251 16
502.257 84
502.263 99
502.268 -25
502.274 43
502.280 64
502.286 -3
502.291 47
502.297 111
502.303 8
502.308 31
502.314 57
502.320 3
502.326 48
502.331 60
502.337 0
502.343 20
502.348 89
502.354 -40
502.360 13
502.366 42
502.371 4
502.377 92
502.383 144
502.388 -14
502.394 65
502.400 76
502.405 -23
502.411 38
502.417 153
502.423 40
502.428 53
502.434 102
502.440 -12
502.445 27
502.451 77
502.457 -8
502.463 17
502.468 84
502.474 32
502.480 5
502.485 78
502.491 27
502.497 44
502.503 64
502.508 5
502.514 59
502.520 70
502.525 16
502.531 64
502.537 100
502.543 14
502.548 9
502.554 71
502.560 -37
502.565 25
502.571 43
502.577 -16
502.583 -4
502.588 68
502.594 -3
502.600 46
502.605 57
502.611 -30
502.617 15
502.623 55
502.628 51
502.634 47
502.640 49
502.645 -16
502.651 60
502.657 55
502.663 -39
502.668 -1
502.674 57
502.680 -21
502.685 60
502.691 40
502.697 -6
502.702 45
502.708 139
502.714 10
502.720 45
502.725 97
502.731 29
502.737 91
502.742 109
502.748 -9
502.754 48
502.760 51
502.765 1
502.771 24
502.777 90
502.782 -19
502.788 26
502.794 79
502.800 -3
502.805 20
502.811 78
502.817 -1
502.822 -1
502.828 77
502.834 -6
502.840 17
502.845 70
502.851 -35
502.857 34
502.862 41
502.868 27
502.874 28
502.880 31
502.885 -30
502.891 37
502.897 26
502.902 15
502.908 33
502.914 80
502.920 31
502.925 25
502.931 29
502.937 -32
502.942 40
502.948 63
502.954 11
502.960 53
502.965 98
502.971 89
502.977 89
502.982 73
502.988 28
502.994 68
503.000 57
503.005 -6
503.011 36
503.017 71
503.022 39
503.028 96
503.034 41
503.040 8
503.045 3
503.051 35
503.057 13
503.062 7
503.068 53
503.074 -17
503.080 56
503.085 51
503.091 -23
503.097 13
503.102 36
503.108 20
503.114 30
503.120 56
503.125 -12
503.131 49
503.137 39
503.142 -5
503.148 19
503.154 38
503.160 13
503.165 107
503.171 33
503.177 39
503.182 46
503.188 9
503.194 -35
503.200 27
503.205 36
503.211 15
503.217 30
503.222 101
503.228 -12
503.234 25
503.240 56
503.245 -22
503.251 5
503.257 52
503.262 -18
503.268 36
503.274 64
503.280 -4
503.285 53
503.291 41
503.297 30
503.302 12
503.308 84
503.314 7
503.320 20
503.325 47
503.331 -11
503.337 35
503.342 87
503.348 17
503.354 69
503.360 56
503.365 12
503.371 45
503.377 62
503.382 32
503.388 20
503.394 74
503.400 8
503.405 50
503.411 38
503.417 -4
503.422 13
503.428 60
503.434 26
503.440 15
503.445 64
503.451 21
503.457 45
503.462 122
503.468 15
503.474 7
503.480 70
503.485 -11
503.491 32
503.497 120
503.503 6
503.508 40
503.514 82
503.520 4
503.525 47
503.531 89
503.537 33
503.543 18
503.548 32
503.554 -5
503.560 13
503.565 29
503.571 -13
503.577 51
503.583 65
503.588 2
503.594 55
503.600 89
503.605 -39
503.611 27
503.617 96
503.623 38
503.628 65
503.634 59
503.640 -1
503.645 51
503.651 43
503.657 6
503.663 13
503.668 69
503.674 23
503.680 64
503.685 60
503.691 3
503.697 47
503.703 72
503.708 41
503.714 56
503.720 43
503.725 12
503.731 27
503.737 113
503.743 -25
503.748 2
503.754 38
503.760 14
503.766 32
503.771 33
503.777 11
503.783 10
503.788 57
503.794 -6
503.800 11
503.806 82
503.811 -14
503.817 25
503.823 78
503.828 11
503.834 28
503.840 55
503.846 10
503.851 4
503.857 62
503.863 -39
503.868 54
503.874 58
503.880 -1
503.886 40
503.891 135
503.897 25
503.903 -5
503.908 76
503.914 33
503.920 48
503.926 88
503.931 9
503.937 12
503.943 60
503.949 -11
503.954 48
503.960 84
503.966 80
503.971 91
503.977 59
503.983 -23
503.989 9
503.994 45
504.000 -29
504.006 29
504.011 38
504.017 -22
504.023 63
504.029 50
504.034 15
504.040 12
504.046 69
504.051 -15
504.057 46
504.063 55
504.069 -4
504.074 19
504.080 2
504.086 16
504.092 28
504.097 43
504.103 -14
504.109 40
504.114 57
504.120 -12
504.126 35
504.132 89
504.137 17
504.143 72
504.149 42
504.154 -1
504.160 15
504.166 82
504.172 -6
504.177 21
504.183 91
504.189 23
504.194 40
504.200 124
504.206 3
504.212 8
504.217 74
504.223 -19
504.229 49
504.235 100
504.240 2
504.246 53
504.252 40
504.257 -5
504.263 76
504.269 42
504.275 -32
504.280 35
504.286 95
504.292 -7
504.297 0
504.303 74
504.309 25
504.315 83
504.320 68
504.326 12
504.332 38
504.337 42
504.343 -44
504.349 43
504.355 62
504.360 42
504.366 52
504.372 48
504.378 -6
504.383 15
504.389 45
504.395 14
504.400 41
504.406 37
504.412 -18
504.418 31
504.423 80
504.429 -30
504.435 49
504.440 89
504.446 5
504.452 57
504.458 79
504.463 9
504.469 62
504.475 89
504.481 -14
504.486 36
504.492 72
504.498 15
504.503 48
504.509 96
504.515 -20
504.521 39
504.526 53
504.532 4
504.538 10
504.543 44
504.549 -17
504.555 54
504.561 104
504.566 15
504.572 28
504.578 47
504.584 -16
504.589 -14
504.595 51
504.601 14
504.606 51
504.612 61
504.618 -63
504.624 32
504.629 79
504.635 -8
504.641 43
504.647 26
504.652 -43
504.658 13
504.664 58
504.669 2
504.675 34
504.681 58
504.687 1
504.692 -24
504.698 56
504.704 22
504.709 37
504.715 96
504.721 34
504.727 45
504.732 69
504.738 -11
504.744 66
504.750 85
504.755 -10
504.761 3
504.767 82
504.772 22
504.778 43
504.784 47
504.790 39
504.795 53
504.801 78
504.807 -23
504.812 25
504.818 49
504.824 -11
504.830 53
504.835 60
504.841 -8
504.847 16
504.853 59
504.858 49
504.864 43
504.870 36
504.875 4
504.881 49
504.887 53
504.893 -7
504.898 34
504.904 64
504.910 -3
504.916 -1
504.921 72
504.927 -11
504.933 33
504.938 68
504.944 -20
504.950 7
504.956 71
504.961 35
504.967 -10
504.973 44
504.979 -29
504.984 20
504.990 70
504.996 40
505.001 45
505.007 79
505.013 9
505.019 73
505.024 49
505.030 -1
505.036 34
505.041 24
505.047 -30
505.053 26
505.059 33
505.064 -1
505.070 12
505.076 68
505.082 -23
505.087 16
505.093 38
505.099 -3
505.104 33
505.110 24
505.116 -36
505.122 84
505.127 84
505.133 -13
505.139 45
505.145 132
505.150 0
505.156 39
505.162 63
505.167 13
505.173 39
505.179 20
505.185 -14
505.190 27
505.196 69
505.202 -2
505.208 10
505.213 46
505.219 -8
505.225 25
505.230 72
505.236 18
505.242 40
505.248 77
505.253 -24
505.259 27
505.265 77
505.271 -12
505.276 8
505.282 94
505.288 -6
505.293 0
505.299 28
505.305 -6
505.311 -13
505.316 8
505.322 -11
505.328 30
505.334 82
505.339 -38
505.345 43
505.351 49
505.356 5
505.362 39
505.368 127
505.374 8
505.379 36
505.385 31
505.391 -12
505.397 7
505.402 71
505.408 12
505.414 56
505.419 64
505.425 21
505.431 47
505.437 76
505.442 19
505.448 36
505.454 63
505.460 -21
505.465 44
505.471 88
505.477 -4
505.482 95
505.488 78
505.494 31
505.500 41
505.505 58
505.511 -11
505.517 9
505.523 75
505.528 -15
505.534 -1
505.540 81
505.545 -16
505.551 66
505.557 75
505.563 0
505.568 48
505.574 50
505.580 2
505.586 19
505.591 60
505.597 -18
505.603 13
505.608 68
505.614 6
505.620 46
505.626 74
505.631 -11
505.637 57
505.643 91
505.649 19
505.654 47
505.660 56
505.666 -5
505.671 31
505.677 75
505.683 12
505.689 44
505.694 87
505.700 -36
505.706 44
505.712 69
505.717 2
505.723 63
505.729 77
505.735 14
505.740 52
505.746 63
505.752 13
505.757 103
505.763 79
505.769 -15
505.775 46
505.780 68
505.786 16
505.792 30
505.798 71
505.803 21
505.809 40
505.815 129
505.820 -10
505.826 15
505.832 34
505.838 -4
505.843 31
505.849 71
505.855 32
505.861 115
505.866 77
505.872 15
505.878 69
505.883 53
505.889 -20
505.895 25
505.901 48
505.906 -8
505.912 10
505.918 36
505.924 41
505.929 47
505.935 19
505.941 17
505.947 23
505.952 100
505.958 -7
505.964 -10
505.969 78
505.975 -23
505.981 55
505.987 86
505.992 -7
505.998 54
506.004 98
506.010 19
506.015 52
506.021 86
506.027 36
506.032 40
506.038 98
506.044 -8
506.050 60
506.055 97
506.061 -17
506.067 1
506.073 60
506.078 12
506.084 19
506.090 34
506.096 7
506.101 53
506.107 74
506.113 20
506.118 26
506.124 60
506.130 0
506.136 74
506.141 28
506.147 -16
506.153 25
506.159 96
506.164 -8
506.170 81
506.176 36
506.181 -23
506.187 25
506.193 59
506.199 -43
506.204 31
506.210 12
506.216 -38
506.222 10
506.227 18
506.233 -20
506.239 103
506.245 137
506.250 19
506.256 10
506.262 61
506.267 -32
506.273 18
506.279 69
506.285 4
506.290 34
506.296 68
506.302 -6
506.308 63
506.313 101
506.319 39
506.325 85
506.331 108
506.336 38
506.342 72
506.348 40
506.353 -10
506.359 31
506.365 90
506.371 -10
506.376 42
506.382 64
506.388 -8
506.394 80
506.399 124
506.405 43
506.411 93
506.417 81
506.422 16
506.428 59
506.434 124
506.439 17
506.445 85
506.451 117
506.457 2
506.462 45
506.468 37
506.474 35
506.480 39
506.485 84
506.491 -5
506.497 23
506.503 60
506.508 -10
506.514 42
506.520 27
506.525 -8
506.531 77
506.537 85
506.543 11
506.548 36
506.554 56
506.560 -11
506.566 23
506.571 56
506.577 18
506.583 49
506.589 73
506.594 -37
506.600 -24
506.606 53
506.611 -24
506.617 19
506.623 42
506.629 -15
506.634 -2
506.640 16
506.646 -25
506.652 28
506.657 31
506.663 12
506.669 47
506.675 81
506.680 -2
506.686 51
506.692 44
506.698 6
506.703 26
506.709 82
506.715 20
506.720 40
506.726 75
506.732 -27
506.738 36
506.743 98
506.749 -35
506.755 36
506.761 47
506.766 -12
506.772 13
506.778 59
506.784 11
506.789 58
506.795 102
506.801 12
506.806 57
506.812 63
506.818 -9
506.824 50
506.829 107
506.835 25
506.841 -8
506.847 59
506.852 -19
506.858 52
506.864 46
506.870 -12
506.875 15
506.881 94
506.887 15
506.893 28
506.898 75
506.904 47
506.910 81
506.915 41
506.921 -18
506.927 6
506.933 57
506.938 8
506.944 13
506.950 63
506.956 40
506.961 92
506.967 49
506.973 4
506.979 22
506.984 44
506.990 -42
506.996 32
507.002 69
507.007 25
507.013 43
507.019 33
507.024 2
507.030 8
507.036 12
507.042 -17
507.047 15
507.053 37
507.059 -31
507.065 41
507.070 64
507.076 -2
507.082 66
507.088 100
507.093 -36
507.099 22
507.105 78
507.111 24
507.116 18
507.122 72
507.128 55
507.133 -2
507.139 41
507.145 -36
507.151 40
507.156 61
507.162 -13
507.168 64
507.174 50
507.179 -24
507.185 62
507.191 37
507.197 15
507.202 13
507.208 111
507.214 -21
507.220 45
507.225 83
507.231 30
507.237 32
507.242 60
507.248 7
507.254 42
507.260 40
507.265 45
507.271 -10
507.277 55
507.283 -7
507.288 1
507.294 73
507.300 12
507.306 32
507.311 50
507.317 11
507.323 13
507.329 69
507.334 -3
507.340 -8
507.346 96
507.351 -20
507.357 25
507.363 68
507.369 -26
507.374 31
507.380 99
507.386 8
507.392 23
507.397 52
507.403 5
507.409 36
507.415 58
507.420 -11
507.426 42
507.432 75
507.438 11
507.443 71
507.449 68
507.455 40
507.461 38
507.466 58
507.472 10
507.478 13
507.483 65
507.489 -20
507.495 4
507.501 56
507.506 21
507.512 94
507.518 80
507.524 -11
507.529 48
507.535 116
507.541 28
507.547 81
507.552 45
507.558 -29
507.564 48
507.570 58
507.575 -18
507.581 35
507.587 72
507.593 10
507.598 51
507.604 76
507.610 -28
507.616 -38
507.621 64
507.627 -12
507.633 -4
507.638 73
507.644 10
507.650 9
507.656 43
507.661 -23
507.667 50
507.673 46
507.679 -26
507.684 45
507.690 123
507.696 60
507.702 79
507.707 62
507.713 -12
507.719 73
507.725 70
507.730 26
507.736 55
507.742 22
507.748 18
507.753 22
507.759 33
507.765 19
507.771 -28
507.776 70
507.782 27
507.788 36
507.793 54
507.799 -15
507.805 11
507.811 14
507.816 14
507.822 41
507.828 58
507.834 -40
507.839 23
507.845 70
507.851 -14
507.857 48
507.862 33
507.868 21
507.874 59
507.880 113
507.885 13
507.891 50
507.897 63
507.903 -4
507.908 22
507.914 -11
507.920 -8
507.926 5
507.931 64
507.937 54
507.943 43
507.948 63
507.954 39
507.960 73
507.966 81
507.971 10
507.977 33
507.983 48
507.989 -23
507.994 47
508.000 55
508.006 28
508.012 78
508.017 39
508.023 -8
508.029 91
508.035 68
508.040 8
508.046 32
508.052 22
508.058 -22
508.063 25
508.069 53
508.075 -16
508.081 19
508.086 81
508.092 16
508.098 89
508.104 88
508.109 29
508.115 109
508.121 29
508.127 -30
508.132 -4
508.138 36
508.144 -25
508.149 20
508.155 52
508.161 -50
508.167 40
508.172 73
508.178 13
508.184 20
508.190 66
508.195 -15
508.201 -1
508.207 96
508.213 -20
508.218 19
508.224 82
508.230 -14
508.236 26
508.241 124
508.247 -24
508.253 36
508.259 49
508.264 -1
508.270 9
508.276 71
508.282 -14
508.287 38
508.293 39
508.299 3
508.305 -13
508.310 54
508.316 -25
508.322 -3
508.328 74
508.333 -26
508.339 34
508.345 80
508.351 14
508.356 97
508.362 95
508.368 11
508.373 55
508.379 39
508.385 -43
508.391 9
508.396 55
508.402 21
508.408 66
508.414 102
508.419 25
508.425 65
508.431 23
508.437 38
508.442 56
508.448 49
508.454 -14
508.460 43
508.465 72
508.471 19
508.477 72
508.483 72
508.488 0
508.494 38
508.500 15
508.506 14
508.511 33
508.517 31
508.523 -21
508.529 19
508.534 67
508.540 3
508.546 35
508.552 51
508.557 -8
508.563 27
508.569 93
508.575 12
508.580 39
508.586 48
508.592 -33
508.598 12
508.603 63
508.609 27
508.615 59
508.621 48
508.626 -3
508.632 14
508.638 52
508.644 5
508.649 42
508.655 58
508.661 -3
508.666 51
508.672 40
508.678 58
508.684 59
508.689 87
508.695 -41
508.701 73
508.707 71
508.712 4
508.718 28
508.724 15
508.730 -6
508.735 59
508.741 78
508.747 13
508.753 13
508.758 59
508.764 -37
508.770 47
508.776 70
508.781 -47
508.787 29
508.793 73
508.799 14
508.804 25
508.810 56
508.816 -13
508.822 17
508.827 92
508.833 13
508.839 41
508.845 100
508.850 29
508.856 82
508.862 47
508.868 20
508.873 53
508.879 47
508.885 15
508.891 11
508.896 84
508.902 -2
508.908 41
508.914 87
508.919 -37
508.925 28
508.931 55
508.937 -9
508.942 24
508.948 56
508.954 -9
508.960 89
508.965 106
508.971 15
508.977 13
508.983 81
508.988 3
508.994 19
509.000 63
509.006 -1
509.011 61
509.017 40
509.023 18
509.029 96
509.034 115
509.040 45
509.046 55
509.052 39
509.057 3
509.063 16
509.069 65
509.075 -23
509.080 -9
509.086 60
509.092 1
509.098 43
509.103 71
509.109 -20
509.115 58
509.121 84
509.126 28
509.132 94
509.138 61
509.144 5
509.149 4
509.155 44
509.161 14
509.167 19
509.172 96
509.178 9
509.184 38
509.190 45
509.195 8
509.201 -16
509.207 35
509.213 -23
509.218 7
509.224 98
509.230 -4
509.236 73
509.241 104
509.247 -8
509.253 30
509.259 85
509.264 -3
509.270 7
509.276 66
509.282 -46
509.287 -37
509.293 79
509.299 -37
509.305 7
509.310 83
509.316 -12
509.322 -16
509.328 26
509.333 -25
509.339 53
509.345 17
509.351 -1
509.356 19
509.362 63
509.368 -29
509.374 21
509.379 68
509.385 -1
509.391 32
509.397 60
509.402 24
509.408 32
509.414 77
509.420 1
509.425 31
509.431 31
509.437 -19
509.443 28
509.448 66
509.454 46
509.460 47
509.466 27
509.471 -1
509.477 35
509.483 52
509.489 -19
509.494 27
509.500 49
509.506 3
509.512 28
509.517 103
509.523 -28
509.529 15
509.535 61
509.540 -38
509.546 26
509.552 103
509.558 -13
509.563 14
509.569 61
509.575 -14
509.581 18
509.586 63
509.592 -15
509.598 66
509.604 91
509.609 8
509.615 13
509.621 23
509.627 4
509.632 39
509.638 40
509.644 -33
509.650 9
509.655 72
509.661 -5
509.667 19
509.673 65
509.678 18
509.684 37
509.690 59
509.696 -22
509.701 60
509.707 20
509.713 -20
509.719 31
509.724 62
509.730 40
509.736 26
509.742 53
509.747 -43
509.753 10
509.759 51
509.765 -28
509.770 55
509.776 108
509.782 -1
509.788 37
509.793 65
509.799 -17
509.805 11
509.811 45
509.816 6
509.822 33
509.828 72
509.834 13
509.839 19
509.845 78
509.851 2
509.857 -10
509.862 61
509.868 -35
509.874 12
509.880 69
509.885 -26
509.891 39
509.897 41
509.903 -7
509.908 45
509.914 56
509.920 17
509.926 -2
509.931 39
509.937 -11
509.943 9
509.949 15
509.954 0
509.960 48
509.966 38
509.972 -13
509.977 38
509.983 74
509.989 -14
509.995 1
510.000 71
510.006 29
510.012 41
510.018 42
510.023 -6
510.029 64
510.035 122
510.041 84
510.046 33
510.052 53
510.058 38
510.064 30
510.069 81
510.075 58
510.081 1
510.087 52
510.093 -2
510.098 6
510.104 48
510.110 -12
510.116 51
510.121 55
510.127 -12
510.133 55
510.139 30
510.144 7
510.150 2
510.156 65
510.162 10
510.167 26
510.173 82
510.179 -31
510.185 9
510.190 19
510.196 -26
510.202 19
510.208 84
510.213 -10
510.219 44
510.225 83
510.231 25
510.236 66
510.242 85
510.248 1
510.254 32
510.259 56
510.265 -6
510.271 12
510.277 36
510.282 6
510.288 38
510.294 61
510.300 -11
510.305 60
510.311 25
510.317 26
510.323 6
510.328 55
510.334 -28
510.340 14
510.346 71
510.351 -19
510.357 56
510.363 86
510.369 50
510.375 1
510.380 56
510.386 25
510.392 27
510.398 58
510.403 -9
510.409 51
510.415 70
510.421 -17
510.426 3
510.432 59
510.438 -6
510.444 45
510.449 92
510.455 26
510.461 23
510.467 24
510.472 -31
510.478 24
510.484 58
510.490 22
510.495 27
510.501 58
510.507 -17
510.513 53
510.518 86
510.524 -33
510.530 62
510.536 71
510.541 -51
510.547 -6
510.553 79
510.559 11
510.564 11
510.570 63
510.576 -28
510.582 55
510.587 80
510.593 -3
510.599 -3
510.605 47
510.611 17
510.616 34
510.622 66
510.628 27
510.634 42
510.639 41
510.645 -23
510.651 25
510.657 71
510.662 -25
510.668 32
510.674 51
510.680 5
510.685 -31
510.691 51
510.697 29
510.703 88
510.708 114
510.714 -22
510.720 52
510.726 66
510.731 10
510.737 45
510.743 84
510.749 23
510.754 87
510.760 76
510.766 17
510.772 89
510.777 59
510.783 -52
510.789 14
510.795 57
510.801 -12
510.806 12
510.812 5
510.818 -28
510.824 20
510.829 63
510.835 17
510.841 15
510.847 89
510.852 3
510.858 43
510.864 41
510.870 -7
510.875 22
510.881 32
510.887 -33
510.893 25
510.898 24
510.904 0
510.910 34
510.916 74
510.921 35
510.927 40
510.933 35
510.939 -29
510.944 24
510.950 45
510.956 11
510.962 19
510.968 70
510.973 -8
510.979 -3
510.985 32
510.991 3
510.996 67
511.002 98
511.008 30
511.014 65
511.019 38
511.025 16
511.031 43
511.037 51
511.042 -13
511.048 14
511.054 88
511.060 38
511.065 11
511.071 47
511.077 25
511.083 56
511.088 67
511.094 -3
511.100 -12
511.106 31
511.112 -30
511.117 52
511.123 64
511.129 16
511.135 51
511.140 31
511.146 -27
511.152 31
511.158 57
511.163 2
511.169 -6
511.175 48
511.181 3
511.186 63
511.192 82
511.198 -1
511.204 7
511.209 47
511.215 -1
511.221 51
511.227 58
511.232 -10
511.238 19
511.244 83
511.250 28
511.256 9
511.261 25
511.267 23
511.273 62
511.279 82
511.284 -28
511.290 36
511.296 27
511.302 -29
511.307 22
511.313 50
511.319 -21
511.325 44
511.330 110
511.336 31
511.342 17
511.348 35
511.353 -31
511.359 35
511.365 38
511.371 -17
511.376 5
511.382 93
511.388 22
511.394 14
511.400 80
511.405 4
511.411 37
511.417 85
511.423 15
511.428 40
511.434 58
511.440 -24
511.446 41
511.451 126
511.457 17
511.463 37
511.469 84
511.474 -12
511.480 47
511.486 57
511.492 -9
511.497 79
511.503 81
511.509 -7
511.515 50
511.521 25
511.526 -33
511.532 36
511.538 74
511.544 -40
511.549 12
511.555 78
511.561 13
511.567 38
511.572 43
511.578 -29
511.584 -4
511.590 109
511.595 2
511.601 56
511.607 66
511.613 4
511.619 3
511.624 56
511.630 37
511.636 61
511.642 84
511.647 5
511.653 39
511.659 32
511.665 -11
511.670 29
511.676 72
511.682 -39
511.688 57
511.693 89
511.699 5
511.705 -14
511.711 59
511.716 2
511.722 16
511.728 84
511.734 -23
511.740 35
511.745 25
511.751 -21
511.757 37
511.763 55
511.768 -3
511.774 18
511.780 81
511.786 25
511.791 19
511.797 45
511.803 -25
511.809 -1
511.814 13
511.820 29
511.826 34
511.832 113
511.838 -6
511.843 40
511.849 32
511.855 33
511.861 12
511.866 13
511.872 22
511.878 38
511.884 101
511.889 -16
511.895 63
511.901 45
511.907 11
511.912 26
511.918 40
511.924 14
511.930 25
511.936 41
511.941 -3
511.947 52
511.953 129
511.959 24
511.964 41
511.970 51
511.976 -48
511.982 8
511.987 47
511.993 4
511.999 51
512.005 58
512.010 9
512.016 21
512.022 59
512.028 3
512.034 9
512.039 70
512.045 18
512.051 54
512.057 91
512.062 25
512.068 14
512.074 87
512.080 9
512.085 30
512.091 51
512.097 3
512.103 76
512.108 76
512.114 6
512.120 11
512.126 93
512.132 9
512.137 62
512.143 89
512.149 12
512.155 54
512.160 85
512.166 -2
512.172 45
512.178 57
512.183 41
512.189 61
512.195 94
512.201 35
512.206 82
512.212 116
512.218 25
512.224 26
512.230 79
512.235 -9
512.241 13
512.247 65
512.253 -30
512.258 31
512.264 61
512.270 25
512.276 24
512.281 39
512.287 -10
512.293 51
512.299 51
512.305 69
512.310 52
512.316 68
512.322 -4
512.328 40
512.333 56
512.339 15
512.345 19
512.351 67
512.356 -26
512.362 78
512.368 62
512.374 6
512.379 39
512.385 123
512.391 8
512.397 40
512.403 75
512.408 -8
512.414 39
512.420 43
512.426 -22
512.431 79
512.437 74
512.443 47
512.449 55
512.454 92
512.460 -43
512.466 55
512.472 52
512.478 31
512.483 51
512.489 45
512.495 -1
512.501 25
512.506 84
512.512 -26
512.518 4
512.524 105
512.529 -13
512.535 30
512.541 118
512.547 24
512.553 50
512.558 13
512.564 -18
512.570 37
512.576 67
512.581 14
512.587 53
512.593 50
512.599 32
512.604 0
512.610 44
512.616 -13
512.622 27
512.627 59
512.633 -6
512.639 30
512.645 45
512.651 10
512.656 57
512.662 90
512.668 -20
512.674 5
512.679 57
512.685 5
512.691 16
512.697 110
512.702 56
512.708 29
512.714 88
512.720 8
512.726 61
512.731 108
512.737 45
512.743 24
512.749 49
512.754 13
512.760 -19
512.766 88
512.772 -2
512.777 27
512.783 60
512.789 -7
512.795 70
512.801 68
512.806 31
512.812 68
512.818 83
512.824 32
512.829 60
512.835 58
512.841 33
512.847 30
512.852 36
512.858 -14
512.864 23
512.870 64
512.876 -12
512.881 14
512.887 66
512.893 25
512.899 33
512.904 58
512.910 23
512.916 15
512.922 46
512.927 40
512.933 61
512.939 34
512.945 1
512.951 16
512.956 40
512.962 -10
512.968 53
512.974 47
512.979 -39
512.985 10
512.991 65
512.997 -38
513.003 17
513.008 60
513.014 10
513.020 17
513.026 51
513.031 -16
513.037 9
513.043 81
513.049 28
513.054 80
513.060 96
513.066 34
513.072 26
513.078 52
513.083 -25
513.089 63
513.095 63
513.101 -24
513.106 23
513.112 63
513.118 -10
513.124 -2
513.129 69
513.135 -35
513.141 3
513.147 91
513.153 -52
513.158 21
513.164 49
513.170 -34
513.176 38
513.181 61
513.187 67
513.193 34
513.199 55
513.204 40
513.210 16
513.216 14
513.222 21
513.228 37
513.233 114
513.239 17
513.245 99
513.251 92
513.256 -15
513.262 10
513.268 60
513.274 27
513.280 8
513.285 93
513.291 16
513.297 41
513.303 34
513.308 28
513.314 64
513.320 75
513.326 -26
513.331 45
513.337 72
513.343 30
513.349 2
513.355 100
513.360 22
513.366 1
513.372 48
513.378 -22
513.383 -1
513.389 65
513.395 -22
513.401 33
513.407 16
513.412 -3
513.418 29
513.424 40
513.430 -13
513.435 40
513.441 96
513.447 -10
513.453 5
513.458 67
513.464 -28
513.470 47
513.476 59
513.482 -6
513.487 47
513.493 84
513.499 -10
513.505 50
513.510 64
513.516 -29
513.522 42
513.528 36
513.534 -12
513.539 50
513.545 107
513.551 -19
513.557 62
513.562 62
513.568 12
513.574 29
513.580 45
513.586 26
513.591 87
513.597 65
513.603 22
513.609 68
513.614 91
513.620 6
513.626 32
513.632 52
513.637 8
513.643 58
513.649 81
513.655 5
513.661 47
513.666 92
513.672 0
513.678 2
513.684 72
513.689 14
513.695 63
513.701 72
513.707 26
513.713 11
513.718 46
513.724 29
513.730 39
513.736 84
513.741 1
513.747 57
513.753 39
513.759 -12
513.765 24
513.770 38
513.776 7
513.782 20
513.788 115
513.793 9
513.799 31
513.805 73
513.811 -9
513.816 53
513.822 102
513.828 -25
513.834 64
513.840 72
513.845 5
513.851 34
513.857 95
513.863 4
513.868 9
513.874 64
513.880 64
513.886 52
513.892 63
513.897 3
513.903 24
513.909 53
513.915 0
513.920 15
513.926 67
513.932 3
513.938 38
513.944 51
513.949 22
513.955 58
513.961 94
513.967 84
513.972 42
513.978 88
513.984 10
513.990 91
513.996 97
514.001 14
514.007 45
514.013 41
514.019 -11
514.024 24
514.030 63
514.036 2
514.042 23
514.048 84
514.053 -19
514.059 0
514.065 28
514.071 52
514.076 47
514.082 93
514.088 -13
514.094 34
514.100 39
514.105 -17
514.111 -3
514.117 36
514.123 -9
514.128 22
514.134 52
514.140 -52
514.146 12
514.151 65
514.157 31
514.163 40
514.169 25
514.175 -5
514.180 -6
514.186 68
514.192 -18
514.198 44
514.203 65
514.209 -18
514.215 32
514.221 74
514.227 -27
514.232 11
514.238 34
514.244 4
514.250 70
514.255 52
514.261 5
514.267 7
514.273 28
514.279 -24
514.284 46
514.290 24
514.296 -31
514.302 21
514.307 108
514.313 1
514.319 11
514.325 56
514.331 23
514.336 52
514.342 91
514.348 19
514.354 61
514.359 124
514.365 74
514.371 57
514.377 64
514.383 -26
514.388 12
514.394 90
514.400 20
514.406 -17
514.411 59
514.417 3
514.423 -7
514.429 75
514.435 12
514.440 35
514.446 65
514.452 3
514.458 80
514.464 89
514.469 -18
514.475 24
514.481 76
514.487 -7
514.492 10
514.498 47
514.504 29
514.510 35
514.516 83
514.521 0
514.527 -30
514.533 25
514.539 -10
514.544 10
514.550 25
514.556 -5
514.562 33
514.568 76
514.573 6
514.579 -16
514.585 47
514.591 -9
514.596 8
514.602 83
514.608 4
514.614 44
514.620 105
514.625 -2
514.631 31
514.637 69
514.643 21
514.648 43
514.654 42
514.660 -20
514.666 -12
514.672 55
514.677 -44
514.683 42
514.689 78
514.695 -35
514.700 36
514.706 84
514.712 26
514.718 15
514.724 54
514.729 -42
514.735 -6
514.741 72
514.747 -37
514.752 25
514.758 36
514.764 -7
514.770 52
514.776 21
514.781 -22
514.787 44
514.793 63
514.799 -25
514.805 32
514.810 49
514.816 -20
514.822 12
514.828 34
514.833 -6
514.839 -3
514.845 96
514.851 15
514.857 22
514.862 83
514.868 54
514.874 42
514.880 84
514.885 -22
514.891 44
514.897 30
514.903 -12
514.909 32
514.914 75
514.920 -10
514.926 29
514.932 46
514.937 -34
514.943 51
514.949 58
514.955 -48
514.961 36
514.966 40
514.972 -52
514.978 -10
514.984 43
514.990 -14
514.995 -12
515.001 42
515.007 -34
515.013 33
515.018 12
515.024 2
515.030 42
515.036 60
515.042 -5
515.047 -11
515.053 29
515.059 1
515.065 40
515.070 43
515.076 -32
515.082 12
515.088 18
515.094 -39
515.099 48
515.105 78
515.111 -2
515.117 69
515.123 24
515.128 -20
515.134 50
515.140 78
515.146 -26
515.151 29
515.157 40
515.163 31
515.169 51
515.175 78
515.180 17
515.186 8
515.192 38
515.198 18
515.203 7
515.209 78
515.215 18
515.221 5
515.227 62
515.232 -34
515.238 28
515.244 70
515.250 -28
515.256 24
515.261 33
515.267 25
515.273 48
515.279 49
515.284 30
515.290 48
515.296 114
515.302 19
515.308 56
515.313 41
515.319 -11
515.325 77
515.331 135
515.336 3
515.342 3
515.348 31
515.354 10
515.360 29
515.365 56
515.371 -54
515.377 -6
515.383 19
515.389 -45
515.394 19
515.400 31
515.406 -33
515.412 3
515.417 87
515.423 44
515.429 57
515.435 66
515.441 -3
515.446 54
515.452 57
515.458 -42
515.464 -6
515.470 15
515.475 -1
515.481 38
515.487 48
515.493 -31
515.498 26
515.504 47
515.510 -5
515.516 50
515.522 57
515.527 -5
515.533 62
515.539 106
515.545 -13
515.551 47
515.556 48
515.562 16
515.568 11
515.574 48
515.579 -29
515.585 22
515.591 63
515.597 14
515.603 42
515.608 44
515.614 -6
515.620 49
515.626 63
515.631 -32
515.637 67
515.643 35
515.649 -20
515.655 -13
515.660 58
515.666 -17
515.672 43
515.678 60
515.684 -16
515.689 26
515.695 83
515.701 -21
515.707 25
515.712 60
515.718 -23
515.724 36
515.730 51
515.736 -35
515.741 16
515.747 77
515.753 34
515.759 27
515.765 22
515.770 -14
515.776 56
515.782 62
515.788 12
515.793 3
515.799 75
515.805 5
515.811 50
515.817 38
515.822 14
515.828 49
515.834 77
515.840 -12
515.846 80
515.851 33
515.857 7
515.863 23
515.869 64
515.875 19
515.880 37
515.886 82
515.892 9
515.898 10
515.903 51
515.909 -20
515.915 6
515.921 39
515.927 27
515.932 -9
515.938 48
515.944 -59
515.950 24
515.956 61
515.961 -10
515.967 36
515.973 63
515.979 -7
515.984 67
515.990 112
515.996 32
516.002 -8
516.008 42
516.013 14
516.019 74
516.025 58
516.031 26
516.037 60
516.042 79
516.048 47
516.054 20
516.060 67
516.065 35
516.071 145
516.077 116
516.083 -14
516.089 43
516.094 116
516.100 74
516.106 59
516.112 99
516.118 55
516.123 109
516.129 75
516.135 24
516.141 108
516.147 191
516.152 -20
516.158 42
516.164 102
516.170 59
516.175 41
516.181 132
516.187 74
516.193 88
516.199 172
516.204 120
516.210 106
516.216 117
516.222 80
516.228 111
516.233 165
516.239 82
516.245 135
516.251 129
516.257 68
516.262 74
516.268 127
516.274 95
516.280 150
516.285 129
516.291 85
516.297 104
516.303 96
516.309 57
516.314 174
516.320 164
516.326 14
516.332 30
516.338 102
516.343 26
516.349 44
516.355 111
516.361 40
516.367 101
516.372 148
516.378 13
516.384 41
516.390 99
516.395 38
516.401 90
516.407 79
516.413 65
516.419 75
516.424 165
516.430 41
516.436 71
516.442 24
516.448 35
516.453 53
516.459 77
516.465 43
516.471 86
516.477 126
516.482 26
516.488 94
516.494 114
516.500 -7
516.505 41
516.511 85
516.517 30
516.523 37
516.529 61
516.534 -1
516.540 85
516.546 111
516.552 40
516.558 19
516.563 54
516.569 40
516.575 31
516.581 112
516.587 23
516.592 54
516.598 67
516.604 -23
516.610 15
516.615 96
516.621 -14
516.627 31
516.633 65
516.639 11
516.644 39
516.650 125
516.656 37
516.662 20
516.668 57
516.673 -14
516.679 43
516.685 96
516.691 8
516.697 14
516.702 53
516.708 7
516.714 43
516.720 24
516.726 22
516.731 34
516.737 68
516.743 5
516.749 43
516.754 69
516.760 2
516.766 41
516.772 66
516.778 -6
516.783 30
516.789 36
516.795 5
516.801 65
516.807 88
516.812 11
516.818 4
516.824 79
516.830 31
516.836 25
516.841 69
516.847 13
516.853 36
516.859 62
516.865 -41
516.870 43
516.876 26
516.882 2
516.888 63
516.893 87
516.899 -2
516.905 39
516.911 52
516.917 -22
516.922 2
516.928 57
516.934 -30
516.940 45
516.946 83
516.951 8
516.957 38
516.963 24
516.969 -3
516.975 2
516.980 62
516.986 -1
516.992 11
516.998 81
517.004 38
517.009 92
517.015 123
517.021 19
517.027 84
517.033 80
517.038 -18
517.044 86
517.050 101
517.056 79
517.061 57
517.067 68
517.073 24
517.079 19
517.085 33
517.090 4
517.096 88
517.102 105
517.108 -2
517.114 49
517.119 106
517.125 33
517.131 53
517.137 33
517.143 3
517.148 51
517.154 79
517.160 -21
517.166 68
517.172 52
517.177 27
517.183 61
517.189 64
517.195 57
517.201 34
517.206 108
517.212 41
517.218 27
517.224 40
517.230 -31
517.235 41
517.241 72
517.247 -10
517.253 32
517.258 94
517.264 -4
517.270 24
517.276 81
517.282 20
517.287 35
517.293 71
517.299 -8
517.305 8
517.311 82
517.316 28
517.322 98
517.328 90
517.334 -11
517.340 71
517.345 100
517.351 36
517.357 33
517.363 76
517.369 16
517.374 39
517.380 25
517.386 -8
517.392 66
517.398 82
517.403 35
517.409 24
517.415 43
517.421 40
517.427 57
517.432 96
517.438 11
517.444 13
517.450 40
517.456 -58
517.461 27
517.467 89
517.473 57
517.479 60
517.484 99
517.490 12
517.496 40
517.502 75
517.508 2
517.513 34
517.519 90
517.525 -1
517.531 39
517.537 93
517.542 115
517.548 57
517.554 43
517.560 -27
517.566 4
517.571 109
517.577 27
517.583 27
517.589 54
517.595 -8
517.600 26
517.606 72
517.612 33
517.618 7
517.624 75
517.629 5
517.635 18
517.641 18
517.647 -8
517.653 25
517.658 43
517.664 -13
517.670 17
517.676 56
517.682 -14
517.687 48
517.693 37
517.699 27
517.705 44
517.711 53
517.716 31
517.722 37
517.728 101
517.734 -5
517.740 25
517.745 57
517.751 -20
517.757 -8
517.763 43
517.769 -24
517.774 -18
517.780 64
517.786 19
517.792 51
517.798 99
517.803 48
517.809 22
517.815 32
517.821 -6
517.826 68
517.832 118
517.838 5
517.844 21
517.850 65
517.855 -41
517.861 82
517.867 58
517.873 -22
517.879 23
517.884 32
517.890 -11
517.896 7
517.902 41
517.908 5
517.913 0
517.919 68
517.925 45
517.931 63
517.937 66
517.942 -8
517.948 9
517.954 39
517.960 -6
517.966 3
517.971 81
517.977 6
517.983 41
517.989 100
517.995 -10
518.000 74
518.006 64
518.012 39
518.018 23
518.024 91
518.029 10
518.035 31
518.041 40
518.047 11
518.053 41
518.058 80
518.064 23
518.070 64
518.076 43
518.082 -49
518.087 -16
518.093 62
518.099 40
518.105 61
518.111 133
518.116 4
518.122 43
518.128 112
518.134 76
518.140 108
518.145 105
518.151 -30
518.157 65
518.163 70
518.169 -14
518.174 2
518.180 66
518.186 -4
518.192 34
518.198 85
518.203 43
518.209 24
518.215 47
518.221 -1
518.227 30
518.232 100
518.238 39
518.244 48
518.250 32
518.256 49
518.261 46
518.267 125
518.273 -17
518.279 46
518.285 24
518.290 2
518.296 52
518.302 63
518.308 27
518.314 7
518.319 30
518.325 -12
518.331 35
518.337 18
518.343 -23
518.348 1
518.354 80
518.360 -13
518.366 92
518.372 72
518.377 -15
518.383 40
518.389 77
518.395 30
518.401 41
518.406 82
518.412 5
518.418 7
518.424 60
518.430 11
518.435 12
518.441 43
518.447 -6
518.453 40
518.459 76
518.464 23
518.470 35
518.476 89
518.482 -7
518.488 13
518.493 33
518.499 23
518.505 6
518.511 52
518.517 16
518.522 35
518.528 65
518.534 -18
518.540 17
518.546 33
518.551 -20
518.557 60
518.563 66
518.569 -22
518.575 -26
518.580 66
518.586 -45
518.592 67
518.598 73
518.604 7
518.609 50
518.615 49
518.621 -19
518.627 40
518.633 85
518.639 22
518.644 32
518.650 69
518.656 2
518.662 45
518.668 54
518.673 -2
518.679 -2
518.685 58
518.691 -20
518.697 11
518.702 89
518.708 0
518.714 37
518.720 76
518.726 17
518.731 -1
518.737 53
518.743 3
518.749 39
518.755 80
518.760 -27
518.766 8
518.772 39
518.778 -22
518.784 60
518.789 50
518.795 -35
518.801 9
518.807 46
518.813 -4
518.818 42
518.824 28
518.830 -22
518.836 13
518.842 43
518.847 -2
518.853 50
518.859 106
518.865 36
518.871 59
518.876 76
518.882 -11
518.888 38
518.894 69
518.900 -20
518.905 37
518.911 71
518.917 -34
518.923 23
518.929 72
518.934 2
518.940 46
518.946 99
518.952 -43
518.958 43
518.963 111
518.969 -15
518.975 59
518.981 58
518.987 -15
518.993 12
518.998 58
519.004 -53
519.010 1
519.016 48
519.022 8
519.027 13
519.033 73
519.039 45
519.045 21
519.051 53
519.056 83
519.062 94
519.068 80
519.074 0
519.080 49
519.085 29
519.091 15
519.097 26
519.103 90
519.109 -7
519.114 25
519.120 75
519.126 46
519.132 146
519.138 128
519.143 7
519.149 22
519.155 59
519.161 -23
519.167 15
519.172 67
519.178 -5
519.184 35
519.190 28
519.196 15
519.201 55
519.207 76
519.213 -18
519.219 38
519.225 58
519.231 -7
519.236 46
519.242 57
519.248 39
519.254 77
519.260 69
519.265 -35
519.271 48
519.277 54
519.283 -19
519.289 9
519.294 18
519.300 -18
519.306 19
519.312 42
519.318 55
519.323 30
519.329 60
519.335 -35
519.341 7
519.347 26
519.352 -31
519.358 0
519.364 32
519.370 -13
519.376 6
519.381 29
519.387 -47
519.393 -4
519.399 38
519.405 -30
519.410 23
519.416 93
519.422 -20
519.428 62
519.434 39
519.440 -22
519.445 28
519.451 96
519.457 -20
519.463 75
519.469 108
519.474 42
519.480 27
519.486 56
519.492 31
519.498 35
519.503 49
519.509 -24
519.515 -21
519.521 72
519.527 -14
519.532 15
519.538 54
519.544 -3
519.550 57
519.556 74
519.561 6
519.567 20
519.573 23
519.579 -29
519.585 42
519.591 29
519.596 -2
519.602 21
519.608 47
519.614 0
519.620 26
519.625 56
519.631 12
519.637 28
519.643 105
519.649 -3
519.654 1
519.660 63
519.666 -6
519.672 65
519.678 7
519.683 -31
519.689 10
519.695 18
519.701 -41
519.707 14
519.712 70
519.718 -5
519.724 17
519.730 85
519.736 -50
519.742 28
519.747 29
519.753 -20
519.759 51
519.765 68
519.771 20
519.776 59
519.782 43
519.788 -1
519.794 4
519.800 34
519.805 5
519.811 5
519.817 57
519.823 -22
519.829 7
519.834 42
519.840 7
519.846 3
519.852 44
519.858 -23
519.864 18
519.869 73
519.875 -41
519.881 19
519.887 49
519.893 11
519.898 2
519.904 48
519.910 17
519.916 71
519.922 37
519.927 0
519.933 25
519.939 64
519.945 -36
519.951 43
519.956 28
519.962 -24
519.968 34
519.974 48
519.980 -26
519.986 32
519.991 94
519.997 17
520.003 27
520.009 96
520.015 15
520.020 44
520.026 87
520.032 8
520.038 53
520.044 75
520.049 -3
520.055 37
520.061 25
520.067 7
520.073 55
520.078 97
520.084 61
520.090 67
520.096 55
520.102 7
520.108 -2
520.113 66
520.119 -17
520.125 22
520.131 16
520.137 0
520.142 54
520.148 40
520.154 -10
520.160 22
520.166 79
520.171 -53
520.177 23
520.183 70
520.189 18
520.195 56
520.200 95
520.206 4
520.212 11
520.218 83
520.224 -5
520.230 27
520.235 52
520.241 27
520.247 28
520.253 34
520.259 -24
520.264 53
520.270 31
520.276 -36
520.282 13
520.288 50
520.293 -8
520.299 70
520.305 80
520.311 31
520.317 43
520.323 50
520.328 -21
520.334 34
520.340 50
520.346 30
520.352 53
520.357 90
520.363 1
520.369 42
520.375 36
520.381 -15
520.386 15
520.392 59
520.398 -24
520.404 32
520.410 64
520.416 35
520.421 38
520.427 55
520.433 0
520.439 23
520.445 46
520.450 -25
520.456 53
520.462 49
520.468 -21
520.474 9
520.479 35
520.485 -36
520.491 17
520.497 91
520.503 3
520.509 11
520.514 36
520.520 -5
520.526 22
520.532 -15
520.538 -32
520.543 17
520.549 70
520.555 32
520.561 28
520.567 58
520.572 30
520.578 43
520.584 29
520.590 -33
520.596 48
520.602 46
520.607 49
520.613 34
520.619 67
520.625 8
520.631 14
520.636 49
520.642 -1
520.648 20
520.654 35
520.660 -13
520.665 45
520.671 40
520.677 11
520.683 15
520.689 52
520.695 11
520.700 1
520.706 70
520.712 -43
520.718 44
520.724 26
520.729 9
520.735 34
520.741 77
520.747 14
520.753 9
520.759 79
520.764 -24
520.770 43
520.776 41
520.782 -18
520.788 22
520.793 53
520.799 -3
520.805 33
520.811 -7
520.817 -16
520.822 36
520.828 50
520.834 -23
520.840 20
520.846 69
520.852 1
520.857 36
520.863 77
520.869 -3
520.875 43
520.881 73
520.886 -8
520.892 42
520.898 72
520.904 17
520.910 53
520.916 75
520.921 -42
520.927 29
520.933 55
520.939 -33
520.945 29
520.950 47
520.956 -14
520.962 24
520.968 38
520.974 32
520.979 37
520.985 60
520.991 44
520.997 85
521.003 83
521.009 -1
521.014 21
521.020 32
521.026 -8
521.032 42
521.038 130
521.043 12
521.049 19
521.055 22
521.061 21
521.067 25
521.073 42
521.078 -3
521.084 21
521.090 68
521.096 -29
521.102 45
521.107 68
521.113 -46
521.119 49
521.125 60
521.131 5
521.137 64
521.142 67
521.148 5
521.154 8
521.160 66
521.166 -1
521.171 -17
521.177 63
521.183 -8
521.189 37
521.195 106
521.200 -21
521.206 6
521.212 92
521.218 -1
521.224 54
521.230 52
521.235 -33
521.241 39
521.247 58
521.253 -44
521.259 21
521.264 101
521.270 2
521.276 16
521.282 39
521.288 -28
521.294 16
521.299 17
521.305 -7
521.311 18
521.317 63
521.323 -26
521.328 16
521.334 46
521.340 -62
521.346 -6
521.352 80
521.358 -36
521.363 50
521.369 55
521.375 -13
521.381 52
521.387 70
521.392 -25
521.398 32
521.404 86
521.410 3
521.416 39
521.422 69
521.427 -16
521.433 -24
521.439 48
521.445 6
521.451 -5
521.456 56
521.462 -11
521.468 29
521.474 31
521.480 -38
521.486 -7
521.491 94
521.497 22
521.503 60
521.509 55
521.515 -39
521.520 52
521.526 103
521.532 -31
521.538 0
521.544 28
521.550 3
521.555 -18
521.561 88
521.567 -5
521.573 52
521.579 30
521.584 -5
521.590 62
521.596 1
521.602 -7
521.608 16
521.614 64
521.619 -8
521.625 65
521.631 104
521.637 7
521.643 -29
521.648 51
521.654 -24
521.660 64
521.666 67
521.672 -23
521.678 30
521.683 39
521.689 19
521.695 33
521.701 48
521.707 3
521.712 -8
521.718 32
521.724 -28
521.730 23
521.736 18
521.742 13
521.747 0
521.753 65
521.759 -13
521.765 60
521.771 19
521.776 -25
521.782 8
521.788 38
521.794 -30
521.800 50
521.806 54
521.811 1
521.817 7
521.823 53
521.829 -73
521.835 18
521.841 92
521.846 9
521.852 44
521.858 79
521.864 4
521.870 14
521.875 106
521.881 31
521.887 51
521.893 68
521.899 20
521.905 45
521.910 25
521.916 -40
521.922 2
521.928 67
521.934 3
521.939 9
521.945 66
521.951 9
521.957 46
521.963 36
521.969 42
521.974 23
521.980 22
521.986 -12
521.992 34
521.998 63
522.003 -3
522.009 34
522.015 38
522.021 -2
522.027 50
522.033 107
522.038 40
522.044 24
522.050 75
522.056 5
522.062 91
522.068 81
522.073 -22
522.079 39
522.085 83
522.091 9
522.097 14
522.102 42
522.108 -45
522.114 12
522.120 39
522.126 19
522.132 84
522.137 146
522.143 49
522.149 50
522.155 47
522.161 -21
522.166 24
522.172 75
522.178 8
522.184 13
522.190 37
522.196 -12
522.201 22
522.207 33
522.213 -31
522.219 61
522.225 78
522.231 31
522.236 129
522.242 130
522.248 11
522.254 -6
522.260 53
522.265 35
522.271 113
522.277 102
522.283 13
522.289 15
522.295 30
522.300 -23
522.306 -4
522.312 1
522.318 -11
522.324 -14
522.330 76
522.335 16
522.341 25
522.347 77
522.353 45
522.359 71
522.364 138
522.370 14
522.376 63
522.382 46
522.388 -13
522.394 8
522.399 60
522.405 5
522.411 58
522.417 38
522.423 -27
522.429 15
522.434 87
522.440 -11
522.446 57
522.452 118
522.458 -20
522.463 54
522.469 108
522.475 -22
522.481 25
522.487 54
522.493 -11
522.498 33
522.504 142
522.510 50
522.516 36
522.522 43
522.528 -11
522.533 22
522.539 31
522.545 38
522.551 70
522.557 85
522.562 -17
522.568 12
522.574 35
522.580 3
522.586 50
522.592 9
522.597 39
522.603 66
522.609 63
522.615 0
522.621 0
522.627 48
522.632 1
522.638 57
522.644 114
522.650 1
522.656 51
522.661 67
522.667 -42
522.673 8
522.679 55
522.685 31
522.691 36
522.696 54
522.702 -12
522.708 2
522.714 8
522.720 13
522.726 23
522.731 73
522.737 -6
522.743 11
522.749 61
522.755 2
522.761 15
522.766 10
522.772 -22
522.778 15
522.784 34
522.790 -20
522.795 15
522.801 75
522.807 -16
522.813 57
522.819 87
522.825 9
522.830 4
522.836 86
522.842 24
522.848 71
522.854 79
522.860 28
522.865 28
522.871 106
522.877 52
522.883 32
522.889 54
522.895 -50
522.900 -2
522.906 50
522.912 18
522.918 32
522.924 79
522.929 -39
522.935 -11
522.941 66
522.947 -4
522.953 1
522.959 117
522.964 49
522.970 81
522.976 50
522.982 -10
522.988 21
522.994 104
522.999 17
523.005 -4
523.011 30
523.017 -22
523.023 -17
523.029 -1
523.034 -44
523.040 11
523.046 42
523.052 -40
523.058 40
523.063 67
523.069 -17
523.075 11
523.081 54
523.087 -49
523.093 10
523.098 19
523.104 -14
523.110 4
523.116 43
523.122 3
523.128 66
523.133 4
523.139 -20
523.145 -2
523.151 64
523.157 -20
523.163 35
523.168 79
523.174 43
523.180 86
523.186 74
523.192 9
523.198 110
523.203 43
523.209 12
523.215 68
523.221 89
523.227 31
523.232 26
523.238 11
523.244 -28
523.250 46
523.256 73
523.262 14
523.267 57
523.273 126
523.279 70
523.285 37
523.291 53
523.297 -28
523.302 44
523.308 48
523.314 -1
523.320 47
523.326 65
523.332 -14
523.337 0
523.343 28
523.349 -48
523.355 49
523.361 35
523.367 -5
523.372 14
523.378 12
523.384 -10
523.390 0
523.396 62
523.402 4
523.407 78
523.413 86
523.419 -12
523.425 19
523.431 54
523.436 -9
523.442 -22
523.448 44
523.454 -23
523.460 54
523.466 51
523.471 -10
523.477 53
523.483 87
523.489 9
523.495 59
523.501 154
523.506 39
523.512 93
523.518 100
523.524 43
523.530 44
523.536 74
523.541 -11
523.547 59
523.553 55
523.559 65
523.565 61
523.571 64
523.576 -28
523.582 23
523.588 33
523.594 -44
523.600 39
523.606 87
523.611 92
523.617 64
523.623 61
523.629 -31
523.635 49
523.641 74
523.646 40
523.652 68
523.658 79
523.664 -41
523.670 -7
523.676 28
523.681 -45
523.687 -21
523.693 71
523.699 23
523.705 -4
523.710 28
523.716 11
523.722 44
523.728 47
523.734 -33
523.740 4
523.745 79
523.751 29
523.757 41
523.763 71
523.769 -33
523.775 81
523.780 87
523.786 48
523.792 21
523.798 42
523.804 29
523.810 69
523.815 99
523.821 12
523.827 24
523.833 79
523.839 9
523.845 41
523.850 94
523.856 15
523.862 36
523.868 69
523.874 -1
523.880 6
523.885 21
523.891 -40
523.897 5
523.903 62
523.909 -10
523.915 53
523.920 42
523.926 -30
523.932 11
523.938 68
523.944 0
523.950 48
523.955 15
523.961 -59
523.967 10
523.973 42
523.979 -15
523.985 -3
523.990 43
523.996 -25
524.002 10
524.008 116
524.014 -14
524.020 -10
524.025 74
524.031 -4
524.037 25
524.043 39
524.049 -34
524.055 10
524.060 88
524.066 -8
524.072 55
524.078 90
524.084 2
524.090 16
524.095 122
524.101 9
524.107 23
524.113 41
524.119 -58
524.125 5
524.130 50
524.136 -38
524.142 37
524.148 56
524.154 -43
524.160 38
524.165 58
524.171 -24
524.177 28
524.183 84
524.189 -20
524.195 8
524.200 94
524.206 27
524.212 12
524.218 45
524.224 -28
524.230 -6
524.235 66
524.241 -18
524.247 50
524.253 20
524.259 -14
524.265 66
524.270 78
524.276 5
524.282 54
524.288 84
524.294 17
524.300 50
524.305 60
524.311 47
524.317 69
524.323 31
524.329 -8
524.335 23
524.340 58
524.346 19
524.352 60
524.358 90
524.364 65
524.370 16
524.375 57
524.381 -4
524.387 38
524.393 52
524.399 -32
524.405 42
524.410 74
524.416 -45
524.422 19
524.428 20
524.434 -7
524.440 21
524.445 39
524.451 41
524.457 47
524.463 47
524.469 2
524.475 57
524.480 60
524.486 8
524.492 39
524.498 67
524.504 -32
524.510 46
524.515 41
524.521 29
524.527 25
524.533 39
524.539 -35
524.545 30
524.550 38
524.556 18
524.562 39
524.568 35
524.574 -18
524.580 8
524.585 -7
524.591 3
524.597 26
524.603 76
524.609 1
524.615 38
524.620 32
524.626 30
524.632 17
524.638 79
524.644 -34
524.650 37
524.655 81
524.661 29
524.667 72
524.673 137
524.679 13
524.685 52
524.691 123
524.696 -9
524.702 8
524.708 70
524.714 33
524.720 74
524.726 89
524.731 -5
524.737 81
524.743 134
524.749 50
524.755 90
524.761 103
524.766 98
524.772 140
524.778 195
524.784 97
524.790 43
524.796 120
524.801 45
524.807 91
524.813 120
524.819 20
524.825 59
524.831 74
524.836 -9
524.842 17
524.848 63
524.854 -4
524.860 48
524.866 97
524.871 70
524.877 106
524.883 163
524.889 50
524.895 34
524.901 74
524.906 45
524.912 131
524.918 139
524.924 78
524.930 79
524.936 78
524.941 -6
524.947 16
524.953 18
524.959 -41
524.965 20
524.971 26
524.977 -32
524.982 23
524.988 14
524.994 -9
525.000 72
525.006 101
525.012 5
525.017 46
525.023 94
525.029 10
525.035 -6
525.041 85
525.047 -15
525.052 4
525.058 31
525.064 -3
525.070 -10
525.076 47
525.082 9
525.087 -16
525.093 53
525.099 8
525.105 22
525.111 38
525.117 -21
525.122 4
525.128 56
525.134 -14
525.140 19
525.146 54
525.152 -27
525.158 60
525.163 100
525.169 -35
525.175 18
525.181 81
525.187 -10
525.193 60
525.198 78
525.204 -6
525.210 59
525.216 69
525.222 -38
525.228 21
525.233 72
525.239 -40
525.245 49
525.251 71
525.257 3
525.263 60
525.268 43
525.274 1
525.280 8
525.286 73
525.292 21
525.298 106
525.303 110
525.309 8
525.315 52
525.321 69
525.327 9
525.333 18
525.339 59
525.344 16
525.350 31
525.356 76
525.362 -9
525.368 19
525.374 84
525.379 5
525.385 48
525.391 79
525.397 21
525.403 39
525.409 77
525.414 -27
525.420 72
525.426 112
525.432 52
525.438 96
525.444 59
525.449 -3
525.455 48
525.461 71
525.467 21
525.473 46
525.479 155
525.485 41
525.490 41
525.496 48
525.502 -41
525.508 45
525.514 47
525.520 -2
525.525 21
525.531 11
525.537 -19
525.543 57
525.549 97
525.555 19
525.560 -4
525.566 51
525.572 -34
525.578 39
525.584 29
525.590 -12
525.596 15
525.601 48
525.607 -36
525.613 19
525.619 29
525.625 -14
525.631 -5
525.636 49
525.642 17
525.648 76
525.654 141
525.660 72
525.666 144
525.671 135
525.677 -29
525.683 12
525.689 44
525.695 -27
525.701 40
525.706 10
525.712 -47
525.718 61
525.724 110
525.730 63
525.736 62
525.742 45
525.747 -3
525.753 51
525.759 98
525.765 55
525.771 95
525.777 56
525.782 -51
525.788 5
525.794 24
525.800 23
525.806 57
525.812 60
525.817 -29
525.823 17
525.829 67
525.835 17
525.841 21
525.847 38
525.853 -20
525.858 -21
525.864 45
525.870 -16
525.876 2
525.882 76
525.888 15
525.893 25
525.899 54
525.905 -30
525.911 7
525.917 76
525.923 20
525.929 50
525.934 61
525.940 -39
525.946 37
525.952 60
525.958 -21
525.964 12
525.969 76
525.975 9
525.981 31
525.987 58
525.993 3
525.999 40
526.004 59
526.010 -31
526.016 -26
526.022 71
526.028 14
526.034 45
526.040 27
526.045 -23
526.051 37
526.057 32
526.063 -13
526.069 33
526.075 59
526.080 -8
526.086 -9
526.092 19
526.098 -26
526.104 7
526.110 63
526.116 -13
526.121 63
526.127 74
526.133 -1
526.139 81
526.145 76
526.151 3
526.156 44
526.162 106
526.168 14
526.174 -3
526.180 73
526.186 -37
526.191 35
526.197 13
526.203 -19
526.209 18
526.215 80
526.221 -25
526.227 7
526.232 57
526.238 20
526.244 57
526.250 68
526.256 -26
526.262 67
526.267 103
526.273 33
526.279 75
526.285 69
526.291 10
526.297 30
526.303 71
526.308 -16
526.314 37
526.320 50
526.326 2
526.332 47
526.338 42
526.343 -42
526.349 20
526.355 81
526.361 26
526.367 14
526.373 18
526.379 34
526.384 18
526.390 63
526.396 2
526.402 49
526.408 18
526.414 9
526.419 -2
526.425 27
526.431 5
526.437 49
526.443 78
526.449 60
526.455 72
526.460 90
526.466 22
526.472 52
526.478 93
526.484 57
526.490 115
526.495 111
526.501 14
526.507 28
526.513 68
526.519 19
526.525 32
526.531 55
526.536 42
526.542 68
526.548 106
526.554 31
526.560 53
526.566 57
526.571 -30
526.577 24
526.583 19
526.589 23
526.595 -1
526.601 58
526.607 -51
526.612 24
526.618 86
526.624 -12
526.630 24
526.636 86
526.642 -2
526.647 -2
526.653 86
526.659 -14
526.665 18
526.671 32
526.677 11
526.683 68
526.688 80
526.694 6
526.700 49
526.706 89
526.712 22
526.718 59
526.723 92
526.729 13
526.735 29
526.741 87
526.747 40
526.753 77
526.759 108
526.764 3
526.770 73
526.776 140
526.782 25
526.788 43
526.794 119
526.799 63
526.805 92
526.811 89
526.817 62
526.823 106
526.829 124
526.835 36
526.840 84
526.846 158
526.852 82
526.858 77
526.864 63
526.870 -9
526.876 44
526.881 66
526.887 -14
526.893 28
526.899 72
526.905 16
526.911 125
526.916 119
526.922 20
526.928 13
526.934 121
526.940 -11
526.946 19
526.952 49
526.957 46
526.963 92
526.969 160
526.975 91
526.981 81
526.987 123
526.992 20
526.998 44
527.004 110
527.010 50
527.016 60
527.022 64
527.028 4
527.033 43
527.039 2
527.045 -35
527.051 102
527.057 165
527.063 14
527.069 3
527.074 65
527.080 31
527.086 59
527.092 67
527.098 73
527.104 175
527.109 195
527.115 97
527.121 140
527.127 167
527.133 82
527.139 77
527.145 140
527.150 134
527.156 91
527.162 121
527.168 76
527.174 88
527.180 148
527.186 17
527.191 26
527.197 48
527.203 53
527.209 77
527.215 71
527.221 112
527.226 96
527.232 98
527.238 62
527.244 131
527.250 129
527.256 42
527.262 85
527.267 114
527.273 70
527.279 131
527.285 113
527.291 28
527.297 27
527.303 40
527.308 44
527.314 58
527.320 46
527.326 -1
527.332 61
527.338 19
527.343 6
527.349 58
527.355 98
527.361 22
527.367 108
527.373 103
527.379 93
527.384 148
527.390 75
527.396 4
527.402 97
527.408 158
527.414 81
527.420 61
527.425 98
527.431 88
527.437 181
527.443 178
527.449 133
527.455 190
527.461 136
527.466 7
527.472 72
527.478 122
527.484 34
527.490 79
527.496 55
527.501 -18
527.507 47
527.513 119
527.519 46
527.525 38
527.531 135
527.537 52
527.542 72
527.548 121
527.554 10
527.560 16
527.566 55
527.572 -10
527.578 92
527.583 169
527.589 67
527.595 59
527.601 24
527.607 -45
527.613 3
527.619 95
527.624 10
527.630 19
527.636 78
527.642 91
527.648 88
527.654 101
527.659 65
527.665 59
527.671 86
527.677 27
527.683 -1
527.689 62
527.695 15
527.700 77
527.706 46
527.712 -24
527.718 18
527.724 29
527.730 26
527.736 43
527.741 124
527.747 45
527.753 -1
527.759 94
527.765 -2
527.771 6
527.777 25
527.782 -37
527.788 19
527.794 51
527.800 -22
527.806 63
527.812 76
527.818 4
527.823 98
527.829 83
527.835 -21
527.841 -8
527.847 59
527.853 17
527.858 -21
527.864 13
527.870 -21
527.876 48
527.882 74
527.888 -3
527.894 23
527.899 66
527.905 -31
527.911 -2
527.917 61
527.923 -28
527.929 51
527.935 69
527.940 46
527.946 -10
527.952 67
527.958 -6
527.964 21
527.970 90
527.976 48
527.981 91
527.987 88
527.993 54
527.999 131
528.005 114
528.011 13
528.017 45
528.022 108
528.028 35
528.034 15
528.040 79
528.046 -10
528.052 87
528.058 122
528.063 107
528.069 164
528.075 115
528.081 5
528.087 39
528.093 72
528.099 -8
528.104 53
528.110 77
528.116 35
528.122 78
528.128 72
528.134 37
528.140 124
528.145 218
528.151 133
528.157 218
528.163 247
528.169 151
528.175 223
528.181 305
528.186 232
528.192 347
528.198 395
528.204 245
528.210 147
528.216 252
528.221 167
528.227 239
528.233 281
528.239 170
528.245 142
528.251 175
528.257 106
528.262 148
528.268 223
528.274 163
528.280 144
528.286 190
528.292 151
528.298 213
528.303 241
528.309 134
528.315 168
528.321 270
528.327 173
528.333 191
528.339 166
528.344 146
528.350 208
528.356 345
528.362 269
528.368 146
528.374 130
528.380 108
528.385 157
528.391 123
528.397 56
528.403 121
528.409 195
528.415 55
528.421 77
528.426 54
528.432 33
528.438 72
528.444 121
528.450 45
528.456 62
528.462 143
528.467 -3
528.473 20
528.479 51
528.485 3
528.491 30
528.497 93
528.503 69
528.508 120
528.514 115
528.520 50
528.526 65
528.532 37
528.538 9
528.544 49
528.549 39
528.555 7
528.561 89
528.567 99
528.573 4
528.579 17
528.585 70
528.590 -17
528.596 50
528.602 61
528.608 16
528.614 35
528.620 88
528.626 7
528.631 60
528.637 77
528.643 9
528.649 64
528.655 50
528.661 -36
528.667 2
528.672 25
528.678 2
528.684 35
528.690 92
528.696 -21
528.702 49
528.708 51
528.714 -50
528.719 49
528.725 64
528.731 -33
528.737 42
528.743 42
528.749 -26
528.755 6
528.760 42
528.766 -17
528.772 21
528.778 68
528.784 20
528.790 46
528.796 94
528.801 -27
528.807 7
528.813 108
528.819 3
528.825 7
528.831 65
528.837 -2
528.842 58
528.848 96
528.854 -12
528.860 12
528.866 23
528.872 -36
528.878 32
528.883 35
528.889 -53
528.895 31
528.901 76
528.907 4
528.913 15
528.919 54
528.924 -29
528.930 37
528.936 43
528.942 -19
528.948 16
528.954 58
528.960 -13
528.965 35
528.971 51
528.977 -58
528.983 93
528.989 83
528.995 -3
529.001 59
529.006 96
529.012 -7
529.018 52
529.024 126
529.030 47
529.036 52
529.042 62
529.047 -3
529.053 39
529.059 51
529.065 -3
529.071 38
529.077 84
529.083 -9
529.089 46
529.094 95
529.100 9
529.106 49
529.112 82
529.118 40
529.124 93
529.130 69
529.135 58
529.141 118
529.147 119
529.153 -4
529.159 44
529.165 88
529.171 7
529.176 40
529.182 114
529.188 39
529.194 23
529.200 39
529.206 -13
529.212 44
529.217 93
529.223 6
529.229 85
529.235 100
529.241 -11
529.247 107
529.253 193
529.258 96
529.264 207
529.270 197
529.276 147
529.282 285
529.288 256
529.294 98
529.300 199
529.305 317
529.311 264
529.317 353
529.323 302
529.329 198
529.335 255
529.341 233
529.346 129
529.352 178
529.358 190
529.364 99
529.370 98
529.376 108
529.382 48
529.387 104
529.393 125
529.399 21
529.405 32
529.411 66
529.417 -25
529.423 104
529.428 145
529.434 52
529.440 58
529.446 33
529.452 -26
529.458 -14
529.464 30
529.470 -3
529.475 22
529.481 95
529.487 -14
529.493 45
529.499 29
529.505 -20
529.511 -4
529.516 34
529.522 -27
529.528 4
529.534 38
529.540 -14
529.546 28
529.552 36
529.557 10
529.563 17
529.569 14
529.575 -26
529.581 33
529.587 31
529.593 -1
529.599 -13
529.604 50
529.610 16
529.616 33
529.622 92
529.628 -7
529.634 24
529.640 37
529.645 -14
529.651 43
529.657 69
529.663 -1
529.669 49
529.675 75
529.681 40
529.686 104
529.692 97
529.698 -25
529.704 -20
529.710 23
529.716 -39
529.722 28
529.728 17
529.733 -7
529.739 -23
529.745 46
529.751 -23
529.757 32
529.763 63
529.769 -25
529.774 -7
529.780 19
529.786 -27
529.792 37
529.798 135
529.804 34
529.810 62
529.815 83
529.821 21
529.827 13
529.833 54
529.839 -45
529.845 -13
529.851 48
529.857 27
529.862 36
529.868 44
529.874 -15
529.880 24
529.886 44
529.892 14
529.898 22
529.903 85
529.909 -25
529.915 11
529.921 86
529.927 -17
529.933 49
529.939 35
529.945 -32
529.950 7
529.956 64
529.962 16
529.968 81
529.974 51
529.980 12
529.986 41
529.991 63
529.997 -31
530.003 35
530.009 65
530.015 24
530.021 44
530.027 78
530.033 5
530.038 45
530.044 77
530.050 -47
530.056 13
530.062 55
530.068 -8
530.074 30
530.079 67
530.085 43
530.091 10
530.097 51
530.103 22
530.109 74
530.115 65
530.121 -1
530.126 50
530.132 49
530.138 -12
530.144 41
530.150 196
530.156 51
530.162 20
530.167 41
530.173 -44
530.179 32
530.185 65
530.191 4
530.197 48
530.203 136
530.209 14
530.214 55
530.220 113
530.226 44
530.232 69
530.238 79
530.244 -6
530.250 108
530.255 137
530.261 54
530.267 107
530.273 170
530.279 169
530.285 235
530.291 176
530.297 84
530.302 199
530.308 249
530.314 161
530.320 262
530.326 343
530.332 195
530.338 155
530.343 160
530.349 -30
530.355 60
530.361 149
530.367 92
530.373 121
530.379 114
530.385 28
530.390 33
530.396 64
530.402 22
530.408 38
530.414 92
530.420 127
530.426 142
530.431 88
530.437 -38
530.443 19
530.449 92
530.455 12
530.461 20
530.467 33
530.473 -5
530.478 30
530.484 52
530.490 -6
530.496 29
530.502 73
530.508 23
530.514 66
530.519 51
530.525 -50
530.531 27
530.537 85
530.543 -1
530.549 -7
530.555 42
530.561 -16
530.566 15
530.572 8
530.578 -37
530.584 -8
530.590 63
530.596 -38
530.602 -8
530.608 47
530.613 -12
530.619 24
530.625 91
530.631 1
530.637 40
530.643 39
530.649 -44
530.654 -9
530.660 20
530.666 -16
530.672 24
530.678 124
530.684 10
530.690 69
530.696 40
530.701 29
530.707 44
530.713 99
530.719 -15
530.725 56
530.731 61
530.737 -46
530.743 34
530.748 37
530.754 -19
530.760 13
530.766 53
530.772 8
530.778 -4
530.784 66
530.789 11
530.795 37
530.801 59
530.807 -8
530.813 19
530.819 61
530.825 -17
530.831 18
530.836 41
530.842 -32
530.848 20
530.854 71
530.860 -51
530.866 -20
530.872 38
530.878 0
530.883 26
530.889 43
530.895 -14
530.901 -10
530.907 -5
530.913 -36
530.919 3
530.925 50
530.930 -55
530.936 -13
530.942 70
530.948 0
530.954 17
530.960 52
530.966 -17
530.971 33
530.977 51
530.983 -41
530.989 34
530.995 21
531.001 -26
531.007 14
531.013 69
531.018 48
531.024 21
531.030 62
531.036 -2
531.042 32
531.048 82
531.054 4
531.060 5
531.065 34
531.071 -30
531.077 -6
531.083 26
531.089 1
531.095 4
531.101 59
531.107 -27
531.112 85
531.118 36
531.124 5
531.130 8
531.136 56
531.142 7
531.148 53
531.153 64
531.159 -11
531.165 43
531.171 72
531.177 133
531.183 113
531.189 145
531.195 65
531.200 83
531.206 177
531.212 25
531.218 61
531.224 91
531.230 41
531.236 75
531.242 125
531.247 57
531.253 110
531.259 144
531.265 85
531.271 127
531.277 182
531.283 0
531.289 101
531.294 134
531.300 200
531.306 255
531.312 216
531.318 96
531.324 35
531.330 129
531.336 32
531.341 69
531.347 153
531.353 206
531.359 195
531.365 237
531.371 117
531.377 129
531.383 108
531.388 92
531.394 143
531.400 158
531.406 66
531.412 60
531.418 64
531.424 -3
531.430 11
531.435 82
531.441 14
531.447 37
531.453 5
531.459 -4
531.465 35
531.471 6
531.477 17
531.482 66
531.488 65
531.494 -24
531.500 -3
531.506 62
531.512 16
531.518 90
531.523 49
531.529 -7
531.535 77
531.541 127
531.547 -20
531.553 37
531.559 69
531.565 -34
531.570 59
531.576 79
531.582 -34
531.588 52
531.594 83
531.600 20
531.606 4
531.612 16
531.617 -46
531.623 -34
531.629 28
531.635 23
531.641 27
531.647 78
531.653 -10
531.659 47
531.664 56
531.670 12
531.676 61
531.682 57
531.688 -18
531.694 12
531.700 50
531.706 -17
531.711 7
531.717 81
531.723 35
531.729 81
531.735 52
531.741 -28
531.747 25
531.753 45
531.758 -45
531.764 2
531.770 34
531.776 -27
531.782 49
531.788 106
531.794 27
531.800 10
531.805 22
531.811 -47
531.817 27
531.823 78
531.829 15
531.835 9
531.841 35
531.847 -35
531.853 23
531.858 51
531.864 38
531.870 26
531.876 84
531.882 -4
531.888 36
531.894 90
531.900 -3
531.905 15
531.911 44
531.917 15
531.923 19
531.929 58
531.935 -19
531.941 25
531.947 52
531.952 35
531.958 17
531.964 -2
531.970 -6
531.976 -9
531.982 56
531.988 -23
531.994 50
531.999 64
532.005 6
532.011 64
532.017 99
532.023 23
532.029 101
532.035 117
532.041 55
532.046 49
532.052 42
532.058 -24
532.064 61
532.070 110
532.076 36
532.082 78
532.088 80
532.093 5
532.099 71
532.105 100
532.111 72
532.117 134
532.123 157
532.129 58
532.135 130
532.140 141
532.146 36
532.152 102
532.158 128
532.164 27
532.170 22
532.176 82
532.182 71
532.187 144
532.193 148
532.199 38
532.205 64
532.211 147
532.217 56
532.223 110
532.229 118
532.235 19
532.240 29
532.246 59
532.252 96
532.258 133
532.264 204
532.270 111
532.276 210
532.282 233
532.287 197
532.293 199
532.299 156
532.305 49
532.311 122
532.317 152
532.323 114
532.329 148
532.334 144
532.340 58
532.346 68
532.352 119
532.358 86
532.364 100
532.370 51
532.376 3
532.381 48
532.387 6
532.393 38
532.399 57
532.405 90
532.411 21
532.417 13
532.423 93
532.429 39
532.434 101
532.440 73
532.446 27
532.452 13
532.458 62
532.464 24
532.470 71
532.476 26
532.481 -66
532.487 18
532.493 62
532.499 -42
532.505 3
532.511 78
532.517 64
532.523 65
532.528 33
532.534 46
532.540 -2
532.546 67
532.552 8
532.558 18
532.564 28
532.570 -16
532.575 42
532.581 73
532.587 -14
532.593 57
532.599 -20
532.605 -38
532.611 10
532.617 12
532.623 -31
532.628 3
532.634 52
532.640 2
532.646 39
532.652 48
532.658 -54
532.664 -3
532.670 41
532.675 -32
532.681 23
532.687 45
532.693 10
532.699 11
532.705 47
532.711 -46
532.717 21
532.723 49
532.728 -12
532.734 28
532.740 89
532.746 30
532.752 54
532.758 76
532.764 -13
532.770 46
532.775 125
532.781 -42
532.787 24
532.793 40
532.799 -20
532.805 36
532.811 34
532.817 -37
532.822 39
532.828 59
532.834 20
532.840 42
532.846 101
532.852 18
532.858 6
532.864 52
532.870 -6
532.875 61
532.881 99
532.887 43
532.893 -2
532.899 93
532.905 -10
532.911 33
532.917 35
532.922 -16
532.928 39
532.934 68
532.940 -21
532.946 53
532.952 99
532.958 -36
532.964 -3
532.970 -10
532.975 -53
532.981 18
532.987 48
532.993 30
532.999 10
533.005 84
533.011 17
533.017 43
533.022 111
533.028 61
533.034 17
533.040 80
533.046 -5
533.052 38
533.058 31
533.064 -23
533.070 -11
533.075 107
533.081 49
533.087 98
533.093 108
533.099 42
533.105 45
533.111 28
533.117 43
533.122 105
533.128 137
533.134 42
533.140 64
533.146 80
533.152 34
533.158 134
533.164 119
533.170 6
533.175 41
533.181 46
533.187 -11
533.193 -4
533.199 60
533.205 -28
533.211 23
533.217 55
533.222 -6
533.228 42
533.234 183
533.240 201
533.246 225
533.252 343
533.258 446
533.264 545
533.270 520
533.275 529
533.281 755
533.287 785
533.293 745
533.299 819
533.305 753
533.311 522
533.317 446
533.323 273
533.328 179
533.334 185
533.340 232
533.346 176
533.352 197
533.358 224
533.364 137
533.370 211
533.375 156
533.381 49
533.387 134
533.393 156
533.399 -3
533.405 25
533.411 73
533.417 -35
533.423 54
533.428 96
533.434 -11
533.440 62
533.446 71
533.452 6
533.458 76
533.464 71
533.470 -34
533.476 20
533.481 49
533.487 -9
533.493 44
533.499 45
533.505 7
533.511 77
533.517 112
533.523 24
533.528 89
533.534 48
533.540 -25
533.546 55
533.552 67
533.558 -34
533.564 -4
533.570 -1
533.576 -12
533.581 26
533.587 11
533.593 -11
533.599 -6
533.605 17
533.611 -15
533.617 11
533.623 43
533.629 -26
533.634 -4
533.640 78
533.646 -46
533.652 45
533.658 42
533.664 -25
533.670 39
533.676 48
533.682 -41
533.687 42
533.693 63
533.699 0
533.705 8
533.711 45
533.717 8
533.723 13
533.729 78
533.734 -17
533.740 -27
533.746 33
533.752 -17
533.758 -18
533.764 29
533.770 1
533.776 32
533.782 31
533.787 -37
533.793 17
533.799 41
533.805 -4
533.811 50
533.817 79
533.823 -16
533.829 20
533.835 52
533.840 -13
533.846 54
533.852 68
533.858 -37
533.864 5
533.870 94
533.876 12
533.882 75
533.888 105
533.893 42
533.899 1
533.905 61
533.911 -3
533.917 4
533.923 16
533.929 -15
533.935 2
533.941 38
533.946 -29
533.952 7
533.958 1
533.964 -28
533.970 38
533.976 84
533.982 21
533.988 56
533.994 82
533.999 -49
534.005 -14
534.011 30
534.017 -3
534.023 29
534.029 128
534.035 55
534.041 27
534.047 89
534.052 13
534.058 26
534.064 65
534.070 16
534.076 106
534.082 90
534.088 -18
534.094 71
534.100 29
534.105 18
534.111 39
534.117 46
534.123 20
534.129 95
534.135 79
534.141 2
534.147 49
534.153 54
534.158 16
534.164 56
534.170 29
534.176 35
534.182 107
534.188 148
534.194 38
534.200 61
534.206 81
534.211 22
534.217 25
534.223 58
534.229 30
534.235 44
534.241 84
534.247 23
534.253 105
534.259 155
534.264 153
534.270 293
534.276 355
534.282 344
534.288 433
534.294 486
534.300 456
534.306 454
534.312 346
534.317 248
534.323 272
534.329 267
534.335 336
534.341 330
534.347 248
534.353 129
534.359 79
534.365 196
534.370 103
534.376 50
534.382 48
534.388 39
534.394 -10
534.400 30
534.406 3
534.412 57
534.418 47
534.423 -16
534.429 41
534.435 89
534.441 104
534.447 111
534.453 54
534.459 -24
534.465 4
534.471 52
534.476 32
534.482 130
534.488 152
534.494 -12
534.500 41
534.506 90
534.512 -39
534.518 9
534.524 79
534.529 -2
534.535 39
534.541 89
534.547 1
534.553 71
534.559 74
534.565 8
534.571 64
534.577 27
534.582 6
534.588 25
534.594 121
534.600 31
534.606 62
534.612 48
534.618 -47
534.624 0
534.630 24
534.635 -48
534.641 -27
534.647 52
534.653 -31
534.659 27
534.665 85
534.671 -14
534.677 28
534.683 41
534.689 -31
534.694 10
534.700 28
534.706 -20
534.712 59
534.718 77
534.724 -6
534.730 49
534.736 52
534.742 4
534.747 17
534.753 58
534.759 -1
534.765 35
534.771 37
534.777 -26
534.783 11
534.789 3
534.795 -39
534.800 34
534.806 3
534.812 16
534.818 74
534.824 44
534.830 10
534.836 39
534.842 35
534.848 -47
534.854 47
534.859 66
534.865 -14
534.871 49
534.877 72
534.883 20
534.889 34
534.895 67
534.901 -19
534.907 6
534.912 83
534.918 -27
534.924 24
534.930 42
534.936 -41
534.942 11
534.948 105
534.954 24
534.960 15
534.965 41
534.971 31
534.977 42
534.983 71
534.989 -11
534.995 33
535.001 31
535.007 27
535.013 20
535.019 26
535.024 -50
535.030 29
535.036 84
535.042 -45
535.048 12
535.054 92
535.060 41
535.066 90
535.072 74
535.077 2
535.083 8
535.089 51
535.095 9
535.101 35
535.107 62
535.113 60
535.119 81
535.125 118
535.130 20
535.136 -18
535.142 57
535.148 34
535.154 84
535.160 105
535.166 -7
535.172 41
535.178 98
535.184 10
535.189 38
535.195 78
535.201 10
535.207 14
535.213 35
535.219 22
535.225 46
535.231 38
535.237 -2
535.242 18
535.248 49
535.254 23
535.260 10
535.266 73
535.272 20
535.278 42
535.284 197
535.290 110
535.296 111
535.301 179
535.307 150
535.313 162
535.319 140
535.325 118
535.331 142
535.337 131
535.343 9
535.349 51
535.354 92
535.360 89
535.366 58
535.372 72
535.378 82
535.384 125
535.390 132
535.396 83
535.402 113
535.408 140
535.413 75
535.419 81
535.425 58
535.431 -32
535.437 32
535.443 73
535.449 37
535.455 82
535.461 46
535.467 -6
535.472 -20
535.478 38
535.484 8
535.490 5
535.496 31
535.502 51
535.508 12
535.514 58
535.520 -7
535.525 35
535.531 99
535.537 67
535.543 40
535.549 33
535.555 15
535.561 37
535.567 44
535.573 -20
535.579 18
535.584 86
535.590 19
535.596 47
535.602 25
535.608 -18
535.614 15
535.620 66
535.626 -18
535.632 44
535.638 -10
535.643 -37
535.649 -11
535.655 58
535.661 9
535.667 4
535.673 69
535.679 -31
535.685 55
535.691 49
535.696 -23
535.702 38
535.708 78
535.714 0
535.720 17
535.726 42
535.732 6
535.738 20
535.744 29
535.750 -52
535.755 20
535.761 57
535.767 -12
535.773 28
535.779 13
535.785 11
535.791 49
535.797 60
535.803 17
535.809 6
535.814 32
535.820 0
535.826 -3
535.832 35
535.838 -18
535.844 -3
535.850 24
535.856 -45
535.862 56
535.868 51
535.873 -8
535.879 68
535.885 41
535.891 -39
535.897 -10
535.903 -6
535.909 -14
535.915 85
535.921 71
535.926 0
535.932 18
535.938 67
535.944 9
535.950 40
535.956 46
535.962 3
535.968 62
535.974 47
535.980 -37
535.985 53
535.991 6
535.997 -7
536.003 42
536.009 84
536.015 -8
536.021 18
536.027 17
536.033 -44
536.039 52
536.044 82
536.050 14
536.056 6
536.062 57
536.068 -23
536.074 22
536.080 34
536.086 -45
536.092 61
536.098 84
536.103 -31
536.109 26
536.115 36
536.121 -33
536.127 22
536.133 38
536.139 -15
536.145 25
536.151 72
536.157 6
536.162 -6
536.168 89
536.174 54
536.180 62
536.186 110
536.192 8
536.198 71
536.204 41
536.210 -36
536.216 -8
536.221 47
536.227 -52
536.233 29
536.239 81
536.245 -37
536.251 39
536.257 146
536.263 91
536.269 75
536.275 98
536.280 33
536.286 -35
536.292 31
536.298 -29
536.304 27
536.310 57
536.316 -26
536.322 80
536.328 70
536.334 37
536.339 54
536.345 94
536.351 8
536.357 56
536.363 118
536.369 61
536.375 46
536.381 63
536.387 -20
536.393 40
536.398 62
536.404 61
536.410 98
536.416 91
536.422 23
536.428 70
536.434 58
536.440 -32
536.446 29
536.452 63
536.457 -12
536.463 87
536.469 50
536.475 -2
536.481 48
536.487 38
536.493 -1
536.499 -8
536.505 59
536.511 -15
536.517 9
536.522 45
536.528 12
536.534 51
536.540 41
536.546 -37
536.552 -3
536.558 88
536.564 -27
536.570 -2
536.576 43
536.581 -2
536.587 28
536.593 0
536.599 12
536.605 55
536.611 62
536.617 8
536.623 30
536.629 62
536.635 -36
536.640 3
536.646 -26
536.652 -15
536.658 33
536.664 93
536.670 38
536.676 49
536.682 8
536.688 -4
536.694 36
536.699 39
536.705 -18
536.711 27
536.717 71
536.723 2
536.729 11
536.735 28
536.741 -47
536.747 14
536.753 74
536.759 2
536.764 28
536.770 44
536.776 -15
536.782 17
536.788 35
536.794 -27
536.800 19
536.806 15
536.812 -35
536.818 1
536.823 24
536.829 -61
536.835 -20
536.841 59
536.847 -19
536.853 8
536.859 15
536.865 -16
536.871 49
536.877 26
536.882 -51
536.888 12
536.894 34
536.900 -19
536.906 -8
536.912 13
536.918 -27
536.924 5
536.930 56
536.936 -55
536.942 0
536.947 54
536.953 8
536.959 54
536.965 73
536.971 -10
536.977 35
536.983 89
536.989 33
536.995 98
537.001 102
537.006 27
537.012 -2
537.018 62
537.024 16
537.030 36
537.036 42
537.042 -60
537.048 52
537.054 57
537.060 29
537.066 69
537.071 54
537.077 -70
537.083 22
537.089 24
537.095 -45
537.101 3
537.107 117
537.113 69
537.119 64
537.125 78
537.130 22
537.136 88
537.142 91
537.148 -56
537.154 -4
537.160 56
537.166 54
537.172 91
537.178 86
537.184 39
537.190 50
537.195 106
537.201 46
537.207 53
537.213 170
537.219 54
537.225 60
537.231 81
537.237 25
537.243 6
537.249 9
537.254 -1
537.260 48
537.266 29
537.272 -32
537.278 -1
537.284 97
537.290 -17
537.296 41
537.302 146
537.308 44
537.314 35
537.319 86
537.325 119
537.331 177
537.337 127
537.343 30
537.349 110
537.355 176
537.361 69
537.367 73
537.373 96
537.379 41
537.384 102
537.390 109
537.396 27
537.402 68
537.408 141
537.414 45
537.420 9
537.426 122
537.432 45
537.438 27
537.443 87
537.449 49
537.455 80
537.461 185
537.467 79
537.473 18
537.479 53
537.485 31
537.491 3
537.497 71
537.503 -26
537.508 -11
537.514 60
537.520 50
537.526 38
537.532 109
537.538 45
537.544 106
537.550 101
537.556 -2
537.562 39
537.568 83
537.573 7
537.579 17
537.585 28
537.591 -15
537.597 97
537.603 83
537.609 26
537.615 34
537.621 17
537.627 17
537.633 -7
537.638 31
537.644 -41
537.650 1
537.656 41
537.662 -62
537.668 -15
537.674 50
537.680 -22
537.686 29
537.692 29
537.698 19
537.703 66
537.709 91
537.715 35
537.721 -15
537.727 22
537.733 -13
537.739 -15
537.745 39
537.751 -65
537.757 45
537.763 9
537.768 -29
537.774 12
537.780 43
537.786 -24
537.792 14
537.798 58
537.804 -24
537.810 36
537.816 22
537.822 -19
537.828 20
537.833 49
537.839 -24
537.845 -14
537.851 51
537.857 -46
537.863 -20
537.869 45
537.875 -25
537.881 21
537.887 92
537.893 6
537.898 8
537.904 72
537.910 -1
537.916 27
537.922 57
537.928 -51
537.934 18
537.940 38
537.946 -6
537.952 7
537.958 41
537.963 -32
537.969 22
537.975 75
537.981 -11
537.987 4
537.993 41
537.999 -5
538.005 68
538.011 136
538.017 29
538.023 52
538.028 77
538.034 -54
538.040 50
538.046 110
538.052 15
538.058 71
538.064 100
538.070 -30
538.076 10
538.082 84
538.088 -32
538.093 13
538.099 122
538.105 -8
538.111 42
538.117 39
538.123 -19
538.129 53
538.135 99
538.141 61
538.147 98
538.153 95
538.158 -26
538.164 79
538.170 111
538.176 21
538.182 18
538.188 91
538.194 82
538.200 52
538.206 57
538.212 -14
538.218 -2
538.223 67
538.229 43
538.235 66
538.241 56
538.247 -26
538.253 25
538.259 63
538.265 59
538.271 19
538.277 47
538.283 10
538.289 98
538.294 109
538.300 -32
538.306 27
538.312 94
538.318 62
538.324 133
538.330 264
538.336 152
538.342 167
538.348 148
538.354 92
538.359 97
538.365 137
538.371 36
538.377 108
538.383 85
538.389 -28
538.395 61
538.401 99
538.407 2
538.413 149
538.419 172
538.424 79
538.430 54
538.436 77
538.442 -21
538.448 10
538.454 98
538.460 57
538.466 3
538.472 55
538.478 -9
538.484 1
538.490 101
538.495 34
538.501 84
538.507 133
538.513 12
538.519 65
538.525 89
538.531 11
538.537 70
538.543 36
538.549 -31
538.555 13
538.560 53
538.566 -5
538.572 -3
538.578 50
538.584 5
538.590 0
538.596 -2
538.602 37
538.608 30
538.614 156
538.620 -7
538.626 9
538.631 72
538.637 -8
538.643 8
538.649 22
538.655 -17
538.661 44
538.667 55
538.673 -23
538.679 43
538.685 57
538.691 -48
538.696 -10
538.702 16
538.708 -37
538.714 52
538.720 74
538.726 19
538.732 45
538.738 54
538.744 -47
538.750 -10
538.756 49
538.762 -40
538.767 -5
538.773 78
538.779 -10
538.785 -6
538.791 45
538.797 -30
538.803 21
538.809 77
538.815 8
538.821 -18
538.827 36
538.833 4
538.838 26
538.844 70
538.850 -65
538.856 10
538.862 87
538.868 0
538.874 -15
538.880 49
538.886 27
538.892 60
538.898 65
538.903 -22
538.909 21
538.915 73
538.921 10
538.927 49
538.933 132
538.939 25
538.945 22
538.951 58
538.957 11
538.963 52
538.969 44
538.974 -22
538.980 54
538.986 51
538.992 -70
538.998 35
539.004 41
539.010 -20
539.016 -31
539.022 31
539.028 -10
539.034 18
539.040 3
539.045 13
539.051 60
539.057 79
539.063 0
539.069 45
539.075 57
539.081 20
539.087 49
539.093 75
539.099 16
539.105 56
539.111 74
539.116 27
539.122 91
539.128 120
539.134 51
539.140 27
539.146 61
539.152 7
539.158 46
539.164 96
539.170 -23
539.176 82
539.182 107
539.187 80
539.193 52
539.199 73
539.205 13
539.211 73
539.217 164
539.223 55
539.229 48
539.235 109
539.241 1
539.247 38
539.253 28
539.258 14
539.264 27
539.270 83
539.276 32
539.282 27
539.288 58
539.294 20
539.300 38
539.306 109
539.312 48
539.318 82
539.324 120
539.329 138
539.335 113
539.341 73
539.347 -9
539.353 111
539.359 143
539.365 108
539.371 116
539.377 74
539.383 -2
539.389 32
539.395 174
539.400 161
539.406 245
539.412 318
539.418 219
539.424 228
539.430 388
539.436 401
539.442 306
539.448 245
539.454 213
539.460 266
539.466 285
539.471 196
539.477 193
539.483 213
539.489 61
539.495 50
539.501 137
539.507 34
539.513 50
539.519 39
539.525 -17
539.531 27
539.537 87
539.543 40
539.548 61
539.554 84
539.560 -51
539.566 7
539.572 25
539.578 -31
539.584 16
539.590 100
539.596 -19
539.602 49
539.608 81
539.614 -12
539.619 22
539.625 49
539.631 -40
539.637 14
539.643 83
539.649 48
539.655 88
539.661 89
539.667 -24
539.673 -6
539.679 44
539.685 -31
539.690 -14
539.696 29
539.702 -12
539.708 5
539.714 63
539.720 -15
539.726 8
539.732 96
539.738 -17
539.744 4
539.750 39
539.756 -17
539.762 -11
539.767 66
539.773 18
539.779 19
539.785 51
539.791 -54
539.797 7
539.803 41
539.809 8
539.815 24
539.821 0
539.827 -34
539.833 -32
539.838 44
539.844 -27
539.850 -24
539.856 32
539.862 -16
539.868 46
539.874 51
539.880 12
539.886 31
539.892 19
539.898 -49
539.904 6
539.910 35
539.915 15
539.921 60
539.927 87
539.933 -17
539.939 -21
539.945 16
539.951 -59
539.957 4
539.963 -14
539.969 -23
539.975 38
539.981 75
539.986 -60
539.992 15
539.998 -26
540.004 -27
540.010 4
540.016 7
540.022 -56
540.028 8
540.034 45
540.040 -12
540.046 7
540.052 22
540.058 -29
540.063 29
540.069 54
540.075 9
540.081 5
540.087 102
540.093 -24
540.099 35
540.105 73
540.111 8
540.117 50
540.123 49
540.129 -17
540.135 23
540.140 86
540.146 81
540.152 91
540.158 106
540.164 27
540.170 65
540.176 105
540.182 106
540.188 84
540.194 139
540.200 54
540.206 118
540.212 201
540.217 84
540.223 108
540.229 152
540.235 87
540.241 191
540.247 151
540.253 91
540.259 143
540.265 135
540.271 33
540.277 120
540.283 77
540.288 23
540.294 84
540.300 76
540.306 30
540.312 104
540.318 141
540.324 44
540.330 100
540.336 149
540.342 9
540.348 61
540.354 162
540.360 33
540.365 33
540.371 129
540.377 75
540.383 151
540.389 231
540.395 101
540.401 139
540.407 210
540.413 120
540.419 101
540.425 192
540.431 169
540.437 230
540.442 231
540.448 136
540.454 142
540.460 80
540.466 80
540.472 202
540.478 260
540.484 96
540.490 78
540.496 134
540.502 84
540.508 76
540.514 35
540.519 -19
540.525 -9
540.531 42
540.537 -5
540.543 40
540.549 143
540.555 81
540.561 96
540.567 69
540.573 45
540.579 15
540.585 32
540.591 -15
540.597 7
540.602 29
540.608 -39
540.614 32
540.620 48
540.626 5
540.632 9
540.638 52
540.644 -43
540.650 2
540.656 46
540.662 -16
540.668 46
540.674 102
540.679 41
540.685 41
540.691 78
540.697 53
540.703 66
540.709 93
540.715 0
540.721 13
540.727 115
540.733 1
540.739 30
540.745 42
540.751 26
540.756 113
540.762 144
540.768 70
540.774 105
540.780 80
540.786 -11
540.792 55
540.798 111
540.804 34
540.810 30
540.816 41
540.822 -35
540.828 23
540.834 68
540.839 -11
540.845 14
540.851 59
540.857 -25
540.863 -4
540.869 76
540.875 58
540.881 76
540.887 84
540.893 3
540.899 38
540.905 50
540.911 33
540.916 99
540.922 154
540.928 28
540.934 49
540.940 71
540.946 -5
540.952 0
540.958 38
540.964 -39
540.970 14
540.976 81
540.982 13
540.988 26
540.994 85
540.999 12
541.005 27
541.011 19
541.017 10
541.023 22
541.029 90
541.035 1
541.041 61
541.047 44
541.053 19
541.059 38
541.065 63
541.071 -10
541.076 23
541.082 61
541.088 39
541.094 86
541.100 62
541.106 37
541.112 85
541.118 52
541.124 -3
541.130 102
541.136 113
541.142 67
541.148 15
541.154 18
541.159 -66
541.165 16
541.171 -11
541.177 7
541.183 66
541.189 78
541.195 19
541.201 9
541.207 71
541.213 28
541.219 77
541.225 77
541.231 68
541.237 56
541.242 89
541.248 -12
541.254 -12
541.260 31
541.266 -17
541.272 28
541.278 68
541.284 48
541.290 79
541.296 116
541.302 81
541.308 58
541.314 47
541.320 8
541.325 65
541.331 132
541.337 34
541.343 69
541.349 171
541.355 108
541.361 156
541.367 146
541.373 98
541.379 184
541.385 171
541.391 251
541.397 342
541.403 437
541.408 480
541.414 560
541.420 844
541.426 972
541.432 1236
541.438 1444
541.444 1505
541.450 1767
541.456 1722
541.462 1378
541.468 1289
541.474 1275
541.480 936
541.486 801
541.491 854
541.497 533
541.503 296
541.509 268
541.515 178
541.521 208
541.527 195
541.533 138
541.539 164
541.545 201
541.551 92
541.557 154
541.563 217
541.569 159
541.574 215
541.580 174
541.586 74
541.592 72
541.598 101
541.604 54
541.610 67
541.616 84
541.622 -25
541.628 61
541.634 90
541.640 11
541.646 37
541.652 74
541.657 48
541.663 82
541.669 138
541.675 44
541.681 106
541.687 113
541.693 52
541.699 34
541.705 60
541.711 -12
541.717 52
541.723 71
541.729 -11
541.735 7
541.741 96
541.746 16
541.752 102
541.758 126
541.764 57
541.770 108
541.776 90
541.782 18
541.788 3
541.794 48
541.800 35
541.806 17
541.812 79
541.818 -5
541.824 22
541.829 23
541.835 -61
541.841 6
541.847 106
541.853 -12
541.859 8
541.865 114
541.871 21
541.877 41
541.883 77
541.889 -16
541.895 20
541.901 29
541.907 -56
541.913 28
541.918 109
541.924 51
541.930 -9
541.936 100
541.942 52
541.948 102
541.954 49
541.960 -49
541.966 16
541.972 65
541.978 8
541.984 55
541.990 7
541.996 -80
542.001 16
542.007 14
542.013 -16
542.019 -7
542.025 25
542.031 -59
542.037 51
542.043 74
542.049 23
542.055 36
542.061 71
542.067 -52
542.073 -36
542.079 24
542.085 -24
542.090 25
542.096 68
542.102 -14
542.108 88
542.114 70
542.120 28
542.126 60
542.132 114
542.138 -7
542.144 26
542.150 21
542.156 -26
542.162 -5
542.168 22
542.174 -15
542.179 41
542.185 88
542.191 9
542.197 -22
542.203 41
542.209 -6
542.215 62
542.221 24
542.227 -22
542.233 9
542.239 75
542.245 19
542.251 48
542.257 103
542.263 28
542.268 51
542.274 63
542.280 23
542.286 120
542.292 110
542.298 82
542.304 205
542.310 246
542.316 205
542.322 321
542.328 263
542.334 179
542.340 224
542.346 201
542.352 153
542.357 224
542.363 252
542.369 105
542.375 116
542.381 97
542.387 66
542.393 124
542.399 229
542.405 271
542.411 269
542.417 428
542.423 382
542.429 420
542.435 432
542.441 499
542.446 740
542.452 917
542.458 872
542.464 751
542.470 726
542.476 625
542.482 576
542.488 402
542.494 213
542.500 196
542.506 230
542.512 136
542.518 117
542.524 148
542.530 111
542.535 129
542.541 98
542.547 -8
542.553 14
542.559 81
542.565 71
542.571 122
542.577 42
542.583 -44
542.589 54
542.595 51
542.601 -53
542.607 29
542.613 82
542.619 76
542.625 86
542.630 108
542.636 -34
542.642 34
542.648 16
542.654 28
542.660 41
542.666 38
542.672 15
542.678 40
542.684 32
542.690 -12
542.696 27
542.702 62
542.708 7
542.714 27
542.719 84
542.725 -24
542.731 32
542.737 62
542.743 48
542.749 48
542.755 64
542.761 -56
542.767 67
542.773 103
542.779 19
542.785 59
542.791 70
542.797 -31
542.803 32
542.809 72
542.814 1
542.820 38
542.826 14
542.832 -20
542.838 30
542.844 87
542.850 -5
542.856 21
542.862 27
542.868 -42
542.874 24
542.880 52
542.886 24
542.892 27
542.898 39
542.904 -48
542.909 10
542.915 36
542.921 -6
542.927 -10
542.933 4
542.939 -16
542.945 25
542.951 2
542.957 -63
542.963 10
542.969 10
542.975 13
542.981 48
542.987 72
542.993 -56
542.999 -12
543.004 80
543.010 14
543.016 10
543.022 15
543.028 -37
543.034 26
543.040 85
543.046 12
543.052 141
543.058 81
543.064 18
543.070 -6
543.076 45
543.082 10
543.088 81
543.094 117
543.099 33
543.105 88
543.111 74
543.117 7
543.123 28
543.129 17
543.135 -26
543.141 30
543.147 29
543.153 -24
543.159 69
543.165 43
543.171 -68
543.177 -7
543.183 34
543.189 20
543.194 79
543.200 118
543.206 61
543.212 77
543.218 74
543.224 -13
543.230 36
543.236 88
543.242 20
543.248 68
543.254 96
543.260 6
543.266 134
543.272 191
543.278 127
543.284 101
543.289 112
543.295 49
543.301 84
543.307 192
543.313 132
543.319 144
543.325 201
543.331 130
543.337 114
543.343 68
543.349 -15
543.355 110
543.361 127
543.367 73
543.373 109
543.379 163
543.385 176
543.390 155
543.396 142
543.402 94
543.408 173
543.414 225
543.420 130
543.426 340
543.432 480
543.438 370
543.444 465
543.450 444
543.456 335
543.462 317
543.468 331
543.474 263
543.480 209
543.485 178
543.491 115
543.497 113
543.503 115
543.509 17
543.515 44
543.521 117
543.527 88
543.533 46
543.539 89
543.545 10
543.551 93
543.557 63
543.563 -9
543.569 5
543.575 29
543.581 -34
543.586 32
543.592 109
543.598 -39
543.604 -21
543.610 58
543.616 -18
543.622 5
543.628 33
543.634 -26
543.640 33
543.646 61
543.652 -74
543.658 15
543.664 70
543.670 -29
543.676 73
543.682 54
543.687 13
543.693 5
543.699 32
543.705 -49
543.711 -27
543.717 55
543.723 -7
543.729 18
543.735 39
543.741 -36
543.747 31
543.753 -7
543.759 -14
543.765 -22
543.771 55
543.777 -54
543.783 9
543.788 77
543.794 47
543.800 28
543.806 28
543.812 -36
543.818 0
543.824 35
543.830 -5
543.836 -36
543.842 13
543.848 -9
543.854 51
543.860 75
543.866 16
543.872 40
543.878 69
543.884 -44
543.889 34
543.895 26
543.901 -61
543.907 2
543.913 -7
543.919 -22
543.925 -9
543.931 66
543.937 -56
543.943 45
543.949 55
543.955 6
543.961 27
543.967 9
543.973 -5
543.979 -1
543.985 45
543.991 13
543.996 -26
544.002 44
544.008 -26
544.014 21
544.020 16
544.026 -20
544.032 36
544.038 94
544.044 -16
544.050 32
544.056 24
544.062 -19
544.068 16
544.074 120
544.080 8
544.086 11
544.092 20
544.098 -21
544.103 49
544.109 91
544.115 -7
544.121 61
544.127 111
544.133 51
544.139 72
544.145 171
544.151 151
544.157 229
544.163 170
544.169 119
544.175 77
544.181 113
544.187 62
544.193 46
544.199 64
544.204 58
544.210 116
544.216 43
544.222 -13
544.228 67
544.234 64
544.240 7
544.246 68
544.252 50
544.258 -3
544.264 2
544.270 105
544.276 -27
544.282 27
544.288 13
544.294 2
544.300 30
544.306 63
544.311 14
544.317 43
544.323 65
544.329 120
544.335 141
544.341 114
544.347 95
544.353 91
544.359 133
544.365 78
544.371 117
544.377 274
544.383 167
544.389 96
544.395 197
544.401 117
544.407 119
544.413 170
544.418 85
544.424 183
544.430 201
544.436 147
544.442 188
544.448 152
544.454 88
544.460 159
544.466 204
544.472 153
544.478 196
544.484 211
544.490 148
544.496 149
544.502 174
544.508 96
544.514 71
544.520 68
544.526 40
544.531 50
544.537 75
544.543 70
544.549 59
544.555 64
544.561 -12
544.567 4
544.573 19
544.579 -66
544.585 57
544.591 38
544.597 14
544.603 -3
544.609 62
544.615 -4
544.621 23
544.627 9
544.633 29
544.638 11
544.644 61
544.650 -55
544.656 16
544.662 37
544.668 -19
544.674 -29
544.680 8
544.686 -31
544.692 50
544.698 78
544.704 6
544.710 4
544.716 31
544.722 -43
544.728 -20
544.734 29
544.740 -31
544.746 16
544.751 47
544.757 -2
544.763 55
544.769 105
544.775 11
544.781 83
544.787 -6
544.793 -22
544.799 25
544.805 53
544.811 0
544.817 7
544.823 57
544.829 -35
544.835 11
544.841 14
544.847 8
544.853 4
544.859 74
544.864 9
544.870 -17
544.876 10
544.882 -48
544.888 -19
544.894 57
544.900 -32
544.906 27
544.912 56
544.918 -10
544.924 30
544.930 37
544.936 43
544.942 40
544.948 31
544.954 -14
544.960 63
544.966 17
544.972 -43
544.977 -16
544.983 3
544.989 -5
544.995 64
545.001 35
545.007 -42
545.013 -2
545.019 61
545.025 16
545.031 25
545.037 49
545.043 -31
545.049 2
545.055 24
545.061 -13
545.067 38
545.073 39
545.079 3
545.085 32
545.091 42
545.096 -27
545.102 94
545.108 91
545.114 20
545.120 73
545.126 49
545.132 22
545.138 77
545.144 55
545.150 52
545.156 25
545.162 49
545.168 42
545.174 110
545.180 119
545.186 18
545.192 84
545.198 49
545.204 -15
545.210 33
545.215 59
545.221 -2
545.227 13
545.233 56
545.239 -19
545.245 45
545.251 80
545.257 51
545.263 53
545.269 41
545.275 68
545.281 113
545.287 113
545.293 61
545.299 55
545.305 99
545.311 29
545.317 75
545.323 81
545.329 -17
545.334 29
545.340 81
545.346 15
545.352 183
545.358 193
545.364 142
545.370 80
545.376 46
545.382 -49
545.388 45
545.394 134
545.400 100
545.406 165
545.412 220
545.418 141
545.424 225
545.430 272
545.436 181
545.442 221
545.448 168
545.453 59
545.459 123
545.465 133
545.471 57
545.477 102
545.483 151
545.489 96
545.495 118
545.501 100
545.507 4
545.513 26
545.519 148
545.525 103
545.531 62
545.537 68
545.543 12
545.549 26
545.555 117
545.561 7
545.567 48
545.572 48
545.578 -21
545.584 -2
545.590 44
545.596 -28
545.602 -3
545.608 50
545.614 -21
545.620 3
545.626 45
545.632 -19
545.638 -3
545.644 -1
545.650 -34
545.656 30
545.662 43
545.668 -41
545.674 -4
545.680 73
545.686 13
545.692 -22
545.697 33
545.703 1
545.709 -2
545.715 20
545.721 -29
545.727 40
545.733 49
545.739 13
545.745 27
545.751 56
545.757 -57
545.763 -23
545.769 86
545.775 3
545.781 22
545.787 46
545.793 25
545.799 66
545.805 20
545.811 24
545.817 47
545.822 50
545.828 -48
545.834 24
545.840 35
545.846 -45
545.852 20
545.858 46
545.864 4
545.870 59
545.876 48
545.882 -27
545.888 34
545.894 104
545.900 28
545.906 28
545.912 15
545.918 -1
545.924 55
545.930 84
545.936 62
545.942 26
545.948 60
545.953 -3
545.959 40
545.965 20
545.971 -28
545.977 2
545.983 67
545.989 17
545.995 -15
546.001 22
546.007 5
546.013 0
546.019 66
546.025 -10
546.031 28
546.037 72
546.043 9
546.049 6
546.055 42
546.061 21
546.067 15
546.073 55
546.078 -18
546.084 32
546.090 58
546.096 17
546.102 85
546.108 66
546.114 39
546.120 31
546.126 103
546.132 8
546.138 88
546.144 135
546.150 126
546.156 169
546.162 175
546.168 98
546.174 153
546.180 190
546.186 109
546.192 68
546.198 108
546.204 33
546.209 150
546.215 95
546.221 -16
546.227 74
546.233 69
546.239 -15
546.245 26
546.251 76
546.257 -37
546.263 91
546.269 163
546.275 38
546.281 19
546.287 84
546.293 22
546.299 85
546.305 117
546.311 50
546.317 57
546.323 110
546.329 0
546.335 72
546.341 38
546.346 -21
546.352 119
546.358 162
546.364 98
546.370 132
546.376 148
546.382 138
546.388 133
546.394 120
546.400 55
546.406 78
546.412 49
546.418 0
546.424 35
546.430 127
546.436 88
546.442 85
546.448 136
546.454 66
546.460 59
546.466 40
546.472 17
546.478 93
546.483 67
546.489 30
546.495 77
546.501 87
546.507 70
546.513 70
546.519 107
546.525 12
546.531 38
546.537 47
546.543 -44
546.549 20
546.555 99
546.561 5
546.567 31
546.573 53
546.579 32
546.585 38
546.591 68
546.597 14
546.603 -18
546.609 37
546.615 -48
546.620 18
546.626 18
546.632 -41
546.638 18
546.644 42
546.650 -35
546.656 26
546.662 61
546.668 -40
546.674 36
546.680 38
546.686 -23
546.692 14
546.698 56
546.704 -16
546.710 -12
546.716 70
546.722 -18
546.728 33
546.734 113
546.740 19
546.746 91
546.752 72
546.757 -26
546.763 39
546.769 45
546.775 -49
546.781 20
546.787 67
546.793 -3
546.799 9
546.805 51
546.811 -21
546.817 -4
546.823 24
546.829 25
546.835 51
546.841 112
546.847 49
546.853 67
546.859 108
546.865 10
546.871 41
546.877 33
546.883 -54
546.889 30
546.895 69
546.900 9
546.906 70
546.912 102
546.918 20
546.924 21
546.930 51
546.936 -25
546.942 6
546.948 53
546.954 4
546.960 37
546.966 36
546.972 -29
546.978 12
546.984 48
546.990 -69
546.996 8
547.002 78
547.008 17
547.014 14
547.020 67
547.026 15
547.032 17
547.038 17
547.044 -10
547.049 18
547.055 57
547.061 17
547.067 37
547.073 50
547.079 -30
547.085 3
547.091 78
547.097 2
547.103 61
547.109 51
547.115 64
547.121 108
547.127 124
547.133 70
547.139 50
547.145 112
547.151 61
547.157 18
547.163 73
547.169 10
547.175 -5
547.181 79
547.187 13
547.193 60
547.198 115
547.204 87
547.210 36
547.216 42
547.222 13
547.228 36
547.234 150
547.240 73
547.246 81
547.252 62
547.258 87
547.264 106
547.270 96
547.276 -26
547.282 1
547.288 63
547.294 -10
547.300 76
547.306 97
547.312 28
547.318 93
547.324 99
547.330 -9
547.336 108
547.342 94
547.348 82
547.353 111
547.359 145
547.365 88
547.371 53
547.377 93
547.383 88
547.389 148
547.395 89
547.401 52
547.407 98
547.413 206
547.419 93
547.425 92
547.431 23
547.437 17
547.443 83
547.449 156
547.455 40
547.461 12
547.467 54
547.473 35
547.479 28
547.485 83
547.491 -22
547.497 70
547.503 69
547.508 7
547.514 55
547.520 86
547.526 29
547.532 43
547.538 71
547.544 -6
547.550 6
547.556 49
547.562 -9
547.568 17
547.574 51
547.580 -1
547.586 67
547.592 28
547.598 16
547.604 2
547.610 48
547.616 35
547.622 41
547.628 70
547.634 -19
547.640 5
547.646 36
547.652 37
547.658 27
547.663 79
547.669 5
547.675 34
547.681 61
547.687 -14
547.693 28
547.699 5
547.705 -32
547.711 11
547.717 24
547.723 -45
547.729 -24
547.735 0
547.741 -28
547.747 23
547.753 27
547.759 -11
547.765 40
547.771 13
547.777 -19
547.783 18
547.789 87
547.795 35
547.801 22
547.807 47
547.813 17
547.819 59
547.825 80
547.830 21
547.836 51
547.842 72
547.848 -13
547.854 -8
547.860 62
547.866 -50
547.872 -7
547.878 39
547.884 -18
547.890 20
547.896 54
547.902 -49
547.908 70
547.914 42
547.920 -22
547.926 32
547.932 97
547.938 5
547.944 -3
547.950 38
547.956 13
547.962 -27
547.968 59
547.974 -48
547.980 30
547.986 56
547.992 -15
547.997 51
548.003 36
548.009 -3
548.015 62
548.021 39
548.027 18
548.033 6
548.039 94
548.045 -15
548.051 21
548.057 70
548.063 -5
548.069 -27
548.075 26
548.081 -12
548.087 26
548.093 16
548.099 -34
548.105 58
548.111 53
548.117 -21
548.123 19
548.129 52
548.135 -29
548.141 17
548.147 90
548.153 1
548.159 46
548.165 40
548.170 -17
548.176 98
548.182 143
548.188 57
548.194 40
548.200 114
548.206 61
548.212 72
548.218 48
548.224 -21
548.230 18
548.236 48
548.242 13
548.248 96
548.254 71
548.260 66
548.266 112
548.272 148
548.278 66
548.284 74
548.290 99
548.296 44
548.302 97
548.308 174
548.314 210
548.320 284
548.326 412
548.332 304
548.338 495
548.343 657
548.349 738
548.355 847
548.361 935
548.367 1060
548.373 1049
548.379 879
548.385 633
548.391 524
548.397 348
548.403 208
548.409 247
548.415 194
548.421 164
548.427 176
548.433 232
548.439 187
548.445 145
548.451 93
548.457 57
548.463 62
548.469 111
548.475 19
548.481 41
548.487 46
548.493 -9
548.499 38
548.505 92
548.511 12
548.517 70
548.523 83
548.528 19
548.534 63
548.540 91
548.546 18
548.552 43
548.558 98
548.564 4
548.570 57
548.576 25
548.582 1
548.588 -2
548.594 94
548.600 0
548.606 76
548.612 88
548.618 16
548.624 -9
548.630 58
548.636 -15
548.642 47
548.648 45
548.654 -69
548.660 -7
548.666 13
548.672 -39
548.678 -2
548.684 1
548.690 -39
548.696 23
548.702 53
548.708 -20
548.713 0
548.719 68
548.725 -15
548.731 42
548.737 19
548.743 -18
548.749 39
548.755 30
548.761 -34
548.767 10
548.773 24
548.779 -19
548.785 74
548.791 97
548.797 89
548.803 50
548.809 50
548.815 -22
548.821 48
548.827 43
548.833 16
548.839 -10
548.845 53
548.851 -33
548.857 18
548.863 10
548.869 16
548.875 36
548.881 101
548.887 -4
548.893 25
548.899 94
548.905 3
548.910 12
548.916 60
548.922 -30
548.928 -1
548.934 9
548.940 -23
548.946 34
548.952 24
548.958 -1
548.964 -18
548.970 26
548.976 -4
548.982 47
548.988 79
548.994 -7
549.000 14
549.006 37
549.012 1
549.018 6
549.024 72
549.030 -19
549.036 19
549.042 80
549.048 9
549.054 3
549.060 75
549.066 -9
549.072 36
549.078 30
549.084 -49
549.090 0
549.096 22
549.102 -13
549.107 4
549.113 86
549.119 0
549.125 1
549.131 83
549.137 -14
549.143 78
549.149 81
549.155 22
549.161 73
549.167 28
549.173 -7
549.179 8
549.185 31
549.191 -36
549.197 -21
549.203 56
549.209 -17
549.215 89
549.221 75
549.227 32
549.233 10
549.239 63
549.245 17
549.251 57
549.257 23
549.263 -59
549.269 57
549.275 45
549.281 -3
549.287 23
549.293 78
549.299 47
549.305 69
549.311 103
549.316 34
549.322 101
549.328 197
549.334 184
549.340 241
549.346 377
549.352 390
549.358 384
549.364 422
549.370 450
549.376 409
549.382 479
549.388 367
549.394 366
549.400 417
549.406 236
549.412 166
549.418 175
549.424 113
549.430 126
549.436 115
549.442 87
549.448 58
549.454 128
549.460 20
549.466 74
549.472 161
549.478 108
549.484 109
549.490 69
549.496 -18
549.502 84
549.508 101
549.514 2
549.520 39
549.526 74
549.532 35
549.537 31
549.543 16
549.549 -17
549.555 87
549.561 89
549.567 -20
549.573 61
549.579 99
549.585 -3
549.591 29
549.597 64
549.603 6
549.609 43
549.615 48
549.621 -21
549.627 49
549.633 15
549.639 -30
549.645 -39
549.651 9
549.657 8
549.663 39
549.669 6
549.675 -5
549.681 8
549.687 -21
549.693 -18
549.699 36
549.705 63
549.711 10
549.717 40
549.723 36
549.729 16
549.735 22
549.741 65
549.747 -9
549.753 8
549.759 27
549.764 -41
549.770 -21
549.776 49
549.782 -17
549.788 61
549.794 75
549.800 -17
549.806 63
549.812 90
549.818 27
549.824 16
549.830 21
549.836 -19
549.842 24
549.848 14
549.854 19
549.860 -7
549.866 10
549.872 -30
549.878 13
549.884 9
549.890 -24
549.896 -16
549.902 88
549.908 43
549.914 42
549.920 105
549.926 6
549.932 7
549.938 108
549.944 -8
549.950 38
549.956 26
549.962 -22
549.968 25
549.974 46
549.980 -17
549.986 8
549.992 32
549.998 -54
550.003 -5
550.009 76
550.015 -52
550.021 69
550.027 82
550.033 -35
550.039 21
550.045 75
550.051 -48
550.057 11
550.063 19
550.069 -39
550.075 1
550.081 24
550.087 1
550.093 57
550.099 82
550.105 -27
550.111 47
550.117 21
550.123 -38
550.129 20
550.135 87
550.141 9
550.147 114
550.153 121
550.159 45
550.165 94
550.171 112
550.177 97
550.183 90
550.189 195
550.195 102
550.201 79
550.207 172
550.213 45
550.219 55
550.225 170
550.231 100
550.237 114
550.243 124
550.249 70
550.255 112
550.260 184
550.266 -26
550.272 34
550.278 78
550.284 -3
550.290 40
550.296 78
550.302 29
550.308 110
550.314 139
550.320 60
550.326 154
550.332 198
550.338 266
550.344 392
550.350 359
550.356 193
550.362 238
550.368 275
550.374 239
550.380 188
550.386 218
550.392 182
550.398 166
550.404 64
550.410 5
550.416 94
550.422 74
550.428 16
550.434 37
550.440 104
550.446 94
550.452 96
550.458 53
550.464 -24
550.470 26
550.476 79
550.482 -14
550.488 64
550.494 108
550.500 75
550.506 79
550.512 62
550.518 14
550.524 0
550.529 30
550.535 -48
550.541 -23
550.547 50
550.553 -23
550.559 -8
550.565 40
550.571 43
550.577 87
550.583 75
550.589 36
550.595 53
550.601 98
550.607 -5
550.613 90
550.619 131
550.625 42
550.631 31
550.637 83
550.643 0
550.649 40
550.655 180
550.661 142
550.667 152
550.673 79
550.679 7
550.685 17
550.691 52
550.697 1
550.703 120
550.709 140
550.715 7
550.721 -9
550.727 38
550.733 -43
550.739 41
550.745 49
550.751 -30
550.757 11
550.763 1
550.769 -58
550.775 13
550.781 50
550.787 3
550.793 11
550.799 11
550.805 -27
550.811 -1
550.816 51
550.822 -42
550.828 45
550.834 47
550.840 -3
550.846 7
550.852 49
550.858 -40
550.864 -32
550.870 11
550.876 13
550.882 66
550.888 62
550.894 -46
550.900 -12
550.906 32
550.912 5
550.918 81
550.924 63
550.930 24
550.936 59
550.942 12
550.948 24
550.954 49
550.960 69
550.966 13
550.972 106
550.978 73
550.984 -22
550.990 41
550.996 72
551.002 19
551.008 26
551.014 79
551.020 -34
551.026 -9
551.032 35
551.038 -20
551.044 42
551.050 31
551.056 -18
551.062 48
551.068 49
551.074 -37
551.080 -22
551.086 22
551.092 -12
551.098 58
551.104 69
551.110 36
551.116 29
551.122 50
551.128 9
551.133 42
551.139 121
551.145 56
551.151 110
551.157 126
551.163 46
551.169 67
551.175 97
551.181 45
551.187 75
551.193 119
551.199 81
551.205 129
551.211 156
551.217 77
551.223 97
551.229 105
551.235 22
551.241 27
551.247 15
551.253 -39
551.259 41
551.265 91
551.271 13
551.277 54
551.283 170
551.289 -21
551.295 -17
551.301 60
551.307 39
551.313 55
551.319 84
551.325 11
551.331 67
551.337 131
551.343 91
551.349 182
551.355 239
551.361 275
551.367 492
551.373 512
551.379 391
551.385 356
551.391 278
551.397 249
551.403 353
551.409 319
551.415 204
551.421 239
551.427 192
551.433 58
551.439 94
551.445 108
551.451 39
551.457 134
551.463 117
551.469 59
551.475 67
551.481 103
551.486 4
551.492 69
551.498 65
551.504 -22
551.510 -3
551.516 34
551.522 -4
551.528 63
551.534 104
551.540 -16
551.546 10
551.552 84
551.558 -8
551.564 38
551.570 114
551.576 -12
551.582 -19
551.588 14
551.594 -20
551.600 18
551.606 80
551.612 30
551.618 71
551.624 30
551.630 1
551.636 41
551.642 128
551.648 52
551.654 59
551.660 20
551.666 65
551.672 126
551.678 182
551.684 81
551.690 111
551.696 96
551.702 11
551.708 62
551.714 50
551.720 -22
551.726 -2
551.732 51
551.738 -21
551.744 -36
551.750 24
551.756 -35
551.762 1
551.768 94
551.774 -6
551.780 -31
551.786 3
551.792 -23
551.798 53
551.804 42
551.810 -12
551.816 19
551.822 42
551.828 -8
551.834 40
551.840 86
551.846 -24
551.852 18
551.858 79
551.864 -55
551.870 46
551.876 55
551.881 -54
551.887 12
551.893 7
551.899 -60
551.905 -2
551.911 48
551.917 -12
551.923 1
551.929 26
551.935 17
551.941 1
551.947 53
551.953 0
551.959 29
551.965 39
551.971 -13
551.977 46
551.983 31
551.989 -6
551.995 73
552.001 89
552.007 -17
552.013 59
552.019 45
552.025 -52
552.031 31
552.037 109
552.043 61
552.049 20
552.055 80
552.061 12
552.067 7
552.073 78
552.079 5
552.085 -2
552.091 57
552.097 69
552.103 62
552.109 106
552.115 56
552.121 21
552.127 98
552.133 4
552.139 25
552.145 105
552.151 34
552.157 105
552.163 151
552.169 -2
552.175 53
552.181 41
552.187 52
552.193 66
552.199 79
552.205 52
552.211 53
552.217 148
552.223 45
552.229 14
552.235 71
552.241 24
552.247 4
552.253 95
552.259 -20
552.265 -11
552.271 92
552.277 4
552.283 45
552.289 33
552.295 -5
552.301 23
552.307 39
552.313 1
552.319 94
552.325 81
552.331 2
552.337 37
552.343 82
552.348 34
552.354 98
552.360 138
552.366 85
552.372 160
552.378 200
552.384 153
552.390 161
552.396 216
552.402 160
552.408 175
552.414 251
552.420 155
552.426 122
552.432 53
552.438 44
552.444 72
552.450 84
552.456 2
552.462 77
552.468 78
552.474 9
552.480 46
552.486 32
552.492 22
552.498 46
552.504 45
552.510 -22
552.516 50
552.522 93
552.528 -12
552.534 13
552.540 23
552.546 -29
552.552 44
552.558 39
552.564 -33
552.570 -17
552.576 38
552.582 -20
552.588 71
552.594 51
552.600 -44
552.606 30
552.612 38
552.618 -14
552.624 0
552.630 34
552.636 -20
552.642 32
552.648 15
552.654 -27
552.660 -8
552.666 54
552.672 0
552.678 21
552.684 69
552.690 20
552.696 27
552.702 76
552.708 -1
552.714 9
552.720 39
552.726 -25
552.732 25
552.738 85
552.744 25
552.750 85
552.756 68
552.762 -36
552.768 0
552.774 42
552.780 -50
552.786 -1
552.792 71
552.798 -45
552.804 -4
552.810 60
552.816 -9
552.822 19
552.828 47
552.834 -7
552.840 36
552.846 76
552.852 14
552.858 58
552.864 69
552.870 5
552.876 10
552.882 44
552.888 -2
552.894 -5
552.900 19
552.906 -16
552.912 7
552.918 66
552.924 -6
552.930 35
552.936 18
552.942 -46
552.948 76
552.954 46
552.959 34
552.965 85
552.971 115
552.977 9
552.983 27
552.989 114
552.995 15
553.001 36
553.007 60
553.013 18
553.019 32
553.025 15
553.031 -5
553.037 -2
553.043 76
553.049 -35
553.055 23
553.061 62
553.067 -29
553.073 12
553.079 41
553.085 -36
553.091 9
553.097 14
553.103 35
553.109 111
553.115 114
553.121 18
553.127 10
553.133 26
553.139 -24
553.145 46
553.151 57
553.157 0
553.163 121
553.169 157
553.175 81
553.181 80
553.187 132
553.193 30
553.199 39
553.205 98
553.211 7
553.217 100
553.223 151
553.229 84
553.235 70
553.241 61
553.247 -49
553.253 -8
553.259 65
553.265 -6
553.271 43
553.277 137
553.283 69
553.289 10
553.295 77
553.301 -13
553.307 39
553.313 97
553.319 100
553.325 128
553.331 119
553.337 77
553.343 108
553.349 141
553.355 111
553.361 144
553.367 217
553.373 77
553.379 120
553.385 188
553.391 65
553.397 121
553.403 117
553.409 60
553.415 54
553.421 52
553.427 62
553.433 106
553.439 93
553.445 7
553.451 90
553.457 37
553.463 23
553.469 57
553.475 55
553.481 65
553.487 53
553.493 38
553.499 -14
553.505 16
553.511 27
553.517 -18
553.523 16
553.529 25
553.535 4
553.541 18
553.547 44
553.553 -43
553.559 50
553.565 28
553.571 -22
553.577 10
553.583 57
553.589 27
553.595 55
553.601 83
553.607 16
553.613 26
553.619 54
553.625 1
553.631 28
553.637 50
553.643 -11
553.649 16
553.655 43
553.661 -22
553.667 -2
553.673 16
553.679 -27
553.685 9
553.691 1
553.697 -8
553.703 26
553.709 60
553.715 -40
553.721 15
553.727 35
553.733 -7
553.739 8
553.745 64
553.751 16
553.757 11
553.763 27
553.769 4
553.775 -11
553.781 63
553.787 40
553.793 15
553.799 29
553.805 -58
553.811 -6
553.817 27
553.823 -24
553.829 5
553.835 20
553.841 -45
553.847 40
553.853 42
553.859 -2
553.865 2
553.871 8
553.877 -25
553.883 46
553.889 26
553.895 -56
553.901 23
553.907 43
553.913 -12
553.919 9
553.925 43
553.931 -7
553.937 30
553.943 31
553.949 -10
553.955 -28
553.961 80
553.967 -14
553.973 13
553.979 65
553.985 -40
553.991 23
553.997 35
554.003 -30
554.009 6
554.015 44
554.021 38
554.027 66
554.033 40
554.039 -50
554.045 41
554.051 24
554.057 -53
554.063 -9
554.069 54
554.075 0
554.081 91
554.087 110
554.093 -5
554.099 66
554.105 89
554.111 -36
554.117 107
554.123 134
554.129 49
554.135 58
554.141 49
554.147 7
554.153 73
554.159 91
554.165 20
554.171 50
554.177 42
554.183 -19
554.189 58
554.195 53
554.201 -13
554.207 -10
554.213 36
554.219 -22
554.225 -12
554.231 54
554.237 37
554.243 21
554.249 71
554.254 9
554.260 55
554.266 99
554.272 3
554.278 3
554.284 91
554.290 9
554.296 101
554.302 80
554.308 35
554.314 42
554.320 65
554.326 53
554.332 49
554.338 115
554.344 36
554.350 93
554.356 78
554.362 -14
554.368 104
554.374 115
554.380 84
554.386 120
554.392 140
554.398 60
554.404 132
554.410 137
554.416 47
554.422 76
554.428 122
554.434 41
554.440 78
554.446 130
554.452 30
554.458 10
554.464 76
554.470 50
554.476 22
554.482 82
554.488 8
554.494 36
554.500 72
554.506 -5
554.512 70
554.518 38
554.524 28
554.530 94
554.536 122
554.542 19
554.548 8
554.554 99
554.560 11
554.566 -9
554.572 33
554.578 -64
554.584 21
554.590 80
554.596 48
554.602 34
554.608 46
554.614 -7
554.620 -11
554.626 63
554.632 -92
554.638 23
554.644 29
554.650 -38
554.656 -1
554.663 53
554.669 10
554.675 30
554.681 37
554.687 17
554.693 34
554.699 43
554.705 -8
554.711 -5
554.717 17
554.723 -7
554.729 11
554.735 25
554.741 -21
554.747 -8
554.753 3
554.759 -27
554.765 35
554.771 6
554.777 -30
554.783 71
554.789 45
554.795 -6
554.801 3
554.807 6
554.813 2
554.819 31
554.825 40
554.831 21
554.837 28
554.843 66
554.849 11
554.855 12
554.861 93
554.867 -15
554.873 -4
554.879 82
554.885 -40
554.891 27
554.897 55
554.903 -20
554.909 37
554.915 110
554.921 81
554.927 69
554.933 83
554.939 -26
554.945 46
554.951 56
554.957 5
554.963 31
554.969 112
554.975 46
554.981 44
554.987 26
554.993 4
554.999 41
555.005 87
555.011 24
555.017 8
555.023 12
555.029 11
555.035 61
555.041 61
555.047 -14
555.053 63
555.059 69
555.065 -2
555.071 -2
555.077 74
555.083 -16
555.089 21
555.095 41
555.101 -29
555.107 64
555.113 79
555.119 43
555.125 100
555.131 104
555.137 59
555.143 80
555.149 94
555.155 6
555.161 33
555.167 85
555.173 3
555.179 99
555.185 121
555.191 -3
555.197 81
555.203 137
555.209 186
555.215 292
555.221 297
555.227 264
555.233 383
555.239 420
555.245 164
555.251 152
555.257 186
555.263 99
555.269 88
555.275 97
555.281 46
555.287 69
555.293 34
555.299 21
555.305 52
555.311 89
555.317 -36
555.323 -10
555.329 54
555.335 76
555.341 136
555.347 125
555.353 19
555.359 102
555.365 167
555.371 100
555.377 106
555.383 177
555.389 94
555.395 197
555.401 158
555.407 38
555.413 16
555.419 112
555.425 79
555.431 115
555.437 190
555.443 137
555.449 123
555.455 106
555.461 24
555.467 41
555.473 81
555.479 44
555.485 151
555.491 230
555.497 148
555.503 129
555.509 160
555.515 96
555.521 102
555.527 82
555.533 3
555.539 79
555.545 91
555.551 49
555.557 32
555.563 24
555.569 35
555.575 87
555.581 113
555.587 58
555.593 60
555.599 53
555.605 -50
555.611 -18
555.617 45
555.623 -14
555.629 47
555.635 103
555.641 16
555.647 66
555.653 84
555.659 -8
555.665 54
555.671 82
555.677 16
555.683 62
555.689 71
555.695 -21
555.701 2
555.707 23
555.713 -15
555.719 20
555.725 18
555.731 -25
555.737 54
555.743 132
555.749 9
555.755 8
555.761 22
555.767 -25
555.773 10
555.779 41
555.785 -29
555.791 -9
555.797 19
555.803 -4
555.809 9
555.815 33
555.821 -3
555.827 -19
555.833 32
555.839 -11
555.845 5
555.851 48
555.857 -25
555.863 7
555.869 44
555.875 -18
555.881 23
555.887 90
555.893 -88
555.899 21
555.905 112
555.911 -15
555.917 -20
555.923 40
555.929 -16
555.935 56
555.941 73
555.947 -4
555.953 -23
555.960 15
555.966 -53
555.972 -31
555.978 68
555.984 2
555.990 44
555.996 23
556.002 15
556.008 69
556.014 72
556.020 28
556.026 87
556.032 93
556.038 22
556.044 67
556.050 74
556.056 -34
556.062 23
556.068 -6
556.074 -56
556.080 27
556.086 70
556.092 39
556.098 23
556.104 92
556.110 6
556.116 43
556.122 63
556.128 23
556.134 72
556.140 93
556.146 -18
556.152 51
556.158 144
556.164 -6
556.170 80
556.176 90
556.182 53
556.188 81
556.194 136
556.200 116
556.206 93
556.212 86
556.218 48
556.224 72
556.230 87
556.236 58
556.242 61
556.248 133
556.254 47
556.260 86
556.266 142
556.272 31
556.278 110
556.284 75
556.290 19
556.296 57
556.302 76
556.308 -1
556.314 92
556.320 113
556.326 31
556.332 115
556.338 164
556.344 30
556.350 58
556.356 74
556.362 12
556.368 57
556.374 66
556.380 33
556.386 56
556.392 135
556.398 71
556.404 103
556.410 152
556.416 11
556.422 74
556.428 176
556.434 139
556.440 62
556.446 66
556.452 -34
556.458 26
556.464 27
556.470 -19
556.476 15
556.482 57
556.488 -7
556.494 43
556.500 95
556.506 4
556.512 30
556.518 96
556.524 30
556.530 46
556.536 63
556.542 -10
556.548 75
556.554 72
556.560 -50
556.566 -5
556.573 37
556.579 -1
556.585 36
556.591 55
556.597 -23
556.603 -4
556.609 12
556.615 -41
556.621 -18
556.627 64
556.633 3
556.639 20
556.645 29
556.651 -28
556.657 4
556.663 7
556.669 -45
556.675 7
556.681 35
556.687 -7
556.693 36
556.699 53
556.705 6
556.711 26
556.717 117
556.723 40
556.729 25
556.735 104
556.741 9
556.747 64
556.753 54
556.759 4
556.765 63
556.771 74
556.777 2
556.783 59
556.789 113
556.795 2
556.801 8
556.807 69
556.813 34
556.819 143
556.825 103
556.831 9
556.837 107
556.843 135
556.849 123
556.855 55
556.861 74
556.867 -2
556.873 18
556.879 40
556.885 2
556.891 54
556.897 109
556.903 15
556.909 62
556.915 62
556.921 -15
556.927 52
556.933 50
556.939 -47
556.945 31
556.951 46
556.957 -26
556.963 -16
556.969 54
556.975 -37
556.981 59
556.987 130
556.993 37
556.999 31
557.005 73
557.011 -12
557.017 24
557.023 51
557.029 -28
557.035 11
557.041 18
557.048 16
557.054 19
557.060 17
557.066 -25
557.072 47
557.078 74
557.084 -34
557.090 12
557.096 21
557.102 15
557.108 56
557.114 77
557.120 -14
557.126 39
557.132 78
557.138 -27
557.144 30
557.150 79
557.156 53
557.162 21
557.168 36
557.174 -20
557.180 82
557.186 89
557.192 -6
557.198 54
557.204 79
557.210 -13
557.216 50
557.222 99
557.228 -24
557.234 156
557.240 196
557.246 101
557.252 78
557.258 116
557.264 38
557.270 130
557.276 83
557.282 6
557.288 27
557.294 48
557.300 -6
557.306 57
557.312 80
557.318 -12
557.324 53
557.330 12
557.336 6
557.342 5
557.348 68
557.354 92
557.360 144
557.366 132
557.372 78
557.378 94
557.384 171
557.390 109
557.396 116
557.402 48
557.408 5
557.414 74
557.420 126
557.426 85
557.432 70
557.438 68
557.445 -21
557.451 66
557.457 96
557.463 81
557.469 45
557.475 80
557.481 72
557.487 84
557.493 107
557.499 18
557.505 17
557.511 89
557.517 63
557.523 86
557.529 93
557.535 36
557.541 58
557.547 75
557.553 -25
557.559 10
557.565 5
557.571 -17
557.577 41
557.583 50
557.589 -9
557.595 4
557.601 56
557.607 -14
557.613 2
557.619 73
557.625 -27
557.631 27
557.637 75
557.643 -32
557.649 6
557.655 50
557.661 -14
557.667 25
557.673 42
557.679 -40
557.685 3
557.691 40
557.697 2
557.703 16
557.709 46
557.715 -5
557.721 -15
557.727 111
557.733 9
557.739 6
557.745 70
557.751 1
557.757 15
557.763 37
557.769 33
557.775 44
557.781 74
557.787 8
557.794 11
557.800 40
557.806 3
557.812 44
557.818 4
557.824 -49
557.830 9
557.836 72
557.842 29
557.848 28
557.854 99
557.860 -17
557.866 35
557.872 74
557.878 4
557.884 35
557.890 27
557.896 -42
557.902 32
557.908 50
557.914 17
557.920 41
557.926 56
557.932 16
557.938 12
557.944 15
557.950 -22
557.956 31
557.962 55
557.968 -32
557.974 25
557.980 43
557.986 -13
557.992 51
557.998 59
558.004 -8
558.010 64
558.016 7
558.022 -49
558.028 -15
558.034 47
558.040 -39
558.046 16
558.052 83
558.058 7
558.064 50
558.070 39
558.076 -21
558.082 48
558.088 86
558.094 36
558.100 63
558.106 67
558.113 -52
558.119 -12
558.125 -28
558.131 -26
558.137 23
558.143 -8
558.149 -14
558.155 7
558.161 81
558.167 -2
558.173 28
558.179 54
558.185 -3
558.191 36
558.197 69
558.203 -46
558.209 -20
558.215 64
558.221 -10
558.227 49
558.233 146
558.239 60
558.245 31
558.251 63
558.257 -25
558.263 67
558.269 80
558.275 51
558.281 42
558.287 102
558.293 67
558.299 81
558.305 141
558.311 13
558.317 65
558.323 95
558.329 41
558.335 148
558.341 173
558.347 99
558.353 138
558.359 129
558.365 58
558.371 131
558.377 145
558.383 48
558.389 71
558.395 83
558.401 8
558.408 73
558.414 90
558.420 33
558.426 58
558.432 7
558.438 15
558.444 46
558.450 133
558.456 110
558.462 128
558.468 82
558.474 29
558.480 29
558.486 155
558.492 60
558.498 20
558.504 23
558.510 31
558.516 -2
558.522 31
558.528 -3
558.534 35
558.540 82
558.546 47
558.552 -2
558.558 63
558.564 -22
558.570 21
558.576 48
558.582 5
558.588 -11
558.594 75
558.600 -17
558.606 7
558.612 74
558.618 6
558.624 17
558.630 49
558.636 -32
558.642 11
558.648 34
558.654 -27
558.660 37
558.666 59
558.672 -43
558.679 5
558.685 79
558.691 0
558.697 11
558.703 35
558.709 -36
558.715 33
558.721 55
558.727 -45
558.733 35
558.739 54
558.745 4
558.751 12
558.757 4
558.763 -7
558.769 8
558.775 43
558.781 0
558.787 -13
558.793 36
558.799 -36
558.805 2
558.811 66
558.817 -10
558.823 56
558.829 11
558.835 -39
558.841 -15
558.847 33
558.853 -39
558.859 22
558.865 63
558.871 -53
558.877 -9
558.883 61
558.889 -15
558.895 9
558.901 70
558.907 -43
558.913 17
558.919 29
558.925 -22
558.931 -47
558.938 52
558.944 -31
558.950 -10
558.956 62
558.962 -22
558.968 30
558.974 29
558.980 -38
558.986 25
558.992 77
558.998 -34
559.004 -31
559.010 61
559.016 62
559.022 85
559.028 90
559.034 2
559.040 32
559.046 28
559.052 -2
559.058 35
559.064 74
559.070 -30
559.076 39
559.082 8
559.088 -16
559.094 13
559.100 43
559.106 13
559.112 36
559.118 19
559.124 -11
559.130 -26
559.136 70
559.142 8
559.148 63
559.154 54
559.160 85
559.166 87
559.172 93
559.179 2
559.185 4
559.191 63
559.197 16
559.203 86
559.209 47
559.215 -14
559.221 53
559.227 59
559.233 18
559.239 29
559.245 41
559.251 -15
559.257 34
559.263 87
559.269 22
559.275 23
559.281 99
559.287 31
559.293 52
559.299 113
559.305 59
559.311 75
559.317 46
559.323 -27
559.329 55
559.335 136
559.341 50
559.347 38
559.353 76
559.359 41
559.365 55
559.371 105
559.377 19
559.383 99
559.389 48
559.395 -3
559.401 5
559.408 75
559.414 -4
559.420 53
559.426 72
559.432 7
559.438 90
559.444 162
559.450 134
559.456 127
559.462 142
559.468 47
559.474 59
559.480 108
559.486 54
559.492 96
559.498 44
559.504 13
559.510 13
559.516 54
559.522 43
559.528 57
559.534 95
559.540 25
559.546 23
559.552 26
559.558 -13
559.564 25
559.570 31
559.576 -60
559.582 -3
559.588 39
559.594 -57
559.600 8
559.606 41
559.612 -18
559.618 41
559.625 54
559.631 -48
559.637 87
559.643 95
559.649 -33
559.655 37
559.661 21
559.667 -9
559.673 11
559.679 45
559.685 -17
559.691 -30
559.697 47
559.703 -35
559.709 34
559.715 36
559.721 -28
559.727 43
559.733 25
559.739 7
559.745 -9
559.751 27
559.757 -69
559.763 30
559.769 17
559.775 -42
559.781 34
559.787 72
559.793 -14
559.799 76
559.805 73
559.811 -7
559.817 13
559.823 38
559.829 8
559.836 89
559.842 92
559.848 -13
559.854 29
559.860 18
559.866 -40
559.872 -4
559.878 36
559.884 -73
559.890 21
559.896 16
559.902 -21
559.908 9
559.914 39
559.920 -5
559.926 -19
559.932 16
559.938 34
559.944 4
559.950 4
559.956 -19
559.962 2
559.968 29
559.974 4
559.980 26
559.986 124
559.992 13
559.998 40
560.004 35
560.010 -6
560.016 30
560.022 61
560.028 -25
560.034 -13
560.041 21
560.047 -43
560.053 0
560.059 81
560.065 23
560.071 67
560.077 19
560.083 17
560.089 94
560.095 98
560.101 48
560.107 38
560.113 89
560.119 32
560.125 52
560.131 28
560.137 2
560.143 20
560.149 66
560.155 29
560.161 89
560.167 144
560.173 15
560.179 6
560.185 14
560.191 2
560.197 20
560.203 119
560.209 67
560.215 108
560.221 91
560.227 30
560.233 66
560.240 76
560.246 6
560.252 37
560.258 50
560.264 -14
560.270 50
560.276 121
560.282 19
560.288 79
560.294 55
560.300 -30
560.306 79
560.312 147
560.318 137
560.324 226
560.330 293
560.336 263
560.342 354
560.348 485
560.354 467
560.360 478
560.366 627
560.372 702
560.378 723
560.384 578
560.390 450
560.396 443
560.402 436
560.408 210
560.414 168
560.420 223
560.427 149
560.433 138
560.439 139
560.445 103
560.451 65
560.457 72
560.463 6
560.469 35
560.475 83
560.481 41
560.487 101
560.493 172
560.499 0
560.505 37
560.511 18
560.517 -2
560.523 39
560.529 9
560.535 -13
560.541 62
560.547 115
560.553 -14
560.559 34
560.565 50
560.571 0
560.577 53
560.583 63
560.589 12
560.595 2
560.601 32
560.607 18
560.614 26
560.620 59
560.626 19
560.632 14
560.638 15
560.644 -18
560.650 -16
560.656 73
560.662 13
560.668 51
560.674 64
560.680 -35
560.686 1
560.692 22
560.698 -27
560.704 -11
560.710 32
560.716 -77
560.722 9
560.728 46
560.734 3
560.740 0
560.746 27
560.752 -31
560.758 -5
560.764 21
560.770 -26
560.776 86
560.782 75
560.789 -49
560.795 32
560.801 3
560.807 -22
560.813 4
560.819 86
560.825 -39
560.831 3
560.837 37
560.843 -51
560.849 39
560.855 59
560.861 -50
560.867 -27
560.873 77
560.879 -61
560.885 37
560.891 109
560.897 16
560.903 41
560.909 69
560.915 20
560.921 -4
560.927 17
560.933 -40
560.939 -12
560.945 60
560.951 -21
560.957 13
560.964 48
560.970 12
560.976 37
560.982 34
560.988 -30
560.994 74
561.000 62
561.006 15
561.012 56
561.018 38
561.024 -5
561.030 -28
561.036 -2
561.042 -3
561.048 41
561.054 10
561.060 -34
561.066 13
561.072 40
561.078 -33
561.084 -18
561.090 32
561.096 -18
561.102 -18
561.108 6
561.114 0
561.120 9
561.126 122
561.133 8
561.139 46
561.145 46
561.151 -9
561.157 14
561.163 83
561.169 -16
561.175 -5
561.181 66
561.187 -8
561.193 33
561.199 73
561.205 59
561.211 52
561.217 56
561.223 21
561.229 22
561.235 79
561.241 9
561.247 25
561.253 29
561.259 -24
561.265 17
561.271 37
561.277 -38
561.283 12
561.289 90
561.296 31
561.302 80
561.308 156
561.314 26
561.320 156
561.326 255
561.332 242
561.338 272
561.344 205
561.350 181
561.356 204
561.362 245
561.368 141
561.374 120
561.380 121
561.386 163
561.392 304
561.398 316
561.404 167
561.410 227
561.416 275
561.422 162
561.428 158
561.434 212
561.440 143
561.446 167
561.452 101
561.459 40
561.465 48
561.471 45
561.477 -14
561.483 24
561.489 105
561.495 51
561.501 24
561.507 32
561.513 -17
561.519 25
561.525 11
561.531 -20
561.537 38
561.543 21
561.549 9
561.555 45
561.561 68
561.567 8
561.573 -2
561.579 95
561.585 -9
561.591 9
561.597 34
561.603 -19
561.609 -7
561.616 46
561.622 -34
561.628 13
561.634 24
561.640 -20
561.646 25
561.652 21
561.658 39
561.664 22
561.670 92
561.676 3
561.682 10
561.688 42
561.694 -4
561.700 49
561.706 81
561.712 14
561.718 15
561.724 17
561.730 -14
561.736 0
561.742 61
561.748 -11
561.754 27
561.760 74
561.766 -14
561.773 18
561.779 20
561.785 -18
561.791 70
561.797 69
561.803 -25
561.809 28
561.815 51
561.821 -42
561.827 -9
561.833 15
561.839 -14
561.845 -8
561.851 21
561.857 55
561.863 23
561.869 96
561.875 0
561.881 42
561.887 54
561.893 -12
561.899 4
561.905 23
561.911 -27
561.917 5
561.924 54
561.930 -28
561.936 24
561.942 22
561.948 5
561.954 49
561.960 39
561.966 -21
561.972 21
561.978 102
561.984 16
561.990 62
561.996 74
562.002 1
562.008 8
562.014 55
562.020 18
562.026 54
562.032 64
562.038 -4
562.044 1
562.050 82
562.056 21
562.062 45
562.069 96
562.075 -21
562.081 0
562.087 66
562.093 1
562.099 31
562.105 101
562.111 51
562.117 97
562.123 124
562.129 70
562.135 74
562.141 110
562.147 89
562.153 131
562.159 157
562.165 50
562.171 143
562.177 187
562.183 103
562.189 95
562.195 108
562.201 -6
562.207 55
562.214 119
562.220 25
562.226 59
562.232 121
562.238 73
562.244 140
562.250 134
562.256 105
562.262 119
562.268 143
562.274 -7
562.280 6
562.286 66
562.292 44
562.298 102
562.304 98
562.310 -9
562.316 31
562.322 71
562.328 31
562.334 70
562.340 51
562.346 58
562.352 103
562.359 97
562.365 41
562.371 108
562.377 133
562.383 47
562.389 25
562.395 97
562.401 46
562.407 134
562.413 89
562.419 90
562.425 144
562.431 84
562.437 -1
562.443 44
562.449 69
562.455 60
562.461 100
562.467 127
562.473 163
562.479 178
562.485 143
562.491 74
562.498 164
562.504 59
562.510 37
562.516 48
562.522 67
562.528 23
562.534 -25
562.540 78
562.546 -25
562.552 16
562.558 14
562.564 -37
562.570 46
562.576 59
562.582 -35
562.588 0
562.594 50
562.600 32
562.606 73
562.612 82
562.618 -4
562.624 40
562.630 26
562.637 28
562.643 64
562.649 27
562.655 -23
562.661 44
562.667 64
562.673 -17
562.679 -19
562.685 38
562.691 -37
562.697 35
562.703 54
562.709 -2
562.715 31
562.721 54
562.727 -12
562.733 42
562.739 62
562.745 21
562.751 22
562.757 99
562.763 30
562.770 68
562.776 59
562.782 1
562.788 -24
562.794 2
562.800 -33
562.806 -2
562.812 8
562.818 16
562.824 34
562.830 140
562.836 8
562.842 -30
562.848 19
562.854 -34
562.860 22
562.866 47
562.872 -53
562.878 19
562.884 14
562.890 5
562.896 36
562.903 36
562.909 -29
562.915 -1
562.921 31
562.927 -23
562.933 -10
562.939 41
562.945 0
562.951 -5
562.957 56
562.963 29
562.969 64
562.975 93
562.981 0
562.987 21
562.993 143
562.999 61
563.005 29
563.011 54
563.017 79
563.023 42
563.029 75
563.036 11
563.042 47
563.048 40
563.054 42
563.060 118
563.066 66
563.072 -14
563.078 25
563.084 32
563.090 -15
563.096 -8
563.102 79
563.108 4
563.114 20
563.120 57
563.126 5
563.132 69
563.138 119
563.144 40
563.150 61
563.156 73
563.162 6
563.169 81
563.175 96
563.181 -8
563.187 79
563.193 54
563.199 -3
563.205 69
563.211 109
563.217 33
563.223 24
563.229 70
563.235 -27
563.241 32
563.247 58
563.253 39
563.259 77
563.265 77
563.271 -9
563.277 64
563.283 106
563.289 -28
563.296 15
563.302 87
563.308 11
563.314 51
563.320 108
563.326 52
563.332 65
563.338 102
563.344 82
563.350 160
563.356 131
563.362 103
563.368 136
563.374 167
563.380 84
563.386 133
563.392 171
563.398 133
563.404 165
563.410 169
563.417 102
563.423 87
563.429 130
563.435 55
563.441 93
563.447 111
563.453 -2
563.459 37
563.465 79
563.471 17
563.477 127
563.483 146
563.489 99
563.495 116
563.501 132
563.507 -7
563.513 51
563.519 80
563.525 26
563.531 43
563.537 40
563.544 -4
563.550 30
563.556 70
563.562 -6
563.568 31
563.574 57
563.580 -9
563.586 20
563.592 77
563.598 19
563.604 96
563.610 91
563.616 -30
563.622 56
563.628 122
563.634 -3
563.640 56
563.646 98
563.652 10
563.658 2
563.665 23
563.671 -35
563.677 63
563.683 120
563.689 65
563.695 88
563.701 64
563.707 28
563.713 56
563.719 47
563.725 -26
563.731 -14
563.737 42
563.743 17
563.749 13
563.755 20
563.761 -36
563.767 -6
563.773 15
563.779 -30
563.786 11
563.792 75
563.798 7
563.804 34
563.810 16
563.816 6
563.822 10
563.828 31
563.834 -23
563.840 8
563.846 83
563.852 11
563.858 7
563.864 1
563.870 -40
563.876 33
563.882 69
563.888 -27
563.894 11
563.900 78
563.907 -24
563.913 -4
563.919 34
563.925 -19
563.931 30
563.937 91
563.943 -15
563.949 12
563.955 48
563.961 -18
563.967 47
563.973 80
563.979 2
563.985 32
563.991 50
563.997 21
564.003 42
564.009 29
564.015 -10
564.022 69
564.028 66
564.034 14
564.040 -14
564.046 49
564.052 -26
564.058 57
564.064 65
564.070 -17
564.076 -3
564.082 27
564.088 -4
564.094 54
564.100 44
564.106 -11
564.112 9
564.118 104
564.124 60
564.130 107
564.136 63
564.143 9
564.149 26
564.155 14
564.161 11
564.167 44
564.173 44
564.179 3
564.185 118
564.191 145
564.197 13
564.203 14
564.209 52
564.215 39
564.221 58
564.227 102
564.233 9
564.239 54
564.245 40
564.251 38
564.258 92
564.264 57
564.270 -45
564.276 32
564.282 105
564.288 11
564.294 6
564.300 57
564.306 -3
564.312 64
564.318 111
564.324 81
564.330 150
564.336 172
564.342 4
564.348 64
564.354 192
564.360 79
564.367 108
564.373 115
564.379 64
564.385 99
564.391 86
564.397 17
564.403 38
564.409 62
564.415 -29
564.421 74
564.427 93
564.433 -14
564.439 37
564.445 46
564.451 -23
564.457 58
564.463 89
564.469 -3
564.475 8
564.482 99
564.488 -14
564.494 35
564.500 77
564.506 33
564.512 77
564.518 106
564.524 50
564.530 55
564.536 55
564.542 -32
564.548 23
564.554 46
564.560 -51
564.566 7
564.572 45
564.578 -37
564.584 -9
564.591 -2
564.597 -26
564.603 31
564.609 44
564.615 58
564.621 79
564.627 125
564.633 78
564.639 22
564.645 90
564.651 30
564.657 64
564.663 51
564.669 -35
564.675 -18
564.681 95
564.687 29
564.693 89
564.700 98
564.706 18
564.712 50
564.718 81
564.724 -7
564.730 31
564.736 -7
564.742 -35
564.748 -10
564.754 59
564.760 50
564.766 126
564.772 18
564.778 -25
564.784 14
564.790 67
564.796 20
564.802 -13
564.809 43
564.815 -41
564.821 6
564.827 35
564.833 -39
564.839 -7
564.845 65
564.851 1
564.857 52
564.863 50
564.869 0
564.875 43
564.881 33
564.887 -47
564.893 27
564.899 20
564.905 -63
564.911 10
564.918 47
564.924 -31
564.930 26
564.936 17
564.942 4
564.948 4
564.954 26
564.960 -5
564.966 14
564.972 8
564.978 -53
564.984 -2
564.990 22
564.996 -36
565.002 7
565.008 97
565.014 -11
565.020 23
565.027 55
565.033 6
565.039 42
565.045 67
565.051 -25
565.057 46
565.063 64
565.069 -38
565.075 37
565.081 25
565.087 -27
565.093 40
565.099 87
565.105 -15
565.111 28
565.117 68
565.123 -4
565.130 99
565.136 64
565.142 -6
565.148 36
565.154 52
565.160 -13
565.166 27
565.172 62
565.178 53
565.184 76
565.190 78
565.196 -25
565.202 4
565.208 59
565.214 16
565.220 36
565.226 44
565.232 -5
565.239 53
565.245 92
565.251 38
565.257 75
565.263 104
565.269 23
565.275 67
565.281 108
565.287 -38
565.293 54
565.299 101
565.305 62
565.311 156
565.317 194
565.323 90
565.329 126
565.335 133
565.342 114
565.348 272
565.354 317
565.360 186
565.366 252
565.372 324
565.378 368
565.384 354
565.390 321
565.396 230
565.402 237
565.408 179
565.414 108
565.420 79
565.426 122
565.432 54
565.438 84
565.445 110
565.451 46
565.457 11
565.463 108
565.469 25
565.475 71
565.481 110
565.487 34
565.493 100
565.499 151
565.505 52
565.511 97
565.517 45
565.523 -25
565.529 29
565.535 78
565.542 56
565.548 54
565.554 38
565.560 -71
565.566 29
565.572 56
565.578 -11
565.584 97
565.590 106
565.596 -3
565.602 37
565.608 70
565.614 40
565.620 60
565.626 32
565.632 0
565.638 8
565.645 71
565.651 -12
565.657 21
565.663 39
565.669 -17
565.675 70
565.681 80
565.687 2
565.693 29
565.699 16
565.705 7
565.711 52
565.717 32
565.723 -72
565.729 9
565.735 48
565.742 -17
565.748 -16
565.754 41
565.760 -8
565.766 8
565.772 58
565.778 -56
565.784 -10
565.790 3
565.796 -12
565.802 30
565.808 59
565.814 15
565.820 33
565.826 36
565.832 -19
565.838 24
565.845 79
565.851 -15
565.857 45
565.863 26
565.869 5
565.875 4
565.881 8
565.887 -8
565.893 26
565.899 38
565.905 -34
565.911 -10
565.917 52
565.923 0
565.929 23
565.935 104
565.942 -9
565.948 30
565.954 79
565.960 5
565.966 -1
565.972 64
565.978 12
565.984 9
565.990 64
565.996 -5
566.002 45
566.008 68
566.014 -22
566.020 28
566.026 52
566.032 51
566.039 92
566.045 93
566.051 -43
566.057 -20
566.063 128
566.069 23
566.075 18
566.081 64
566.087 64
566.093 112
566.099 75
566.105 35
566.111 51
566.117 96
566.123 46
566.129 166
566.136 108
566.142 57
566.148 107
566.154 140
566.160 141
566.166 131
566.172 107
566.178 71
566.184 145
566.190 144
566.196 38
566.202 75
566.208 167
566.214 79
566.220 75
566.226 109
566.233 52
566.239 35
566.245 85
566.251 10
566.257 14
566.263 3
566.269 -47
566.275 55
566.281 77
566.287 26
566.293 18
566.299 52
566.305 -26
566.311 38
566.317 96
566.324 117
566.330 147
566.336 147
566.342 109
566.348 156
566.354 135
566.360 153
566.366 199
566.372 226
566.378 82
566.384 123
566.390 185
566.396 103
566.402 196
566.408 152
566.414 148
566.421 202
566.427 164
566.433 38
566.439 114
566.445 165
566.451 117
566.457 163
566.463 129
566.469 50
566.475 59
566.481 109
566.487 95
566.493 119
566.499 100
566.505 12
566.512 1
566.518 -6
566.524 10
566.530 -5
566.536 139
566.542 38
566.548 17
566.554 13
566.560 -12
566.566 50
566.572 148
566.578 2
566.584 59
566.590 62
566.596 26
566.602 11
566.609 47
566.615 27
566.621 64
566.627 54
566.633 15
566.639 43
566.645 98
566.651 33
566.657 24
566.663 59
566.669 34
566.675 33
566.681 46
566.687 17
566.693 37
566.700 46
566.706 -40
566.712 38
566.718 30
566.724 -52
566.730 0
566.736 73
566.742 -1
566.748 68
566.754 100
566.760 -11
566.766 14
566.772 18
566.778 -18
566.784 6
566.791 76
566.797 -13
566.803 19
566.809 69
566.815 6
566.821 43
566.827 33
566.833 -38
566.839 6
566.845 58
566.851 -11
566.857 5
566.863 -11
566.869 -11
566.875 20
566.882 38
566.888 -13
566.894 49
566.900 44
566.906 -64
566.912 13
566.918 -11
566.924 -1
566.930 4
566.936 26
566.942 -8
566.948 60
566.954 44
566.960 9
566.966 44
566.973 51
566.979 -50
566.985 19
566.991 33
566.997 -27
567.003 7
567.009 46
567.015 -48
567.021 -28
567.027 23
567.033 -32
567.039 -14
567.045 57
567.051 -20
567.057 33
567.064 43
567.070 13
567.076 35
567.082 32
567.088 13
567.094 71
567.100 55
567.106 50
567.112 113
567.118 72
567.124 -21
567.130 56
567.136 99
567.142 83
567.149 107
567.155 84
567.161 18
567.167 49
567.173 140
567.179 38
567.185 60
567.191 48
567.197 2
567.203 60
567.209 84
567.215 -23
567.221 114
567.227 93
567.233 53
567.240 87
567.246 143
567.252 18
567.258 63
567.264 91
567.270 31
567.276 50
567.282 89
567.288 31
567.294 154
567.300 117
567.306 24
567.312 53
567.318 125
567.325 181
567.331 156
567.337 172
567.343 244
567.349 247
567.355 302
567.361 239
567.367 216
567.373 335
567.379 155
567.385 135
567.391 175
567.397 75
567.403 98
567.409 101
567.416 25
567.422 79
567.428 162
567.434 157
567.440 175
567.446 209
567.452 154
567.458 132
567.464 122
567.470 12
567.476 129
567.482 140
567.488 87
567.494 65
567.501 81
567.507 61
567.513 21
567.519 64
567.525 -23
567.531 75
567.537 67
567.543 14
567.549 83
567.555 141
567.561 46
567.567 42
567.573 64
567.579 11
567.586 49
567.592 109
567.598 9
567.604 29
567.610 31
567.616 27
567.622 22
567.628 73
567.634 -35
567.640 -21
567.646 45
567.652 15
567.658 23
567.664 128
567.671 26
567.677 29
567.683 35
567.689 -42
567.695 -16
567.701 48
567.707 10
567.713 11
567.719 47
567.725 -13
567.731 20
567.737 8
567.743 -14
567.749 38
567.756 60
567.762 34
567.768 55
567.774 68
567.780 5
567.786 7
567.792 53
567.798 -10
567.804 -22
567.810 25
567.816 -42
567.822 -7
567.828 30
567.834 26
567.841 75
567.847 84
567.853 -28
567.859 48
567.865 37
567.871 17
567.877 51
567.883 52
567.889 -30
567.895 46
567.901 63
567.907 -26
567.913 41
567.919 67
567.926 -5
567.932 55
567.938 107
567.944 39
567.950 44
567.956 17
567.962 4
567.968 42
567.974 68
567.980 0
567.986 48
567.992 60
567.998 -17
568.005 64
568.011 87
568.017 28
568.023 82
568.029 57
568.035 -3
568.041 -7
568.047 36
568.053 21
568.059 80
568.065 59
568.071 -15
568.077 25
568.083 39
568.090 -12
568.096 70
568.102 165
568.108 240
568.114 360
568.120 501
568.126 799
568.132 1317
568.138 1835
568.144 2331
568.150 3078
568.156 3592
568.162 3909
568.168 4191
568.175 4364
568.181 4177
568.187 3855
568.193 3418
568.199 2676
568.205 2398
568.211 2068
568.217 1405
568.223 1079
568.229 909
568.235 711
568.241 600
568.247 434
568.254 259
568.260 204
568.266 162
568.272 127
568.278 188
568.284 253
568.290 169
568.296 238
568.302 209
568.308 115
568.314 100
568.320 207
568.326 143
568.333 174
568.339 199
568.345 211
568.351 268
568.357 277
568.363 191
568.369 185
568.375 214
568.381 107
568.387 127
568.393 192
568.399 87
568.405 162
568.411 140
568.418 77
568.424 137
568.430 167
568.436 101
568.442 120
568.448 119
568.454 57
568.460 124
568.466 132
568.472 72
568.478 79
568.484 115
568.490 -21
568.497 5
568.503 48
568.509 21
568.515 60
568.521 173
568.527 87
568.533 19
568.539 65
568.545 5
568.551 23
568.557 82
568.563 -36
568.569 12
568.576 46
568.582 22
568.588 21
568.594 71
568.600 1
568.606 23
568.612 26
568.618 -8
568.624 -1
568.630 109
568.636 28
568.642 55
568.648 18
568.655 20
568.661 26
568.667 49
568.673 1
568.679 23
568.685 88
568.691 -5
568.697 9
568.703 25
568.709 -38
568.715 33
568.721 13
568.727 -19
568.734 -3
568.740 57
568.746 -53
568.752 22
568.758 64
568.764 1
568.770 38
568.776 17
568.782 7
568.788 10
568.794 56
568.800 -44
568.806 16
568.813 20
568.819 -33
568.825 56
568.831 71
568.837 -29
568.843 2
568.849 39
568.855 -39
568.861 97
568.867 46
568.873 -42
568.879 10
568.885 14
568.892 26
568.898 16
568.904 70
568.910 -12
568.916 56
568.922 74
568.928 -24
568.934 66
568.940 75
568.946 2
568.952 25
568.958 48
568.964 9
568.971 86
568.977 89
568.983 58
568.989 24
568.995 27
569.001 -19
569.007 6
569.013 -7
569.019 -23
569.025 41
569.031 70
569.037 -20
569.043 0
569.050 59
569.056 -31
569.062 37
569.068 64
569.074 28
569.080 41
569.086 54
569.092 -9
569.098 99
569.104 120
569.110 124
569.116 212
569.123 270
569.129 280
569.135 391
569.141 567
569.147 921
569.153 1281
569.159 1420
569.165 1422
569.171 1624
569.177 1780
569.183 1731
569.189 1594
569.195 1196
569.202 718
569.208 582
569.214 570
569.220 475
569.226 395
569.232 329
569.238 209
569.244 294
569.250 277
569.256 249
569.262 265
569.268 244
569.274 139
569.281 107
569.287 120
569.293 90
569.299 70
569.305 128
569.311 -9
569.317 65
569.323 163
569.329 172
569.335 129
569.341 139
569.347 36
569.354 134
569.360 211
569.366 166
569.372 258
569.378 225
569.384 145
569.390 185
569.396 154
569.402 73
569.408 92
569.414 153
569.420 148
569.427 139
569.433 96
569.439 62
569.445 93
569.451 193
569.457 107
569.463 67
569.469 105
569.475 36
569.481 42
569.487 33
569.493 28
569.499 14
569.506 69
569.512 -4
569.518 42
569.524 33
569.530 44
569.536 92
569.542 45
569.548 -20
569.554 21
569.560 57
569.566 -5
569.572 40
569.579 24
569.585 -41
569.591 79
569.597 50
569.603 -9
569.609 23
569.615 58
569.621 -22
569.627 12
569.633 77
569.639 -6
569.645 -20
569.652 4
569.658 -17
569.664 47
569.670 52
569.676 27
569.682 34
569.688 31
569.694 -19
569.700 1
569.706 32
569.712 -41
569.718 -7
569.724 -5
569.731 -42
569.737 -15
569.743 60
569.749 -24
569.755 -14
569.761 24
569.767 -14
569.773 1
569.779 60
569.785 -35
569.791 -23
569.797 39
569.804 -3
569.810 16
569.816 46
569.822 48
569.828 68
569.834 29
569.840 -33
569.846 -4
569.852 69
569.858 -65
569.864 14
569.870 45
569.877 30
569.883 88
569.889 138
569.895 35
569.901 55
569.907 74
569.913 4
569.919 27
569.925 45
569.931 25
569.937 103
569.943 192
569.950 20
569.956 22
569.962 99
569.968 11
569.974 61
569.980 125
569.986 83
569.992 110
569.998 119
570.004 89
570.010 68
570.016 98
570.023 10
570.029 -10
570.035 98
570.041 -2
570.047 37
570.053 47
570.059 -67
570.065 32
570.071 62
570.077 25
570.083 71
570.089 114
570.096 -40
570.102 6
570.108 49
570.114 18
570.120 77
570.126 173
570.132 213
570.138 177
570.144 145
570.150 139
570.156 224
570.163 379
570.169 390
570.175 406
570.181 510
570.187 452
570.193 471
570.199 371
570.205 196
570.211 218
570.217 177
570.223 121
570.229 124
570.236 144
570.242 84
570.248 102
570.254 103
570.260 78
570.266 82
570.272 48
570.278 38
570.284 64
570.290 62
570.296 28
570.302 158
570.309 188
570.315 144
570.321 128
570.327 151
570.333 99
570.339 92
570.345 142
570.351 71
570.357 67
570.363 98
570.369 17
570.375 73
570.382 109
570.388 64
570.394 53
570.400 127
570.406 46
570.412 138
570.418 109
570.424 42
570.430 108
570.436 115
570.442 49
570.449 118
570.455 166
570.461 42
570.467 84
570.473 82
570.479 25
570.485 93
570.491 109
570.497 2
570.503 70
570.509 47
570.515 -36
570.522 11
570.528 53
570.534 0
570.540 89
570.546 82
570.552 -21
570.558 -12
570.564 28
570.570 -17
570.576 34
570.582 31
570.589 -19
570.595 38
570.601 41
570.607 -32
570.613 24
570.619 9
570.625 -23
570.631 29
570.637 36
570.643 -31
570.649 28
570.655 30
570.662 -48
570.668 39
570.674 85
570.680 2
570.686 4
570.692 57
570.698 12
570.704 35
570.710 76
570.716 18
570.722 65
570.729 30
570.735 -26
570.741 0
570.747 93
570.753 23
570.759 3
570.765 93
570.771 -1
570.777 -23
570.783 56
570.789 -17
570.795 -21
570.802 32
570.808 -7
570.814 43
570.820 92
570.826 -10
570.832 66
570.838 40
570.844 -16
570.850 42
570.856 38
570.862 -22
570.869 -16
570.875 33
570.881 10
570.887 26
570.893 89
570.899 -14
570.905 50
570.911 51
570.917 7
570.923 50
570.929 54
570.936 -56
570.942 62
570.948 104
570.954 60
570.960 45
570.966 34
570.972 -12
570.978 60
570.984 32
570.990 -8
570.996 21
571.003 6
571.009 3
571.015 59
571.021 88
571.027 -52
571.033 50
571.039 144
571.045 17
571.051 31
571.057 0
571.063 -36
571.069 -2
571.076 50
571.082 -8
571.088 69
571.094 39
571.100 -16
571.106 6
571.112 29
571.118 41
571.124 32
571.130 66
571.136 -17
571.143 69
571.149 190
571.155 115
571.161 143
571.167 182
571.173 139
571.179 151
571.185 170
571.191 99
571.197 140
571.203 248
571.210 171
571.216 151
571.222 120
571.228 24
571.234 86
571.240 151
571.246 7
571.252 84
571.258 23
571.264 30
571.270 36
571.277 96
571.283 85
571.289 226
571.295 250
571.301 123
571.307 82
571.313 93
571.319 40
571.325 52
571.331 60
571.337 12
571.344 65
571.350 62
571.356 37
571.362 108
571.368 168
571.374 89
571.380 165
571.386 123
571.392 37
571.398 103
571.404 139
571.411 48
571.417 80
571.423 110
571.429 -13
571.435 36
571.441 59
571.447 77
571.453 94
571.459 89
571.465 45
571.471 90
571.478 61
571.484 43
571.490 70
571.496 140
571.502 46
571.508 44
571.514 78
571.520 -20
571.526 48
571.532 168
571.538 10
571.545 6
571.551 57
571.557 40
571.563 58
571.569 101
571.575 40
571.581 25
571.587 92
571.593 -10
571.599 23
571.605 91
571.612 5
571.618 33
571.624 73
571.630 2
571.636 34
571.642 57
571.648 -23
571.654 14
571.660 54
571.666 -57
571.673 -17
571.679 8
571.685 -29
571.691 7
571.697 63
571.703 -21
571.709 34
571.715 4
571.721 -21
571.727 19
571.733 43
571.740 -6
571.746 33
571.752 96
571.758 20
571.764 34
571.770 62
571.776 -21
571.782 9
571.788 37
571.794 -32
571.800 49
571.807 54
571.813 8
571.819 4
571.825 17
571.831 -39
571.837 29
571.843 86
571.849 19
571.855 -6
571.861 20
571.867 -7
571.874 23
571.880 44
571.886 -11
571.892 49
571.898 43
571.904 29
571.910 11
571.916 23
571.922 4
571.928 -9
571.935 49
571.941 5
571.947 57
571.953 89
571.959 -16
571.965 66
571.971 82
571.977 3
571.983 23
571.989 75
571.995 1
572.002 37
572.008 62
572.014 -10
572.020 22
572.026 39
572.032 5
572.038 41
572.044 124
572.050 -3
572.056 46
572.063 54
572.069 8
572.075 -11
572.081 20
572.087 -71
572.093 10
572.099 67
572.105 -11
572.111 40
572.117 66
572.123 -17
572.130 49
572.136 80
572.142 60
572.148 142
572.154 234
572.160 75
572.166 72
572.172 83
572.178 5
572.184 127
572.191 109
572.197 67
572.203 44
572.209 91
572.215 39
572.221 99
572.227 47
572.233 5
572.239 88
572.245 80
572.251 -28
572.258 48
572.264 75
572.270 -14
572.276 -6
572.282 84
572.288 -1
572.294 40
572.300 99
572.306 8
572.312 3
572.319 59
572.325 10
572.331 42
572.337 43
572.343 -19
572.349 104
572.355 138
572.361 76
572.367 107
572.373 123
572.379 113
572.386 98
572.392 124
572.398 66
572.404 128
572.410 165
572.416 47
572.422 80
572.428 94
572.434 93
572.440 106
572.447 143
572.453 37
572.459 78
572.465 122
572.471 81
572.477 118
572.483 147
572.489 106
572.495 84
572.501 87
572.508 11
572.514 82
572.520 142
572.526 112
572.532 165
572.538 80
572.544 -13
572.550 -6
572.556 67
572.562 7
572.568 54
572.575 96
572.581 15
572.587 52
572.593 80
572.599 -10
572.605 23
572.611 64
572.617 1
572.623 58
572.629 117
572.636 30
572.642 70
572.648 111
572.654 -14
572.660 25
572.666 47
572.672 46
572.678 85
572.684 131
572.690 50
572.697 136
572.703 140
572.709 -2
572.715 55
572.721 72
572.727 4
572.733 42
572.739 79
572.745 29
572.751 31
572.758 89
572.764 90
572.770 89
572.776 75
572.782 23
572.788 24
572.794 114
572.800 40
572.806 18
572.812 83
572.819 55
572.825 66
572.831 50
572.837 36
572.843 65
572.849 76
572.855 -3
572.861 50
572.867 67
572.873 -26
572.880 65
572.886 69
572.892 23
572.898 51
572.904 109
572.910 38
572.916 26
572.922 90
572.928 -7
572.934 52
572.941 29
572.947 -41
572.953 60
572.959 113
572.965 41
572.971 53
572.977 56
572.983 48
572.989 77
572.995 92
573.002 60
573.008 45
573.014 118
573.020 2
573.026 46
573.032 148
573.038 76
573.044 80
573.050 84
573.056 -4
573.063 9
573.069 92
573.075 3
573.081 40
573.087 87
573.093 30
573.099 7
573.105 54
573.111 -17
573.117 44
573.124 87
573.130 86
573.136 54
573.142 98
573.148 47
573.154 85
573.160 45
573.166 13
573.172 121
573.178 123
573.185 59
573.191 118
573.197 239
573.203 154
573.209 151
573.215 161
573.221 35
573.227 83
573.233 132
573.239 73
573.246 27
573.252 64
573.258 47
573.264 53
573.270 58
573.276 21
573.282 8
573.288 48
573.294 34
573.300 48
573.307 111
573.313 79
573.319 73
573.325 62
573.331 -9
573.337 61
573.343 31
573.349 2
573.355 105
573.361 139
573.368 53
573.374 53
573.380 72
573.386 11
573.392 198
573.398 153
573.404 88
573.410 214
573.416 253
573.422 90
573.429 52
573.435 79
573.441 7
573.447 71
573.453 119
573.459 3
573.465 50
573.471 111
573.477 -9
573.483 46
573.490 88
573.496 29
573.502 94
573.508 171
573.514 53
573.520 106
573.526 113
573.532 -5
573.538 22
573.545 91
573.551 16
573.557 41
573.563 72
573.569 -21
573.575 28
573.581 45
573.587 -9
573.593 28
573.599 13
573.606 -20
573.612 -6
573.618 83
573.624 1
573.630 39
573.636 71
573.642 16
573.648 46
573.654 46
573.660 20
573.667 42
573.673 64
573.679 0
573.685 34
573.691 14
573.697 -43
573.703 25
573.709 28
573.715 -34
573.722 -16
573.728 36
573.734 12
573.740 27
573.746 50
573.752 -9
573.758 24
573.764 79
573.770 -1
573.776 47
573.783 50
573.789 -5
573.795 59
573.801 99
573.807 33
573.813 48
573.819 95
573.825 22
573.831 15
573.837 76
573.844 -16
573.850 8
573.856 115
573.862 59
573.868 154
573.874 111
573.880 -30
573.886 -14
573.892 39
573.899 30
573.905 92
573.911 80
573.917 -25
573.923 20
573.929 55
573.935 13
573.941 58
573.947 82
573.953 3
573.960 13
573.966 20
573.972 -40
573.978 18
573.984 57
573.990 -7
573.996 23
574.002 -12
574.008 -11
574.015 40
574.021 132
574.027 -6
574.033 49
574.039 71
574.045 12
574.051 39
574.057 49
574.063 19
574.069 43
574.076 44
574.082 -22
574.088 76
574.094 73
574.100 -23
574.106 33
574.112 69
574.118 23
574.124 38
574.131 22
574.137 -1
574.143 34
574.149 68
574.155 -5
574.161 28
574.167 74
574.173 56
574.179 51
574.185 20
574.192 14
574.198 46
574.204 63
574.210 41
574.216 84
574.222 84
574.228 35
574.234 68
574.240 70
574.247 52
574.253 39
574.259 106
574.265 9
574.271 33
574.277 110
574.283 24
574.289 108
574.295 141
574.302 11
574.308 85
574.314 77
574.320 28
574.326 130
574.332 176
574.338 4
574.344 87
574.350 85
574.356 46
574.363 91
574.369 54
574.375 18
574.381 75
574.387 139
574.393 112
574.399 116
574.405 196
574.411 95
574.418 136
574.424 107
574.430 74
574.436 125
574.442 114
574.448 16
574.454 37
574.460 76
574.466 10
574.473 51
574.479 24
574.485 57
574.491 92
574.497 100
574.503 94
574.509 55
574.515 38
574.521 50
574.527 54
574.534 68
574.540 13
574.546 91
574.552 97
574.558 7
574.564 32
574.570 54
574.576 -17
574.582 46
574.589 76
574.595 -23
574.601 57
574.607 98
574.613 47
574.619 62
574.625 77
574.631 -14
574.637 60
574.644 77
574.650 14
574.656 49
574.662 97
574.668 -5
574.674 15
574.680 41
574.686 -13
574.692 -6
574.699 58
574.705 -1
574.711 36
574.717 40
574.723 21
574.729 32
574.735 26
574.741 -7
574.747 31
574.753 85
574.760 31
574.766 32
574.772 38
574.778 -38
574.784 45
574.790 120
574.796 34
574.802 51
574.808 36
574.815 -20
574.821 26
574.827 78
574.833 1
574.839 54
574.845 117
574.851 51
574.857 43
574.863 24
574.870 -39
574.876 27
574.882 62
574.888 9
574.894 7
574.900 34
574.906 1
574.912 26
574.918 59
574.925 -32
574.931 -17
574.937 105
574.943 13
574.949 77
574.955 121
574.961 29
574.967 65
574.973 54
574.980 25
574.986 70
574.992 72
574.998 44
575.004 48
575.010 85
575.016 26
575.022 50
575.028 108
575.035 40
575.041 29
575.047 55
575.053 -21
575.059 51
575.065 119
575.071 26
575.077 55
575.083 67
575.090 29
575.096 46
575.102 52
575.108 -4
575.114 36
575.120 35
575.126 -15
575.132 70
575.138 84
575.145 27
575.151 98
575.157 89
575.163 22
575.169 28
575.175 21
575.181 21
575.187 18
575.193 40
575.200 -40
575.206 59
575.212 40
575.218 -13
575.224 39
575.230 29
575.236 -26
575.242 -8
575.248 58
575.255 0
575.261 40
575.267 95
575.273 21
575.279 42
575.285 60
575.291 -48
575.297 7
575.303 62
575.310 10
575.316 40
575.322 82
575.328 40
575.334 148
575.340 118
575.346 14
575.352 12
575.358 106
575.365 15
575.371 35
575.377 59
575.383 3
575.389 58
575.395 56
575.401 38
575.407 93
575.413 128
575.420 44
575.426 92
575.432 155
575.438 29
575.444 96
575.450 164
575.456 154
575.462 183
575.468 145
575.475 57
575.481 71
575.487 54
575.493 -13
575.499 79
575.505 151
575.511 42
575.517 11
575.524 68
575.530 2
575.536 59
575.542 102
575.548 9
575.554 73
575.560 141
575.566 51
575.572 31
575.579 28
575.585 -11
575.591 97
575.597 74
575.603 -1
575.609 -5
575.615 -3
575.621 -11
575.627 14
575.634 30
575.640 -11
575.646 18
575.652 39
575.658 -6
575.664 2
575.670 30
575.676 11
575.682 37
575.689 26
575.695 -36
575.701 17
575.707 65
575.713 -16
575.719 18
575.725 75
575.731 -11
575.738 27
575.744 42
575.750 -50
575.756 14
575.762 48
575.768 -46
575.774 41
575.780 69
575.786 -75
575.793 42
575.799 64
575.805 8
575.811 33
575.817 36
575.823 -4
575.829 57
575.835 -4
575.841 -19
575.848 -3
575.854 48
575.860 -9
575.866 30
575.872 110
575.878 88
575.884 102
575.890 90
575.896 15
575.903 7
575.909 108
575.915 20
575.921 31
575.927 83
575.933 -56
575.939 31
575.945 68
575.952 1
575.958 24
575.964 65
575.970 -30
575.976 29
575.982 46
575.988 -47
575.994 28
576.000 58
576.007 -13
576.013 34
576.019 48
576.025 27
576.031 -7
576.037 34
576.043 -46
576.049 61
576.055 39
576.062 2
576.068 67
576.074 88
576.080 -38
576.086 66
576.092 61
576.098 2
576.104 8
576.111 99
576.117 6
576.123 57
576.129 82
576.135 2
576.141 10
576.147 79
576.153 35
576.159 51
576.166 150
576.172 9
576.178 -2
576.184 43
576.190 -20
576.196 12
576.202 -6
576.208 37
576.215 73
576.221 137
576.227 -12
576.233 15
576.239 27
576.245 -16
576.251 42
576.257 45
576.263 -15
576.270 83
576.276 56
576.282 -31
576.288 89
576.294 109
576.300 16
576.306 135
576.312 81
576.319 -13
576.325 69
576.331 45
576.337 34
576.343 143
576.349 139
576.355 53
576.361 94
576.367 144
576.374 197
576.380 181
576.386 185
576.392 54
576.398 103
576.404 173
576.410 25
576.416 50
576.423 113
576.429 71
576.435 128
576.441 189
576.447 67
576.453 107
576.459 146
576.465 43
576.471 99
576.478 60
576.484 -8
576.490 33
576.496 65
576.502 30
576.508 -13
576.514 47
576.520 51
576.527 33
576.533 47
576.539 -50
576.545 -4
576.551 41
576.557 -2
576.563 65
576.569 87
576.575 -42
576.582 8
576.588 34
576.594 9
576.600 26
576.606 68
576.612 37
576.618 97
576.624 103
576.631 5
576.637 21
576.643 13
576.649 -12
576.655 27
576.661 14
576.667 -48
576.673 28
576.680 49
576.686 -52
576.692 -7
576.698 39
576.704 -3
576.710 52
576.716 31
576.722 24
576.728 46
576.735 26
576.741 -36
576.747 -16
576.753 13
576.759 -33
576.765 -28
576.771 35
576.777 -70
576.784 -25
576.790 56
576.796 -58
576.802 -2
576.808 56
576.814 34
576.820 49
576.826 13
576.833 10
576.839 1
576.845 42
576.851 -2
576.857 6
576.863 25
576.869 -43
576.875 -45
576.881 28
576.888 -69
576.894 -17
576.900 29
576.906 -22
576.912 11
576.918 43
576.924 20
576.930 -5
576.937 52
576.943 9
576.949 15
576.955 68
576.961 3
576.967 19
576.973 59
576.979 -13
576.986 66
576.992 83
576.998 -55
577.004 9
577.010 105
577.016 11
577.022 13
577.028 70
577.034 -17
577.041 37
577.047 36
577.053 -30
577.059 1
577.065 28
577.071 -18
577.077 66
577.083 65
577.090 -16
577.096 2
577.102 54
577.108 -13
577.114 30
577.120 53
577.126 -3
577.132 27
577.139 51
577.145 -42
577.151 51
577.157 42
577.163 -36
577.169 44
577.175 64
577.181 -15
577.188 13
577.194 95
577.200 -47
577.206 46
577.212 115
577.218 27
577.224 95
577.230 128
577.237 6
577.243 -5
577.249 23
577.255 -13
577.261 41
577.267 66
577.273 -39
577.279 37
577.285 109
577.292 50
577.298 110
577.304 95
577.310 8
577.316 39
577.322 52
577.328 9
577.334 70
577.341 90
577.347 49
577.353 68
577.359 89
577.365 49
577.371 101
577.377 213
577.383 91
577.390 105
577.396 89
577.402 67
577.408 75
577.414 102
577.420 81
577.426 113
577.432 70
577.439 7
577.445 22
577.451 49
577.457 2
577.463 28
577.469 77
577.475 -15
577.481 28
577.488 93
577.494 5
577.500 1
577.506 68
577.512 3
577.518 53
577.524 99
577.530 10
577.537 69
577.543 116
577.549 -40
577.555 93
577.561 111
577.567 58
577.573 35
577.579 29
577.586 -11
577.592 81
577.598 79
577.604 -24
577.610 49
577.616 81
577.622 49
577.628 22
577.635 59
577.641 17
577.647 31
577.653 73
577.659 -2
577.665 44
577.671 76
577.677 4
577.684 -11
577.690 57
577.696 -10
577.702 12
577.708 10
577.714 -15
577.720 -10
577.726 46
577.733 -39
577.739 6
577.745 69
577.751 -5
577.757 10
577.763 83
577.769 -51
577.775 -14
577.782 36
577.788 5
577.794 2
577.800 51
577.806 -33
577.812 37
577.818 57
577.824 -44
577.831 6
577.837 44
577.843 -39
577.849 31
577.855 42
577.861 -12
577.867 -39
577.873 25
577.880 -49
577.886 34
577.892 71
577.898 -44
577.904 -16
577.910 14
577.916 -16
577.922 23
577.929 58
577.935 -33
577.941 5
577.947 54
577.953 -17
577.959 2
577.965 6
577.971 -55
577.978 16
577.984 61
577.990 -30
577.996 12
578.002 86
578.008 18
578.014 43
578.020 65
578.027 28
578.033 29
578.039 20
578.045 -19
578.051 9
578.057 25
578.063 -34
578.069 19
578.076 54
578.082 -20
578.088 3
578.094 58
578.100 13
578.106 40
578.112 58
578.118 -16
578.125 14
578.131 33
578.137 -81
578.143 15
578.149 80
578.155 6
578.161 17
578.168 -4
578.174 30
578.180 72
578.186 117
578.192 41
578.198 105
578.204 91
578.210 -5
578.217 45
578.223 79
578.229 -28
578.235 38
578.241 94
578.247 52
578.253 117
578.259 161
578.266 57
578.272 84
578.278 177
578.284 119
578.290 220
578.296 350
578.302 287
578.308 332
578.315 478
578.321 561
578.327 699
578.333 908
578.339 851
578.345 825
578.351 763
578.357 503
578.364 439
578.370 288
578.376 146
578.382 94
578.388 138
578.394 106
578.400 154
578.406 140
578.413 51
578.419 149
578.425 187
578.431 75
578.437 60
578.443 106
578.449 66
578.456 121
578.462 115
578.468 10
578.474 15
578.480 62
578.486 -31
578.492 61
578.498 67
578.505 26
578.511 65
578.517 102
578.523 -10
578.529 14
578.535 97
578.541 69
578.547 84
578.554 59
578.560 -28
578.566 44
578.572 84
578.578 -27
578.584 22
578.590 93
578.596 -29
578.603 23
578.609 26
578.615 -63
578.621 24
578.627 72
578.633 -26
578.639 46
578.646 64
578.652 24
578.658 51
578.664 73
578.670 20
578.676 41
578.682 75
578.688 5
578.695 11
578.701 14
578.707 12
578.713 20
578.719 34
578.725 -33
578.731 22
578.737 53
578.744 -29
578.750 80
578.756 70
578.762 -42
578.768 14
578.774 48
578.780 -26
578.787 -2
578.793 10
578.799 -23
578.805 26
578.811 -10
578.817 -42
578.823 43
578.829 47
578.836 -16
578.842 19
578.848 51
578.854 -8
578.860 28
578.866 57
578.872 -9
578.878 41
578.885 58
578.891 -8
578.897 42
578.903 31
578.909 5
578.915 36
578.921 39
578.928 -28
578.934 6
578.940 87
578.946 4
578.952 -11
578.958 47
578.964 -89
578.970 40
578.977 39
578.983 -26
578.989 67
578.995 107
579.001 5
579.007 22
579.013 33
579.020 -12
579.026 20
579.032 68
579.038 -6
579.044 52
579.050 41
579.056 -9
579.062 23
579.069 62
579.075 2
579.081 21
579.087 59
579.093 5
579.099 -2
579.105 13
579.112 -56
579.118 5
579.124 59
579.130 9
579.136 70
579.142 27
579.148 -26
579.154 60
579.161 53
579.167 32
579.173 137
579.179 92
579.185 -25
579.191 26
579.197 83
579.203 6
579.210 40
579.216 28
579.222 -44
579.228 -20
579.234 26
579.240 -36
579.246 -33
579.253 29
579.259 0
579.265 23
579.271 106
579.277 44
579.283 20
579.289 96
579.295 -35
579.302 76
579.308 246
579.314 239
579.320 222
579.326 220
579.332 142
579.338 154
579.345 325
579.351 381
579.357 284
579.363 156
579.369 61
579.375 157
579.381 246
579.387 93
579.394 75
579.400 175
579.406 41
579.412 48
579.418 60
579.424 22
579.430 72
579.437 157
579.443 9
579.449 36
579.455 136
579.461 10
579.467 103
579.473 188
579.480 78
579.486 29
579.492 62
579.498 -57
579.504 43
579.510 94
579.516 33
579.522 71
579.529 196
579.535 84
579.541 62
579.547 62
579.553 -4
579.559 33
579.565 73
579.572 -13
579.578 47
579.584 67
579.590 -50
579.596 45
579.602 85
579.608 -7
579.614 37
579.621 38
579.627 6
579.633 34
579.639 14
579.645 -20
579.651 14
579.657 72
579.664 -14
579.670 27
579.676 77
579.682 -46
579.688 18
579.694 25
579.700 -69
579.707 48
579.713 60
579.719 -31
579.725 -3
579.731 54
579.737 -25
579.743 -3
579.749 70
579.756 -19
579.762 -14
579.768 24
579.774 -28
579.780 7
579.786 45
579.792 -49
579.799 34
579.805 55
579.811 7
579.817 18
579.823 36
579.829 -45
579.835 7
579.841 45
579.848 -21
579.854 36
579.860 64
579.866 -29
579.872 18
579.878 17
579.884 -30
579.891 11
579.897 75
579.903 -17
579.909 41
579.915 56
579.921 -61
579.927 77
579.934 49
579.940 -5
579.946 57
579.952 18
579.958 -22
579.964 -1
579.970 33
579.976 -6
579.983 19
579.989 66
579.995 -17
580.001 46
580.007 36
580.013 -36
580.019 40
580.026 68
580.032 -19
580.038 35
580.044 69
580.050 20
580.056 39
580.062 49
580.069 -6
580.075 1
580.081 75
580.087 -24
580.093 65
580.099 124
580.105 -13
580.112 35
580.118 79
580.124 0
580.130 -9
580.136 12
580.142 -15
580.148 46
580.154 25
580.161 -6
580.167 9
580.173 32
580.179 -39
580.185 2
580.191 67
580.197 -6
580.204 30
580.210 105
580.216 83
580.222 86
580.228 102
580.234 -19
580.240 2
580.247 55
580.253 -42
580.259 56
580.265 169
580.271 59
580.277 51
580.283 91
580.290 20
580.296 -8
580.302 95
580.308 -2
580.314 9
580.320 118
580.326 120
580.332 135
580.339 126
580.345 93
580.351 121
580.357 132
580.363 46
580.369 94
580.375 89
580.382 71
580.388 102
580.394 122
580.400 139
580.406 247
580.412 355
580.418 252
580.425 567
580.431 744
580.437 792
580.443 1013
580.449 1063
580.455 967
580.461 1030
580.468 950
580.474 828
580.480 778
580.486 577
580.492 395
580.498 328
580.504 251
580.511 212
580.517 245
580.523 218
580.529 133
580.535 164
580.541 138
580.547 96
580.554 112
580.560 116
580.566 44
580.572 61
580.578 59
580.584 -17
580.590 66
580.596 83
580.603 -9
580.609 59
580.615 124
580.621 102
580.627 161
580.633 107
580.639 45
580.646 86
580.652 161
580.658 52
580.664 30
580.670 65
580.676 44
580.682 95
580.689 99
580.695 25
580.701 62
580.707 39
580.713 31
580.719 64
580.725 96
580.732 -28
580.738 8
580.744 71
580.750 -44
580.756 63
580.762 11
580.768 -22
580.775 0
580.781 18
580.787 -56
580.793 47
580.799 90
580.805 -46
580.811 5
580.818 26
580.824 -8
580.830 20
580.836 23
580.842 -29
580.848 26
580.854 23
580.861 -28
580.867 38
580.873 64
580.879 5
580.885 -5
580.891 88
580.897 -15
580.904 62
580.910 26
580.916 -41
580.922 25
580.928 103
580.934 20
580.940 95
580.947 94
580.953 11
580.959 80
580.965 102
580.971 -5
580.977 83
580.983 92
580.990 80
580.996 89
581.002 87
581.008 16
581.014 69
581.020 71
581.026 -38
581.033 12
581.039 50
581.045 37
581.051 56
581.057 67
581.063 -16
581.069 47
581.076 78
581.082 7
581.088 51
581.094 53
581.100 -16
581.106 15
581.112 77
581.119 13
581.125 38
581.131 20
581.137 14
581.143 46
581.149 66
581.155 -16
581.162 60
581.168 52
581.174 -26
581.180 62
581.186 95
581.192 26
581.198 67
581.205 131
581.211 62
581.217 88
581.223 84
581.229 7
581.235 54
581.241 123
581.248 62
581.254 58
581.260 103
581.266 37
581.272 68
581.278 79
581.284 52
581.291 47
581.297 124
581.303 -12
581.309 42
581.315 75
581.321 20
581.327 54
581.334 108
581.340 36
581.346 40
581.352 55
581.358 125
581.364 96
581.370 96
581.377 65
581.383 79
581.389 127
581.395 74
581.401 123
581.407 238
581.413 199
581.420 303
581.426 452
581.432 353
581.438 338
581.444 382
581.450 342
581.456 337
581.463 312
581.469 254
581.475 209
581.481 211
581.487 194
581.493 146
581.499 187
581.506 171
581.512 200
581.518 120
581.524 93
581.530 41
581.536 104
581.542 -19
581.549 103
581.555 172
581.561 70
581.567 104
581.573 120
581.579 28
581.586 60
581.592 91
581.598 -8
581.604 29
581.610 20
581.616 6
581.622 46
581.629 125
581.635 35
581.641 33
581.647 108
581.653 46
581.659 111
581.665 125
581.672 60
581.678 2
581.684 56
581.690 -4
581.696 33
581.702 79
581.708 -23
581.715 29
581.721 78
581.727 6
581.733 12
581.739 70
581.745 5
581.751 18
581.758 26
581.764 -26
581.770 54
581.776 54
581.782 -18
581.788 1
581.794 35
581.801 -20
581.807 36
581.813 75
581.819 -25
581.825 17
581.831 69
581.837 -18
581.844 71
581.850 103
581.856 -18
581.862 36
581.868 91
581.874 9
581.881 18
581.887 25
581.893 -12
581.899 13
581.905 20
581.911 14
581.917 73
581.924 51
581.930 -9
581.936 49
581.942 101
581.948 19
581.954 61
581.960 44
581.967 19
581.973 -14
581.979 30
581.985 -19
581.991 74
581.997 85
582.003 50
582.010 91
582.016 45
582.022 32
582.028 86
582.034 96
582.040 -37
582.047 -21
582.053 44
582.059 -41
582.065 72
582.071 84
582.077 39
582.083 88
582.090 105
582.096 -23
582.102 56
582.108 73
582.114 42
582.120 104
582.126 74
582.133 29
582.139 63
582.145 62
582.151 1
582.157 10
582.163 60
582.169 29
582.176 72
582.182 139
582.188 14
582.194 125
582.200 146
582.206 143
582.213 170
582.219 158
582.225 0
582.231 47
582.237 53
582.243 -1
582.249 38
582.256 30
582.262 10
582.268 72
582.274 67
582.280 10
582.286 50
582.292 73
582.299 19
582.305 94
582.311 132
582.317 35
582.323 95
582.329 54
582.336 20
582.342 127
582.348 148
582.354 99
582.360 148
582.366 167
582.372 107
582.379 196
582.385 162
582.391 70
582.397 109
582.403 91
582.409 83
582.415 149
582.422 148
582.428 141
582.434 194
582.440 189
582.446 174
582.452 267
582.458 279
582.465 169
582.471 260
582.477 263
582.483 172
582.489 135
582.495 122
582.502 47
582.508 151
582.514 148
582.520 31
582.526 124
582.532 155
582.538 20
582.545 2
582.551 13
582.557 19
582.563 71
582.569 51
582.575 5
582.582 61
582.588 91
582.594 -3
582.600 28
582.606 66
582.612 6
582.618 42
582.625 79
582.631 -1
582.637 56
582.643 72
582.649 -27
582.655 51
582.661 41
582.668 -53
582.674 9
582.680 60
582.686 37
582.692 66
582.698 62
582.705 -35
582.711 29
582.717 50
582.723 3
582.729 11
582.735 58
582.741 -29
582.748 14
582.754 17
582.760 -26
582.766 41
582.772 28
582.778 -49
582.785 50
582.791 45
582.797 -2
582.803 48
582.809 70
582.815 -14
582.821 23
582.828 44
582.834 -42
582.840 -4
582.846 62
582.852 15
582.858 33
582.864 69
582.871 12
582.877 42
582.883 17
582.889 -32
582.895 -3
582.901 52
582.908 49
582.914 99
582.920 50
582.926 -5
582.932 21
582.938 26
582.944 13
582.951 -11
582.957 34
582.963 -3
582.969 0
582.975 58
582.981 -42
582.988 11
582.994 35
583.000 -29
583.006 -35
583.012 53
583.018 -18
583.024 30
583.031 47
583.037 7
583.043 56
583.049 134
583.055 6
583.061 49
583.068 104
583.074 -9
583.080 68
583.086 78
583.092 -3
583.098 -6
583.104 65
583.111 -30
583.117 38
583.123 70
583.129 -8
583.135 61
583.141 128
583.148 15
583.154 73
583.160 93
583.166 23
583.172 71
583.178 97
583.184 30
583.191 72
583.197 80
583.203 42
583.209 65
583.215 87
583.221 4
583.228 47
583.234 72
583.240 10
583.246 42
583.252 110
583.258 72
583.264 10
583.271 69
583.277 0
583.283 48
583.289 56
583.295 9
583.301 90
583.308 164
583.314 143
583.320 205
583.326 162
583.332 79
583.338 173
583.344 158
583.351 142
583.357 164
583.363 217
583.369 124
583.375 198
583.381 154
583.388 50
583.394 89
583.400 110
583.406 100
583.412 104
583.418 97
583.424 67
583.431 81
583.437 94
583.443 64
583.449 128
583.455 199
583.461 87
583.468 71
583.474 114
583.480 72
583.486 95
583.492 107
583.498 32
583.504 78
583.511 30
583.517 -63
583.523 14
583.529 24
583.535 14
583.541 31
583.548 119
583.554 18
583.560 39
583.566 37
583.572 -20
583.578 9
583.585 77
583.591 0
583.597 84
583.603 115
583.609 -47
583.615 34
583.621 43
583.628 30
583.634 54
583.640 86
583.646 58
583.652 60
583.658 68
583.665 -31
583.671 101
583.677 131
583.683 27
583.689 39
583.695 95
583.701 30
583.708 59
583.714 98
583.720 -14
583.726 69
583.732 53
583.738 -11
583.745 48
583.751 75
583.757 31
583.763 36
583.769 50
583.775 -31
583.782 19
583.788 42
583.794 -35
583.800 0
583.806 73
583.812 -2
583.818 44
583.825 69
583.831 -69
583.837 -7
583.843 27
583.849 -43
583.855 16
583.862 83
583.868 50
583.874 67
583.880 119
583.886 -18
583.892 -7
583.899 46
583.905 -2
583.911 66
583.917 104
583.923 5
583.929 80
583.935 29
583.942 -25
583.948 -13
583.954 8
583.960 -26
583.966 1
583.972 61
583.979 13
583.985 4
583.991 59
583.997 9
584.003 5
584.009 65
584.016 -40
584.022 -32
584.028 79
584.034 -3
584.040 33
584.046 97
584.052 15
584.059 97
584.065 38
584.071 -26
584.077 33
584.083 90
584.089 25
584.096 110
584.102 98
584.108 -3
584.114 20
584.120 71
584.126 38
584.133 121
584.139 82
584.145 -16
584.151 9
584.157 56
584.163 3
584.169 86
584.176 106
584.182 48
584.188 65
584.194 35
584.200 -18
584.206 45
584.213 75
584.219 42
584.225 33
584.231 95
584.237 -15
584.243 59
584.250 62
584.256 -12
584.262 79
584.268 110
584.274 43
584.280 102
584.287 126
584.293 44
584.299 61
584.305 104
584.311 101
584.317 129
584.323 117
584.330 71
584.336 180
584.342 120
584.348 125
584.354 151
584.360 232
584.367 127
584.373 89
584.379 125
584.385 129
584.391 253
584.397 216
584.404 197
584.410 203
584.416 233
584.422 153
584.428 142
584.434 100
584.441 45
584.447 81
584.453 156
584.459 87
584.465 108
584.471 176
584.477 161
584.484 158
584.490 100
584.496 16
584.502 91
584.508 146
584.514 145
584.521 137
584.527 74
584.533 31
584.539 17
584.545 56
584.551 22
584.558 102
584.564 113
584.570 46
584.576 77
584.582 93
584.588 28
584.595 61
584.601 82
584.607 25
584.613 42
584.619 32
584.625 7
584.632 54
584.638 52
584.644 45
584.650 27
584.656 60
584.662 -1
584.669 10
584.675 -11
584.681 -43
584.687 0
584.693 75
584.699 36
584.705 85
584.712 66
584.718 -57
584.724 69
584.730 89
584.736 59
584.742 42
584.749 120
584.755 7
584.761 62
584.767 94
584.773 27
584.779 57
584.786 58
584.792 -18
584.798 42
584.804 58
584.810 -24
584.816 29
584.823 53
584.829 9
584.835 61
584.841 97
584.847 29
584.853 52
584.860 117
584.866 29
584.872 59
584.878 10
584.884 -1
584.890 13
584.897 39
584.903 -46
584.909 25
584.915 53
584.921 -2
584.927 12
584.933 71
584.940 -17
584.946 13
584.952 77
584.958 9
584.964 12
584.970 53
584.977 -42
584.983 3
584.989 46
584.995 -14
585.001 33
585.007 43
585.014 -21
585.020 -8
585.026 21
585.032 -19
585.038 -29
585.044 38
585.051 -45
585.057 91
585.063 103
585.069 6
585.075 74
585.081 68
585.088 0
585.094 20
585.100 81
585.106 11
585.112 91
585.118 101
585.125 -17
585.131 48
585.137 116
585.143 10
585.149 39
585.155 62
585.162 13
585.168 65
585.174 137
585.180 32
585.186 126
585.192 105
585.199 45
585.205 116
585.211 95
585.217 93
585.223 166
585.229 122
585.236 27
585.242 76
585.248 52
585.254 54
585.260 87
585.266 152
585.273 69
585.279 125
585.285 104
585.291 20
585.297 41
585.303 83
585.310 42
585.316 119
585.322 120
585.328 -6
585.334 47
585.340 42
585.347 49
585.353 107
585.359 146
585.365 44
585.371 115
585.377 164
585.383 125
585.390 146
585.396 119
585.402 48
585.408 66
585.414 86
585.420 40
585.427 82
585.433 91
585.439 92
585.445 95
585.451 105
585.457 53
585.464 93
585.470 144
585.476 62
585.482 134
585.488 101
585.494 16
585.501 35
585.507 130
585.513 8
585.519 116
585.525 152
585.531 -6
585.538 16
585.544 60
585.550 -17
585.556 89
585.562 96
585.568 -6
585.575 18
585.581 40
585.587 -20
585.593 54
585.599 37
585.605 -37
585.612 -24
585.618 11
585.624 -8
585.630 56
585.636 124
585.642 -13
585.649 27
585.655 81
585.661 -46
585.667 -8
585.673 40
585.679 -18
585.686 9
585.692 43
585.698 -21
585.704 23
585.710 55
585.716 -34
585.723 34
585.729 51
585.735 0
585.741 16
585.747 45
585.753 -23
585.760 -8
585.766 46
585.772 6
585.778 23
585.784 36
585.790 -10
585.797 44
585.803 47
585.809 -25
585.815 -7
585.821 73
585.828 17
585.834 48
585.840 60
585.846 -28
585.852 22
585.858 50
585.865 -31
585.871 19
585.877 54
585.883 -20
585.889 -36
585.895 54
585.902 -10
585.908 20
585.914 91
585.920 15
585.926 40
585.932 74
585.939 -25
585.945 0
585.951 67
585.957 -33
585.963 64
585.969 58
585.976 12
585.982 41
585.988 98
585.994 -11
586.000 10
586.006 60
586.013 -11
586.019 93
586.025 75
586.031 0
586.037 56
586.043 95
586.050 42
586.056 -7
586.062 59
586.068 9
586.074 46
586.080 91
586.087 -21
586.093 87
586.099 62
586.105 -40
586.111 38
586.117 59
586.124 19
586.130 -24
586.136 61
586.142 -38
586.148 53
586.154 123
586.161 -1
586.167 82
586.173 102
586.179 1
586.185 75
586.191 62
586.198 16
586.204 42
586.210 75
586.216 -18
586.222 75
586.228 65
586.235 42
586.241 40
586.247 59
586.253 -31
586.259 26
586.266 96
586.272 36
586.278 85
586.284 90
586.290 64
586.296 100
586.303 89
586.309 7
586.315 35
586.321 21
586.327 -9
586.333 48
586.340 96
586.346 24
586.352 107
586.358 61
586.364 -37
586.370 14
586.377 87
586.383 68
586.389 76
586.395 118
586.401 66
586.407 42
586.414 35
586.420 -20
586.426 12
586.432 63
586.438 24
586.444 64
586.451 49
586.457 -7
586.463 99
586.469 133
586.475 49
586.481 94
586.488 72
586.494 40
586.500 124
586.506 99
586.512 60
586.519 71
586.525 81
586.531 15
586.537 97
586.543 135
586.549 32
586.556 43
586.562 105
586.568 33
586.574 6
586.580 36
586.586 -43
586.593 -12
586.599 47
586.605 -63
586.611 22
586.617 59
586.623 -26
586.630 15
586.636 58
586.642 1
586.648 34
586.654 77
586.660 9
586.667 39
586.673 78
586.679 -37
586.685 10
586.691 20
586.698 -25
586.704 16
586.710 67
586.716 -3
586.722 30
586.728 23
586.735 -23
586.741 12
586.747 33
586.753 10
586.759 22
586.765 43
586.772 11
586.778 35
586.784 62
586.790 30
586.796 79
586.802 83
586.809 -6
586.815 -4
586.821 57
586.827 -43
586.833 47
586.839 35
586.846 -13
586.852 25
586.858 74
586.864 -7
586.870 15
586.877 67
586.883 -3
586.889 45
586.895 29
586.901 5
586.907 57
586.914 81
586.920 -47
586.926 -45
586.932 36
586.938 -29
586.944 -5
586.951 56
586.957 9
586.963 0
586.969 79
586.975 -12
586.981 28
586.988 66
586.994 -36
587.000 -43
587.006 18
587.012 -31
587.019 22
587.025 66
587.031 -26
587.037 -9
587.043 21
587.049 -7
587.056 21
587.062 103
587.068 -13
587.074 77
587.080 118
587.086 35
587.093 38
587.099 127
587.105 48
587.111 77
587.117 126
587.123 -1
587.130 54
587.136 103
587.142 13
587.148 -12
587.154 48
587.161 15
587.167 45
587.173 100
587.179 5
587.185 61
587.191 119
587.198 39
587.204 102
587.210 134
587.216 66
587.222 72
587.228 115
587.235 -8
587.241 33
587.247 77
587.253 -23
587.259 51
587.266 64
587.272 -32
587.278 74
587.284 84
587.290 15
587.296 32
587.303 116
587.309 -9
587.315 98
587.321 115
587.327 -8
587.333 26
587.340 147
587.346 242
587.352 239
587.358 227
587.364 152
587.371 216
587.377 319
587.383 379
587.389 527
587.395 664
587.401 865
587.408 1046
587.414 1140
587.420 1195
587.426 1301
587.432 1069
587.438 771
587.445 729
587.451 661
587.457 425
587.463 306
587.469 290
587.476 144
587.482 197
587.488 196
587.494 91
587.500 117
587.506 202
587.513 162
587.519 159
587.525 80
587.531 -37
587.537 18
587.543 60
587.550 -10
587.556 23
587.562 15
587.568 16
587.574 37
587.581 47
587.587 -33
587.593 89
587.599 47
587.605 23
587.611 104
587.618 65
587.624 36
587.630 17
587.636 77
587.642 50
587.648 34
587.655 100
587.661 -2
587.667 58
587.673 36
587.679 -46
587.686 13
587.692 65
587.698 0
587.704 23
587.710 32
587.716 10
587.723 112
587.729 77
587.735 -12
587.741 20
587.747 62
587.753 -50
587.760 77
587.766 80
587.772 50
587.778 38
587.784 72
587.791 -19
587.797 31
587.803 43
587.809 -44
587.815 4
587.821 69
587.828 -51
587.834 20
587.840 79
587.846 1
587.852 31
587.859 91
587.865 -43
587.871 46
587.877 25
587.883 -43
587.889 27
587.896 29
587.902 6
587.908 60
587.914 57
587.920 -28
587.926 1
587.933 24
587.939 -27
587.945 18
587.951 41
587.957 17
587.964 69
587.970 96
587.976 -44
587.982 57
587.988 20
587.994 -23
588.001 15
588.007 61
588.013 -30
588.019 27
588.025 64
588.032 4
588.038 50
588.044 68
588.050 -25
588.056 91
588.062 75
588.069 -1
588.075 6
588.081 65
588.087 59
588.093 159
588.100 237
588.106 116
588.112 173
588.118 246
588.124 141
588.130 200
588.137 228
588.143 154
588.149 106
588.155 151
588.161 37
588.168 126
588.174 164
588.180 39
588.186 38
588.192 136
588.198 136
588.205 108
588.211 205
588.217 15
588.223 43
588.229 40
588.235 31
588.242 48
588.248 69
588.254 31
588.260 91
588.266 112
588.273 37
588.279 42
588.285 96
588.291 62
588.297 70
588.303 11
588.310 -47
588.316 38
588.322 139
588.328 61
588.334 23
588.341 87
588.347 53
588.353 36
588.359 59
588.365 66
588.371 158
588.378 206
588.384 147
588.390 205
588.396 273
588.402 198
588.409 271
588.415 333
588.421 179
588.427 251
588.433 266
588.439 297
588.446 318
588.452 181
588.458 79
588.464 90
588.470 200
588.477 164
588.483 178
588.489 140
588.495 107
588.501 73
588.507 107
588.514 -2
588.520 16
588.526 118
588.532 107
588.538 143
588.545 64
588.551 -23
588.557 135
588.563 164
588.569 132
588.575 116
588.582 159
588.588 36
588.594 79
588.600 108
588.606 30
588.613 26
588.619 97
588.625 10
588.631 33
588.637 49
588.643 43
588.650 84
588.656 76
588.662 -3
588.668 57
588.674 33
588.681 -11
588.687 56
588.693 24
588.699 25
588.705 52
588.711 102
588.718 -4
588.724 11
588.730 45
588.736 -7
588.742 60
588.749 71
588.755 0
588.761 25
588.767 40
588.773 -36
588.780 63
588.786 114
588.792 18
588.798 -10
588.804 68
588.810 -32
588.817 49
588.823 36
588.829 -7
588.835 57
588.841 72
588.848 -21
588.854 81
588.860 13
588.866 39
588.872 -7
588.878 62
588.885 -22
588.891 30
588.897 63
588.903 13
588.909 72
588.916 70
588.922 42
588.928 72
588.934 70
588.940 -20
588.946 -6
588.953 7
588.959 1
588.965 80
588.971 63
588.977 11
588.984 55
588.990 65
588.996 22
589.002 45
589.008 74
589.015 3
589.021 -11
589.027 18
589.033 -14
589.039 50
589.045 70
589.052 -8
589.058 67
589.064 96
589.070 37
589.076 62
589.083 53
589.089 8
589.095 28
589.101 101
589.107 9
589.113 70
589.120 75
589.126 4
589.132 81
589.138 88
589.144 29
589.151 78
589.157 57
589.163 -40
589.169 11
589.175 87
589.182 -32
589.188 12
589.194 48
589.200 37
589.206 159
589.212 144
589.219 81
589.225 145
589.231 55
589.237 16
589.243 100
589.250 42
589.256 9
589.262 69
589.268 72
589.274 51
589.280 96
589.287 82
589.293 7
589.299 80
589.305 97
589.311 31
589.318 105
589.324 108
589.330 44
589.336 34
589.342 71
589.349 61
589.355 87
589.361 91
589.367 25
589.373 20
589.379 99
589.386 73
589.392 119
589.398 143
589.404 94
589.410 152
589.417 144
589.423 39
589.429 49
589.435 91
589.441 67
589.448 87
589.454 150
589.460 65
589.466 116
589.472 108
589.478 79
589.485 126
589.491 164
589.497 74
589.503 72
589.509 63
589.516 -11
589.522 49
589.528 179
589.534 185
589.540 161
589.547 128
589.553 13
589.559 30
589.565 34
589.571 10
589.577 -15
589.584 48
589.590 53
589.596 26
589.602 108
589.608 5
589.615 42
589.621 63
589.627 -43
589.633 31
589.639 122
589.646 23
589.652 101
589.658 92
589.664 14
589.670 53
589.676 58
589.683 -1
589.689 -46
589.695 28
589.701 -39
589.707 33
589.714 78
589.720 13
589.726 24
589.732 30
589.738 4
589.745 -5
589.751 34
589.757 -38
589.763 26
589.769 47
589.775 -41
589.782 0
589.788 29
589.794 -47
589.800 20
589.806 28
589.813 16
589.819 71
589.825 139
589.831 38
589.837 25
589.844 71
589.850 -21
589.856 8
589.862 28
589.868 -11
589.875 42
589.881 53
589.887 -41
589.893 3
589.899 8
589.905 -27
589.912 44
589.918 63
589.924 -20
589.930 74
589.936 88
589.943 -21
589.949 4
589.955 49
589.961 -2
589.967 28
589.974 66
589.980 -5
589.986 16
589.992 48
589.998 -4
590.004 96
590.011 101
590.017 19
590.023 25
590.029 28
590.035 -28
590.042 22
590.048 11
590.054 -32
590.060 -4
590.066 19
590.073 9
590.079 85
590.085 163
590.091 8
590.097 55
590.104 55
590.110 9
590.116 138
590.122 200
590.128 184
590.134 291
590.141 343
590.147 271
590.153 310
590.159 561
590.165 534
590.172 405
590.178 320
590.184 180
590.190 267
590.196 248
590.203 163
590.209 101
590.215 89
590.221 51
590.227 41
590.234 113
590.240 88
590.246 126
590.252 137
590.258 31
590.265 40
590.271 84
590.277 17
590.283 56
590.289 96
590.295 72
590.302 166
590.308 168
590.314 43
590.320 29
590.326 111
590.333 7
590.339 35
590.345 70
590.351 -12
590.357 31
590.364 73
590.370 76
590.376 118
590.382 84
590.388 30
590.395 84
590.401 65
590.407 54
590.413 121
590.419 92
590.425 128
590.432 167
590.438 152
590.444 105
590.450 180
590.456 121
590.463 80
590.469 58
590.475 118
590.481 46
590.487 96
590.494 88
590.500 27
590.506 83
590.512 88
590.518 -11
590.525 18
590.531 83
590.537 13
590.543 52
590.549 51
590.556 17
590.562 24
590.568 76
590.574 38
590.580 28
590.586 61
590.593 -33
590.599 41
590.605 93
590.611 42
590.617 90
590.624 152
590.630 10
590.636 12
590.642 54
590.648 82
590.655 121
590.661 104
590.667 37
590.673 14
590.679 52
590.686 6
590.692 -3
590.698 79
590.704 11
590.710 16
590.717 68
590.723 18
590.729 64
590.735 57
590.741 -38
590.748 28
590.754 13
590.760 -22
590.766 48
590.772 109
590.778 -13
590.785 -33
590.791 57
590.797 -38
590.803 53
590.809 38
590.816 -23
590.822 32
590.828 73
590.834 -2
590.840 48
590.847 92
590.853 22
590.859 7
590.865 12
590.871 -57
590.878 2
590.884 12
590.890 15
590.896 -18
590.902 31
590.909 4
590.915 29
590.921 93
590.927 -27
590.933 22
590.940 48
590.946 -19
590.952 39
590.958 19
590.964 -11
590.971 31
590.977 90
590.983 19
590.989 44
590.995 103
591.002 15
591.008 61
591.014 67
591.020 -32
591.026 36
591.032 81
591.039 -26
591.045 56
591.051 64
591.057 -41
591.063 3
591.070 51
591.076 10
591.082 28
591.088 89
591.094 65
591.101 70
591.107 96
591.113 24
591.119 41
591.125 105
591.132 33
591.138 105
591.144 121
591.150 150
591.156 150
591.163 158
591.169 69
591.175 59
591.181 91
591.187 44
591.194 45
591.200 59
591.206 -32
591.212 -15
591.218 50
591.225 4
591.231 59
591.237 90
591.243 31
591.249 53
591.256 55
591.262 -28
591.268 10
591.274 100
591.280 26
591.287 91
591.293 119
591.299 29
591.305 24
591.311 67
591.318 -39
591.324 -2
591.330 89
591.336 -32
591.342 98
591.348 149
591.355 66
591.361 75
591.367 112
591.373 31
591.379 70
591.386 97
591.392 72
591.398 196
591.404 157
591.410 74
591.417 102
591.423 141
591.429 89
591.435 95
591.441 178
591.448 134
591.454 185
591.460 122
591.466 -2
591.472 70
591.479 119
591.485 43
591.491 12
591.497 38
591.503 -57
591.510 24
591.516 87
591.522 0
591.528 -13
591.534 85
591.541 10
591.547 74
591.553 52
591.559 67
591.565 124
591.572 85
591.578 56
591.584 79
591.590 90
591.596 42
591.603 34
591.609 19
591.615 8
591.621 117
591.627 165
591.634 37
591.640 53
591.646 77
591.652 -33
591.658 17
591.665 68
591.671 6
591.677 60
591.683 111
591.689 31
591.696 24
591.702 40
591.708 -13
591.714 16
591.720 63
591.727 -3
591.733 16
591.739 56
591.745 10
591.751 30
591.758 50
591.764 -7
591.770 1
591.776 64
591.782 -30
591.789 26
591.795 113
591.801 41
591.807 27
591.813 47
591.820 15
591.826 60
591.832 34
591.838 -34
591.844 71
591.851 92
591.857 3
591.863 22
591.869 74
591.875 -23
591.882 38
591.888 71
591.894 32
591.900 56
591.906 21
591.913 -26
591.919 7
591.925 88
591.931 -19
591.937 50
591.944 83
591.950 10
591.956 69
591.962 95
591.968 -15
591.975 69
591.981 125
591.987 60
591.993 53
591.999 86
592.006 -10
592.012 46
592.018 73
592.024 41
592.030 45
592.037 75
592.043 -2
592.049 -21
592.055 73
592.061 -53
592.068 9
592.074 73
592.080 -9
592.086 2
592.092 32
592.099 20
592.105 41
592.111 75
592.117 33
592.123 109
592.130 96
592.136 -8
592.142 33
592.148 73
592.154 21
592.161 97
592.167 224
592.173 140
592.179 128
592.185 139
592.192 8
592.198 36
592.204 120
592.210 27
592.216 -4
592.223 87
592.229 5
592.235 68
592.241 118
592.247 22
592.254 64
592.260 95
592.266 28
592.272 79
592.278 64
592.285 47
592.291 92
592.297 158
592.303 93
592.309 93
592.316 88
592.322 30
592.328 123
592.334 150
592.340 77
592.347 129
592.353 104
592.359 -19
592.365 13
592.371 25
592.378 61
592.384 124
592.390 86
592.396 85
592.402 99
592.409 112
592.415 9
592.421 67
592.427 63
592.433 94
592.440 124
592.446 81
592.452 -8
592.458 71
592.464 55
592.471 2
592.477 36
592.483 96
592.489 57
592.496 72
592.502 123
592.508 71
592.514 56
592.520 78
592.527 49
592.533 137
592.539 91
592.545 76
592.551 88
592.558 90
592.564 23
592.570 61
592.576 44
592.582 4
592.589 27
592.595 59
592.601 -40
592.607 13
592.613 24
592.620 -24
592.626 68
592.632 43
592.638 12
592.644 76
592.651 56
592.657 61
592.663 92
592.669 40
592.675 0
592.682 38
592.688 87
592.694 -34
592.700 4
592.706 49
592.713 -2
592.719 57
592.725 94
592.731 17
592.737 40
592.744 92
592.750 14
592.756 46
592.762 41
592.768 -28
592.775 31
592.781 34
592.787 -37
592.793 12
592.799 45
592.806 -25
592.812 16
592.818 30
592.824 -31
592.831 48
592.837 13
592.843 -14
592.849 -1
592.855 65
592.862 -29
592.868 19
592.874 77
592.880 -18
592.886 37
592.893 95
592.899 -8
592.905 40
592.911 40
592.917 1
592.924 28
592.930 38
592.936 -20
592.942 18
592.948 48
592.955 39
592.961 68
592.967 23
592.973 -23
592.979 55
592.986 33
592.992 -51
592.998 31
593.004 48
593.010 17
593.017 64
593.023 126
593.029 22
593.035 62
593.042 115
593.048 7
593.054 27
593.060 11
593.066 -29
593.073 32
593.079 79
593.085 9
593.091 49
593.097 54
593.104 -10
593.110 48
593.116 76
593.122 34
593.128 18
593.135 81
593.141 1
593.147 58
593.153 99
593.159 32
593.166 82
593.172 109
593.178 -30
593.184 30
593.190 75
593.197 26
593.203 65
593.209 70
593.215 30
593.221 37
593.228 50
593.234 23
593.240 20
593.246 75
593.253 16
593.259 33
593.265 7
593.271 -15
593.277 46
593.284 26
593.290 -21
593.296 62
593.302 87
593.308 9
593.315 69
593.321 104
593.327 39
593.333 67
593.339 83
593.346 66
593.352 120
593.358 112
593.364 58
593.370 126
593.377 136
593.383 83
593.389 201
593.395 177
593.402 108
593.408 98
593.414 124
593.420 17
593.426 15
593.433 116
593.439 3
593.445 102
593.451 135
593.457 112
593.464 157
593.470 217
593.476 63
593.482 104
593.488 86
593.495 -15
593.501 22
593.507 36
593.513 -17
593.519 5
593.526 41
593.532 -12
593.538 37
593.544 50
593.551 -4
593.557 17
593.563 101
593.569 65
593.575 5
593.582 64
593.588 41
593.594 26
593.600 55
593.606 -25
593.613 45
593.619 50
593.625 -45
593.631 -13
593.637 80
593.644 32
593.650 48
593.656 38
593.662 -46
593.668 39
593.675 58
593.681 -6
593.687 -4
593.693 61
593.700 57
593.706 84
593.712 81
593.718 2
593.724 7
593.731 76
593.737 6
593.743 39
593.749 53
593.755 -12
593.762 43
593.768 53
593.774 -17
593.780 6
593.786 26
593.793 -13
593.799 22
593.805 67
593.811 9
593.818 21
593.824 48
593.830 -29
593.836 53
593.842 63
593.849 -1
593.855 57
593.861 120
593.867 10
593.873 19
593.880 75
593.886 -16
593.892 34
593.898 27
593.904 -47
593.911 25
593.917 77
593.923 -5
593.929 22
593.935 41
593.942 -30
593.948 0
593.954 15
593.960 47
593.967 47
593.973 101
593.979 34
593.985 15
593.991 63
593.998 -9
594.004 57
594.010 64
594.016 -9
594.022 37
594.029 17
594.035 -14
594.041 66
594.047 95
594.054 14
594.060 57
594.066 100
594.072 3
594.078 31
594.085 40
594.091 33
594.097 11
594.103 36
594.109 8
594.116 9
594.122 108
594.128 -5
594.134 79
594.140 49
594.147 -25
594.153 -5
594.159 47
594.165 -15
594.172 45
594.178 101
594.184 6
594.190 63
594.196 44
594.203 9
594.209 -4
594.215 17
594.221 -56
594.227 -10
594.234 38
594.240 -50
594.246 21
594.252 55
594.258 14
594.265 21
594.271 67
594.277 -4
594.283 9
594.290 73
594.296 4
594.302 58
594.308 101
594.314 25
594.321 74
594.327 79
594.333 47
594.339 35
594.345 30
594.352 -33
594.358 29
594.364 48
594.370 35
594.377 69
594.383 102
594.389 13
594.395 30
594.401 71
594.408 25
594.414 82
594.420 59
594.426 -39
594.432 16
594.439 67
594.445 37
594.451 41
594.457 69
594.464 37
594.470 53
594.476 74
594.482 28
594.488 40
594.495 71
594.501 11
594.507 72
594.513 119
594.519 41
594.526 46
594.532 79
594.538 10
594.544 43
594.551 65
594.557 -20
594.563 74
594.569 135
594.575 8
594.582 28
594.588 41
594.594 -3
594.600 28
594.606 74
594.613 -6
594.619 64
594.625 82
594.631 -46
594.638 28
594.644 13
594.650 13
594.656 33
594.662 49
594.669 -26
594.675 30
594.681 73
594.687 -39
594.693 96
594.700 62
594.706 -20
594.712 -8
594.718 49
594.725 -27
594.731 22
594.737 33
594.743 -30
594.749 -23
594.756 27
594.762 -5
594.768 -15
594.774 -4
594.780 -22
594.787 28
594.793 42
594.799 -27
594.805 39
594.812 46
594.818 46
594.824 18
594.830 17
594.836 -20
594.843 34
594.849 78
594.855 16
594.861 25
594.867 20
594.874 -31
594.880 36
594.886 52
594.892 24
594.899 65
594.905 37
594.911 -37
594.917 40
594.923 76
594.930 11
594.936 40
594.942 62
594.948 -16
594.954 8
594.961 59
594.967 -3
594.973 31
594.979 86
594.986 4
594.992 18
594.998 55
595.004 -19
595.010 4
595.017 48
595.023 -5
595.029 43
595.035 85
595.042 -41
595.048 16
595.054 64
595.060 2
595.066 86
595.073 75
595.079 -9
595.085 21
595.091 56
595.097 -24
595.104 7
595.110 49
595.116 -4
595.122 46
595.129 53
595.135 -4
595.141 45
595.147 74
595.153 23
595.160 -15
595.166 21
595.172 -33
595.178 16
595.184 38
595.191 -1
595.197 32
595.203 61
595.209 11
595.216 44
595.222 77
595.228 66
595.234 101
595.240 119
595.247 40
595.253 76
595.259 77
595.265 10
595.272 121
595.278 140
595.284 38
595.290 12
595.296 46
595.303 -44
595.309 38
595.315 42
595.321 19
595.328 102
595.334 137
595.340 98
595.346 127
595.352 134
595.359 116
595.365 168
595.371 188
595.377 81
595.383 103
595.390 132
595.396 133
595.402 250
595.408 257
595.415 165
595.421 239
595.427 241
595.433 133
595.439 145
595.446 184
595.452 58
595.458 132
595.464 172
595.471 115
595.477 151
595.483 98
595.489 51
595.495 89
595.502 64
595.508 39
595.514 69
595.520 176
595.526 18
595.533 58
595.539 88
595.545 8
595.551 24
595.558 91
595.564 -18
595.570 42
595.576 76
595.582 17
595.589 46
595.595 68
595.601 -9
595.607 56
595.614 139
595.620 12
595.626 29
595.632 79
595.638 24
595.645 32
595.651 40
595.657 -7
595.663 57
595.670 73
595.676 -44
595.682 18
595.688 42
595.694 -23
595.701 31
595.707 40
595.713 -26
595.719 42
595.726 83
595.732 -34
595.738 12
595.744 79
595.750 -5
595.757 54
595.763 65
595.769 -13
595.775 14
595.781 69
595.788 -11
595.794 23
595.800 18
595.806 -42
595.813 33
595.819 -3
595.825 6
595.831 37
595.837 8
595.844 4
595.850 59
595.856 70
595.862 5
595.869 22
595.875 61
595.881 15
595.887 37
595.893 89
595.900 -36
595.906 64
595.912 60
595.918 -11
595.925 0
595.931 19
595.937 -4
595.943 26
595.949 39
595.956 -45
595.962 -3
595.968 50
595.974 -35
595.981 28
595.987 38
595.993 -35
595.999 64
596.005 45
596.012 13
596.018 58
596.024 90
596.030 28
596.037 8
596.043 7
596.049 -6
596.055 62
596.061 81
596.068 -16
596.074 9
596.080 80
596.086 -23
596.093 31
596.099 10
596.105 10
596.111 14
596.117 46
596.124 -11
596.130 10
596.136 63
596.142 9
596.149 8
596.155 49
596.161 17
596.167 28
596.173 76
596.180 -24
596.186 -4
596.192 49
596.198 11
596.205 66
596.211 57
596.217 34
596.223 57
596.229 118
596.236 51
596.242 89
596.248 73
596.254 55
596.261 100
596.267 168
596.273 45
596.279 28
596.285 79
596.292 2
596.298 -8
596.304 20
596.310 44
596.317 108
596.323 93
596.329 15
596.335 62
596.341 119
596.348 106
596.354 78
596.360 95
596.366 37
596.373 25
596.379 114
596.385 142
596.391 241
596.397 258
596.404 206
596.410 225
596.416 206
596.422 215
596.429 199
596.435 206
596.441 215
596.447 326
596.453 273
596.460 142
596.466 160
596.472 261
596.478 154
596.485 91
596.491 107
596.497 60
596.503 54
596.509 64
596.516 47
596.522 56
596.528 82
596.534 14
596.541 84
596.547 87
596.553 14
596.559 48
596.566 76
596.572 -6
596.578 55
596.584 52
596.590 -17
596.597 63
596.603 109
596.609 14
596.615 75
596.622 104
596.628 -30
596.634 48
596.640 102
596.646 -13
596.653 62
596.659 76
596.665 2
596.671 67
596.678 55
596.684 -29
596.690 52
596.696 18
596.702 -19
596.709 69
596.715 61
596.721 2
596.727 29
596.734 79
596.740 3
596.746 40
596.752 38
596.758 -16
596.765 25
596.771 48
596.777 -69
596.783 3
596.790 98
596.796 -9
596.802 8
596.808 54
596.815 6
596.821 24
596.827 3
596.833 -52
596.839 -22
596.846 24
596.852 -44
596.858 41
596.864 56
596.871 32
596.877 24
596.883 14
596.889 -23
596.895 33
596.902 48
596.908 -7
596.914 29
596.920 77
596.927 21
596.933 91
596.939 180
596.945 29
596.951 96
596.958 151
596.964 88
596.970 63
596.976 13
596.983 8
596.989 15
596.995 51
597.001 37
597.008 18
597.014 116
597.020 38
597.026 38
597.032 109
597.039 22
597.045 16
597.051 10
597.057 14
597.064 75
597.070 112
597.076 23
597.082 42
597.088 54
597.095 26
597.101 76
597.107 49
597.113 48
597.120 70
597.126 67
597.132 -27
597.138 15
597.145 103
597.151 18
597.157 62
597.163 35
597.169 -16
597.176 89
597.182 79
597.188 9
597.194 32
597.201 23
597.207 11
597.213 109
597.219 119
597.225 4
597.232 38
597.238 40
597.244 5
597.250 39
597.257 92
597.263 -13
597.269 7
597.275 48
597.282 -43
597.288 30
597.294 25
597.300 3
597.306 92
597.313 179
597.319 36
597.325 119
597.331 130
597.338 51
597.344 128
597.350 146
597.356 22
597.363 60
597.369 87
597.375 40
597.381 27
597.387 110
597.394 128
597.400 118
597.406 172
597.412 99
597.419 165
597.425 168
597.431 78
597.437 140
597.443 156
597.450 48
597.456 45
597.462 109
597.468 31
597.475 26
597.481 103
597.487 70
597.493 79
597.500 53
597.506 87
597.512 126
597.518 150
597.524 29
597.531 59
597.537 35
597.543 -29
597.549 9
597.556 32
597.562 -32
597.568 49
597.574 136
597.581 63
597.587 81
597.593 51
597.599 15
597.605 82
597.612 73
597.618 -7
597.624 30
597.630 80
597.637 3
597.643 52
597.649 70
597.655 16
597.662 21
597.668 6
597.674 -29
597.680 56
597.686 21
597.693 -17
597.699 56
597.705 63
597.711 -21
597.718 39
597.724 69
597.730 -23
597.736 58
597.743 66
597.749 -11
597.755 -6
597.761 17
597.767 -4
597.774 13
597.780 132
597.786 13
597.792 34
597.799 56
597.805 -12
597.811 2
597.817 80
597.824 -72
597.830 12
597.836 27
597.842 -34
597.848 -24
597.855 67
597.861 -23
597.867 8
597.873 20
597.880 -21
597.886 43
597.892 28
597.898 -24
597.905 1
597.911 20
597.917 -3
597.923 21
597.929 16
597.936 -6
597.942 42
597.948 68
597.954 -33
597.961 17
597.967 91
597.973 37
597.979 87
597.986 115
597.992 34
597.998 -2
598.004 46
598.010 -3
598.017 16
598.023 87
598.029 43
598.035 71
598.042 75
598.048 5
598.054 72
598.060 71
598.067 20
598.073 11
598.079 50
598.085 -14
598.091 1
598.098 63
598.104 17
598.110 31
598.116 113
598.123 39
598.129 90
598.135 113
598.141 22
598.148 56
598.154 23
598.160 5
598.166 67
598.173 129
598.179 11
598.185 46
598.191 64
598.197 -15
598.204 7
598.210 73
598.216 -41
598.222 37
598.229 89
598.235 42
598.241 51
598.247 18
598.254 -54
598.260 47
598.266 63
598.272 47
598.278 71
598.285 70
598.291 21
598.297 39
598.303 100
598.310 60
598.316 185
598.322 188
598.328 138
598.335 112
598.341 136
598.347 93
598.353 207
598.360 213
598.366 109
598.372 163
598.378 161
598.384 54
598.391 106
598.397 162
598.403 173
598.409 224
598.416 162
598.422 138
598.428 247
598.434 351
598.441 286
598.447 332
598.453 291
598.459 302
598.465 473
598.472 502
598.478 336
598.484 224
598.490 158
598.497 71
598.503 160
598.509 226
598.515 173
598.522 155
598.528 107
598.534 53
598.540 51
598.547 111
598.553 100
598.559 61
598.565 82
598.571 -8
598.578 47
598.584 74
598.590 67
598.596 116
598.603 77
598.609 -15
598.615 10
598.621 43
598.628 65
598.634 70
598.640 68
598.646 -70
598.653 -14
598.659 53
598.665 -37
598.671 18
598.677 70
598.684 -32
598.690 49
598.696 74
598.702 7
598.709 54
598.715 52
598.721 -17
598.727 49
598.734 69
598.740 21
598.746 36
598.752 79
598.759 11
598.765 33
598.771 84
598.777 -63
598.783 13
598.790 61
598.796 -32
598.802 0
598.808 38
598.815 -24
598.821 21
598.827 67
598.833 6
598.840 15
598.846 38
598.852 -4
598.858 36
598.865 60
598.871 24
598.877 102
598.883 58
598.889 -31
598.896 15
598.902 28
598.908 -14
598.914 -4
598.921 48
598.927 18
598.933 8
598.939 66
598.946 -15
598.952 43
598.958 77
598.964 34
598.971 16
598.977 67
598.983 -32
598.989 26
598.996 64
599.002 -33
599.008 38
599.014 36
599.020 -7
599.027 19
599.033 69
599.039 -24
599.045 43
599.052 50
599.058 11
599.064 -21
599.070 65
599.077 -3
599.083 6
599.089 56
599.095 -7
599.102 22
599.108 33
599.114 34
599.120 51
599.127 108
599.133 -39
599.139 45
599.145 58
599.151 6
599.158 -3
599.164 79
599.170 -18
599.176 51
599.183 63
599.189 -6
599.195 50
599.201 115
599.208 32
599.214 13
599.220 70
599.226 14
599.233 33
599.239 58
599.245 6
599.251 41
599.258 67
599.264 33
599.270 53
599.276 102
599.282 1
599.289 50
599.295 71
599.301 37
599.307 64
599.314 119
599.320 51
599.326 127
599.332 142
599.339 81
599.345 54
599.351 88
599.357 52
599.364 167
599.370 237
599.376 221
599.382 100
599.389 113
599.395 27
599.401 146
599.407 143
599.413 131
599.420 147
599.426 83
599.432 30
599.438 148
599.445 260
599.451 283
599.457 382
599.463 397
599.470 260
599.476 276
599.482 241
599.488 135
599.495 137
599.501 315
599.507 293
599.513 235
599.520 134
599.526 38
599.532 93
599.538 162
599.545 110
599.551 107
599.557 126
599.563 -3
599.569 71
599.576 47
599.582 35
599.588 20
599.594 55
599.601 -10
599.607 17
599.613 7
599.619 -10
599.626 5
599.632 11
599.638 -23
599.644 12
599.651 -1
599.657 -5
599.663 18
599.669 75
599.676 25
599.682 17
599.688 76
599.694 -6
599.701 42
599.707 37
599.713 -2
599.719 21
599.725 51
599.732 -31
599.738 -11
599.744 42
599.750 -64
599.757 44
599.763 101
599.769 -27
599.775 18
599.782 42
599.788 5
599.794 22
599.800 78
599.807 -14
599.813 20
599.819 0
599.825 -31
599.832 13
599.838 33
599.844 26
599.850 24
599.857 69
599.863 17
599.869 29
599.875 55
599.882 12
599.888 17
599.894 31
599.900 20
599.906 36
599.913 -5
599.919 -46
599.925 -22
599.931 57
599.938 3
599.944 48
599.950 68
599.956 17
599.963 -12
599.969 30
599.975 -51
599.981 -1
599.988 50
599.994 -15
600.000 26
600.006 81
600.013 12
600.019 46
600.025 42
600.031 -16
600.038 -19
600.044 -23
600.050 -11
600.056 39
600.063 106
600.069 5
600.075 46
600.081 59
600.088 4
600.094 38
600.100 78
600.106 -28
600.112 46
600.119 98
600.125 57
600.131 85
600.137 61
600.144 27
600.150 45
600.156 70
600.162 -23
600.169 23
600.175 108
600.181 55
600.187 32
600.194 102
600.200 7
600.206 81
600.212 46
600.219 34
600.225 32
600.231 73
600.237 64
600.244 114
600.250 134
600.256 61
600.262 60
600.269 46
600.275 25
600.281 76
600.287 106
600.294 86
600.300 90
600.306 93
600.312 85
600.319 217
600.325 198
600.331 71
600.337 134
600.344 164
600.350 124
600.356 148
600.362 152
600.368 124
600.375 163
600.381 124
600.387 119
600.393 141
600.400 169
600.406 64
600.412 82
600.418 126
600.425 23
600.431 116
600.437 192
600.443 86
600.450 114
600.456 156
600.462 90
600.468 126
600.475 133
600.481 24
600.487 54
600.493 38
600.500 27
600.506 72
600.512 141
600.518 162
600.525 243
600.531 192
600.537 86
600.543 91
600.550 113
600.556 119
600.562 138
600.568 129
600.575 32
600.581 55
600.587 25
600.593 -43
600.600 27
600.606 39
600.612 -26
600.618 70
600.625 140
600.631 24
600.637 97
600.643 91
600.650 10
600.656 69
600.662 50
600.668 -25
600.674 16
600.681 84
600.687 39
600.693 112
600.699 64
600.706 -19
600.712 -10
600.718 36
600.724 38
600.731 -8
600.737 46
600.743 -34
600.749 25
600.756 91
600.762 -31
600.768 7
600.774 53
600.781 -29
600.787 10
600.793 26
600.799 -7
600.806 47
600.812 151
600.818 49
600.824 77
600.831 2
600.837 -42
600.843 -4
600.849 74
600.856 30
600.862 60
600.868 53
600.874 -52
600.881 -9
600.887 70
600.893 75
600.899 128
600.906 117
600.912 50
600.918 72
600.924 107
600.931 9
600.937 47
600.943 58
600.949 71
600.956 76
600.962 79
600.968 -19
600.974 33
600.981 36
600.987 -49
600.993 -14
600.999 23
601.006 -53
601.012 -20
601.018 78
601.024 5
601.031 75
601.037 61
601.043 -23
601.049 29
601.056 43
601.062 -38
601.068 45
601.074 75
601.081 15
601.087 64
601.093 51
601.099 7
601.106 33
601.112 75
601.118 20
601.124 23
601.131 77
601.137 41
601.143 9
601.149 62
601.156 35
601.162 77
601.168 92
601.174 13
601.181 7
601.187 49
601.193 -1
601.199 24
601.206 51
601.212 23
601.218 60
601.224 107
601.231 30
601.237 141
601.243 140
601.249 -5
601.256 49
601.262 102
601.268 74
601.274 28
601.280 20
601.287 -30
601.293 28
601.299 51
601.305 35
601.312 68
601.318 67
601.324 -14
601.330 59
601.337 195
601.343 148
601.349 91
601.355 93
601.362 67
601.368 22
601.374 111
601.380 75
601.387 65
601.393 24
601.399 8
601.405 91
601.412 95
601.418 37
601.424 25
601.430 105
601.437 12
601.443 84
601.449 183
601.455 117
601.462 64
601.468 108
601.474 24
601.480 185
601.487 186
601.493 125
601.499 26
601.505 91
601.512 -16
601.518 28
601.524 86
601.530 32
601.537 26
601.543 75
601.549 90
601.555 109
601.562 106
601.568 -3
601.574 12
601.580 112
601.587 55
601.593 85
601.599 125
601.605 48
601.612 106
601.618 66
601.624 13
601.630 38
601.637 47
601.643 25
601.649 99
601.656 63
601.662 14
601.668 23
601.674 24
601.681 -42
601.687 17
601.693 108
601.699 31
601.706 67
601.712 27
601.718 -23
601.724 20
601.731 40
601.737 36
601.743 17
601.749 60
601.756 -48
601.762 34
601.768 74
601.774 37
601.781 8
601.787 67
601.793 -3
601.799 26
601.806 81
601.812 21
601.818 57
601.824 92
601.831 -2
601.837 14
601.843 34
601.849 -29
601.856 49
601.862 77
601.868 4
601.874 2
601.881 -1
601.887 -9
601.893 -9
601.899 73
601.906 -46
601.912 45
601.918 44
601.924 -8
601.931 5
601.937 43
601.943 11
601.949 43
601.956 44
601.962 -36
601.968 -4
601.974 50
601.981 -28
601.987 13
601.993 19
601.999 -32
602.006 14
602.012 72
602.018 16
602.024 20
602.031 70
602.037 27
602.043 95
602.049 93
602.056 28
602.062 -2
602.068 62
602.074 -35
602.081 26
602.087 58
602.093 -23
602.099 4
602.106 63
602.112 -3
602.118 38
602.124 84
602.131 -11
602.137 64
602.143 81
602.149 -26
602.156 38
602.162 77
602.168 -43
602.174 36
602.181 70
602.187 -6
602.193 85
602.199 97
602.206 13
602.212 73
602.218 71
602.224 -37
602.231 81
602.237 133
602.243 45
602.249 62
602.256 84
602.262 7
602.268 95
602.275 151
602.281 28
602.287 40
602.293 95
602.300 63
602.306 46
602.312 57
602.318 58
602.325 162
602.331 152
602.337 38
602.343 19
602.350 87
602.356 -33
602.362 77
602.368 102
602.375 9
602.381 35
602.387 131
602.393 6
602.400 73
602.406 98
602.412 39
602.418 29
602.425 18
602.431 48
602.437 64
602.443 94
602.450 62
602.456 52
602.462 61
602.468 28
602.475 83
602.481 87
602.487 1
602.493 44
602.500 175
602.506 128
602.512 150
602.518 116
602.525 -31
602.531 7
602.537 48
602.543 -25
602.550 63
602.556 20
602.562 -28
602.568 33
602.575 82
602.581 35
602.587 47
602.594 76
602.600 38
602.606 31
602.612 74
602.619 44
602.625 1
602.631 23
602.637 11
602.644 59
602.650 37
602.656 -39
602.662 22
602.669 34
602.675 -20
602.681 16
602.687 58
602.694 -9
602.700 58
602.706 70
602.712 16
602.719 82
602.725 15
602.731 -48
602.737 29
602.744 32
602.750 -12
602.756 31
602.762 72
602.769 -22
602.775 5
602.781 74
602.787 4
602.794 31
602.800 8
602.806 -16
602.812 27
602.819 61
602.825 -36
602.831 -18
602.838 17
602.844 -28
602.850 63
602.856 83
602.863 6
602.869 -29
602.875 69
602.881 38
602.888 92
602.894 155
602.900 -16
602.906 14
602.913 44
602.919 -8
602.925 49
602.931 35
602.938 -24
602.944 -22
602.950 71
602.956 6
602.963 1
602.969 13
602.975 -30
602.981 -10
602.988 34
602.994 -33
603.000 -5
603.006 53
603.013 -7
603.019 43
603.025 40
603.032 2
603.038 -5
603.044 68
603.050 21
603.057 14
603.063 37
603.069 37
603.075 144
603.082 104
603.088 1
603.094 38
603.100 -2
603.107 -52
603.113 35
603.119 40
603.125 -42
603.132 36
603.138 70
603.144 60
603.150 32
603.157 44
603.163 -32
603.169 32
603.175 103
603.182 8
603.188 61
603.194 82
603.200 -27
603.207 11
603.213 32
603.219 -9
603.226 88
603.232 75
603.238 -35
603.244 32
603.251 113
603.257 16
603.263 79
603.269 127
603.276 16
603.282 22
603.288 83
603.294 8
603.301 71
603.307 91
603.313 47
603.319 101
603.326 68
603.332 -7
603.338 35
603.344 84
603.351 65
603.357 144
603.363 175
603.370 106
603.376 94
603.382 62
603.388 -23
603.395 51
603.401 119
603.407 48
603.413 4
603.420 120
603.426 62
603.432 68
603.438 90
603.445 54
603.451 96
603.457 90
603.463 32
603.470 131
603.476 136
603.482 103
603.488 113
603.495 46
603.501 -27
603.507 2
603.513 52
603.520 13
603.526 98
603.532 121
603.539 95
603.545 102
603.551 121
603.557 17
603.564 109
603.570 61
603.576 -2
603.582 44
603.589 77
603.595 83
603.601 53
603.607 48
603.614 -41
603.620 1
603.626 74
603.632 10
603.639 37
603.645 92
603.651 4
603.657 53
603.664 62
603.670 -15
603.676 20
603.683 46
603.689 -2
603.695 26
603.701 26
603.708 1
603.714 -7
603.720 88
603.726 24
603.733 29
603.739 13
603.745 -18
603.751 24
603.758 47
603.764 -47
603.770 52
603.776 62
603.783 -12
603.789 35
603.795 76
603.802 -29
603.808 56
603.814 68
603.820 25
603.827 52
603.833 109
603.839 6
603.845 49
603.852 62
603.858 36
603.864 24
603.870 133
603.877 4
603.883 27
603.889 74
603.895 29
603.902 124
603.908 101
603.914 0
603.921 58
603.927 51
603.933 -30
603.939 43
603.946 33
603.952 -39
603.958 17
603.964 27
603.971 -40
603.977 15
603.983 23
603.989 -10
603.996 56
604.002 69
604.008 3
604.014 5
604.021 56
604.027 -18
604.033 -9
604.040 64
604.046 39
604.052 37
604.058 40
604.065 -32
604.071 -2
604.077 34
604.083 30
604.090 19
604.096 79
604.102 1
604.108 72
604.115 27
604.121 10
604.127 44
604.133 51
604.140 -25
604.146 36
604.152 43
604.159 -38
604.165 -12
604.171 48
604.177 -9
604.184 79
604.190 118
604.196 37
604.202 58
604.209 150
604.215 46
604.221 98
604.227 85
604.234 71
604.240 91
604.246 163
604.252 43
604.259 89
604.265 150
604.271 1
604.278 31
604.284 115
604.290 10
604.296 42
604.303 80
604.309 84
604.315 77
604.321 89
604.328 51
604.334 15
604.340 121
604.346 111
604.353 147
604.359 164
604.365 52
604.372 139
604.378 158
604.384 58
604.390 75
604.397 116
604.403 28
604.409 25
604.415 97
604.422 -9
604.428 88
604.434 78
604.440 47
604.447 82
604.453 125
604.459 90
604.465 118
604.472 129
604.478 31
604.484 116
604.491 164
604.497 142
604.503 107
604.509 98
604.516 -3
604.522 49
604.528 98
604.534 36
604.541 117
604.547 147
604.553 117
604.559 130
604.566 178
604.572 143
604.578 129
604.585 81
604.591 25
604.597 91
604.603 144
604.610 92
604.616 3
604.622 47
604.628 16
604.635 100
604.641 68
604.647 18
604.653 34
604.660 72
604.666 21
604.672 31
604.679 29
604.685 -2
604.691 58
604.697 25
604.704 -23
604.710 13
604.716 45
604.722 -17
604.729 76
604.735 50
604.741 -23
604.747 37
604.754 84
604.760 -52
604.766 13
604.773 39
604.779 -3
604.785 24
604.791 -10
604.798 -42
604.804 -2
604.810 54
604.816 -48
604.823 3
604.829 40
604.835 17
604.841 27
604.848 51
604.854 -15
604.860 3
604.867 29
604.873 -13
604.879 39
604.885 46
604.892 -4
604.898 21
604.904 47
604.910 3
604.917 58
604.923 70
604.929 -2
604.936 8
604.942 45
604.948 -29
604.954 26
604.961 56
604.967 -37
604.973 28
604.979 60
604.986 11
604.992 52
604.998 106
605.004 20
605.011 36
605.017 87
605.023 23
605.030 -22
605.036 7
605.042 -39
605.048 15
605.055 66
605.061 -16
605.067 55
605.073 146
605.080 27
605.086 8
605.092 71
605.098 36
605.105 51
605.111 115
605.117 -8
605.124 41
605.130 62
605.136 46
605.142 68
605.149 129
605.155 129
605.161 192
605.167 211
605.174 161
605.180 196
605.186 278
605.193 141
605.199 201
605.205 141
605.211 13
605.218 113
605.224 125
605.230 33
605.236 54
605.243 63
605.249 -50
605.255 6
605.261 81
605.268 -8
605.274 61
605.280 22
605.287 44
605.293 54
605.299 69
605.305 -6
605.312 142
605.318 131
605.324 17
605.330 60
605.337 48
605.343 -12
605.349 47
605.356 49
605.362 -14
605.368 132
605.374 152
605.381 8
605.387 99
605.393 136
605.399 124
605.406 196
605.412 174
605.418 58
605.425 93
605.431 114
605.437 123
605.443 135
605.450 130
605.456 137
605.462 220
605.468 181
605.475 107
605.481 134
605.487 168
605.493 90
605.500 86
605.506 90
605.512 42
605.519 95
605.525 106
605.531 30
605.537 72
605.544 114
605.550 46
605.556 62
605.562 93
605.569 18
605.575 63
605.581 140
605.588 20
605.594 67
605.600 89
605.606 2
605.613 9
605.619 37
605.625 6
605.631 10
605.638 42
605.644 3
605.650 52
605.657 93
605.663 4
605.669 11
605.675 34
605.682 11
605.688 61
605.694 54
605.700 -21
605.707 36
605.713 36
605.719 -11
605.726 -1
605.732 36
605.738 -33
605.744 56
605.751 26
605.757 -36
605.763 16
605.769 8
605.776 -2
605.782 29
605.788 18
605.795 14
605.801 25
605.807 30
605.813 -47
605.820 67
605.826 26
605.832 -24
605.838 25
605.845 92
605.851 17
605.857 41
605.864 71
605.870 -26
605.876 22
605.882 40
605.889 -15
605.895 48
605.901 17
605.907 -36
605.914 -24
605.920 53
605.926 -14
605.933 32
605.939 77
605.945 -41
605.951 -22
605.958 53
605.964 -20
605.970 7
605.976 72
605.983 6
605.989 60
605.995 65
606.002 8
606.008 18
606.014 71
606.020 3
606.027 42
606.033 38
606.039 3
606.045 122
606.052 113
606.058 51
606.064 87
606.071 100
606.077 86
606.083 268
606.089 299
606.096 364
606.102 513
606.108 681
606.114 722
606.121 726
606.127 790
606.133 728
606.140 672
606.146 606
606.152 447
606.158 401
606.165 323
606.171 201
606.177 167
606.184 224
606.190 136
606.196 242
606.202 223
606.209 46
606.215 93
606.221 100
606.227 36
606.234 70
606.240 119
606.246 1
606.253 -10
606.259 79
606.265 -16
606.271 63
606.278 101
606.284 84
606.290 89
606.296 162
606.303 127
606.309 100
606.315 139
606.322 55
606.328 39
606.334 78
606.340 -3
606.347 74
606.353 148
606.359 88
606.365 102
606.372 218
606.378 52
606.384 146
606.391 139
606.397 159
606.403 114
606.409 74
606.416 53
606.422 66
606.428 96
606.435 44
606.441 87
606.447 162
606.453 88
606.460 91
606.466 81
606.472 37
606.478 78
606.485 89
606.491 12
606.497 58
606.504 62
606.510 19
606.516 113
606.522 108
606.529 40
606.535 42
606.541 109
606.547 51
606.554 114
606.560 87
606.566 6
606.573 13
606.579 64
606.585 -6
606.591 8
606.598 88
606.604 35
606.610 65
606.617 96
606.623 44
606.629 74
606.635 79
606.642 -22
606.648 51
606.654 119
606.660 50
606.667 60
606.673 84
606.679 -11
606.686 49
606.692 59
606.698 -51
606.704 12
606.711 23
606.717 -38
606.723 74
606.730 94
606.736 20
606.742 50
606.748 50
606.755 -14
606.761 81
606.767 84
606.773 -20
606.780 30
606.786 21
606.792 -21
606.799 18
606.805 87
606.811 -28
606.817 37
606.824 49
606.830 -63
606.836 -25
606.843 31
606.849 29
606.855 19
606.861 61
606.868 -9
606.874 6
606.880 50
606.886 -5
606.893 17
606.899 143
606.905 -16
606.912 8
606.918 74
606.924 -8
606.930 17
606.937 -3
606.943 -41
606.949 7
606.956 55
606.962 -13
606.968 48
606.974 113
606.981 5
606.987 19
606.993 18
606.999 -14
607.006 38
607.012 28
607.018 -42
607.025 35
607.031 90
607.037 7
607.043 84
607.050 123
607.056 -40
607.062 36
607.069 42
607.075 -13
607.081 69
607.087 122
607.094 129
607.100 206
607.106 262
607.112 253
607.119 208
607.125 239
607.131 262
607.138 242
607.144 161
607.150 164
607.156 120
607.163 112
607.169 22
607.175 108
607.182 114
607.188 91
607.194 97
607.200 127
607.207 39
607.213 38
607.219 69
607.226 -19
607.232 74
607.238 88
607.244 3
607.251 89
607.257 91
607.263 -39
607.269 17
607.276 133
607.282 62
607.288 135
607.295 169
607.301 92
607.307 94
607.313 67
607.320 12
607.326 103
607.332 162
607.339 84
607.345 89
607.351 137
607.357 102
607.364 138
607.370 107
607.376 51
607.383 127
607.389 115
607.395 -9
607.401 70
607.408 140
607.414 104
607.420 80
607.427 197
607.433 202
607.439 196
607.445 152
607.452 67
607.458 146
607.464 130
607.470 17
607.477 52
607.483 76
607.489 -15
607.496 34
607.502 30
607.508 46
607.514 84
607.521 120
607.527 79
607.533 61
607.540 114
607.546 33
607.552 63
607.558 73
607.565 63
607.571 59
607.577 81
607.584 54
607.590 64
607.596 72
607.602 35
607.609 33
607.615 50
607.621 13
607.628 52
607.634 67
607.640 -39
607.646 32
607.653 68
607.659 25
607.665 56
607.671 89
607.678 -3
607.684 11
607.690 -2
607.697 -5
607.703 5
607.709 81
607.715 -4
607.722 56
607.728 88
607.734 -33
607.741 16
607.747 58
607.753 -16
607.759 -3
607.766 85
607.772 43
607.778 53
607.785 108
607.791 42
607.797 64
607.803 58
607.810 -12
607.816 41
607.822 99
607.829 3
607.835 41
607.841 55
607.847 44
607.854 22
607.860 64
607.866 -20
607.873 38
607.879 101
607.885 68
607.891 97
607.898 108
607.904 59
607.910 64
607.917 82
607.923 0
607.929 41
607.935 42
607.942 3
607.948 69
607.954 122
607.961 -10
607.967 20
607.973 45
607.979 -35
607.986 33
607.992 72
607.998 -16
608.004 15
608.011 67
608.017 -17
608.023 14
608.030 73
608.036 7
608.042 89
608.048 57
608.055 -8
608.061 29
608.067 41
608.074 -7
608.080 86
608.086 136
608.092 82
608.099 44
608.105 77
608.111 54
608.118 133
608.124 192
608.130 161
608.136 163
608.143 95
608.149 5
608.155 59
608.162 86
608.168 -11
608.174 52
608.180 82
608.187 1
608.193 47
608.199 108
608.206 46
608.212 76
608.218 139
608.224 61
608.231 129
608.237 130
608.243 39
608.250 108
608.256 113
608.262 3
608.268 3
608.275 94
608.281 20
608.287 72
608.294 84
608.300 46
608.306 91
608.312 101
608.319 15
608.325 2
608.331 53
608.338 0
608.344 43
608.350 84
608.356 78
608.363 136
608.369 156
608.375 18
608.382 91
608.388 98
608.394 23
608.400 120
608.407 96
608.413 31
608.419 65
608.426 129
608.432 108
608.438 150
608.444 126
608.451 15
608.457 54
608.463 134
608.470 53
608.476 13
608.482 14
608.488 0
608.495 51
608.501 90
608.507 42
608.514 34
608.520 38
608.526 1
608.532 47
608.539 33
608.545 25
608.551 79
608.558 84
608.564 -58
608.570 27
608.576 100
608.583 33
608.589 15
608.595 25
608.602 -45
608.608 -9
608.614 54
608.620 -1
608.627 39
608.633 76
608.639 52
608.646 78
608.652 65
608.658 -1
608.665 15
608.671 82
608.677 8
608.683 -3
608.690 40
608.696 -35
608.702 19
608.709 55
608.715 -16
608.721 28
608.727 46
608.734 -3
608.740 37
608.746 75
608.753 80
608.759 22
608.765 82
608.771 -8
608.778 -5
608.784 48
608.790 43
608.797 78
608.803 111
608.809 23
608.815 68
608.822 77
608.828 -23
608.834 19
608.841 10
608.847 -37
608.853 36
608.859 67
608.866 -18
608.872 58
608.878 78
608.885 -14
608.891 38
608.897 43
608.903 -3
608.910 85
608.916 61
608.922 24
608.929 33
608.935 33
608.941 -46
608.947 -14
608.954 51
608.960 -23
608.966 45
608.973 20
608.979 8
608.985 25
608.991 72
608.998 -17
609.004 60
609.010 41
609.017 1
609.023 36
609.029 59
609.036 -30
609.042 5
609.048 67
609.054 12
609.061 1
609.067 62
609.073 -28
609.080 -18
609.086 46
609.092 -15
609.098 81
609.105 65
609.111 37
609.117 62
609.124 77
609.130 32
609.136 1
609.142 26
609.149 -12
609.155 35
609.161 67
609.168 -12
609.174 0
609.180 77
609.186 5
609.193 106
609.199 110
609.205 5
609.212 48
609.218 44
609.224 -11
609.231 36
609.237 92
609.243 31
609.249 96
609.256 130
609.262 31
609.268 57
609.275 68
609.281 19
609.287 49
609.293 120
609.300 2
609.306 72
609.312 100
609.319 -11
609.325 81
609.331 95
609.337 -17
609.344 106
609.350 110
609.356 7
609.363 109
609.369 137
609.375 120
609.381 178
609.388 201
609.394 155
609.400 131
609.407 161
609.413 122
609.419 141
609.426 100
609.432 81
609.438 74
609.444 128
609.451 102
609.457 62
609.463 119
609.470 63
609.476 59
609.482 153
609.488 32
609.495 108
609.501 138
609.507 17
609.514 53
609.520 85
609.526 -24
609.532 22
609.539 139
609.545 15
609.551 53
609.558 71
609.564 -3
609.570 21
609.577 107
609.583 38
609.589 75
609.595 35
609.602 -16
609.608 20
609.614 68
609.621 24
609.627 33
609.633 20
609.639 10
609.646 39
609.652 51
609.658 -50
609.665 -10
609.671 74
609.677 -10
609.683 49
609.690 73
609.696 -1
609.702 14
609.709 62
609.715 -19
609.721 24
609.728 61
609.734 -10
609.740 20
609.746 59
609.753 -33
609.759 21
609.765 44
609.772 -33
609.778 16
609.784 12
609.790 -28
609.797 0
609.803 61
609.809 -27
609.816 19
609.822 90
609.828 0
609.835 53
609.841 39
609.847 -45
609.853 6
609.860 18
609.866 -2
609.872 26
609.879 81
609.885 -3
609.891 33
609.897 79
609.904 23
609.910 59
609.916 80
609.923 -1
609.929 20
609.935 92
609.942 42
609.948 50
609.954 73
609.960 -18
609.967 4
609.973 70
609.979 23
609.986 29
609.992 60
609.998 -46
610.004 61
610.011 15
610.017 14
610.023 24
610.030 14
610.036 -29
610.042 8
610.049 57
610.055 -27
610.061 10
610.067 76
610.074 -33
610.080 35
610.086 47
610.093 34
610.099 53
610.105 96
610.111 -2
610.118 61
610.124 97
610.130 17
610.137 88
610.143 101
610.149 38
610.156 72
610.162 132
610.168 36
610.174 63
610.181 85
610.187 -13
610.193 18
610.200 88
610.206 10
610.212 18
610.218 94
610.225 15
610.231 123
610.237 163
610.244 90
610.250 72
610.256 114
610.263 135
610.269 123
610.275 103
610.281 83
610.288 77
610.294 95
610.300 19
610.307 50
610.313 -1
610.319 -10
610.326 3
610.332 16
610.338 20
610.344 49
610.351 92
610.357 26
610.363 59
610.370 91
610.376 128
610.382 150
610.388 143
610.395 61
610.401 89
610.407 102
610.414 46
610.420 137
610.426 151
610.433 93
610.439 134
610.445 71
610.451 8
610.458 58
610.464 50
610.470 26
610.477 40
610.483 74
610.489 79
610.496 100
610.502 16
610.508 5
610.514 36
610.521 43
610.527 -11
610.533 22
610.540 18
610.546 -13
610.552 68
610.558 132
610.565 109
610.571 94
610.577 93
610.584 82
610.590 126
610.596 112
610.603 -3
610.609 44
610.615 185
610.621 11
610.628 43
610.634 70
610.640 9
610.647 63
610.653 124
610.659 24
610.666 43
610.672 39
610.678 -11
610.684 6
610.691 57
610.697 -1
610.703 52
610.710 85
610.716 -20
610.722 18
610.729 34
610.735 -1
610.741 15
610.747 48
610.754 -7
610.760 13
610.766 35
610.773 -28
610.779 12
610.785 37
610.792 9
610.798 14
610.804 56
610.810 -7
610.817 -8
610.823 48
610.829 -33
610.836 20
610.842 68
610.848 11
610.855 29
610.861 18
610.867 6
610.873 -15
610.880 61
610.886 -9
610.892 -48
610.899 19
610.905 -47
610.911 30
610.917 103
610.924 34
610.930 15
610.936 59
610.943 -27
610.949 -8
610.955 22
610.962 -44
610.968 47
610.974 49
610.980 -50
610.987 -22
610.993 53
610.999 -2
611.006 -20
611.012 93
611.018 4
611.025 68
611.031 45
611.037 16
611.043 52
611.050 69
611.056 -5
611.062 52
611.069 46
611.075 2
611.081 5
611.088 65
611.094 -39
611.100 5
611.106 18
611.113 -33
611.119 49
611.125 61
611.132 0
611.138 50
611.144 86
611.151 32
611.157 44
611.163 121
611.169 -1
611.176 59
611.182 113
611.188 5
611.195 19
611.201 80
611.207 8
611.214 33
611.220 100
611.226 32
611.232 83
611.239 131
611.245 37
611.251 68
611.258 169
611.264 121
611.270 161
611.277 153
611.283 126
611.289 126
611.295 57
611.302 -19
611.308 37
611.314 113
611.321 93
611.327 204
611.333 249
611.340 85
611.346 128
611.352 197
611.359 158
611.365 167
611.371 234
611.377 156
611.384 202
611.390 283
611.396 156
611.403 168
611.409 228
611.415 209
611.422 95
611.428 111
611.434 88
611.440 126
611.447 154
611.453 22
611.459 93
611.466 102
611.472 7
611.478 31
611.485 15
611.491 5
611.497 71
611.503 50
611.510 -41
611.516 12
611.522 -20
611.529 -27
611.535 31
611.541 70
611.548 2
611.554 93
611.560 96
611.566 15
611.573 58
611.579 76
611.585 -9
611.592 25
611.598 38
611.604 0
611.611 87
611.617 107
611.623 17
611.630 46
611.636 74
611.642 -11
611.648 43
611.655 48
611.661 -21
611.667 6
611.674 30
611.680 1
611.686 -3
611.693 47
611.699 -18
611.705 45
611.711 49
611.718 -36
611.724 0
611.730 49
611.737 13
611.743 -13
611.749 58
611.756 -44
611.762 -27
611.768 20
611.774 10
611.781 52
611.787 68
611.793 23
611.800 22
611.806 46
611.812 -47
611.819 21
611.825 62
611.831 -17
611.838 41
611.844 53
611.850 -52
611.856 52
611.863 54
611.869 -36
611.875 17
611.882 55
611.888 2
611.894 32
611.901 76
611.907 2
611.913 -10
611.919 40
611.926 -13
611.932 16
611.938 45
611.945 24
611.951 103
611.957 95
611.964 25
611.970 69
611.976 75
611.983 -19
611.989 -5
611.995 14
612.001 -28
612.008 43
612.014 55
612.020 -37
612.027 -4
612.033 46
612.039 -8
612.046 11
612.052 51
612.058 -46
612.064 43
612.071 68
612.077 21
612.083 16
612.090 41
612.096 -7
612.102 10
612.109 70
612.115 29
612.121 28
612.128 104
612.134 51
612.140 -10
612.146 26
612.153 -9
612.159 98
612.165 117
612.172 48
612.178 11
612.184 59
612.191 15
612.197 65
612.203 76
612.209 -11
612.216 0
612.222 114
612.228 65
612.235 56
612.241 31
612.247 28
612.254 22
612.260 57
612.266 18
612.273 83
612.279 134
612.285 85
612.291 93
612.298 117
612.304 18
612.310 57
612.317 104
612.323 45
612.329 132
612.336 126
612.342 -2
612.348 78
612.355 142
612.361 41
612.367 145
612.373 210
612.380 113
612.386 151
612.392 184
612.399 138
612.405 207
612.411 258
612.418 138
612.424 179
612.430 222
612.437 157
612.443 170
612.449 106
612.455 77
612.462 138
612.468 248
612.474 209
612.481 139
612.487 177
612.493 53
612.500 73
612.506 100
612.512 69
612.519 105
612.525 96
612.531 13
612.537 76
612.544 116
612.550 43
612.556 -17
612.563 19
612.569 28
612.575 27
612.582 84
612.588 89
612.594 113
612.601 87
612.607 -23
612.613 31
612.619 84
612.626 23
612.632 42
612.638 86
612.645 -39
612.651 51
612.657 75
612.664 1
612.670 39
612.676 65
612.683 -6
612.689 42
612.695 74
612.701 34
612.708 26
612.714 64
612.720 -24
612.727 -23
612.733 48
612.739 12
612.746 42
612.752 31
612.758 -16
612.765 11
612.771 57
612.777 -15
612.783 71
612.790 57
612.796 -16
612.802 11
612.809 46
612.815 32
612.821 11
612.828 48
612.834 -23
612.840 37
612.847 100
612.853 -10
612.859 44
612.865 43
612.872 -64
612.878 29
612.884 45
612.891 21
612.897 40
612.903 91
612.910 41
612.916 125
612.922 140
612.929 60
612.935 81
612.941 91
612.947 25
612.954 70
612.960 62
612.966 23
612.973 85
612.979 94
612.985 -9
612.992 -2
612.998 53
613.004 -11
613.011 42
613.017 70
613.023 -27
613.030 44
613.036 92
613.042 33
613.048 87
613.055 64
613.061 -17
613.067 10
613.074 72
613.080 38
613.086 17
613.093 16
613.099 -31
613.105 4
613.112 58
613.118 -37
613.124 22
613.130 120
613.137 63
613.143 50
613.149 40
613.156 7
613.162 29
613.168 52
613.175 -44
613.181 23
613.187 90
613.194 19
613.200 20
613.206 73
613.213 34
613.219 127
613.225 108
613.231 55
613.238 122
613.244 186
613.250 100
613.257 91
613.263 76
613.269 29
613.276 85
613.282 122
613.288 60
613.295 36
613.301 83
613.307 -12
613.314 82
613.320 152
613.326 103
613.332 122
613.339 137
613.345 51
613.351 56
613.358 129
613.364 114
613.370 179
613.377 167
613.383 38
613.389 125
613.396 228
613.402 172
613.408 147
613.414 82
613.421 52
613.427 164
613.433 147
613.440 45
613.446 106
613.452 170
613.459 84
613.465 107
613.471 85
613.478 71
613.484 178
613.490 123
613.497 15
613.503 66
613.509 88
613.515 23
613.522 37
613.528 71
613.534 29
613.541 70
613.547 146
613.553 37
613.560 64
613.566 71
613.572 31
613.579 27
613.585 134
613.591 53
613.598 110
613.604 31
613.610 56
613.616 121
613.623 76
613.629 13
613.635 -24
613.642 56
613.648 5
613.654 -1
613.661 49
613.667 18
613.673 11
613.680 30
613.686 9
613.692 27
613.699 77
613.705 8
613.711 22
613.718 29
613.724 3
613.730 11
613.736 33
613.743 -21
613.749 -5
613.755 48
613.762 -4
613.768 34
613.774 103
613.781 20
613.787 56
613.793 25
613.800 61
613.806 60
613.812 42
613.819 -11
613.825 29
613.831 56
613.837 84
613.844 91
613.850 145
613.856 16
613.863 52
613.869 50
613.875 15
613.882 85
613.888 81
613.894 38
613.901 85
613.907 58
613.913 -1
613.920 70
613.926 44
613.932 13
613.939 53
613.945 79
613.951 22
613.957 34
613.964 90
613.970 37
613.976 80
613.983 163
613.989 24
613.995 57
614.002 55
614.008 -18
614.014 24
614.021 143
614.027 32
614.033 2
614.040 27
614.046 -35
614.052 82
614.058 80
614.065 -21
614.071 -6
614.077 22
614.084 -19
614.090 -10
614.096 59
614.103 21
614.109 70
614.115 49
614.122 3
614.128 45
614.134 88
614.141 15
614.147 57
614.153 95
614.160 -29
614.166 10
614.172 88
614.178 22
614.185 45
614.191 52
614.197 30
614.204 66
614.210 28
614.216 -48
614.223 44
614.229 87
614.235 -16
614.242 10
614.248 60
614.254 17
614.261 55
614.267 88
614.273 5
614.280 43
614.286 94
614.292 71
614.298 61
614.305 103
614.311 32
614.317 29
614.324 69
614.330 30
614.336 90
614.343 119
614.349 41
614.355 34
614.362 58
614.368 25
614.374 100
614.381 177
614.387 146
614.393 136
614.400 133
614.406 144
614.412 167
614.419 167
614.425 87
614.431 79
614.437 157
614.444 108
614.450 149
614.456 169
614.463 112
614.469 132
614.475 127
614.482 77
614.488 133
614.494 133
614.501 21
614.507 22
614.513 68
614.520 26
614.526 31
614.532 96
614.539 51
614.545 88
614.551 95
614.558 97
614.564 92
614.570 95
614.576 -45
614.583 -10
614.589 19
614.595 -52
614.602 31
614.608 26
614.614 19
614.621 35
614.627 109
614.633 19
614.640 10
614.646 84
614.652 -26
614.659 5
614.665 69
614.671 67
614.678 80
614.684 75
614.690 20
614.697 42
614.703 69
614.709 -30
614.715 -9
614.722 78
614.728 2
614.734 19
614.741 53
614.747 16
614.753 2
614.760 64
614.766 24
614.772 55
614.779 43
614.785 -5
614.791 38
614.798 23
614.804 38
614.810 50
614.817 36
614.823 -14
614.829 18
614.836 66
614.842 22
614.848 57
614.854 42
614.861 -35
614.867 41
614.873 86
614.880 28
614.886 65
614.892 69
614.899 20
614.905 87
614.911 62
614.918 45
614.924 84
614.930 122
614.937 22
614.943 31
614.949 54
614.956 -4
614.962 12
614.968 49
614.975 18
614.981 11
614.987 85
614.994 -6
615.000 39
615.006 45
615.012 -15
615.019 22
615.025 44
615.031 -18
615.038 36
615.044 68
615.050 15
615.057 30
615.063 39
615.069 -17
615.076 54
615.082 75
615.088 -42
615.095 38
615.101 31
615.107 -19
615.114 -11
615.120 30
615.126 -63
615.133 35
615.139 12
615.145 -18
615.152 -8
615.158 41
615.164 -25
615.170 8
615.177 47
615.183 -56
615.189 71
615.196 145
615.202 -2
615.208 42
615.215 40
615.221 41
615.227 48
615.234 50
615.240 16
615.246 58
615.253 140
615.259 18
615.265 24
615.272 111
615.278 51
615.284 100
615.291 106
615.297 60
615.303 70
615.310 104
615.316 45
615.322 30
615.329 86
615.335 118
615.341 101
615.347 142
615.354 72
615.360 42
615.366 82
615.373 59
615.379 38
615.385 123
615.392 79
615.398 84
615.404 87
615.411 -5
615.417 95
615.423 138
615.430 27
615.436 135
615.442 202
615.449 108
615.455 144
615.461 110
615.468 125
615.474 154
615.480 200
615.487 72
615.493 7
615.499 49
615.506 9
615.512 75
615.518 109
615.525 23
615.531 122
615.537 93
615.543 16
615.550 12
615.556 106
615.562 62
615.569 97
615.575 -3
615.581 -1
615.588 25
615.594 26
615.600 -56
615.607 -4
615.613 76
615.619 9
615.626 42
615.632 44
615.638 -22
615.645 5
615.651 65
615.657 -7
615.664 7
615.670 77
615.676 36
615.683 52
615.689 78
615.695 23
615.702 40
615.708 64
615.714 -40
615.721 -19
615.727 49
615.733 -7
615.740 -6
615.746 39
615.752 -46
615.758 -1
615.765 87
615.771 -10
615.777 29
615.784 82
615.790 -33
615.796 55
615.803 44
615.809 -60
615.815 29
615.822 47
615.828 -9
615.834 15
615.841 21
615.847 -13
615.853 3
615.860 12
615.866 -22
615.872 42
615.879 120
615.885 34
615.891 49
615.898 78
615.904 -7
615.910 30
615.917 28
615.923 -7
615.929 33
615.936 24
615.942 -26
615.948 42
615.955 1
615.961 -55
615.967 -33
615.974 57
615.980 -12
615.986 -20
615.993 -13
615.999 9
616.005 23
616.011 53
616.018 -8
616.024 18
616.030 13
616.037 -31
616.043 5
616.049 32
616.056 -30
616.062 56
616.068 49
616.075 10
616.081 25
616.087 69
616.094 32
616.100 54
616.106 71
616.113 23
616.119 0
616.125 75
616.132 -52
616.138 40
616.144 73
616.151 37
616.157 35
616.163 100
616.170 -74
616.176 25
616.182 70
616.189 61
616.195 62
616.201 97
616.208 -6
616.214 16
616.220 31
616.227 -9
616.233 40
616.239 54
616.246 13
616.252 72
616.258 155
616.265 66
616.271 106
616.277 124
616.284 85
616.290 86
616.296 134
616.302 45
616.309 112
616.315 103
616.321 90
616.328 191
616.334 196
616.340 87
616.347 60
616.353 116
616.359 64
616.366 41
616.372 34
616.378 40
616.385 68
616.391 67
616.397 10
616.404 4
616.410 95
616.416 119
616.423 91
616.429 120
616.435 34
616.442 85
616.448 175
616.454 120
616.461 256
616.467 229
616.473 68
616.480 110
616.486 155
616.492 43
616.499 98
616.505 121
616.511 41
616.518 64
616.524 140
616.530 111
616.537 100
616.543 115
616.549 55
616.556 79
616.562 91
616.568 94
616.575 107
616.581 133
616.587 -10
616.594 118
616.600 160
616.606 59
616.613 11
616.619 46
616.625 0
616.632 14
616.638 37
616.644 31
616.651 50
616.657 90
616.663 16
616.670 24
616.676 81
616.682 -1
616.688 10
616.695 69
616.701 72
616.707 75
616.714 92
616.720 39
616.726 20
616.733 99
616.739 14
616.745 36
616.752 25
616.758 -45
616.764 8
616.771 85
616.777 -32
616.783 66
616.790 33
616.796 20
616.802 -11
616.809 63
616.815 -30
616.821 11
616.828 31
616.834 -25
616.840 65
616.847 81
616.853 -29
616.859 46
616.866 41
616.872 6
616.878 65
616.885 42
616.891 1
616.897 15
616.904 56
616.910 -14
616.916 41
616.923 72
616.929 -16
616.935 6
616.942 54
616.948 9
616.954 -4
616.961 10
616.967 -19
616.973 -14
616.980 66
616.986 8
616.992 36
616.999 98
617.005 22
617.011 30
617.018 69
617.024 -40
617.030 1
617.037 72
617.043 -7
617.049 32
617.056 63
617.062 -8
617.068 41
617.075 55
617.081 -40
617.087 34
617.094 50
617.100 -17
617.106 24
617.113 55
617.119 5
617.125 67
617.132 49
617.138 5
617.144 46
617.151 74
617.157 -39
617.163 25
617.170 8
617.176 -19
617.182 3
617.189 66
617.195 24
617.201 62
617.208 29
617.214 -21
617.220 31
617.227 98
617.233 -2
617.239 50
617.246 116
617.252 66
617.258 66
617.265 128
617.271 -9
617.277 54
617.284 138
617.290 68
617.296 90
617.303 94
617.309 41
617.315 30
617.322 154
617.328 99
617.334 106
617.341 133
617.347 -10
617.353 50
617.360 91
617.366 76
617.372 78
617.379 126
617.385 55
617.391 81
617.398 85
617.404 -11
617.410 34
617.417 92
617.423 78
617.429 117
617.436 129
617.442 23
617.448 81
617.455 100
617.461 54
617.467 138
617.474 163
617.480 82
617.486 160
617.493 137
617.499 139
617.505 137
617.512 116
617.518 31
617.524 45
617.531 120
617.537 83
617.543 91
617.550 143
617.556 95
617.562 148
617.569 100
617.575 31
617.581 44
617.588 102
617.594 38
617.600 76
617.607 85
617.613 17
617.619 25
617.626 99
617.632 -11
617.638 34
617.645 50
617.651 -19
617.657 10
617.664 61
617.670 -5
617.676 37
617.683 45
617.689 -33
617.695 3
617.702 22
617.708 15
617.714 43
617.721 10
617.727 -45
617.733 14
617.740 57
617.746 14
617.752 73
617.759 133
617.765 15
617.771 0
617.778 13
617.784 -3
617.790 13
617.797 65
617.803 39
617.809 46
617.816 0
617.822 -29
617.828 43
617.835 81
617.841 14
617.847 17
617.854 17
617.860 -36
617.866 -2
617.873 77
617.879 -5
617.885 76
617.892 102
617.898 -35
617.904 18
617.911 23
617.917 -7
617.923 40
617.930 62
617.936 6
617.942 38
617.949 58
617.955 -29
617.961 61
617.968 98
617.974 -30
617.980 24
617.987 35
617.993 -45
617.999 17
618.006 40
618.012 -25
618.018 15
618.025 44
618.031 -11
618.037 40
618.044 82
618.050 0
618.056 33
618.063 59
618.069 -33
618.075 19
618.082 50
618.088 28
618.094 44
618.101 77
618.107 22
618.113 56
618.120 46
618.126 -26
618.132 37
618.139 38
618.145 -37
618.151 89
618.158 43
618.164 32
618.170 126
618.177 143
618.183 23
618.189 41
618.196 35
618.202 37
618.208 11
618.215 51
618.221 1
618.227 -39
618.234 -10
618.240 -34
618.246 -14
618.253 74
618.259 10
618.265 66
618.272 31
618.278 43
618.284 87
618.291 118
618.297 25
618.303 24
618.310 13
618.316 -5
618.322 45
618.329 62
618.335 68
618.341 109
618.348 107
618.354 35
618.360 51
618.367 50
618.373 -28
618.379 39
618.386 74
618.392 14
618.398 80
618.405 77
618.411 14
618.417 35
618.424 42
618.430 13
618.437 36
618.443 84
618.449 -2
618.456 55
618.462 120
618.468 69
618.475 184
618.481 168
618.487 97
618.494 129
618.500 177
618.506 108
618.513 174
618.519 97
618.525 61
618.532 84
618.538 130
618.544 71
618.551 136
618.557 143
618.563 64
618.570 62
618.576 94
618.582 10
618.589 92
618.595 80
618.601 19
618.608 99
618.614 100
618.620 -11
618.627 14
618.633 53
618.639 -16
618.646 52
618.652 109
618.658 91
618.665 130
618.671 113
618.677 53
618.684 34
618.690 -5
618.696 7
618.703 71
618.709 102
618.715 5
618.722 12
618.728 42
618.734 9
618.741 -3
618.747 60
618.753 -15
618.760 13
618.766 59
618.772 -38
618.779 16
618.785 98
618.791 1
618.798 28
618.804 35
618.810 -12
618.817 -44
618.823 62
618.830 14
618.836 57
618.842 109
618.849 -26
618.855 -11
618.861 19
618.868 -18
618.874 69
618.880 32
618.887 6
618.893 -2
618.899 54
618.906 89
618.912 101
618.918 65
618.925 -41
618.931 70
618.937 67
618.944 9
618.950 13
618.956 28
618.963 -3
618.969 67
618.975 76
618.982 -5
618.988 84
618.994 90
619.001 13
619.007 97
619.013 80
619.020 23
619.026 32
619.032 36
619.039 -9
619.045 34
619.051 35
619.058 -2
619.064 10
619.070 42
619.077 -19
619.083 -22
619.089 93
619.096 -2
619.102 -14
619.109 89
619.115 24
619.121 34
619.128 57
619.134 -12
619.140 37
619.147 35
619.153 11
619.159 12
619.166 49
619.172 -15
619.178 62
619.185 79
619.191 8
619.197 27
619.204 73
619.210 1
619.216 15
619.223 43
619.229 -13
619.235 17
619.242 35
619.248 -18
619.254 -13
619.261 20
619.267 -13
619.273 74
619.280 154
619.286 34
619.292 21
619.299 84
619.305 10
619.311 37
619.318 107
619.324 24
619.330 106
619.337 92
619.343 26
619.350 34
619.356 104
619.362 95
619.369 111
619.375 54
619.381 14
619.388 18
619.394 48
619.400 28
619.407 74
619.413 86
619.419 76
619.426 67
619.432 83
619.438 106
619.445 187
619.451 285
619.457 191
619.464 185
619.470 232
619.476 121
619.483 177
619.489 116
619.495 -9
619.502 80
619.508 67
619.514 -20
619.521 56
619.527 142
619.533 50
619.540 23
619.546 125
619.552 124
619.559 105
619.565 65
619.572 -37
619.578 80
619.584 37
619.591 -37
619.597 13
619.603 30
619.610 30
619.616 -6
619.622 46
619.629 7
619.635 39
619.641 44
619.648 -12
619.654 35
619.660 46
619.667 -1
619.673 51
619.679 89
619.686 -12
619.692 -5
619.698 42
619.705 -26
619.711 -43
619.717 24
619.724 -36
619.730 -14
619.736 98
619.743 -35
619.749 19
619.755 4
619.762 -42
619.768 74
619.775 80
619.781 -2
619.787 18
619.794 47
619.800 -21
619.806 36
619.813 50
619.819 15
619.825 52
619.832 53
619.838 17
619.844 -3
619.851 27
619.857 -24
619.863 7
619.870 85
619.876 22
619.882 50
619.889 69
619.895 15
619.901 11
619.908 37
619.914 -28
619.920 1
619.927 70
619.933 5
619.940 9
619.946 36
619.952 0
619.959 53
619.965 60
619.971 -18
619.978 4
619.984 -4
619.990 -22
619.997 23
620.003 110
620.009 -31
620.016 10
620.022 17
620.028 -14
620.035 38
620.041 65
620.047 -4
620.054 29
620.060 50
620.066 11
620.073 63
620.079 61
620.085 15
620.092 -24
620.098 57
620.104 -37
620.111 -13
620.117 66
620.124 -20
620.130 12
620.136 69
620.143 -6
620.149 63
620.155 54
620.162 9
620.168 22
620.174 51
620.181 39
620.187 57
620.193 112
620.200 -4
620.206 41
620.212 55
620.219 73
620.225 75
620.231 130
620.238 11
620.244 76
620.250 85
620.257 57
620.263 69
620.270 98
620.276 0
620.282 34
620.289 73
620.295 12
620.301 68
620.308 125
620.314 78
620.320 47
620.327 70
620.333 -23
620.339 12
620.346 183
620.352 105
620.358 73
620.365 111
620.371 24
620.377 42
620.384 25
620.390 -28
620.396 53
620.403 127
620.409 82
620.416 94
620.422 133
620.428 56
620.435 57
620.441 45
620.447 28
620.454 124
620.460 157
620.466 57
620.473 121
620.479 155
620.485 39
620.492 100
620.498 125
620.504 71
620.511 92
620.517 127
620.523 28
620.530 53
620.536 44
620.542 -2
620.549 52
620.555 97
620.562 85
620.568 54
620.574 61
620.581 42
620.587 95
620.593 153
620.600 16
620.606 23
620.612 69
620.619 9
620.625 62
620.631 122
620.638 31
620.644 80
620.650 85
620.657 -8
620.663 6
620.669 9
620.676 -49
620.682 35
620.689 101
620.695 22
620.701 29
620.708 39
620.714 10
620.720 -14
620.727 12
620.733 -45
620.739 9
620.746 40
620.752 0
620.758 101
620.765 63
620.771 -31
620.777 2
620.784 39
620.790 -25
620.796 4
620.803 38
620.809 -7
620.816 32
620.822 43
620.828 -31
620.835 28
620.841 27
620.847 -33
620.854 -33
620.860 74
620.866 -40
620.873 8
620.879 62
620.885 11
620.892 88
620.898 104
620.904 23
620.911 66
620.917 35
620.923 -27
620.930 54
620.936 58
620.943 -10
620.949 28
620.955 14
620.962 2
620.968 61
620.974 125
620.981 9
620.987 45
620.993 46
621.000 -17
621.006 58
621.012 95
621.019 -17
621.025 -4
621.031 37
621.038 -7
621.044 73
621.050 76
621.057 -40
621.063 -18
621.070 42
621.076 46
621.082 47
621.089 76
621.095 4
621.101 5
621.108 72
621.114 -7
621.120 37
621.127 46
621.133 18
621.139 0
621.146 32
621.152 -18
621.158 18
621.165 43
621.171 35
621.178 40
621.184 114
621.190 71
621.197 59
621.203 72
621.209 40
621.216 79
621.222 79
621.228 4
621.235 52
621.241 125
621.247 35
621.254 51
621.260 105
621.266 4
621.273 46
621.279 98
621.286 59
621.292 36
621.298 138
621.305 58
621.311 59
621.317 132
621.324 69
621.330 174
621.336 182
621.343 117
621.349 58
621.355 111
621.362 49
621.368 106
621.374 49
621.381 -55
621.387 74
621.393 53
621.400 -4
621.406 97
621.413 75
621.419 19
621.425 122
621.432 133
621.438 42
621.444 65
621.451 101
621.457 46
621.463 51
621.470 76
621.476 54
621.482 39
621.489 64
621.495 64
621.502 88
621.508 77
621.514 31
621.521 125
621.527 105
621.533 65
621.540 104
621.546 48
621.552 -22
621.559 39
621.565 74
621.571 35
621.578 62
621.584 117
621.590 42
621.597 43
621.603 68
621.610 -16
621.616 18
621.622 74
621.629 10
621.635 -6
621.641 89
621.648 -24
621.654 11
621.660 53
621.667 -47
621.673 25
621.679 100
621.686 -15
621.692 63
621.698 169
621.705 74
621.711 101
621.718 83
621.724 -30
621.730 5
621.737 58
621.743 35
621.749 16
621.756 47
621.762 -2
621.768 62
621.775 91
621.781 -27
621.787 1
621.794 26
621.800 -19
621.807 -22
621.813 20
621.819 -29
621.826 3
621.832 -1
621.838 -62
621.845 26
621.851 61
621.857 -12
621.864 38
621.870 22
621.876 -8
621.883 8
621.889 57
621.895 -12
621.902 -8
621.908 67
621.915 -4
621.921 -5
621.927 34
621.934 0
621.940 81
621.946 33
621.953 -47
621.959 -12
621.965 25
621.972 -49
621.978 1
621.984 52
621.991 -8
621.997 68
622.004 8
622.010 -23
622.016 20
622.023 66
622.029 26
622.035 -1
622.042 7
622.048 -20
622.054 43
622.061 106
622.067 -1
622.073 66
622.080 58
622.086 -22
622.093 64
622.099 75
622.105 6
622.112 65
622.118 47
622.124 -23
622.131 17
622.137 130
622.143 56
622.150 17
622.156 52
622.162 -25
622.169 37
622.175 97
622.182 31
622.188 87
622.194 51
622.201 26
622.207 84
622.213 76
622.220 56
622.226 70
622.232 96
622.239 58
622.245 112
622.251 82
622.258 -53
622.264 4
622.271 19
622.277 -28
622.283 47
622.290 134
622.296 41
622.302 85
622.309 87
622.315 63
622.321 100
622.328 63
622.334 3
622.340 1
622.347 91
622.353 69
622.360 69
622.366 126
622.372 9
622.379 35
622.385 55
622.391 15
622.398 63
622.404 211
622.410 95
622.417 87
622.423 132
622.429 80
622.436 131
622.442 141
622.449 97
622.455 127
622.461 167
622.468 -16
622.474 75
622.480 161
622.487 131
622.493 93
622.499 115
622.506 122
622.512 103
622.519 63
622.525 12
622.531 59
622.538 79
622.544 53
622.550 85
622.557 122
622.563 21
622.569 49
622.576 60
622.582 20
622.588 66
622.595 64
622.601 -11
622.608 17
622.614 35
622.620 -60
622.627 11
622.633 77
622.639 -18
622.646 55
622.652 97
622.658 11
622.665 28
622.671 70
622.677 -24
622.684 47
622.690 54
622.697 -32
622.703 -25
622.709 79
622.716 -14
622.722 33
622.728 57
622.735 -35
622.741 13
622.747 27
622.754 -32
622.760 22
622.767 42
622.773 11
622.779 -6
622.786 54
622.792 -49
622.798 0
622.805 46
622.811 16
622.817 31
622.824 28
622.830 -44
622.836 4
622.843 43
622.849 17
622.856 13
622.862 11
622.868 -6
622.875 10
622.881 46
622.887 -43
622.894 -4
622.900 10
622.906 -32
622.913 -16
622.919 29
622.926 -18
622.932 10
622.938 42
622.945 0
622.951 21
622.957 82
622.964 3
622.970 26
622.976 41
622.983 -19
622.989 18
622.996 32
623.002 -28
623.008 -3
623.015 21
623.021 -30
623.027 61
623.034 41
623.040 -32
623.046 -27
623.053 34
623.059 -36
623.065 -26
623.072 72
623.078 -25
623.085 0
623.091 61
623.097 -26
623.104 84
623.110 98
623.116 8
623.123 121
623.129 72
623.135 13
623.142 0
623.148 25
623.155 -13
623.161 7
623.167 69
623.174 -31
623.180 -2
623.186 47
623.193 -46
623.199 32
623.205 37
623.212 -46
623.218 3
623.225 4
623.231 14
623.237 71
623.244 51
623.250 -10
623.256 46
623.263 101
623.269 14
623.275 37
623.282 54
623.288 -25
623.295 24
623.301 77
623.307 -42
623.314 6
623.320 97
623.326 90
623.333 76
623.339 82
623.345 39
623.352 23
623.358 82
623.365 29
623.371 33
623.377 13
623.384 -36
623.390 44
623.396 69
623.403 -23
623.409 76
623.415 102
623.422 93
623.428 60
623.435 92
623.441 38
623.447 65
623.454 60
623.460 -9
623.466 47
623.473 130
623.479 122
623.485 83
623.492 88
623.498 16
623.505 58
623.511 54
623.517 -24
623.524 48
623.530 107
623.536 -26
623.543 67
623.549 81
623.555 50
623.562 18
623.568 95
623.575 14
623.581 52
623.587 96
623.594 -52
623.600 -4
623.606 108
623.613 29
623.619 29
623.625 52
623.632 -6
623.638 -18
623.645 57
623.651 0
623.657 98
623.664 62
623.670 11
623.676 10
623.683 34
623.689 7
623.695 16
623.702 11
623.708 -33
623.715 -12
623.721 26
623.727 28
623.734 34
623.740 99
623.746 27
623.753 23
623.759 69
623.765 8
623.772 52
623.778 88
623.785 -13
623.791 -16
623.797 26
623.804 17
623.810 33
623.816 32
623.823 9
623.829 66
623.835 74
623.842 37
623.848 51
623.855 50
623.861 -7
623.867 15
623.874 -3
623.880 22
623.886 99
623.893 40
623.899 9
623.906 16
623.912 53
623.918 -27
623.925 -18
623.931 4
623.937 -11
623.944 -10
623.950 56
623.956 -27
623.963 -15
623.969 76
623.976 -9
623.982 -3
623.988 52
623.995 -15
624.001 34
624.007 83
624.014 -2
624.020 44
624.026 60
624.033 -24
624.039 -11
624.046 63
624.052 1
624.058 60
624.065 32
624.071 -14
624.077 14
624.084 46
624.090 -29
624.096 41
624.103 66
624.109 -19
624.116 1
624.122 67
624.128 -21
624.135 18
624.141 49
624.147 -8
624.154 41
624.160 62
624.167 -23
624.173 36
624.179 8
624.186 -2
624.192 83
624.198 120
624.205 3
624.211 17
624.217 38
624.224 -34
624.230 59
624.237 63
624.243 -9
624.249 33
624.256 33
624.262 -50
624.268 31
624.275 76
624.281 -23
624.288 43
624.294 128
624.300 18
624.307 76
624.313 88
624.319 38
624.326 93
624.332 91
624.338 40
624.345 11
624.351 34
624.358 18
624.364 40
624.370 17
624.377 5
624.383 46
624.389 59
624.396 22
624.402 85
624.409 142
624.415 92
624.421 97
624.428 63
624.434 78
624.440 136
624.447 93
624.453 18
624.459 121
624.466 175
624.472 50
624.479 31
624.485 76
624.491 34
624.498 77
624.504 146
624.510 29
624.517 61
624.523 33
624.530 -32
624.536 63
624.542 28
624.549 -31
624.555 77
624.561 81
624.568 -6
624.574 56
624.580 90
624.587 3
624.593 8
624.600 12
624.606 -24
624.612 21
624.619 31
624.625 -1
624.631 24
624.638 111
624.644 -48
624.651 33
624.657 164
624.663 110
624.670 76
624.676 87
624.682 -7
624.689 28
624.695 27
624.702 -30
624.708 -19
624.714 20
624.721 -33
624.727 6
624.733 45
624.740 -34
624.746 11
624.752 53
624.759 33
624.765 37
624.772 65
624.778 2
624.784 57
624.791 16
624.797 43
624.803 72
624.810 23
624.816 -23
624.823 -23
624.829 50
624.835 -1
624.842 -4
624.848 35
624.854 -7
624.861 71
624.867 72
624.874 39
624.880 23
624.886 18
624.893 -53
624.899 70
624.905 69
624.912 31
624.918 19
624.924 49
624.931 -26
624.937 13
624.944 -3
624.950 -16
624.956 12
624.963 -10
624.969 -32
624.975 39
624.982 62
624.988 -47
624.995 38
625.001 59
625.007 35
625.014 28
625.020 34
625.026 -6
625.033 18
625.039 25
625.046 -47
625.052 -19
625.058 54
625.065 -43
625.071 22
625.077 34
625.084 -9
625.090 13
625.097 47
625.103 -71
625.109 28
625.116 29
625.122 6
625.128 79
625.135 45
625.141 1
625.147 35
625.154 77
625.160 -53
625.167 -4
625.173 45
625.179 -59
625.186 17
625.192 36
625.198 -18
625.205 -2
625.211 45
625.218 -1
625.224 39
625.230 80
625.237 -31
625.243 7
625.249 37
625.256 -29
625.262 14
625.269 38
625.275 -23
625.281 86
625.288 110
625.294 31
625.300 -12
625.307 -1
625.313 -55
625.320 76
625.326 89
625.332 27
625.339 63
625.345 106
625.351 37
625.358 97
625.364 126
625.371 49
625.377 150
625.383 172
625.390 132
625.396 197
625.402 285
625.409 236
625.415 266
625.422 220
625.428 100
625.434 106
625.441 118
625.447 6
625.453 55
625.460 99
625.466 52
625.473 110
625.479 151
625.485 41
625.492 25
625.498 73
625.504 8
625.511 87
625.517 63
625.524 -3
625.530 38
625.536 66
625.543 33
625.549 46
625.555 67
625.562 -11
625.568 -2
625.574 9
625.581 -23
625.587 19
625.594 90
625.600 25
625.606 102
625.613 107
625.619 -6
625.625 45
625.632 65
625.638 13
625.645 0
625.651 8
625.657 11
625.664 34
625.670 51
625.676 -42
625.683 44
625.689 83
625.696 -7
625.702 -12
625.708 62
625.715 -23
625.721 23
625.727 46
625.734 -12
625.740 36
625.747 40
625.753 -1
625.759 52
625.766 103
625.772 9
625.778 19
625.785 52
625.791 -14
625.798 14
625.804 107
625.810 -48
625.817 -1
625.823 2
625.830 2
625.836 18
625.842 78
625.849 18
625.855 2
625.861 0
625.868 -45
625.874 27
625.881 10
625.887 -38
625.893 28
625.900 5
625.906 -29
625.912 27
625.919 49
625.925 -42
625.932 47
625.938 66
625.944 -21
625.951 -2
625.957 44
625.963 9
625.970 29
625.976 52
625.983 -37
625.989 35
625.995 43
626.002 -49
626.008 26
626.014 74
626.021 -27
626.027 64
626.034 113
626.040 -42
626.046 17
626.053 57
626.059 -41
626.065 -8
626.072 60
626.078 -14
626.085 118
626.091 130
626.097 -9
626.104 7
626.110 73
626.116 50
626.123 50
626.129 91
626.136 39
626.142 126
626.148 120
626.155 -47
626.161 -1
626.167 27
626.174 6
626.180 13
626.187 29
626.193 -44
626.199 56
626.206 15
626.212 -36
626.218 18
626.225 73
626.231 6
626.238 54
626.244 71
626.250 72
626.257 124
626.263 84
626.270 12
626.276 97
626.282 142
626.289 92
626.295 69
626.301 97
626.308 0
626.314 25
626.321 61
626.327 -3
626.333 56
626.340 75
626.346 40
626.352 54
626.359 136
626.365 77
626.372 135
626.378 179
626.384 192
626.391 211
626.397 210
626.403 112
626.410 137
626.416 143
626.423 49
626.429 108
626.435 160
626.442 99
626.448 154
626.454 146
626.461 82
626.467 43
626.474 67
626.480 11
626.486 46
626.493 54
626.499 -52
626.506 -24
626.512 143
626.518 84
626.525 54
626.531 118
626.537 7
626.544 121
626.550 168
626.557 27
626.563 -9
626.569 18
626.576 -15
626.582 6
626.588 66
626.595 -38
626.601 30
626.608 74
626.614 28
626.620 74
626.627 85
626.633 -1
626.639 17
626.646 71
626.652 -41
626.659 66
626.665 111
626.671 -8
626.678 11
626.684 51
626.691 1
626.697 30
626.703 94
626.710 -17
626.716 0
626.722 73
626.729 10
626.735 58
626.742 66
626.748 -46
626.754 10
626.761 70
626.767 -29
626.773 16
626.780 10
626.786 -63
626.793 -24
626.799 45
626.805 13
626.812 7
626.818 83
626.825 -35
626.831 24
626.837 2
626.844 -36
626.850 23
626.856 26
626.863 -57
626.869 8
626.876 45
626.882 -21
626.888 82
626.895 54
626.901 -7
626.907 15
626.914 99
626.920 46
626.927 14
626.933 59
626.939 -16
626.946 41
626.952 30
626.959 -31
626.965 22
626.971 66
626.978 -32
626.984 -6
626.990 40
626.997 -64
627.003 -3
627.010 4
627.016 -17
627.022 14
627.029 -9
627.035 -47
627.041 7
627.048 39
627.054 -24
627.061 16
627.067 8
627.073 -32
627.080 -16
627.086 51
627.093 -5
627.099 72
627.105 20
627.112 -31
627.118 8
627.124 32
627.131 -15
627.137 48
627.144 -6
627.150 1
627.156 3
627.163 31
627.169 10
627.176 -8
627.182 39
627.188 16
627.195 43
627.201 57
627.207 -12
627.214 43
627.220 43
627.227 -45
627.233 36
627.239 19
627.246 -8
627.252 8
627.258 120
627.265 76
627.271 69
627.278 54
627.284 22
627.290 73
627.297 30
627.303 -47
627.310 -4
627.316 78
627.322 -5
627.329 70
627.335 47
627.341 15
627.348 77
627.354 86
627.361 3
627.367 82
627.373 106
627.380 2
627.386 101
627.393 166
627.399 154
627.405 167
627.412 187
627.418 38
627.424 84
627.431 130
627.437 68
627.444 174
627.450 255
627.456 82
627.463 91
627.469 90
627.476 -43
627.482 23
627.488 95
627.495 8
627.501 -8
627.507 36
627.514 -11
627.520 43
627.527 59
627.533 18
627.539 46
627.546 87
627.552 48
627.559 63
627.565 66
627.571 22
627.578 102
627.584 56
627.590 -13
627.597 27
627.603 31
627.610 -4
627.616 29
627.622 126
627.629 25
627.635 50
627.642 52
627.648 10
627.654 -1
627.661 34
627.667 -30
627.673 29
627.680 54
627.686 -15
627.693 59
627.699 65
627.705 5
627.712 1
627.718 15
627.725 -9
627.731 0
627.737 72
627.744 -31
627.750 27
627.756 103
627.763 24
627.769 16
627.776 32
627.782 -15
627.788 18
627.795 109
627.801 41
627.808 60
627.814 95
627.820 -32
627.827 37
627.833 29
627.839 -46
627.846 -4
627.852 20
627.859 -42
627.865 4
627.871 22
627.878 -68
627.884 -27
627.891 49
627.897 -15
627.903 60
627.910 120
627.916 31
627.923 27
627.929 36
627.935 4
627.942 75
627.948 76
627.954 -25
627.961 32
627.967 43
627.974 -47
627.980 49
627.986 97
627.993 2
627.999 40
628.006 41
628.012 53
628.018 68
628.025 21
628.031 -4
628.037 80
628.044 103
628.050 81
628.057 194
628.063 457
628.069 558
628.076 679
628.082 847
628.089 815
628.095 940
628.101 966
628.108 890
628.114 893
628.121 942
628.127 691
628.133 608
628.140 509
628.146 244
628.152 211
628.159 218
628.165 127
628.172 133
628.178 161
628.184 38
628.191 51
628.197 98
628.204 20
628.210 139
628.216 171
628.223 177
628.229 259
628.235 250
628.242 61
628.248 86
628.255 130
628.261 175
628.267 176
628.274 198
628.280 181
628.287 172
628.293 161
628.299 62
628.306 72
628.312 127
628.319 70
628.325 -7
628.331 104
628.338 32
628.344 102
628.350 88
628.357 -12
628.363 29
628.370 45
628.376 4
628.382 70
628.389 116
628.395 99
628.402 116
628.408 143
628.414 168
628.421 282
628.427 272
628.434 108
628.440 132
628.446 241
628.453 189
628.459 150
628.465 185
628.472 75
628.478 68
628.485 64
628.491 9
628.497 74
628.504 142
628.510 85
628.517 108
628.523 106
628.529 -26
628.536 -16
628.542 58
628.549 31
628.555 79
628.561 88
628.568 -44
628.574 75
628.580 62
628.587 40
628.593 20
628.600 28
628.606 -21
628.612 23
628.619 26
628.625 3
628.632 61
628.638 92
628.644 69
628.651 55
628.657 75
628.664 -41
628.670 -1
628.676 51
628.683 -83
628.689 46
628.696 29
628.702 -24
628.708 55
628.715 68
628.721 18
628.727 32
628.734 34
628.740 -24
628.747 20
628.753 45
628.759 -58
628.766 -40
628.772 54
628.779 -29
628.785 7
628.791 40
628.798 -20
628.804 28
628.811 71
628.817 78
628.823 84
628.830 65
628.836 10
628.843 50
628.849 42
628.855 -33
628.862 33
628.868 101
628.874 17
628.881 77
628.887 49
628.894 21
628.900 80
628.906 108
628.913 12
628.919 58
628.926 95
628.932 37
628.938 4
628.945 72
628.951 -39
628.958 50
628.964 115
628.970 23
628.977 -21
628.983 43
628.990 -34
628.996 -13
629.002 45
629.009 -68
629.015 9
629.021 71
629.028 20
629.034 43
629.041 82
629.047 3
629.053 105
629.060 82
629.066 40
629.073 149
629.079 283
629.085 233
629.092 227
629.098 362
629.105 375
629.111 411
629.117 444
629.124 405
629.130 328
629.137 243
629.143 76
629.149 35
629.156 123
629.162 36
629.168 25
629.175 94
629.181 26
629.188 -3
629.194 57
629.200 33
629.207 103
629.213 160
629.220 42
629.226 125
629.232 102
629.239 -13
629.245 3
629.252 20
629.258 0
629.264 5
629.271 33
629.277 -19
629.284 50
629.290 134
629.296 62
629.303 89
629.309 111
629.316 45
629.322 40
629.328 66
629.335 -10
629.341 37
629.348 50
629.354 -18
629.360 46
629.367 107
629.373 6
629.379 84
629.386 141
629.392 76
629.399 185
629.405 197
629.411 90
629.418 134
629.424 238
629.431 131
629.437 95
629.443 120
629.450 127
629.456 154
629.463 139
629.469 33
629.475 23
629.482 82
629.488 106
629.495 157
629.501 96
629.507 23
629.514 40
629.520 134
629.527 108
629.533 26
629.539 35
629.546 -21
629.552 56
629.559 147
629.565 21
629.571 70
629.578 92
629.584 69
629.590 27
629.597 42
629.603 -38
629.610 34
629.616 19
629.622 -25
629.629 21
629.635 67
629.642 -33
629.648 108
629.654 80
629.661 -1
629.667 31
629.674 55
629.680 37
629.686 51
629.693 108
629.699 19
629.706 20
629.712 49
629.718 -5
629.725 89
629.731 86
629.738 -20
629.744 10
629.750 47
629.757 -39
629.763 31
629.770 99
629.776 -26
629.782 92
629.789 182
629.795 84
629.802 72
629.808 113
629.814 8
629.821 43
629.827 19
629.834 11
629.840 57
629.846 65
629.853 18
629.859 66
629.866 60
629.872 -12
629.878 1
629.885 11
629.891 -34
629.897 28
629.904 102
629.910 -39
629.917 9
629.923 60
629.929 60
629.936 71
629.942 12
629.949 -13
629.955 27
629.961 16
629.968 20
629.974 35
629.981 58
629.987 -6
629.993 49
630.000 59
630.006 53
630.013 88
630.019 95
630.025 -42
630.032 15
630.038 68
630.045 0
630.051 93
630.057 142
630.064 147
630.070 184
630.077 280
630.083 213
630.089 241
630.096 274
630.102 232
630.109 273
630.115 336
630.121 94
630.128 97
630.134 32
630.141 63
630.147 115
630.153 132
630.160 39
630.166 44
630.173 130
630.179 89
630.185 103
630.192 145
630.198 47
630.205 22
630.211 78
630.217 19
630.224 98
630.230 125
630.237 -54
630.243 80
630.249 99
630.256 73
630.262 30
630.269 90
630.275 -15
630.281 84
630.288 77
630.294 26
630.301 112
630.307 178
630.313 41
630.320 95
630.326 158
630.333 70
630.339 130
630.345 161
630.352 136
630.358 97
630.365 78
630.371 17
630.377 77
630.384 107
630.390 25
630.397 107
630.403 152
630.409 146
630.416 214
630.422 305
630.429 228
630.435 275
630.441 281
630.448 229
630.454 267
630.461 278
630.467 241
630.473 264
630.480 302
630.486 174
630.493 94
630.499 80
630.505 50
630.512 127
630.518 111
630.525 22
630.531 70
630.537 78
630.544 -18
630.550 -13
630.557 71
630.563 -8
630.569 42
630.576 51
630.582 27
630.589 103
630.595 134
630.601 62
630.608 45
630.614 69
630.621 13
630.627 52
630.633 26
630.640 -16
630.646 4
630.653 90
630.659 -16
630.665 64
630.672 107
630.678 27
630.685 33
630.691 33
630.697 -9
630.704 33
630.710 46
630.717 -32
630.723 6
630.729 27
630.736 -16
630.742 69
630.749 117
630.755 6
630.761 43
630.768 28
630.774 -34
630.781 7
630.787 114
630.793 4
630.800 10
630.806 80
630.813 21
630.819 54
630.825 54
630.832 -57
630.838 52
630.845 79
630.851 44
630.857 27
630.864 94
630.870 77
630.877 34
630.883 61
630.889 55
630.896 71
630.902 74
630.909 -31
630.915 8
630.921 24
630.928 2
630.934 46
630.941 48
630.947 8
630.953 61
630.960 84
630.966 -26
630.973 2
630.979 29
630.985 -24
630.992 -4
630.998 55
631.005 48
631.011 40
631.017 42
631.024 -2
631.030 45
631.037 45
631.043 3
631.049 41
631.056 44
631.062 41
631.069 16
631.075 48
631.081 26
631.088 61
631.094 90
631.101 78
631.107 46
631.113 70
631.120 -10
631.126 11
631.133 74
631.139 -19
631.145 86
631.152 142
631.158 64
631.165 51
631.171 42
631.177 -42
631.184 -4
631.190 56
631.197 -4
631.203 38
631.209 8
631.216 -21
631.222 47
631.229 48
631.235 -6
631.241 48
631.248 96
631.254 -1
631.261 47
631.267 109
631.273 7
631.280 34
631.286 108
631.293 -17
631.299 35
631.306 87
631.312 -10
631.318 37
631.325 71
631.331 -14
631.338 34
631.344 49
631.350 25
631.357 80
631.363 79
631.370 19
631.376 31
631.382 40
631.389 -44
631.395 11
631.402 86
631.408 9
631.414 84
631.421 168
631.427 65
631.434 150
631.440 250
631.446 197
631.453 170
631.459 188
631.466 167
631.472 152
631.478 143
631.485 -21
631.491 123
631.498 175
631.504 77
631.510 74
631.517 4
631.523 22
631.530 142
631.536 179
631.542 45
631.549 82
631.555 87
631.562 19
631.568 45
631.575 47
631.581 -30
631.587 44
631.594 84
631.600 5
631.607 44
631.613 49
631.619 -9
631.626 43
631.632 41
631.639 -20
631.645 11
631.651 27
631.658 21
631.664 20
631.671 121
631.677 -26
631.683 -15
631.690 60
631.696 -12
631.703 25
631.709 28
631.715 -7
631.722 49
631.728 33
631.735 -2
631.741 15
631.747 26
631.754 15
631.760 5
631.767 71
631.773 -25
631.779 46
631.786 60
631.792 -29
631.799 13
631.805 42
631.812 10
631.818 28
631.824 20
631.831 0
631.837 81
631.844 106
631.850 -16
631.856 48
631.863 46
631.869 2
631.876 50
631.882 43
631.888 -16
631.895 48
631.901 86
631.908 -30
631.914 30
631.920 21
631.927 -27
631.933 21
631.940 27
631.946 16
631.952 76
631.959 85
631.965 47
631.972 68
631.978 113
631.984 30
631.991 25
631.997 96
632.004 -1
632.010 42
632.017 85
632.023 -3
632.029 56
632.036 65
632.042 20
632.049 89
632.055 150
632.061 119
632.068 150
632.074 181
632.081 88
632.087 146
632.093 113
632.100 57
632.106 130
632.113 199
632.119 70
632.125 39
632.132 77
632.138 11
632.145 96
632.151 87
632.157 -49
632.164 -6
632.170 53
632.177 -9
632.183 19
632.190 85
632.196 38
632.202 81
632.209 76
632.215 43
632.222 120
632.228 105
632.234 39
632.241 53
632.247 105
632.254 40
632.260 66
632.266 45
632.273 6
632.279 119
632.286 160
632.292 59
632.298 58
632.305 71
632.311 86
632.318 228
632.324 200
632.331 81
632.337 173
632.343 200
632.350 107
632.356 117
632.363 154
632.369 16
632.375 33
632.382 150
632.388 53
632.395 151
632.401 220
632.407 127
632.414 82
632.420 55
632.427 49
632.433 158
632.439 188
632.446 75
632.452 191
632.459 274
632.465 262
632.472 234
632.478 260
632.484 181
632.491 173
632.497 109
632.504 66
632.510 136
632.516 151
632.523 38
632.529 63
632.536 98
632.542 30
632.548 34
632.555 65
632.561 29
632.568 81
632.574 102
632.581 11
632.587 36
632.593 116
632.600 60
632.606 82
632.613 56
632.619 14
632.625 56
632.632 100
632.638 44
632.645 32
632.651 46
632.657 -36
632.664 1
632.670 52
632.677 -10
632.683 13
632.689 37
632.696 -55
632.702 -10
632.709 66
632.715 -49
632.722 38
632.728 42
632.734 15
632.741 65
632.747 61
632.754 0
632.760 8
632.766 48
632.773 -32
632.779 20
632.786 37
632.792 39
632.798 112
632.805 124
632.811 -12
632.818 15
632.824 46
632.831 -34
632.837 -1
632.843 71
632.850 -41
632.856 47
632.863 83
632.869 10
632.875 44
632.882 53
632.888 -61
632.895 33
632.901 77
632.907 1
632.914 67
632.920 61
632.927 15
632.933 14
632.940 57
632.946 -40
632.952 37
632.959 30
632.965 -58
632.972 -18
632.978 65
632.984 -39
632.991 -35
632.997 30
633.004 19
633.010 27
633.016 56
633.023 -17
633.029 86
633.036 77
633.042 -40
633.049 2
633.055 10
633.061 -32
633.068 44
633.074 89
633.081 27
633.087 55
633.093 74
633.100 10
633.106 64
633.113 73
633.119 -19
633.125 48
633.132 103
633.138 55
633.145 -31
633.151 34
633.158 -18
633.164 70
633.170 33
633.177 -65
633.183 7
633.190 13
633.196 -3
633.202 65
633.209 100
633.215 8
633.222 78
633.228 64
633.235 -42
633.241 43
633.247 66
633.254 34
633.260 104
633.267 137
633.273 43
633.279 65
633.286 96
633.292 71
633.299 54
633.305 72
633.311 33
633.318 104
633.324 156
633.331 128
633.337 65
633.344 53
633.350 51
633.356 74
633.363 151
633.369 92
633.376 87
633.382 81
633.388 3
633.395 87
633.401 71
633.408 -10
633.414 98
633.421 100
633.427 18
633.433 163
633.440 230
633.446 158
633.453 159
633.459 218
633.465 111
633.472 195
633.478 381
633.485 211
633.491 196
633.497 219
633.504 181
633.510 171
633.517 152
633.523 86
633.530 59
633.536 78
633.542 -7
633.549 15
633.555 92
633.562 66
633.568 112
633.574 106
633.581 38
633.587 28
633.594 87
633.600 -23
633.607 8
633.613 32
633.619 -1
633.626 -39
633.632 57
633.639 -18
633.645 31
633.651 28
633.658 -52
633.664 18
633.671 34
633.677 32
633.684 29
633.690 64
633.696 -30
633.703 27
633.709 37
633.716 -14
633.722 38
633.728 31
633.735 -20
633.741 55
633.748 142
633.754 101
633.761 12
633.767 73
633.773 34
633.780 76
633.786 51
633.793 29
633.799 104
633.805 170
633.812 25
633.818 46
633.825 42
633.831 17
633.838 16
633.844 45
633.850 -33
633.857 -8
633.863 43
633.870 11
633.876 19
633.882 56
633.889 46
633.895 42
633.902 36
633.908 -12
633.915 -6
633.921 59
633.927 -14
633.934 27
633.940 38
633.947 -15
633.953 31
633.959 20
633.966 -30
633.972 72
633.979 116
633.985 -9
633.992 42
633.998 94
634.004 -11
634.011 -10
634.017 30
634.024 -8
634.030 -37
634.036 5
634.043 18
634.049 67
634.056 70
634.062 -14
634.069 24
634.075 61
634.081 -4
634.088 95
634.094 111
634.101 21
634.107 122
634.113 165
634.120 93
634.126 115
634.133 169
634.139 59
634.146 52
634.152 46
634.158 -51
634.165 81
634.171 54
634.178 -36
634.184 14
634.190 18
634.197 -46
634.203 29
634.210 47
634.216 -6
634.223 42
634.229 39
634.235 -71
634.242 68
634.248 44
634.255 -17
634.261 95
634.268 149
634.274 73
634.280 35
634.287 95
634.293 111
634.300 113
634.306 146
634.312 70
634.319 180
634.325 214
634.332 70
634.338 62
634.345 98
634.351 56
634.357 60
634.364 90
634.370 13
634.377 -21
634.383 45
634.389 19
634.396 52
634.402 65
634.409 32
634.415 49
634.422 100
634.428 44
634.434 11
634.441 85
634.447 5
634.454 62
634.460 113
634.467 73
634.473 212
634.479 264
634.486 126
634.492 154
634.499 227
634.505 100
634.511 84
634.518 75
634.524 22
634.531 45
634.537 72
634.544 21
634.550 43
634.556 59
634.563 31
634.569 48
634.576 68
634.582 13
634.588 41
634.595 35
634.601 -39
634.608 43
634.614 47
634.621 -6
634.627 2
634.633 81
634.640 -37
634.646 15
634.653 66
634.659 31
634.666 49
634.672 14
634.678 -6
634.685 2
634.691 83
634.698 19
634.704 5
634.710 60
634.717 -19
634.723 9
634.730 74
634.736 22
634.743 8
634.749 13
634.755 -25
634.762 45
634.768 76
634.775 40
634.781 37
634.788 70
634.794 -25
634.800 15
634.807 24
634.813 -21
634.820 -17
634.826 50
634.832 30
634.839 39
634.845 60
634.852 -20
634.858 -26
634.865 71
634.871 -18
634.877 15
634.884 47
634.890 -43
634.897 9
634.903 62
634.910 -3
634.916 16
634.922 39
634.929 21
634.935 25
634.942 38
634.948 -13
634.955 32
634.961 79
634.967 -20
634.974 -2
634.980 4
634.987 -7
634.993 0
634.999 23
635.006 -46
635.012 39
635.019 101
635.025 -5
635.032 71
635.038 91
635.044 72
635.051 75
635.057 88
635.064 2
635.070 25
635.077 68
635.083 -2
635.089 29
635.096 69
635.102 50
635.109 89
635.115 108
635.121 69
635.128 70
635.134 149
635.141 38
635.147 60
635.154 75
635.160 -4
635.166 51
635.173 60
635.179 7
635.186 50
635.192 36
635.199 25
635.205 43
635.211 88
635.218 -31
635.224 12
635.231 32
635.237 -14
635.244 87
635.250 58
635.256 -6
635.263 59
635.269 47
635.276 35
635.282 27
635.289 89
635.295 36
635.301 94
635.308 172
635.314 121
635.321 159
635.327 134
635.333 78
635.340 115
635.346 227
635.353 131
635.359 174
635.366 201
635.372 171
635.378 234
635.385 229
635.391 221
635.398 229
635.404 243
635.411 220
635.417 297
635.423 266
635.430 222
635.436 412
635.443 428
635.449 250
635.456 181
635.462 170
635.468 95
635.475 239
635.481 389
635.488 194
635.494 80
635.501 99
635.507 117
635.513 69
635.520 50
635.526 37
635.533 157
635.539 109
635.545 70
635.552 44
635.558 16
635.565 61
635.571 134
635.578 160
635.584 34
635.590 53
635.597 86
635.603 -3
635.610 21
635.616 98
635.623 -12
635.629 12
635.635 59
635.642 16
635.648 49
635.655 71
635.661 11
635.668 43
635.674 51
635.680 -17
635.687 14
635.693 73
635.700 2
635.706 21
635.713 76
635.719 -18
635.725 77
635.732 80
635.738 5
635.745 56
635.751 72
635.758 -19
635.764 23
635.770 57
635.777 17
635.783 11
635.790 57
635.796 -38
635.803 32
635.809 49
635.815 1
635.822 7
635.828 15
635.835 23
635.841 40
635.848 62
635.854 -5
635.860 76
635.867 49
635.873 -12
635.880 -66
635.886 40
635.892 -5
635.899 57
635.905 125
635.912 97
635.918 43
635.925 34
635.931 14
635.937 42
635.944 40
635.950 -29
635.957 49
635.963 79
635.970 -8
635.976 74
635.982 66
635.989 0
635.995 -11
636.002 49
636.008 23
636.015 62
636.021 65
636.027 22
636.034 87
636.040 80
636.047 -14
636.053 10
636.060 76
636.066 -14
636.072 59
636.079 80
636.085 12
636.092 49
636.098 152
636.105 81
636.111 106
636.117 111
636.124 37
636.130 46
636.137 49
636.143 -38
636.150 7
636.156 59
636.162 29
636.169 56
636.175 98
636.182 41
636.188 71
636.195 20
636.201 -2
636.207 110
636.214 129
636.220 46
636.227 55
636.233 102
636.240 27
636.246 37
636.252 112
636.259 31
636.265 12
636.272 83
636.278 -4
636.285 4
636.291 44
636.297 -17
636.304 10
636.310 53
636.317 35
636.323 122
636.330 175
636.336 56
636.342 106
636.349 129
636.355 -3
636.362 13
636.368 101
636.375 90
636.381 67
636.387 112
636.394 87
636.400 141
636.407 239
636.413 167
636.420 158
636.426 177
636.432 91
636.439 136
636.445 127
636.452 117
636.458 183
636.465 162
636.471 74
636.477 70
636.484 74
636.490 20
636.497 74
636.503 72
636.510 23
636.516 99
636.523 116
636.529 44
636.535 56
636.542 68
636.548 2
636.555 56
636.561 78
636.568 46
636.574 40
636.580 18
636.587 -23
636.593 19
636.600 69
636.606 -34
636.613 18
636.619 79
636.625 50
636.632 71
636.638 59
636.645 -16
636.651 26
636.658 52
636.664 -27
636.670 -5
636.677 82
636.683 -19
636.690 -3
636.696 33
636.703 -13
636.709 6
636.715 43
636.722 -37
636.728 50
636.735 12
636.741 -10
636.748 -16
636.754 21
636.760 19
636.767 -9
636.773 32
636.780 -70
636.786 -6
636.793 33
636.799 -60
636.805 18
636.812 49
636.818 -1
636.825 49
636.831 84
636.838 -36
636.844 5
636.850 44
636.857 0
636.863 3
636.870 47
636.876 27
636.883 38
636.889 43
636.896 -17
636.902 5
636.908 48
636.915 22
636.921 75
636.928 94
636.934 34
636.941 67
636.947 33
636.953 -30
636.960 45
636.966 55
636.973 7
636.979 93
636.986 142
636.992 38
636.998 40
637.005 75
637.011 -6
637.018 23
637.024 53
637.031 -22
637.037 29
637.043 47
637.050 -37
637.056 29
637.063 72
637.069 -27
637.076 22
637.082 55
637.088 17
637.095 88
637.101 85
637.108 56
637.114 83
637.121 55
637.127 4
637.134 -20
637.140 37
637.146 -11
637.153 32
637.159 26
637.166 -13
637.172 -19
637.179 67
637.185 3
637.191 57
637.198 159
637.204 120
637.211 86
637.217 81
637.224 -2
637.230 15
637.236 83
637.243 57
637.249 68
637.256 114
637.262 14
637.269 57
637.275 70
637.281 31
637.288 100
637.294 94
637.301 17
637.307 0
637.314 93
637.320 25
637.327 45
637.333 -4
637.339 -14
637.346 25
637.352 32
637.359 -40
637.365 25
637.372 64
637.378 44
637.384 73
637.391 106
637.397 26
637.404 11
637.410 76
637.417 25
637.423 52
637.429 72
637.436 148
637.442 254
637.449 208
637.455 27
637.462 86
637.468 167
637.475 34
637.481 24
637.487 24
637.494 -3
637.500 27
637.507 30
637.513 -11
637.520 5
637.526 63
637.532 27
637.539 47
637.545 68
637.552 6
637.558 26
637.565 67
637.571 -3
637.577 57
637.584 93
637.590 -16
637.597 65
637.603 81
637.610 -58
637.616 0
637.623 27
637.629 -46
637.635 15
637.642 59
637.648 -14
637.655 23
637.661 57
637.668 -38
637.674 31
637.680 44
637.687 19
637.693 36
637.700 81
637.706 -26
637.713 56
637.719 40
637.726 -40
637.732 15
637.738 47
637.745 -36
637.751 -23
637.758 65
637.764 -33
637.771 68
637.777 69
637.783 50
637.790 42
637.796 27
637.803 15
637.809 14
637.816 62
637.822 -20
637.829 -32
637.835 16
637.841 -21
637.848 51
637.854 92
637.861 24
637.867 8
637.874 40
637.880 32
637.886 144
637.893 166
637.899 22
637.906 13
637.912 36
637.919 -21
637.925 -24
637.931 39
637.938 20
637.944 21
637.951 67
637.957 -30
637.964 -2
637.970 -8
637.977 -42
637.983 20
637.989 30
637.996 -68
638.002 -20
638.009 79
638.015 3
638.022 -11
638.028 72
638.035 -35
638.041 -2
638.047 87
638.054 26
638.060 22
638.067 37
638.073 -9
638.080 37
638.086 60
638.092 10
638.099 8
638.105 41
638.112 -19
638.118 26
638.125 65
638.131 2
638.138 21
638.144 50
638.150 -31
638.157 41
638.163 41
638.170 5
638.176 32
638.183 28
638.189 -18
638.195 -9
638.202 24
638.208 17
638.215 74
638.221 129
638.228 -31
638.234 13
638.241 98
638.247 55
638.253 -2
638.260 74
638.266 69
638.273 99
638.279 56
638.286 -6
638.292 -17
638.298 39
638.305 23
638.311 36
638.318 162
638.324 -21
638.331 55
638.337 62
638.344 -24
638.350 26
638.356 49
638.363 -4
638.369 53
638.376 43
638.382 24
638.389 61
638.395 122
638.402 76
638.408 100
638.414 95
638.421 49
638.427 46
638.434 107
638.440 28
638.447 98
638.453 101
638.459 27
638.466 70
638.472 71
638.479 -5
638.485 82
638.492 119
638.498 -8
638.505 12
638.511 -7
638.517 -18
638.524 2
638.530 41
638.537 -25
638.543 11
638.550 10
638.556 -17
638.563 65
638.569 135
638.575 16
638.582 32
638.588 85
638.595 -23
638.601 -2
638.608 38
638.614 42
638.620 109
638.627 191
638.633 76
638.640 115
638.646 136
638.653 -21
638.659 19
638.666 29
638.672 13
638.678 91
638.685 73
638.691 -19
638.698 14
638.704 35
638.711 -38
638.717 63
638.724 67
638.730 -19
638.736 56
638.743 93
638.749 6
638.756 69
638.762 67
638.769 4
638.775 37
638.782 51
638.788 16
638.794 13
638.801 79
638.807 2
638.814 25
638.820 13
638.827 -63
638.833 8
638.839 30
638.846 -49
638.852 56
638.859 121
638.865 92
638.872 57
638.878 25
638.885 -12
638.891 13
638.897 41
638.904 -63
638.910 48
638.917 30
638.923 -18
638.930 28
638.936 78
638.943 23
638.949 47
638.955 124
638.962 47
638.968 34
638.975 123
638.981 9
638.988 14
638.994 68
639.001 5
639.007 43
639.013 65
639.020 -41
639.026 20
639.033 36
639.039 -12
639.046 18
639.052 89
639.059 -7
639.065 44
639.071 125
639.078 30
639.084 42
639.091 39
639.097 -38
639.104 -20
639.110 20
639.117 -28
639.123 11
639.129 36
639.136 -20
639.142 -27
639.149 74
639.155 17
639.162 46
639.168 60
639.175 -54
639.181 -23
639.187 60
639.194 -30
639.200 26
639.207 50
639.213 43
639.220 80
639.226 151
639.233 8
639.239 -2
639.245 63
639.252 41
639.258 96
639.265 78
639.271 -28
639.278 57
639.284 89
639.291 54
639.297 62
639.303 92
639.310 55
639.316 28
639.323 96
639.329 52
639.336 44
639.342 23
639.349 -11
639.355 0
639.361 57
639.368 23
639.374 64
639.381 112
639.387 -2
639.394 32
639.400 105
639.407 119
639.413 212
639.419 264
639.426 193
639.432 205
639.439 392
639.445 276
639.452 279
639.458 149
639.465 101
639.471 182
639.477 235
639.484 115
639.490 95
639.497 207
639.503 106
639.510 112
639.516 131
639.523 1
639.529 25
639.535 76
639.542 42
639.548 57
639.555 136
639.561 106
639.568 96
639.574 79
639.581 -18
639.587 23
639.593 28
639.600 -43
639.606 -1
639.613 98
639.619 -12
639.626 14
639.632 120
639.639 -19
639.645 51
639.651 163
639.658 24
639.664 -12
639.671 18
639.677 19
639.684 39
639.690 89
639.697 27
639.703 43
639.709 43
639.716 8
639.722 28
639.729 117
639.735 42
639.742 61
639.748 52
639.755 0
639.761 0
639.767 77
639.774 42
639.780 82
639.787 67
639.793 -31
639.800 25
639.806 38
639.813 -50
639.819 28
639.825 19
639.832 -50
639.838 -15
639.845 19
639.851 -27
639.858 1
639.864 41
639.871 -7
639.877 -1
639.884 -1
639.890 -43
639.896 21
639.903 5
639.909 20
639.916 39
639.922 39
639.929 -50
639.935 -14
639.942 31
639.948 -41
639.954 57
639.961 120
639.967 5
639.974 12
639.980 31
639.987 -33
639.993 -25
640.000 30
640.006 -32
640.012 -6
640.019 89
640.025 -6
640.032 14
640.038 76
640.045 -4
640.051 21
640.058 71
640.064 37
640.070 59
640.077 72
640.083 -24
640.090 35
640.096 18
640.103 8
640.109 15
640.116 118
640.122 6
640.129 54
640.135 91
640.141 3
640.148 27
640.154 4
640.161 -17
640.167 11
640.174 99
640.180 7
640.187 42
640.193 27
640.199 1
640.206 34
640.212 81
640.219 -19
640.225 20
640.232 30
640.238 13
640.245 35
640.251 106
640.258 1
640.264 40
640.270 74
640.277 43
640.283 82
640.290 72
640.296 41
640.303 71
640.309 97
640.316 59
640.322 88
640.328 63
640.335 13
640.341 94
640.348 122
640.354 92
640.361 128
640.367 133
640.374 94
640.380 130
640.386 195
640.393 139
640.399 133
640.406 230
640.412 157
640.419 123
640.425 112
640.432 78
640.438 155
640.445 208
640.451 173
640.457 133
640.464 193
640.470 113
640.477 141
640.483 196
640.490 131
640.496 145
640.503 82
640.509 11
640.515 8
640.522 109
640.528 4
640.535 50
640.541 49
640.548 -8
640.554 -27
640.561 24
640.567 3
640.574 62
640.580 117
640.586 17
640.593 34
640.599 73
640.606 29
640.612 122
640.619 132
640.625 112
640.632 159
640.638 123
640.645 40
640.651 109
640.657 138
640.664 28
640.670 13
640.677 56
640.683 16
640.690 21
640.696 53
640.703 -29
640.709 43
640.715 26
640.722 -13
640.728 16
640.735 41
640.741 -34
640.748 19
640.754 50
640.761 1
640.767 26
640.774 52
640.780 -8
640.786 68
640.793 79
640.799 10
640.806 38
640.812 89
640.819 25
640.825 49
640.832 21
640.838 16
640.845 25
640.851 36
640.857 -9
640.864 19
640.870 59
640.877 -64
640.883 -6
640.890 -23
640.896 -25
640.903 17
640.909 43
640.915 -16
640.922 70
640.928 102
640.935 7
640.941 -18
640.948 74
640.954 -62
640.961 14
640.967 -9
640.974 -66
640.980 13
640.986 15
640.993 -24
640.999 22
641.006 68
641.012 17
641.019 -24
641.025 29
641.032 -18
641.038 28
641.045 54
641.051 -45
641.057 -5
641.064 10
641.070 -49
641.077 31
641.083 59
641.090 -4
641.096 42
641.103 -8
641.109 -46
641.116 63
641.122 22
641.128 -31
641.135 31
641.141 54
641.148 -11
641.154 23
641.161 30
641.167 -27
641.174 41
641.180 87
641.187 2
641.193 89
641.199 40
641.206 -5
641.212 7
641.219 82
641.225 -20
641.232 6
641.238 18
641.245 -3
641.251 -8
641.258 11
641.264 -27
641.270 -2
641.277 34
641.283 -10
641.290 68
641.296 87
641.303 16
641.309 39
641.316 71
641.322 24
641.329 124
641.335 121
641.341 -18
641.348 -7
641.354 72
641.361 3
641.367 132
641.374 154
641.380 70
641.387 98
641.393 162
641.400 73
641.406 142
641.412 137
641.419 -24
641.425 84
641.432 261
641.438 255
641.445 250
641.451 221
641.458 93
641.464 34
641.471 78
641.477 64
641.483 61
641.490 69
641.496 -14
641.503 51
641.509 90
641.516 39
641.522 78
641.529 93
641.535 56
641.542 169
641.548 129
641.554 -8
641.561 21
641.567 79
641.574 2
641.580 54
641.587 8
641.593 -2
641.600 120
641.606 88
641.613 38
641.619 58
641.625 83
641.632 -61
641.638 26
641.645 48
641.651 29
641.658 68
641.664 57
641.671 8
641.677 10
641.684 19
641.690 -26
641.696 35
641.703 37
641.709 26
641.716 40
641.722 71
641.729 -25
641.735 21
641.742 26
641.748 -8
641.755 32
641.761 13
641.767 -14
641.774 41
641.780 34
641.787 -11
641.793 30
641.800 92
641.806 4
641.813 23
641.819 63
641.826 -17
641.832 18
641.839 89
641.845 -20
641.851 20
641.858 51
641.864 19
641.871 38
641.877 82
641.884 -12
641.890 28
641.897 92
641.903 47
641.910 70
641.916 12
641.922 -10
641.929 12
641.935 24
641.942 -43
641.948 12
641.955 2
641.961 -38
641.968 -11
641.974 12
641.981 -39
641.987 72
641.993 61
642.000 -9
642.006 26
642.013 57
642.019 11
642.026 11
642.032 9
642.039 -15
642.045 26
642.052 42
642.058 -46
642.065 20
642.071 23
642.077 -56
642.084 10
642.090 59
642.097 -9
642.103 67
642.110 48
642.116 -3
642.123 102
642.129 52
642.136 -12
642.142 42
642.148 49
642.155 -63
642.161 19
642.168 6
642.174 -34
642.181 11
642.187 15
642.194 -23
642.200 17
642.207 91
642.213 9
642.220 0
642.226 38
642.232 -17
642.239 -2
642.245 51
642.252 -15
642.258 34
642.265 96
642.271 -59
642.278 20
642.284 116
642.291 56
642.297 75
642.304 59
642.310 11
642.316 79
642.323 100
642.329 49
642.336 44
642.342 68
642.349 50
642.355 57
642.362 94
642.368 82
642.375 107
642.381 115
642.387 48
642.394 72
642.400 135
642.407 131
642.413 94
642.420 73
642.426 70
642.433 116
642.439 172
642.446 94
642.452 103
642.459 166
642.465 57
642.471 104
642.478 183
642.484 37
642.491 3
642.497 73
642.504 4
642.510 32
642.517 45
642.523 -6
642.530 61
642.536 192
642.543 65
642.549 -3
642.555 61
642.562 -29
642.568 43
642.575 84
642.581 6
642.588 50
642.594 144
642.601 57
642.607 29
642.614 69
642.620 26
642.627 18
642.633 97
642.639 7
642.646 69
642.652 53
642.659 -6
642.665 6
642.672 52
642.678 27
642.685 69
642.691 42
642.698 15
642.704 23
642.711 45
642.717 -60
642.723 14
642.730 65
642.736 -14
642.743 47
642.749 58
642.756 -32
642.762 4
642.769 46
642.775 47
642.782 91
642.788 75
642.795 -4
642.801 1
642.807 53
642.814 -73
642.820 -15
642.827 -1
642.833 -36
642.840 2
642.846 17
642.853 -24
642.859 27
642.866 88
642.872 15
642.879 105
642.885 69
642.891 -13
642.898 25
642.904 64
642.911 -29
642.917 24
642.924 82
642.930 -33
642.937 27
642.943 -6
642.950 -52
642.956 -5
642.963 27
642.969 -18
642.975 -3
642.982 45
642.988 19
642.995 23
643.001 76
643.008 38
643.014 14
643.021 17
643.027 -25
643.034 17
643.040 90
643.047 -1
643.053 16
643.059 90
643.066 5
643.072 43
643.079 130
643.085 14
643.092 20
643.098 14
643.105 2
643.111 23
643.118 54
643.124 27
643.131 33
643.137 92
643.144 -28
643.150 -35
643.156 10
643.163 -20
643.169 5
643.176 76
643.182 -26
643.189 -5
643.195 38
643.202 18
643.208 53
643.215 60
643.221 57
643.228 47
643.234 76
643.240 5
643.247 60
643.253 42
643.260 -5
643.266 68
643.273 124
643.279 24
643.286 107
643.292 64
643.299 26
643.305 89
643.312 94
643.318 -24
643.325 29
643.331 37
643.337 39
643.344 29
643.350 75
643.357 20
643.363 10
643.370 48
643.376 83
643.383 72
643.389 12
643.396 16
643.402 37
643.409 69
643.415 8
643.421 23
643.428 96
643.434 45
643.441 110
643.447 129
643.454 19
643.460 63
643.467 30
643.473 38
643.480 99
643.486 168
643.493 91
643.499 114
643.506 159
643.512 43
643.518 47
643.525 46
643.531 16
643.538 95
643.544 113
643.551 -2
643.557 61
643.564 39
643.570 46
643.577 95
643.583 101
643.590 9
643.596 45
643.603 48
643.609 4
643.615 39
643.622 54
643.628 -4
643.635 -20
643.641 81
643.648 -22
643.654 49
643.661 49
643.667 -35
643.674 27
643.680 7
643.687 -54
643.693 -11
643.700 41
643.706 -22
643.712 -12
643.719 48
643.725 -31
643.732 4
643.738 14
643.745 -74
643.751 12
643.758 11
643.764 -36
643.771 5
643.777 70
643.784 -21
643.790 27
643.797 63
643.803 -64
643.809 13
643.816 110
643.822 29
643.829 23
643.835 118
643.842 22
643.848 12
643.855 5
643.861 -24
643.868 -8
643.874 23
643.881 -50
643.887 -14
643.894 30
643.900 -21
643.906 -38
643.913 38
643.919 -27
643.926 29
643.932 69
643.939 -38
643.945 16
643.952 29
643.958 -50
643.965 17
643.971 10
643.978 -7
643.984 9
643.991 54
643.997 74
644.003 186
644.010 323
644.016 400
644.023 652
644.029 1109
644.036 1564
644.042 1760
644.049 1727
644.055 1813
644.062 1989
644.068 2084
644.075 1833
644.081 1542
644.088 1505
644.094 1144
644.100 833
644.107 651
644.113 511
644.120 419
644.126 356
644.133 243
644.139 315
644.146 292
644.152 202
644.159 137
644.165 177
644.172 104
644.178 197
644.185 251
644.191 201
644.198 141
644.204 174
644.210 103
644.217 21
644.223 98
644.230 3
644.236 80
644.243 85
644.249 90
644.256 108
644.262 131
644.269 120
644.275 203
644.282 159
644.288 123
644.295 171
644.301 190
644.307 63
644.314 92
644.320 78
644.327 8
644.333 58
644.340 83
644.346 3
644.353 122
644.359 123
644.366 70
644.372 160
644.379 168
644.385 150
644.392 177
644.398 161
644.405 72
644.411 85
644.417 108
644.424 124
644.430 233
644.437 270
644.443 155
644.450 223
644.456 346
644.463 185
644.469 129
644.476 143
644.482 119
644.489 145
644.495 149
644.502 42
644.508 72
644.515 85
644.521 16
644.527 84
644.534 108
644.540 40
644.547 36
644.553 66
644.560 60
644.566 77
644.573 73
644.579 23
644.586 36
644.592 80
644.599 6
644.605 59
644.612 74
644.618 36
644.625 104
644.631 86
644.637 -27
644.644 25
644.650 52
644.657 -11
644.663 -2
644.670 35
644.676 2
644.683 -11
644.689 51
644.696 -18
644.702 -22
644.709 7
644.715 -16
644.722 34
644.728 78
644.735 23
644.741 63
644.748 55
644.754 44
644.760 104
644.767 35
644.773 -48
644.780 17
644.786 73
644.793 0
644.799 22
644.806 74
644.812 6
644.819 32
644.825 39
644.832 65
644.838 97
644.845 77
644.851 19
644.858 38
644.864 60
644.870 26
644.877 30
644.883 43
644.890 6
644.896 9
644.903 12
644.909 11
644.916 23
644.922 77
644.929 55
644.935 69
644.942 50
644.948 -7
644.955 -23
644.961 71
644.968 -35
644.974 78
644.981 37
644.987 -59
644.993 45
645.000 130
645.006 132
645.013 193
645.019 248
645.026 348
645.032 450
645.039 481
645.045 380
645.052 442
645.058 561
645.065 566
645.071 694
645.078 730
645.084 445
645.091 362
645.097 297
645.103 253
645.110 268
645.116 296
645.123 259
645.129 216
645.136 151
645.142 54
645.149 74
645.155 52
645.162 -12
645.168 77
645.175 76
645.181 32
645.188 63
645.194 100
645.201 34
645.207 72
645.214 57
645.220 45
645.227 101
645.233 63
645.239 -14
645.246 26
645.252 46
645.259 34
645.265 110
645.272 82
645.278 27
645.285 49
645.291 93
645.298 17
645.304 13
645.311 105
645.317 68
645.324 106
645.330 90
645.337 -7
645.343 30
645.350 144
645.356 43
645.362 104
645.369 96
645.375 25
645.382 53
645.388 104
645.395 78
645.401 136
645.408 227
645.414 135
645.421 155
645.427 165
645.434 76
645.440 72
645.447 199
645.453 183
645.460 213
645.466 160
645.473 20
645.479 91
645.485 112
645.492 3
645.498 98
645.505 62
645.511 -4
645.518 23
645.524 41
645.531 18
645.537 65
645.544 120
645.550 13
645.557 26
645.563 82
645.570 -28
645.576 1
645.583 51
645.589 15
645.596 13
645.602 13
645.609 -17
645.615 12
645.621 3
645.628 -1
645.634 46
645.641 84
645.647 5
645.654 16
645.660 63
645.667 71
645.673 69
645.680 97
645.686 -21
645.693 -15
645.699 -4
645.706 -43
645.712 -36
645.719 13
645.725 -34
645.732 -1
645.738 60
645.745 -43
645.751 -5
645.757 -4
645.764 -45
645.770 48
645.777 110
645.783 13
645.790 109
645.796 121
645.803 -34
645.809 51
645.816 20
645.822 -31
645.829 -3
645.835 31
645.842 -26
645.848 -4
645.855 18
645.861 -12
645.868 29
645.874 29
645.881 1
645.887 20
645.894 38
645.900 -13
645.906 48
645.913 45
645.919 -13
645.926 11
645.932 63
645.939 -45
645.945 23
645.952 34
645.958 -45
645.965 4
645.971 19
645.978 -51
645.984 23
645.991 32
645.997 2
646.004 64
646.010 41
646.017 -11
646.023 63
646.030 86
646.036 57
646.043 87
646.049 262
646.055 361
646.062 320
646.068 295
646.075 243
646.081 349
646.088 376
646.094 173
646.101 150
646.107 164
646.114 114
646.120 49
646.127 45
646.133 -4
646.140 16
646.146 104
646.153 47
646.159 62
646.166 116
646.172 -12
646.179 4
646.185 24
646.192 -28
646.198 22
646.204 43
646.211 13
646.217 15
646.224 -3
646.230 -29
646.237 37
646.243 81
646.250 45
646.256 110
646.263 135
646.269 -31
646.276 38
646.282 78
646.289 -12
646.295 10
646.302 45
646.308 4
646.315 47
646.321 87
646.328 90
646.334 131
646.341 147
646.347 25
646.353 67
646.360 158
646.366 54
646.373 73
646.379 126
646.386 87
646.392 92
646.399 62
646.405 84
646.412 86
646.418 128
646.425 143
646.431 220
646.438 194
646.444 108
646.451 106
646.457 144
646.464 82
646.470 151
646.477 183
646.483 81
646.490 67
646.496 135
646.503 60
646.509 47
646.516 36
646.522 -29
646.528 31
646.535 97
646.541 -1
646.548 48
646.554 67
646.561 -24
646.567 -2
646.574 59
646.580 -30
646.587 14
646.593 53
646.600 21
646.606 23
646.613 93
646.619 -16
646.626 32
646.632 83
646.639 18
646.645 24
646.652 30
646.658 14
646.665 26
646.671 79
646.678 -37
646.684 4
646.690 22
646.697 2
646.703 43
646.710 57
646.716 -41
646.723 -40
646.729 37
646.736 9
646.742 -11
646.749 19
646.755 -66
646.762 13
646.768 9
646.775 6
646.781 -8
646.788 103
646.794 20
646.801 21
646.807 50
646.814 -13
646.820 112
646.827 92
646.833 48
646.840 31
646.846 64
646.853 -4
646.859 -5
646.866 45
646.872 -12
646.878 -13
646.885 23
646.891 8
646.898 41
646.904 69
646.911 34
646.917 86
646.924 52
646.930 0
646.937 46
646.943 72
646.950 -19
646.956 29
646.963 22
646.969 6
646.976 11
646.982 17
646.989 -37
646.995 28
647.002 81
647.008 -42
647.015 -5
647.021 2
647.028 -72
647.034 -6
647.041 2
647.047 -9
647.054 65
647.060 15
647.066 -15
647.073 30
647.079 91
647.086 -39
647.092 28
647.099 76
647.105 24
647.112 38
647.118 54
647.125 -50
647.131 19
647.138 97
647.144 27
647.151 -2
647.157 50
647.164 -9
647.170 27
647.177 48
647.183 -34
647.190 8
647.196 26
647.203 -38
647.209 -18
647.216 91
647.222 28
647.229 54
647.235 75
647.242 33
647.248 94
647.255 78
647.261 6
647.267 54
647.274 119
647.280 17
647.287 69
647.293 109
647.300 40
647.306 81
647.313 118
647.319 14
647.326 59
647.332 72
647.339 34
647.345 74
647.352 144
647.358 71
647.365 78
647.371 75
647.378 63
647.384 54
647.391 75
647.397 -22
647.404 83
647.410 150
647.417 176
647.423 187
647.430 144
647.436 81
647.443 76
647.449 83
647.456 54
647.462 117
647.469 237
647.475 99
647.481 118
647.488 121
647.494 78
647.501 126
647.507 124
647.514 71
647.520 136
647.527 127
647.533 3
647.540 50
647.546 51
647.553 13
647.559 40
647.566 46
647.572 1
647.579 9
647.585 69
647.592 16
647.598 42
647.605 91
647.611 38
647.618 76
647.624 78
647.631 -5
647.637 -1
647.644 57
647.650 19
647.657 15
647.663 31
647.670 -26
647.676 33
647.683 66
647.689 -64
647.696 -11
647.702 48
647.708 -9
647.715 -32
647.721 28
647.728 -22
647.734 -22
647.741 36
647.747 -51
647.754 33
647.760 101
647.767 -14
647.773 29
647.780 41
647.786 -8
647.793 0
647.799 83
647.806 -26
647.812 108
647.819 82
647.825 -20
647.832 11
647.838 20
647.845 -22
647.851 -17
647.858 51
647.864 -48
647.871 3
647.877 61
647.884 -29
647.890 46
647.897 106
647.903 34
647.910 34
647.916 115
647.923 15
647.929 11
647.936 -15
647.942 -31
647.949 7
647.955 1
647.962 -12
647.968 38
647.974 26
647.981 -18
647.987 42
647.994 54
648.000 -35
648.007 19
648.013 5
648.020 -6
648.026 32
648.033 79
648.039 32
648.046 67
648.052 82
648.059 33
648.065 56
648.072 146
648.078 127
648.085 201
648.091 273
648.098 74
648.104 35
648.111 61
648.117 27
648.124 48
648.130 116
648.137 11
648.143 55
648.150 41
648.156 -17
648.163 29
648.169 17
648.176 -43
648.182 7
648.189 78
648.195 -3
648.202 9
648.208 78
648.215 20
648.221 55
648.228 84
648.234 48
648.241 132
648.247 145
648.253 56
648.260 80
648.266 106
648.273 -4
648.279 89
648.286 82
648.292 -22
648.299 72
648.305 57
648.312 -17
648.318 28
648.325 118
648.331 101
648.338 138
648.344 130
648.351 34
648.357 26
648.364 140
648.370 80
648.377 125
648.383 76
648.390 70
648.396 97
648.403 79
648.409 22
648.416 33
648.422 77
648.429 -28
648.435 64
648.442 170
648.448 111
648.455 149
648.461 184
648.468 100
648.474 99
648.481 134
648.487 59
648.494 83
648.500 157
648.507 97
648.513 99
648.520 123
648.526 32
648.533 112
648.539 105
648.546 38
648.552 91
648.559 131
648.565 70
648.572 7
648.578 29
648.584 -21
648.591 37
648.597 60
648.604 -2
648.610 31
648.617 16
648.623 -2
648.630 8
648.636 22
648.643 8
648.649 2
648.656 50
648.662 17
648.669 45
648.675 88
648.682 -44
648.688 -25
648.695 69
648.701 46
648.708 36
648.714 60
648.721 2
648.727 -1
648.734 25
648.740 6
648.747 56
648.753 100
648.760 14
648.766 22
648.773 66
648.779 14
648.786 7
648.792 45
648.799 -35
648.805 33
648.812 40
648.818 8
648.825 71
648.831 74
648.838 5
648.844 23
648.851 80
648.857 14
648.864 21
648.870 49
648.877 -12
648.883 16
648.890 60
648.896 20
648.903 25
648.909 49
648.916 33
648.922 30
648.929 37
648.935 9
648.942 47
648.948 92
648.955 -41
648.961 -33
648.968 6
648.974 -22
648.981 55
648.987 67
648.993 -30
649.000 4
649.006 36
649.013 -32
649.019 36
649.026 101
649.032 55
649.039 52
649.045 101
649.052 21
649.058 3
649.065 59
649.071 16
649.078 41
649.084 84
649.091 33
649.097 22
649.104 82
649.110 -19
649.117 27
649.123 52
649.130 11
649.136 32
649.143 54
649.149 4
649.156 103
649.162 81
649.169 -21
649.175 29
649.182 75
649.188 10
649.195 134
649.201 98
649.208 5
649.214 78
649.221 129
649.227 64
649.234 90
649.240 128
649.247 74
649.253 47
649.260 90
649.266 -50
649.273 -7
649.279 25
649.286 9
649.292 58
649.299 60
649.305 -5
649.312 39
649.318 38
649.325 69
649.331 97
649.338 116
649.344 60
649.351 121
649.357 92
649.364 33
649.370 75
649.377 127
649.383 42
649.390 93
649.396 43
649.403 36
649.409 113
649.416 162
649.422 100
649.429 59
649.435 184
649.442 134
649.448 195
649.455 247
649.461 201
649.468 278
649.474 247
649.481 193
649.487 193
649.494 177
649.500 75
649.507 164
649.513 170
649.520 74
649.526 154
649.533 84
649.539 41
649.546 83
649.552 113
649.559 0
649.565 43
649.572 72
649.578 20
649.584 97
649.591 119
649.597 4
649.604 54
649.610 104
649.617 56
649.623 19
649.630 51
649.636 -30
649.643 48
649.649 26
649.656 -55
649.662 11
649.669 40
649.675 -44
649.682 28
649.688 47
649.695 -68
649.701 5
649.708 1
649.714 -67
649.721 -6
649.727 -1
649.734 -51
649.740 -19
649.747 29
649.753 -29
649.760 18
649.766 82
649.773 27
649.779 50
649.786 9
649.792 13
649.799 86
649.805 79
649.812 55
649.818 71
649.825 60
649.831 -31
649.838 -6
649.844 66
649.851 -5
649.857 5
649.864 54
649.870 -32
649.877 51
649.883 13
649.890 -58
649.896 2
649.903 2
649.909 -16
649.916 16
649.922 29
649.929 -31
649.935 -11
649.942 95
649.948 -20
649.955 51
649.961 66
649.968 4
649.974 -19
649.981 25
649.987 -38
649.994 62
650.000 18
650.007 20
650.013 102
650.020 273
650.026 401
650.033 720
650.039 1106
650.046 1692
650.052 2123
650.059 2468
650.065 2895
650.072 3377
650.078 3535
650.085 3530
650.091 3367
650.098 2737
650.104 1915
650.111 1219
650.117 853
650.124 555
650.130 470
650.137 344
650.143 159
650.150 114
650.156 147
650.163 64
650.169 104
650.176 160
650.182 32
650.189 20
650.195 123
650.202 3
650.208 143
650.215 154
650.221 25
650.228 95
650.234 114
650.241 42
650.247 55
650.254 176
650.260 87
650.267 68
650.273 95
650.280 32
650.286 132
650.293 108
650.299 78
650.306 130
650.312 302
650.319 355
650.325 582
650.332 799
650.338 858
650.345 1062
650.351 1336
650.358 1562
650.364 1669
650.371 1667
650.377 1413
650.384 1322
650.390 1038
650.397 711
650.403 506
650.410 336
650.416 258
650.423 357
650.429 267
650.436 186
650.442 202
650.449 158
650.455 69
650.462 137
650.468 128
650.475 24
650.481 76
650.488 163
650.494 107
650.501 239
650.507 297
650.514 175
650.520 96
650.527 108
650.533 60
650.540 147
650.546 155
650.553 51
650.559 94
650.566 58
650.572 -9
650.579 69
650.585 99
650.592 31
650.598 16
650.605 82
650.611 -15
650.618 27
650.624 99
650.631 25
650.637 9
650.644 87
650.650 1
650.657 -13
650.663 42
650.670 -9
650.676 78
650.683 33
650.689 2
650.696 21
650.702 75
650.709 7
650.715 -9
650.722 25
650.728 -25
650.735 0
650.741 37
650.748 -31
650.754 18
650.761 64
650.767 -37
650.774 33
650.780 75
650.787 -15
650.793 53
650.800 50
650.806 -1
650.813 20
650.819 87
650.826 39
650.832 44
650.839 66
650.845 -1
650.852 -2
650.858 55
650.865 -18
650.871 41
650.878 56
650.884 12
650.891 42
650.897 37
650.904 -34
650.910 16
650.917 77
650.923 4
650.930 1
650.936 46
650.943 -58
650.949 45
650.956 157
650.962 89
650.969 108
650.975 96
650.982 -38
650.988 -5
650.995 45
651.001 9
651.008 35
651.014 81
651.021 41
651.027 122
651.034 225
651.040 261
651.047 495
651.053 663
651.060 736
651.066 1026
651.073 1179
651.079 975
651.086 919
651.092 857
651.099 727
651.105 696
651.112 608
651.118 438
651.125 311
651.131 248
651.138 168
651.144 98
651.151 99
651.158 -3
651.164 3
651.171 84
651.177 75
651.184 56
651.190 114
651.197 35
651.203 61
651.210 49
651.216 -8
651.223 18
651.229 47
651.236 -33
651.242 50
651.249 73
651.255 33
651.262 93
651.268 169
651.275 41
651.281 67
651.288 63
651.294 45
651.301 108
651.307 167
651.314 192
651.320 297
651.327 406
651.333 378
651.340 502
651.346 582
651.353 596
651.359 656
651.366 722
651.372 563
651.379 494
651.385 441
651.392 280
651.398 291
651.405 291
651.411 209
651.418 219
651.424 210
651.431 114
651.437 160
651.444 158
651.450 125
651.457 211
651.463 211
651.470 73
651.476 79
651.483 120
651.489 -8
651.496 38
651.502 89
651.509 -19
651.515 97
651.522 100
651.528 -13
651.535 16
651.541 48
651.548 22
651.554 72
651.561 102
651.567 8
651.574 86
651.580 61
651.587 -38
651.593 26
651.600 27
651.606 -8
651.613 -9
651.619 39
651.626 21
651.632 56
651.639 71
651.645 -39
651.652 61
651.658 66
651.665 -13
651.671 51
651.678 62
651.684 38
651.691 15
651.697 71
651.704 57
651.710 67
651.717 90
651.723 -19
651.730 39
651.736 48
651.743 -34
651.749 35
651.756 76
651.763 -23
651.769 -4
651.776 53
651.782 -50
651.789 -7
651.795 92
651.802 0
651.808 64
651.815 100
651.821 -14
651.828 50
651.834 89
651.841 53
651.847 64
651.854 64
651.860 6
651.867 -30
651.873 62
651.880 -26
651.886 24
651.893 38
651.899 -15
651.906 16
651.912 73
651.919 33
651.925 85
651.932 62
651.938 -21
651.945 27
651.951 97
651.958 20
651.964 42
651.971 71
651.977 -20
651.984 -6
651.990 38
651.997 8
652.003 -6
652.010 71
652.016 30
652.023 93
652.029 92
652.036 51
652.042 144
652.049 226
652.055 177
652.062 164
652.068 303
652.075 284
652.081 323
652.088 400
652.094 273
652.101 382
652.107 438
652.114 216
652.120 190
652.127 214
652.133 113
652.140 80
652.146 44
652.153 -44
652.159 21
652.166 34
652.173 7
652.179 -9
652.186 52
652.192 -3
652.199 45
652.205 98
652.212 8
652.218 52
652.225 71
652.231 -9
652.238 83
652.244 97
652.251 71
652.257 81
652.264 88
652.270 20
652.277 25
652.283 80
652.290 16
652.296 88
652.303 121
652.309 87
652.316 56
652.322 117
652.329 93
652.335 145
652.342 231
652.348 217
652.355 327
652.361 296
652.368 196
652.374 209
652.381 185
652.387 98
652.394 128
652.400 116
652.407 5
652.413 62
652.420 36
652.426 -15
652.433 66
652.439 80
652.446 0
652.452 60
652.459 89
652.465 16
652.472 93
652.478 82
652.485 -50
652.491 10
652.498 59
652.505 24
652.511 44
652.518 62
652.524 40
652.531 67
652.537 178
652.544 86
652.550 66
652.557 91
652.563 14
652.570 4
652.576 42
652.583 -21
652.589 63
652.596 76
652.602 -4
652.609 18
652.615 58
652.622 19
652.628 73
652.635 71
652.641 33
652.648 82
652.654 41
652.661 -6
652.667 55
652.674 59
652.680 -14
652.687 61
652.693 37
652.700 7
652.706 50
652.713 39
652.719 -19
652.726 -11
652.732 18
652.739 -71
652.745 -13
652.752 49
652.758 -13
652.765 40
652.771 102
652.778 3
652.785 29
652.791 86
652.798 21
652.804 19
652.811 33
652.817 -39
652.824 -19
652.830 41
652.837 -1
652.843 33
652.850 81
652.856 22
652.863 57
652.869 65
652.876 -31
652.882 -8
652.889 65
652.895 8
652.902 85
652.908 98
652.915 -24
652.921 20
652.928 45
652.934 4
652.941 60
652.947 54
652.954 -32
652.960 11
652.967 41
652.973 -47
652.980 -6
652.986 21
652.993 -17
652.999 23
653.006 119
653.012 48
653.019 3
653.025 51
653.032 2
653.039 38
653.045 7
653.052 32
653.058 103
653.065 135
653.071 28
653.078 141
653.084 157
653.091 11
653.097 26
653.104 99
653.110 31
653.117 79
653.123 58
653.130 48
653.136 -18
653.143 39
653.149 -6
653.156 48
653.162 53
653.169 5
653.175 36
653.182 44
653.188 -40
653.195 61
653.201 56
653.208 -52
653.214 71
653.221 111
653.227 -5
653.234 58
653.240 97
653.247 26
653.253 80
653.260 87
653.266 18
653.273 46
653.280 55
653.286 -36
653.293 27
653.299 30
653.306 -7
653.312 81
653.319 73
653.325 5
653.332 58
653.338 125
653.345 55
653.351 144
653.358 112
653.364 54
653.371 163
653.377 120
653.384 27
653.390 106
653.397 202
653.403 97
653.410 97
653.416 74
653.423 -6
653.429 70
653.436 132
653.442 131
653.449 159
653.455 94
653.462 78
653.468 9
653.475 45
653.481 65
653.488 93
653.495 105
653.501 9
653.508 61
653.514 39
653.521 -9
653.527 56
653.534 65
653.540 -41
653.547 14
653.553 99
653.560 3
653.566 55
653.573 117
653.579 -22
653.586 60
653.592 109
653.599 -14
653.605 23
653.612 65
653.618 -46
653.625 9
653.631 71
653.638 -8
653.644 -10
653.651 85
653.657 -28
653.664 -6
653.670 53
653.677 -11
653.683 36
653.690 74
653.697 36
653.703 36
653.710 41
653.716 -2
653.723 60
653.729 69
653.736 8
653.742 43
653.749 51
653.755 -15
653.762 86
653.768 164
653.775 35
653.781 59
653.788 90
653.794 49
653.801 45
653.807 12
653.814 -15
653.820 65
653.827 47
653.833 -1
653.840 84
653.846 54
653.853 47
653.859 47
653.866 82
653.872 65
653.879 74
653.886 87
653.892 -3
653.899 50
653.905 41
653.912 -11
653.918 61
653.925 134
653.931 11
653.938 25
653.944 45
653.951 -15
653.957 38
653.964 61
653.970 -57
653.977 18
653.983 75
653.990 2
653.996 58
654.003 42
654.009 -4
654.016 42
654.022 63
654.029 -29
654.035 -13
654.042 111
654.048 36
654.055 37
654.062 18
654.068 -9
654.075 66
654.081 147
654.088 15
654.094 91
654.101 82
654.107 23
654.114 35
654.120 41
654.127 -24
654.133 93
654.140 172
654.146 55
654.153 130
654.159 164
654.166 87
654.172 96
654.179 105
654.185 47
654.192 113
654.198 124
654.205 52
654.211 106
654.218 75
654.224 -30
654.231 44
654.238 62
654.244 -22
654.251 47
654.257 48
654.264 -55
654.270 36
654.277 44
654.283 24
654.290 57
654.296 138
654.303 0
654.309 73
654.316 -5
654.322 -48
654.329 14
654.335 105
654.342 116
654.348 137
654.355 95
654.361 18
654.368 74
654.374 131
654.381 119
654.387 78
654.394 65
654.401 102
654.407 84
654.414 67
654.420 57
654.427 61
654.433 80
654.440 12
654.446 26
654.453 110
654.459 91
654.466 112
654.472 133
654.479 139
654.485 164
654.492 106
654.498 54
654.505 81
654.511 127
654.518 83
654.524 111
654.531 69
654.537 -26
654.544 -1
654.550 95
654.557 56
654.564 43
654.570 66
654.577 -28
654.583 44
654.590 45
654.596 -26
654.603 44
654.609 106
654.616 12
654.622 52
654.629 113
654.635 48
654.642 20
654.648 20
654.655 36
654.661 61
654.668 91
654.674 6
654.681 119
654.687 106
654.694 21
654.700 41
654.707 47
654.714 70
654.720 40
654.727 50
654.733 22
654.740 1
654.746 96
654.753 -3
654.759 34
654.766 61
654.772 17
654.779 90
654.785 44
654.792 -11
654.798 31
654.805 11
654.811 -20
654.818 25
654.824 31
654.831 7
654.837 -9
654.844 89
654.850 -36
654.857 10
654.864 48
654.870 -24
654.877 4
654.883 -11
654.890 -38
654.896 -9
654.903 -23
654.909 -67
654.916 15
654.922 31
654.929 -33
654.935 -11
654.942 42
654.948 8
654.955 24
654.961 37
654.968 -9
654.974 -1
654.981 64
654.987 28
654.994 64
655.001 86
655.007 18
655.014 27
655.020 25
655.027 7
655.033 30
655.040 31
655.046 -10
655.053 6
655.059 45
655.066 -2
655.072 82
655.079 152
655.085 7
655.092 62
655.098 80
655.105 -11
655.111 51
655.118 58
655.124 35
655.131 16
655.137 64
655.144 30
655.151 26
655.157 39
655.164 5
655.170 5
655.177 50
655.183 9
655.190 52
655.196 76
655.203 17
655.209 10
655.216 73
655.222 39
655.229 45
655.235 82
655.242 -7
655.248 62
655.255 80
655.261 8
655.268 -5
655.275 35
655.281 -26
655.288 2
655.294 35
655.301 -27
655.307 48
655.314 132
655.320 63
655.327 60
655.333 71
655.340 1
655.346 26
655.353 24
655.359 93
655.366 95
655.372 138
655.379 103
655.385 82
655.392 170
655.398 109
655.405 147
655.412 255
655.418 169
655.425 157
655.431 159
655.438 100
655.444 101
655.451 125
655.457 105
655.464 133
655.470 102
655.477 6
655.483 62
655.490 85
655.496 1
655.503 76
655.509 53
655.516 -10
655.522 65
655.529 39
655.536 9
655.542 44
655.549 84
655.555 31
655.562 81
655.568 54
655.575 42
655.581 75
655.588 92
655.594 -7
655.601 18
655.607 37
655.614 -36
655.620 9
655.627 48
655.633 19
655.640 6
655.646 68
655.653 -5
655.660 57
655.666 104
655.673 30
655.679 20
655.686 97
655.692 -11
655.699 41
655.705 82
655.712 33
655.718 5
655.725 22
655.731 -33
655.738 12
655.744 27
655.751 -11
655.757 82
655.764 76
655.770 11
655.777 10
655.784 17
655.790 -39
655.797 54
655.803 86
655.810 -49
655.816 -16
655.823 24
655.829 -65
655.836 27
655.842 43
655.849 17
655.855 24
655.862 49
655.868 -54
655.875 -20
655.881 12
655.888 -2
655.894 21
655.901 -5
655.908 -25
655.914 17
655.921 48
655.927 -43
655.934 24
655.940 81
655.947 -3
655.953 56
655.960 75
655.966 -51
655.973 -4
655.979 70
655.986 -17
655.992 58
655.999 80
656.005 35
656.012 44
656.019 9
656.025 -47
656.032 -8
656.038 39
656.045 -20
656.051 84
656.058 107
656.064 51
656.071 269
656.077 411
656.084 196
656.090 260
656.097 262
656.103 153
656.110 212
656.116 251
656.123 239
656.130 241
656.136 236
656.143 114
656.149 116
656.156 69
656.162 -7
656.169 61
656.175 82
656.182 -6
656.188 29
656.195 70
656.201 -21
656.208 28
656.214 31
656.221 -30
656.227 5
656.234 27
656.240 34
656.247 66
656.254 97
656.260 14
656.267 108
656.273 126
656.280 2
656.286 108
656.293 136
656.299 74
656.306 80
656.312 73
656.319 -33
656.325 52
656.332 100
656.338 124
656.345 176
656.352 117
656.358 59
656.365 13
656.371 45
656.378 -42
656.384 13
656.391 184
656.397 124
656.404 222
656.410 319
656.417 190
656.423 139
656.430 153
656.436 117
656.443 135
656.449 131
656.456 60
656.463 136
656.469 150
656.476 71
656.482 -5
656.489 75
656.495 1
656.502 27
656.508 104
656.515 75
656.521 85
656.528 109
656.534 52
656.541 88
656.547 115
656.554 53
656.560 111
656.567 142
656.574 22
656.580 73
656.587 81
656.593 47
656.600 116
656.606 86
656.613 -34
656.619 23
656.626 32
656.632 -7
656.639 74
656.645 139
656.652 67
656.658 10
656.665 8
656.672 -4
656.678 56
656.685 101
656.691 -9
656.698 -1
656.704 30
656.711 14
656.717 20
656.724 50
656.730 -31
656.737 45
656.743 65
656.750 -7
656.756 33
656.763 54
656.769 31
656.776 17
656.783 41
656.789 27
656.796 35
656.802 34
656.809 -32
656.815 9
656.822 32
656.828 -33
656.835 -14
656.841 27
656.848 -17
656.854 -1
656.861 31
656.867 -26
656.874 -28
656.881 58
656.887 -1
656.894 48
656.900 112
656.907 19
656.913 73
656.920 41
656.926 -5
656.933 32
656.939 92
656.946 7
656.952 7
656.959 32
656.965 -14
656.972 30
656.979 14
656.985 -22
656.992 -20
656.998 0
657.005 -40
657.011 28
657.018 32
657.024 -56
657.031 -25
657.037 -8
657.044 -50
657.050 3
657.057 52
657.063 -45
657.070 60
657.077 158
657.083 110
657.090 140
657.096 69
657.103 -15
657.109 69
657.116 81
657.122 75
657.129 100
657.135 155
657.142 51
657.148 46
657.155 63
657.161 -32
657.168 18
657.175 11
657.181 -26
657.188 7
657.194 88
657.201 16
657.207 -5
657.214 4
657.220 6
657.227 11
657.233 82
657.240 10
657.246 41
657.253 37
657.259 29
657.266 24
657.273 43
657.279 -34
657.286 35
657.292 65
657.299 11
657.305 62
657.312 143
657.318 14
657.325 99
657.331 92
657.338 -2
657.344 18
657.351 53
657.357 -24
657.364 50
657.371 86
657.377 -6
657.384 52
657.390 93
657.397 45
657.403 138
657.410 169
657.416 50
657.423 53
657.429 51
657.436 55
657.442 98
657.449 124
657.456 13
657.462 120
657.469 138
657.475 75
657.482 45
657.488 86
657.495 27
657.501 45
657.508 54
657.514 40
657.521 3
657.527 100
657.534 67
657.540 77
657.547 151
657.554 14
657.560 89
657.567 72
657.573 9
657.580 19
657.586 73
657.593 39
657.599 28
657.606 52
657.612 43
657.619 -9
657.625 -5
657.632 -8
657.639 58
657.645 76
657.652 -28
657.658 3
657.665 49
657.671 -25
657.678 27
657.684 45
657.691 -34
657.697 13
657.704 82
657.710 11
657.717 23
657.724 68
657.730 6
657.737 -1
657.743 43
657.750 -13
657.756 80
657.763 97
657.769 5
657.776 16
657.782 33
657.789 -5
657.795 46
657.802 54
657.808 -3
657.815 17
657.822 43
657.828 19
657.835 16
657.841 34
657.848 -18
657.854 22
657.861 53
657.867 -27
657.874 0
657.880 40
657.887 -16
657.893 21
657.900 80
657.907 3
657.913 42
657.920 74
657.926 -22
657.933 8
657.939 66
657.946 -42
657.952 18
657.959 12
657.965 8
657.972 -21
657.978 27
657.985 -12
657.992 -20
657.998 58
658.005 -41
658.011 -13
658.018 45
658.024 -17
658.031 34
658.037 13
658.044 -25
658.050 -45
658.057 49
658.063 64
658.070 92
658.077 78
658.083 63
658.090 109
658.096 84
658.103 -4
658.109 36
658.116 145
658.122 68
658.129 82
658.135 94
658.142 5
658.148 -14
658.155 39
658.162 -52
658.168 5
658.175 35
658.181 -55
658.188 30
658.194 97
658.201 7
658.207 -23
658.214 43
658.220 -34
658.227 33
658.233 63
658.240 -7
658.247 26
658.253 74
658.260 30
658.266 55
658.273 90
658.279 12
658.286 69
658.292 68
658.299 -19
658.305 54
658.312 79
658.318 16
658.325 54
658.332 58
658.338 3
658.345 67
658.351 157
658.358 134
658.364 140
658.371 173
658.377 105
658.384 74
658.390 104
658.397 -43
658.404 35
658.410 128
658.417 65
658.423 55
658.430 60
658.436 19
658.443 84
658.449 135
658.456 83
658.462 113
658.469 92
658.475 34
658.482 47
658.489 100
658.495 35
658.502 41
658.508 78
658.515 65
658.521 31
658.528 94
658.534 -25
658.541 35
658.547 62
658.554 -27
658.560 5
658.567 81
658.574 -10
658.580 38
658.587 149
658.593 27
658.600 99
658.606 105
658.613 -23
658.619 -3
658.626 49
658.632 7
658.639 72
658.646 52
658.652 -21
658.659 37
658.665 86
658.672 23
658.678 35
658.685 75
658.691 -10
658.698 107
658.704 73
658.711 -37
658.717 3
658.724 60
658.731 -38
658.737 -1
658.744 22
658.750 1
658.757 58
658.763 20
658.770 -41
658.776 44
658.783 58
658.789 -3
658.796 65
658.803 67
658.809 -9
658.816 7
658.822 -5
658.829 -28
658.835 -11
658.842 7
658.848 -26
658.855 22
658.861 38
658.868 -41
658.874 47
658.881 97
658.888 53
658.894 55
658.901 56
658.907 -3
658.914 50
658.920 52
658.927 -20
658.933 39
658.940 12
658.946 -42
658.953 59
658.960 105
658.966 33
658.973 30
658.979 57
658.986 -42
658.992 43
658.999 40
659.005 -14
659.012 22
659.018 47
659.025 -11
659.032 48
659.038 85
659.045 12
659.051 -3
659.058 20
659.064 -21
659.071 44
659.077 154
659.084 38
659.090 42
659.097 75
659.103 -62
659.110 23
659.117 89
659.123 -7
659.130 26
659.136 68
659.143 -5
659.149 47
659.156 80
659.162 -3
659.169 14
659.175 118
659.182 11
659.189 8
659.195 67
659.202 30
659.208 38
659.215 11
659.221 -55
659.228 -24
659.234 45
659.241 13
659.247 34
659.254 43
659.261 50
659.267 39
659.274 83
659.280 25
659.287 70
659.293 23
659.300 18
659.306 41
659.313 79
659.319 -12
659.326 82
659.333 116
659.339 -36
659.346 108
659.352 90
659.359 28
659.365 39
659.372 95
659.378 17
659.385 102
659.391 129
659.398 72
659.405 66
659.411 77
659.418 -17
659.424 54
659.431 100
659.437 73
659.444 131
659.450 125
659.457 15
659.463 14
659.470 83
659.477 51
659.483 66
659.490 37
659.496 -24
659.503 20
659.509 87
659.516 10
659.522 25
659.529 47
659.535 65
659.542 61
659.549 44
659.555 -77
659.562 32
659.568 59
659.575 38
659.581 63
659.588 19
659.594 -29
659.601 27
659.607 52
659.614 -7
659.621 3
659.627 35
659.634 25
659.640 46
659.647 80
659.653 -8
659.660 22
659.666 76
659.673 -16
659.679 -15
659.686 -1
659.693 -62
659.699 13
659.706 61
659.712 4
659.719 81
659.725 60
659.732 -7
659.738 -17
659.745 32
659.751 -49
659.758 -5
659.765 20
659.771 -10
659.778 6
659.784 2
659.791 -53
659.797 28
659.804 58
659.810 -68
659.817 12
659.823 58
659.830 -9
659.837 23
659.843 96
659.850 -19
659.856 2
659.863 16
659.869 6
659.876 26
659.882 47
659.889 -55
659.896 -25
659.902 62
659.909 -39
659.915 32
659.922 74
659.928 1
659.935 71
659.941 14
659.948 -19
659.954 4
659.961 117
659.968 -6
659.974 1
659.981 30
659.987 -22
659.994 47
660.000 100
660.007 -30
660.013 17
660.020 18
660.026 -50
660.033 12
660.040 27
660.046 -45
660.053 19
660.059 13
660.066 -31
660.072 -10
660.079 56
660.085 12
660.092 -13
660.099 95
660.105 11
660.112 15
660.118 51
660.125 29
660.131 50
660.138 45
660.144 29
660.151 31
660.157 72
660.164 18
660.171 129
660.177 182
660.184 45
660.190 5
660.197 8
660.203 -42
660.210 35
660.216 42
660.223 -17
660.229 4
660.236 74
660.243 30
660.249 29
660.256 40
660.262 -19
660.269 22
660.275 39
660.282 -50
660.288 48
660.295 137
660.302 62
660.308 82
660.315 102
660.321 78
660.328 154
660.334 87
660.341 50
660.347 83
660.354 75
660.360 68
660.367 112
660.374 108
660.380 99
660.387 182
660.393 179
660.400 83
660.406 107
660.413 130
660.419 86
660.426 105
660.433 104
660.439 108
660.446 100
660.452 127
660.459 45
660.465 167
660.472 178
660.478 91
660.485 146
660.491 102
660.498 62
660.505 125
660.511 120
660.518 76
660.524 84
660.531 80
660.537 21
660.544 78
660.550 52
660.557 20
660.564 20
660.570 104
660.577 71
660.583 21
660.590 42
660.596 -4
660.603 89
660.609 61
660.616 -1
660.622 75
660.629 73
660.636 25
660.642 84
660.649 30
660.655 -1
660.662 33
660.668 1
660.675 -51
660.681 19
660.688 90
660.695 -7
660.701 53
660.708 51
660.714 39
660.721 35
660.727 85
660.734 -9
660.740 33
660.747 6
660.754 -24
660.760 -17
660.767 25
660.773 8
660.780 10
660.786 17
660.793 -37
660.799 -7
660.806 53
660.812 -53
660.819 20
660.826 29
660.832 -29
660.839 30
660.845 77
660.852 -26
660.858 37
660.865 66
660.871 -9
660.878 0
660.885 35
660.891 -40
660.898 22
660.904 39
660.911 -5
660.917 -17
660.924 78
660.930 -2
660.937 12
660.944 13
660.950 -10
660.957 9
660.963 6
660.970 -26
660.976 -39
660.983 42
660.989 44
660.996 78
661.003 48
661.009 -8
661.016 52
661.022 29
661.029 0
661.035 23
661.042 66
661.048 4
661.055 65
661.061 59
661.068 15
661.075 -2
661.081 61
661.088 -36
661.094 31
661.101 69
661.107 -26
661.114 63
661.120 62
661.127 10
661.134 53
661.140 86
661.147 19
661.153 11
661.160 38
661.166 -30
661.173 -10
661.179 35
661.186 -66
661.193 -20
661.199 47
661.206 -50
661.212 11
661.219 69
661.225 12
661.232 13
661.238 45
661.245 -20
661.252 13
661.258 22
661.265 -4
661.271 60
661.278 52
661.284 -24
661.291 32
661.297 52
661.304 92
661.311 149
661.317 188
661.324 92
661.330 32
661.337 39
661.343 50
661.350 125
661.356 122
661.363 74
661.370 61
661.376 107
661.383 38
661.389 51
661.396 92
661.402 64
661.409 68
661.415 85
661.422 -3
661.429 22
661.435 85
661.442 77
661.448 96
661.455 116
661.461 75
661.468 120
661.474 118
661.481 45
661.488 100
661.494 147
661.501 42
661.507 68
661.514 49
661.520 -2
661.527 73
661.533 141
661.540 78
661.547 90
661.553 86
661.560 -32
661.566 28
661.573 71
661.579 8
661.586 15
661.592 48
661.599 -16
661.606 22
661.612 13
661.619 -12
661.625 34
661.632 74
661.638 14
661.645 6
661.651 16
661.658 -32
661.665 7
661.671 25
661.678 -13
661.684 -27
661.691 37
661.697 28
661.704 63
661.710 7
661.717 -54
661.724 -24
661.730 51
661.737 14
661.743 47
661.750 52
661.756 -21
661.763 1
661.769 74
661.776 20
661.783 45
661.789 78
661.796 19
661.802 52
661.809 52
661.815 -42
661.822 62
661.828 62
661.835 2
661.842 17
661.848 54
661.855 -30
661.861 14
661.868 33
661.874 -15
661.881 31
661.887 105
661.894 -34
661.901 -5
661.907 60
661.914 65
661.920 40
661.927 60
661.933 -12
661.940 30
661.947 81
661.953 -26
661.960 44
661.966 42
661.973 -48
661.979 11
661.986 33
661.992 -9
661.999 45
662.006 30
662.012 -8
662.019 102
662.025 57
662.032 -17
662.038 4
662.045 68
662.051 -10
662.058 27
662.065 77
662.071 -13
662.078 57
662.084 84
662.091 -4
662.097 -3
662.104 24
662.110 -1
662.117 24
662.124 16
662.130 -29
662.137 40
662.143 53
662.150 -1
662.156 59
662.163 30
662.169 -53
662.176 8
662.183 47
662.189 -4
662.196 40
662.202 41
662.209 -14
662.215 41
662.222 127
662.229 65
662.235 108
662.242 95
662.248 13
662.255 38
662.261 90
662.268 110
662.274 179
662.281 174
662.288 149
662.294 331
662.301 344
662.307 275
662.314 304
662.320 369
662.327 460
662.333 601
662.340 643
662.347 498
662.353 458
662.360 409
662.366 204
662.373 162
662.379 165
662.386 74
662.393 118
662.399 177
662.406 40
662.412 76
662.419 188
662.425 235
662.432 231
662.438 267
662.445 265
662.452 354
662.458 312
662.465 193
662.471 177
662.478 171
662.484 141
662.491 155
662.497 139
662.504 55
662.511 84
662.517 83
662.524 43
662.530 109
662.537 154
662.543 47
662.550 45
662.557 75
662.563 28
662.570 104
662.576 129
662.583 62
662.589 15
662.596 54
662.602 -36
662.609 61
662.616 49
662.622 11
662.629 111
662.635 183
662.642 -27
662.648 57
662.655 91
662.661 -1
662.668 63
662.675 65
662.681 -35
662.688 11
662.694 10
662.701 -36
662.707 32
662.714 43
662.721 16
662.727 -23
662.734 47
662.740 -13
662.747 -26
662.753 41
662.760 -6
662.766 -28
662.773 24
662.780 -1
662.786 -16
662.793 28
662.799 -30
662.806 -2
662.812 44
662.819 -12
662.826 25
662.832 39
662.839 -20
662.845 37
662.852 70
662.858 31
662.865 45
662.871 108
662.878 2
662.885 -8
662.891 20
662.898 -18
662.904 38
662.911 31
662.917 -15
662.924 -2
662.931 20
662.937 0
662.944 -20
662.950 0
662.957 -34
662.963 31
662.970 37
662.976 -7
662.983 34
662.990 89
662.996 23
663.003 49
663.009 75
663.016 14
663.022 23
663.029 42
663.036 -25
663.042 31
663.049 112
663.055 87
663.062 148
663.068 121
663.075 28
663.081 35
663.088 60
663.095 -6
663.101 64
663.108 67
663.114 -46
663.121 -6
663.127 83
663.134 32
663.141 71
663.147 63
663.154 -24
663.160 32
663.167 -18
663.173 -13
663.180 76
663.187 70
663.193 0
663.200 42
663.206 21
663.213 -14
663.219 48
663.226 13
663.232 -36
663.239 12
663.246 75
663.252 37
663.259 62
663.265 113
663.272 22
663.278 65
663.285 92
663.292 120
663.298 134
663.305 169
663.311 158
663.318 224
663.324 326
663.331 386
663.337 422
663.344 360
663.351 238
663.357 269
663.364 265
663.370 138
663.377 125
663.383 186
663.390 115
663.397 186
663.403 116
663.410 91
663.416 115
663.423 237
663.429 232
663.436 314
663.443 306
663.449 171
663.456 204
663.462 251
663.469 187
663.475 257
663.482 432
663.488 460
663.495 440
663.502 380
663.508 306
663.515 312
663.521 323
663.528 253
663.534 168
663.541 86
663.548 61
663.554 97
663.561 120
663.567 -11
663.574 -29
663.580 58
663.587 -41
663.594 8
663.600 118
663.607 66
663.613 68
663.620 21
663.626 -29
663.633 62
663.639 75
663.646 4
663.653 20
663.659 51
663.666 -19
663.672 42
663.679 81
663.685 24
663.692 67
663.699 40
663.705 -9
663.712 -14
663.718 33
663.725 1
663.731 3
663.738 30
663.745 -62
663.751 -5
663.758 40
663.764 -13
663.771 -8
663.777 57
663.784 -14
663.791 12
663.797 16
663.804 -27
663.810 15
663.817 71
663.823 11
663.830 -27
663.836 23
663.843 -5
663.850 14
663.856 95
663.863 9
663.869 52
663.876 2
663.882 16
663.889 33
663.896 64
663.902 -11
663.909 -50
663.915 34
663.922 -46
663.928 26
663.935 39
663.942 -2
663.948 28
663.955 101
663.961 -25
663.968 -2
663.974 1
663.981 -71
663.988 17
663.994 80
664.001 23
664.007 19
664.014 59
664.020 17
664.027 34
664.034 72
664.040 20
664.047 47
664.053 46
664.060 -29
664.066 -35
664.073 -4
664.080 -4
664.086 50
664.093 57
664.099 -22
664.106 26
664.112 46
664.119 -32
664.125 31
664.132 62
664.139 10
664.145 -18
664.152 59
664.158 -19
664.165 59
664.171 37
664.178 -27
664.185 31
664.191 76
664.198 -2
664.204 31
664.211 62
664.217 -17
664.224 47
664.231 72
664.237 18
664.244 59
664.250 50
664.257 18
664.263 83
664.270 67
664.277 49
664.283 107
664.290 72
664.296 68
664.303 92
664.309 117
664.316 24
664.323 101
664.329 178
664.336 83
664.342 127
664.349 216
664.355 189
664.362 218
664.369 264
664.375 161
664.382 149
664.388 243
664.395 192
664.401 177
664.408 136
664.415 62
664.421 59
664.428 109
664.434 95
664.441 235
664.447 246
664.454 89
664.461 132
664.467 199
664.474 87
664.480 128
664.487 241
664.493 313
664.500 349
664.507 275
664.513 215
664.520 209
664.526 163
664.533 74
664.539 127
664.546 208
664.553 75
664.559 -10
664.566 66
664.572 14
664.579 28
664.585 59
664.592 -18
664.599 12
664.605 48
664.612 28
664.618 23
664.625 37
664.631 -29
664.638 44
664.645 98
664.651 -4
664.658 42
664.664 101
664.671 -34
664.677 33
664.684 101
664.691 23
664.697 43
664.704 40
664.710 -22
664.717 58
664.723 49
664.730 -2
664.737 59
664.743 129
664.750 19
664.756 33
664.763 33
664.769 -29
664.776 -7
664.783 121
664.789 -10
664.796 11
664.802 5
664.809 -22
664.815 4
664.822 84
664.829 -26
664.835 -8
664.842 51
664.848 -34
664.855 24
664.861 70
664.868 -7
664.875 14
664.881 49
664.888 -22
664.894 44
664.901 49
664.907 -55
664.914 52
664.921 16
664.927 -52
664.934 -21
664.940 44
664.947 -18
664.953 59
664.960 19
664.967 4
664.973 3
664.980 38
664.986 -30
664.993 -14
664.999 15
665.006 -29
665.013 42
665.019 78
665.026 1
665.032 34
665.039 68
665.045 -26
665.052 14
665.059 53
665.065 30
665.072 36
665.078 49
665.085 -49
665.091 23
665.098 32
665.105 -22
665.111 42
665.118 4
665.124 -38
665.131 11
665.137 73
665.144 -28
665.151 12
665.157 25
665.164 -39
665.170 -11
665.177 81
665.183 7
665.190 66
665.197 76
665.203 19
665.210 75
665.216 47
665.223 -25
665.229 27
665.236 98
665.243 13
665.249 57
665.256 61
665.262 -20
665.269 34
665.275 85
665.282 19
665.289 13
665.295 66
665.302 22
665.308 109
665.315 133
665.322 153
665.328 158
665.335 167
665.341 75
665.348 110
665.354 217
665.361 151
665.368 237
665.374 209
665.381 109
665.387 121
665.394 158
665.400 40
665.407 86
665.414 170
665.420 125
665.427 167
665.433 122
665.440 133
665.446 218
665.453 245
665.460 158
665.466 112
665.473 193
665.479 174
665.486 191
665.492 192
665.499 120
665.506 117
665.512 159
665.519 68
665.525 87
665.532 86
665.538 77
665.545 39
665.552 -1
665.558 -11
665.565 37
665.571 41
665.578 -57
665.585 30
665.591 85
665.598 67
665.604 58
665.611 71
665.617 27
665.624 40
665.631 63
665.637 -27
665.644 48
665.650 80
665.657 -15
665.663 48
665.670 85
665.677 -4
665.683 37
665.690 69
665.696 -57
665.703 17
665.709 33
665.716 -36
665.723 48
665.729 52
665.736 -48
665.742 3
665.749 5
665.756 -7
665.762 30
665.769 34
665.775 0
665.782 -3
665.788 43
665.795 -40
665.802 -8
665.808 36
665.815 -58
665.821 -13
665.828 -6
665.834 -74
665.841 -25
665.848 45
665.854 -2
665.861 25
665.867 49
665.874 -6
665.880 52
665.887 87
665.894 35
665.900 109
665.907 125
665.913 -28
665.920 6
665.927 42
665.933 10
665.940 66
665.946 111
665.953 -26
665.959 35
665.966 122
665.973 54
665.979 96
665.986 156
665.992 199
665.999 451
666.005 607
666.012 948
666.019 1446
666.025 2142
666.032 2641
666.038 3219
666.045 3541
666.051 3371
666.058 3093
666.065 2896
666.071 2514
666.078 2071
666.084 1626
666.091 1322
666.098 1038
666.104 766
666.111 501
666.117 318
666.124 267
666.130 83
666.137 107
666.144 148
666.150 89
666.157 136
666.163 149
666.170 172
666.176 160
666.183 152
666.190 113
666.196 76
666.203 113
666.209 117
666.216 124
666.223 129
666.229 140
666.236 152
666.242 202
666.249 84
666.255 112
666.262 104
666.269 47
666.275 105
666.282 130
666.288 125
666.295 177
666.301 174
666.308 94
666.315 111
666.321 186
666.328 137
666.334 187
666.341 180
666.348 125
666.354 238
666.361 275
666.367 138
666.374 150
666.380 144
666.387 26
666.394 108
666.400 170
666.407 51
666.413 124
666.420 190
666.426 149
666.433 199
666.440 136
666.446 68
666.453 123
666.459 231
666.466 143
666.473 120
666.479 117
666.486 45
666.492 135
666.499 162
666.505 24
666.512 14
666.519 54
666.525 17
666.532 63
666.538 105
666.545 5
666.552 92
666.558 116
666.565 -17
666.571 30
666.578 66
666.584 -33
666.591 127
666.598 157
666.604 75
666.611 41
666.617 81
666.624 18
666.630 73
666.637 78
666.644 33
666.650 16
666.657 72
666.663 16
666.670 96
666.677 124
666.683 14
666.690 53
666.696 108
666.703 14
666.709 38
666.716 53
666.723 -8
666.729 88
666.736 111
666.742 91
666.749 68
666.756 23
666.762 -22
666.769 29
666.775 68
666.782 30
666.788 45
666.795 131
666.802 19
666.808 -1
666.815 31
666.821 -33
666.828 -13
666.835 49
666.841 19
666.848 45
666.854 65
666.861 59
666.867 74
666.874 101
666.881 9
666.887 53
666.894 116
666.900 63
666.907 93
666.914 90
666.920 28
666.927 34
666.933 56
666.940 -6
666.946 101
666.953 51
666.960 -1
666.966 15
666.973 74
666.979 40
666.986 83
666.993 105
666.999 48
667.006 31
667.012 260
667.019 376
667.025 601
667.032 891
667.039 1233
667.045 1484
667.052 1434
667.058 1337
667.065 1318
667.071 1089
667.078 829
667.085 731
667.091 546
667.098 333
667.104 358
667.111 248
667.118 122
667.124 206
667.131 213
667.137 124
667.144 112
667.150 131
667.157 56
667.164 57
667.170 59
667.177 -1
667.183 47
667.190 113
667.197 71
667.203 84
667.210 122
667.216 77
667.223 50
667.230 140
667.236 82
667.243 139
667.249 141
667.256 91
667.262 118
667.269 91
667.276 -9
667.282 91
667.289 95
667.295 35
667.302 68
667.309 67
667.315 124
667.322 180
667.328 178
667.335 131
667.341 240
667.348 235
667.355 154
667.361 222
667.368 287
667.374 110
667.381 96
667.388 67
667.394 3
667.401 51
667.407 87
667.414 47
667.420 45
667.427 7
667.434 -57
667.440 45
667.447 107
667.453 17
667.460 25
667.467 103
667.473 62
667.480 98
667.486 138
667.493 103
667.499 92
667.506 72
667.513 56
667.519 93
667.526 131
667.532 3
667.539 64
667.546 57
667.552 -1
667.559 65
667.565 51
667.572 -8
667.579 39
667.585 108
667.592 49
667.598 105
667.605 51
667.611 -32
667.618 -37
667.625 30
667.631 -61
667.638 21
667.644 61
667.651 26
667.658 81
667.664 89
667.671 35
667.677 15
667.684 105
667.690 3
667.697 50
667.704 86
667.710 18
667.717 56
667.723 29
667.730 -31
667.737 0
667.743 80
667.750 12
667.756 29
667.763 79
667.770 -40
667.776 53
667.783 43
667.789 -12
667.796 -30
667.802 31
667.809 -15
667.816 17
667.822 49
667.829 -57
667.835 24
667.842 71
667.849 -40
667.855 48
667.862 73
667.868 -21
667.875 31
667.881 39
667.888 -47
667.895 44
667.901 65
667.908 -8
667.914 -17
667.921 -7
667.928 18
667.934 75
667.941 68
667.947 39
667.954 68
667.961 70
667.967 -16
667.974 -8
667.980 37
667.987 -11
667.993 72
668.000 111
668.007 115
668.013 201
668.020 266
668.026 277
668.033 266
668.040 327
668.046 424
668.053 520
668.059 472
668.066 361
668.073 274
668.079 339
668.086 248
668.092 251
668.099 221
668.105 116
668.112 91
668.119 83
668.125 11
668.132 23
668.138 134
668.145 62
668.152 59
668.158 99
668.165 0
668.171 26
668.178 72
668.185 -5
668.191 67
668.198 74
668.204 35
668.211 160
668.217 165
668.224 73
668.231 55
668.237 51
668.244 -18
668.250 85
668.257 40
668.264 -33
668.270 12
668.277 86
668.283 18
668.290 69
668.297 80
668.303 -32
668.310 89
668.316 88
668.323 8
668.329 161
668.336 221
668.343 143
668.349 189
668.356 157
668.362 84
668.369 167
668.376 218
668.382 164
668.389 199
668.395 141
668.402 77
668.409 70
668.415 69
668.422 60
668.428 125
668.435 139
668.442 90
668.448 55
668.455 117
668.461 51
668.468 37
668.474 66
668.481 -25
668.488 48
668.494 83
668.501 30
668.507 104
668.514 126
668.521 35
668.527 124
668.534 93
668.540 3
668.547 33
668.554 60
668.560 22
668.567 49
668.573 94
668.580 34
668.586 28
668.593 45
668.600 -8
668.606 41
668.613 102
668.619 42
668.626 95
668.633 173
668.639 58
668.646 190
668.652 231
668.659 94
668.666 148
668.672 176
668.679 65
668.685 142
668.692 177
668.699 34
668.705 58
668.712 83
668.718 -40
668.725 -29
668.732 59
668.738 -38
668.745 33
668.751 59
668.758 -13
668.764 16
668.771 99
668.778 -26
668.784 27
668.791 10
668.797 -45
668.804 -6
668.811 27
668.817 -1
668.824 71
668.830 14
668.837 -8
668.844 86
668.850 114
668.857 19
668.863 6
668.870 20
668.877 -46
668.883 25
668.890 64
668.896 -3
668.903 37
668.909 98
668.916 2
668.923 45
668.929 56
668.936 -30
668.942 54
668.949 40
668.956 -29
668.962 -12
668.969 24
668.975 17
668.982 48
668.989 25
668.995 2
669.002 41
669.008 85
669.015 76
669.022 148
669.028 190
669.035 133
669.041 152
669.048 203
669.055 103
669.061 167
669.068 178
669.074 21
669.081 75
669.087 147
669.094 56
669.101 101
669.107 115
669.114 70
669.120 77
669.127 84
669.134 -2
669.140 13
669.147 111
669.153 -4
669.160 24
669.167 55
669.173 8
669.180 22
669.186 98
669.193 12
669.200 43
669.206 43
669.213 -49
669.219 92
669.226 138
669.233 79
669.239 42
669.246 109
669.252 71
669.259 148
669.266 157
669.272 84
669.279 117
669.285 152
669.292 20
669.298 81
669.305 103
669.312 -4
669.318 47
669.325 88
669.331 64
669.338 112
669.345 198
669.351 144
669.358 105
669.364 129
669.371 47
669.378 43
669.384 183
669.391 118
669.397 171
669.404 183
669.411 16
669.417 104
669.424 137
669.430 81
669.437 77
669.444 133
669.450 23
669.457 77
669.463 137
669.470 55
669.477 102
669.483 108
669.490 50
669.496 88
669.503 78
669.510 100
669.516 99
669.523 102
669.529 33
669.536 86
669.542 111
669.549 -7
669.556 36
669.562 119
669.569 -2
669.575 17
669.582 53
669.589 17
669.595 -6
669.602 46
669.608 10
669.615 49
669.622 78
669.628 -12
669.635 90
669.641 130
669.648 110
669.655 116
669.661 130
669.668 98
669.674 113
669.681 211
669.688 131
669.694 121
669.701 84
669.707 75
669.714 92
669.721 51
669.727 -45
669.734 7
669.740 90
669.747 72
669.754 78
669.760 93
669.767 24
669.773 18
669.780 44
669.787 -68
669.793 -8
669.800 51
669.806 -10
669.813 82
669.820 191
669.826 110
669.833 98
669.839 114
669.846 41
669.853 61
669.859 72
669.866 9
669.872 71
669.879 34
669.886 65
669.892 121
669.899 106
669.905 84
669.912 93
669.918 89
669.925 3
669.932 109
669.938 96
669.945 16
669.951 45
669.958 -15
669.965 -22
669.971 29
669.978 127
669.984 46
669.991 99
669.998 164
670.004 61
670.011 150
670.017 152
670.024 125
670.031 78
670.037 96
670.044 36
670.050 150
670.057 112
670.064 37
670.070 115
670.077 144
670.083 105
670.090 138
670.097 116
670.103 24
670.110 24
670.116 62
670.123 -22
670.130 12
670.136 29
670.143 40
670.149 87
670.156 131
670.163 12
670.169 95
670.176 110
670.182 -7
670.189 44
670.196 35
670.202 13
670.209 82
670.215 128
670.222 55
670.229 7
670.235 44
670.242 -19
670.248 41
670.255 95
670.262 80
670.268 141
670.275 83
670.281 99
670.288 57
670.295 114
670.301 90
670.308 49
670.314 59
670.321 32
670.328 161
670.334 177
670.341 71
670.347 135
670.354 111
670.361 5
670.367 50
670.374 95
670.380 76
670.387 208
670.394 250
670.400 169
670.407 143
670.413 174
670.420 77
670.427 90
670.433 115
670.440 111
670.446 195
670.453 115
670.460 76
670.466 60
670.473 148
670.479 137
670.486 154
670.493 141
670.499 32
670.506 25
670.512 38
670.519 28
670.526 80
670.532 104
670.539 1
670.545 50
670.552 69
670.559 11
670.565 74
670.572 113
670.578 19
670.585 115
670.592 68
670.598 80
670.605 155
670.611 238
670.618 51
670.625 55
670.631 85
670.638 0
670.644 31
670.651 90
670.658 52
670.664 56
670.671 50
670.677 -62
670.684 -8
670.691 18
670.697 -30
670.704 45
670.710 108
670.717 3
670.724 76
670.730 63
670.737 38
670.743 112
670.750 38
670.757 46
670.763 9
670.770 46
670.776 -14
670.783 3
670.790 29
670.796 -43
670.803 -6
670.809 67
670.816 22
670.823 -16
670.829 44
670.836 -31
670.842 25
670.849 52
670.856 -7
670.862 11
670.869 31
670.875 47
670.882 79
670.889 105
670.895 -1
670.902 33
670.908 73
670.915 -74
670.922 63
670.928 57
670.935 18
670.941 18
670.948 80
670.955 -23
670.961 38
670.968 80
670.974 6
670.981 29
670.988 34
670.994 -6
671.001 4
671.007 33
671.014 76
671.021 85
671.027 107
671.034 -9
671.040 40
671.047 34
671.054 21
671.060 48
671.067 76
671.074 59
671.080 57
671.087 66
671.093 50
671.100 41
671.107 52
671.113 0
671.120 10
671.126 93
671.133 4
671.140 46
671.146 91
671.153 22
671.159 46
671.166 103
671.173 65
671.179 129
671.186 58
671.192 -19
671.199 77
671.206 117
671.212 31
671.219 65
671.225 65
671.232 5
671.239 -29
671.245 60
671.252 40
671.258 87
671.265 68
671.272 69
671.278 82
671.285 99
671.291 28
671.298 37
671.305 44
671.311 -5
671.318 34
671.324 91
671.331 93
671.338 139
671.344 77
671.351 44
671.357 207
671.364 276
671.371 270
671.377 325
671.384 286
671.390 263
671.397 355
671.404 323
671.410 255
671.417 321
671.424 296
671.430 183
671.437 239
671.443 318
671.450 175
671.457 148
671.463 160
671.470 18
671.476 94
671.483 90
671.490 48
671.496 203
671.503 255
671.509 70
671.516 88
671.523 103
671.529 12
671.536 70
671.542 21
671.549 -29
671.556 48
671.562 53
671.569 28
671.575 57
671.582 30
671.589 99
671.595 112
671.602 121
671.608 10
671.615 51
671.622 88
671.628 -9
671.635 41
671.641 43
671.648 13
671.655 31
671.661 98
671.668 8
671.675 25
671.681 46
671.688 35
671.694 62
671.701 64
671.708 -34
671.714 -21
671.721 29
671.727 3
671.734 -7
671.741 48
671.747 -4
671.754 2
671.760 69
671.767 32
671.774 15
671.780 21
671.787 -4
671.793 9
671.800 44
671.807 -45
671.813 6
671.820 5
671.826 -16
671.833 -39
671.840 -28
671.846 -22
671.853 14
671.860 14
671.866 -23
671.873 7
671.879 57
671.886 4
671.893 -2
671.899 -9
671.906 -21
671.912 13
671.919 13
671.926 8
671.932 3
671.939 38
671.945 0
671.952 6
671.959 49
671.965 0
671.972 21
671.978 35
671.985 -22
671.992 -22
671.998 15
672.005 -10
672.011 100
672.018 88
672.025 56
672.031 65
672.038 225
672.045 253
672.051 364
672.058 459
672.064 445
672.071 502
672.078 421
672.084 412
672.091 461
672.097 362
672.104 207
672.111 157
672.117 133
672.124 2
672.130 39
672.137 124
672.144 60
672.150 95
672.157 96
672.163 38
672.170 86
672.177 123
672.183 17
672.190 26
672.196 46
672.203 2
672.210 30
672.216 108
672.223 46
672.230 76
672.236 93
672.243 44
672.249 56
672.256 156
672.263 29
672.269 46
672.276 62
672.282 -4
672.289 36
672.296 84
672.302 93
672.309 136
672.315 98
672.322 29
672.329 210
672.335 333
672.342 257
672.349 346
672.355 356
672.362 210
672.368 246
672.375 315
672.382 263
672.388 302
672.395 316
672.401 252
672.408 264
672.415 313
672.421 167
672.428 159
672.434 89
672.441 -7
672.448 23
672.454 47
672.461 88
672.467 96
672.474 102
672.481 50
672.487 78
672.494 145
672.501 197
672.507 170
672.514 171
672.520 123
672.527 88
672.534 79
672.540 18
672.547 100
672.553 60
672.560 4
672.567 14
672.573 31
672.580 -23
672.586 33
672.593 89
672.600 41
672.606 6
672.613 55
672.620 -43
672.626 13
672.633 -15
672.639 -53
672.646 -5
672.653 38
672.659 30
672.666 50
672.672 118
672.679 62
672.686 -30
672.692 15
672.699 19
672.705 117
672.712 22
672.719 -65
672.725 7
672.732 47
672.739 -25
672.745 11
672.752 27
672.758 0
672.765 40
672.772 102
672.778 27
672.785 26
672.791 47
672.798 8
672.805 33
672.811 33
672.818 1
672.824 47
672.831 56
672.838 -21
672.844 92
672.851 105
672.858 -2
672.864 12
672.871 29
672.877 43
672.884 22
672.891 41
672.897 16
672.904 120
672.910 77
672.917 -34
672.924 32
672.930 70
672.937 49
672.943 66
672.950 107
672.957 35
672.963 31
672.970 82
672.977 4
672.983 10
672.990 67
672.996 -6
673.003 21
673.010 51
673.016 10
673.023 82
673.029 88
673.036 8
673.043 102
673.049 129
673.056 153
673.062 147
673.069 188
673.076 78
673.082 208
673.089 194
673.096 92
673.102 147
673.109 171
673.115 92
673.122 74
673.129 44
673.135 -14
673.142 5
673.148 35
673.155 -28
673.162 -28
673.168 61
673.175 -22
673.182 41
673.188 34
673.195 17
673.201 2
673.208 27
673.215 26
673.221 53
673.228 35
673.234 11
673.241 22
673.248 54
673.254 -4
673.261 8
673.268 79
673.274 14
673.281 81
673.287 117
673.294 7
673.301 34
673.307 32
673.314 -7
673.320 41
673.327 139
673.334 106
673.340 145
673.347 137
673.353 69
673.360 73
673.367 165
673.373 153
673.380 166
673.387 231
673.393 161
673.400 219
673.406 287
673.413 274
673.420 264
673.426 249
673.433 210
673.439 229
673.446 148
673.453 18
673.459 73
673.466 173
673.473 43
673.479 125
673.486 103
673.492 151
673.499 147
673.506 134
673.512 14
673.519 67
673.525 64
673.532 -6
673.539 51
673.545 107
673.552 -7
673.559 81
673.565 121
673.572 13
673.578 39
673.585 78
673.592 5
673.598 27
673.605 29
673.611 -44
673.618 62
673.625 96
673.631 90
673.638 117
673.645 109
673.651 47
673.658 98
673.664 133
673.671 18
673.678 62
673.684 55
673.691 -3
673.697 30
673.704 50
673.711 -4
673.717 37
673.724 88
673.731 -38
673.737 15
673.744 68
673.750 -11
673.757 69
673.764 62
673.770 12
673.777 17
673.783 -3
673.790 -45
673.797 57
673.803 32
673.810 -15
673.817 23
673.823 44
673.830 -43
673.836 16
673.843 69
673.850 12
673.856 67
673.863 62
673.869 -40
673.876 -12
673.883 5
673.889 -27
673.896 7
673.903 51
673.909 -3
673.916 14
673.922 26
673.929 -23
673.936 -17
673.942 3
673.949 8
673.956 99
673.962 117
673.969 39
673.975 98
673.982 79
673.989 13
673.995 24
674.002 56
674.008 24
674.015 48
674.022 73
674.028 46
674.035 108
674.042 152
674.048 48
674.055 154
674.061 225
674.068 87
674.075 142
674.081 171
674.088 127
674.094 90
674.101 84
674.108 19
674.114 88
674.121 88
674.128 -3
674.134 15
674.141 58
674.147 10
674.154 78
674.161 60
674.167 -6
674.174 -16
674.181 36
674.187 -16
674.194 35
674.200 63
674.207 -12
674.214 15
674.220 44
674.227 -7
674.233 65
674.240 74
674.247 -3
674.253 83
674.260 72
674.267 6
674.273 37
674.280 62
674.286 15
674.293 67
674.300 115
674.306 53
674.313 36
674.320 69
674.326 -37
674.333 12
674.339 80
674.346 0
674.353 36
674.359 104
674.366 -4
674.372 33
674.379 24
674.386 -1
674.392 41
674.399 72
674.406 32
674.412 89
674.419 171
674.425 65
674.432 61
674.439 81
674.445 5
674.452 44
674.459 80
674.465 -7
674.472 66
674.478 91
674.485 39
674.492 41
674.498 79
674.505 -2
674.511 33
674.518 50
674.525 -32
674.531 -8
674.538 62
674.545 20
674.551 34
674.558 105
674.564 34
674.571 109
674.578 113
674.584 -16
674.591 34
674.598 43
674.604 -31
674.611 20
674.617 35
674.624 -12
674.631 43
674.637 79
674.644 -10
674.651 47
674.657 55
674.664 4
674.670 60
674.677 118
674.684 8
674.690 62
674.697 -15
674.703 -2
674.710 43
674.717 47
674.723 -38
674.730 44
674.737 41
674.743 -33
674.750 29
674.756 85
674.763 8
674.770 53
674.776 120
674.783 21
674.790 68
674.796 58
674.803 21
674.809 38
674.816 -16
674.823 -24
674.829 6
674.836 48
674.843 -61
674.849 27
674.856 91
674.862 -23
674.869 -1
674.876 45
674.882 -20
674.889 -15
674.895 8
674.902 26
674.909 45
674.915 67
674.922 13
674.929 77
674.935 93
674.942 11
674.948 57
674.955 58
674.962 -47
674.968 -6
674.975 114
674.982 -15
674.988 22
674.995 17
675.001 -14
675.008 8
675.015 74
675.021 -14
675.028 51
675.035 85
675.041 31
675.048 125
675.054 99
675.061 -57
675.068 14
675.074 91
675.081 -5
675.088 42
675.094 77
675.101 22
675.107 47
675.114 67
675.121 6
675.127 3
675.134 15
675.141 -23
675.147 37
675.154 47
675.160 -23
675.167 45
675.174 98
675.180 -2
675.187 22
675.194 71
675.200 -28
675.207 25
675.213 46
675.220 18
675.227 59
675.233 95
675.240 -18
675.246 44
675.253 70
675.260 -35
675.266 13
675.273 99
675.280 -3
675.286 -2
675.293 39
675.299 37
675.306 2
675.313 30
675.319 9
675.326 98
675.333 48
675.339 2
675.346 66
675.352 92
675.359 44
675.366 68
675.372 69
675.379 54
675.386 130
675.392 171
675.399 165
675.405 284
675.412 221
675.419 186
675.425 242
675.432 269
675.439 154
675.445 166
675.452 134
675.458 98
675.465 119
675.472 133
675.478 40
675.485 -5
675.492 71
675.498 22
675.505 80
675.511 130
675.518 54
675.525 -9
675.531 72
675.538 -26
675.545 13
675.551 1
675.558 -14
675.564 33
675.571 48
675.578 -4
675.584 74
675.591 95
675.598 -22
675.604 -1
675.611 46
675.617 -6
675.624 55
675.631 87
675.637 -1
675.644 -7
675.651 25
675.657 -6
675.664 4
675.670 37
675.677 -5
675.684 7
675.690 3
675.697 -30
675.704 -19
675.710 55
675.717 -57
675.723 -1
675.730 37
675.737 -49
675.743 9
675.750 27
675.757 -38
675.763 -23
675.770 27
675.776 -2
675.783 9
675.790 49
675.796 -70
675.803 5
675.810 33
675.816 -50
675.823 3
675.829 76
675.836 60
675.843 70
675.849 73
675.856 -71
675.863 -43
675.869 6
675.876 -24
675.883 -31
675.889 46
675.896 21
675.902 18
675.909 92
675.916 -14
675.922 -4
675.929 72
675.936 -40
675.942 19
675.949 85
675.955 -54
675.962 27
675.969 82
675.975 -5
675.982 35
675.989 30
675.995 -22
676.002 74
676.008 141
676.015 73
676.022 112
676.028 66
676.035 -8
676.042 47
676.048 54
676.055 -8
676.061 71
676.068 72
676.075 53
676.081 61
676.088 47
676.095 52
676.101 93
676.108 111
676.114 40
676.121 71
676.128 100
676.134 34
676.141 36
676.148 74
676.154 -14
676.161 29
676.167 38
676.174 -34
676.181 16
676.187 13
676.194 -38
676.201 15
676.207 56
676.214 3
676.221 36
676.227 127
676.234 34
676.240 56
676.247 63
676.254 28
676.260 108
676.267 122
676.274 11
676.280 40
676.287 30
676.293 -59
676.300 102
676.307 192
676.313 120
676.320 221
676.327 274
676.333 274
676.340 446
676.346 509
676.353 409
676.360 406
676.366 461
676.373 388
676.380 349
676.386 337
676.393 242
676.399 195
676.406 254
676.413 116
676.419 97
676.426 92
676.433 47
676.439 117
676.446 115
676.453 44
676.459 95
676.466 127
676.472 31
676.479 50
676.486 74
676.492 3
676.499 56
676.506 47
676.512 53
676.519 72
676.525 43
676.532 -77
676.539 43
676.545 26
676.552 39
676.559 148
676.565 123
676.572 45
676.578 53
676.585 86
676.592 -22
676.598 44
676.605 21
676.612 -32
676.618 44
676.625 86
676.632 -11
676.638 30
676.645 -5
676.651 -58
676.658 14
676.665 51
676.671 13
676.678 60
676.685 89
676.691 -27
676.698 42
676.704 55
676.711 -46
676.718 2
676.724 48
676.731 -50
676.738 4
676.744 32
676.751 17
676.758 23
676.764 32
676.771 -2
676.777 61
676.784 70
676.791 -28
676.797 1
676.804 44
676.811 -16
676.817 18
676.824 27
676.830 -18
676.837 19
676.844 118
676.850 -20
676.857 12
676.864 81
676.870 -31
676.877 41
676.884 7
676.890 -93
676.897 25
676.903 68
676.910 19
676.917 17
676.923 34
676.930 2
676.937 78
676.943 89
676.950 28
676.956 11
676.963 59
676.970 30
676.976 42
676.983 38
676.990 1
676.996 85
677.003 91
677.010 -48
677.016 60
677.023 59
677.029 16
677.036 71
677.043 120
677.049 39
677.056 42
677.063 28
677.069 -41
677.076 21
677.082 79
677.089 -53
677.096 25
677.102 73
677.109 11
677.116 43
677.122 76
677.129 -19
677.136 8
677.142 26
677.149 36
677.155 34
677.162 51
677.169 -1
677.175 21
677.182 57
677.189 -13
677.195 51
677.202 137
677.208 9
677.215 24
677.222 45
677.228 10
677.235 43
677.242 80
677.248 -21
677.255 70
677.262 60
677.268 3
677.275 80
677.281 114
677.288 24
677.295 65
677.301 50
677.308 30
677.315 123
677.321 110
677.328 11
677.335 109
677.341 261
677.348 229
677.354 232
677.361 204
677.368 117
677.374 101
677.381 187
677.388 126
677.394 95
677.401 129
677.408 69
677.414 130
677.421 133
677.427 50
677.434 78
677.441 96
677.447 40
677.454 73
677.461 154
677.467 21
677.474 89
677.480 193
677.487 151
677.494 178
677.500 168
677.507 55
677.514 104
677.520 156
677.527 89
677.534 67
677.540 114
677.547 105
677.553 160
677.560 136
677.567 30
677.573 38
677.580 35
677.587 -22
677.593 27
677.600 134
677.607 47
677.613 92
677.620 87
677.626 -37
677.633 41
677.640 47
677.646 -33
677.653 4
677.660 77
677.666 38
677.673 98
677.680 65
677.686 -17
677.693 48
677.699 16
677.706 -31
677.713 -2
677.719 32
677.726 -11
677.733 48
677.739 111
677.746 13
677.753 46
677.759 70
677.766 -31
677.772 -8
677.779 18
677.786 -36
677.792 -16
677.799 40
677.806 -12
677.812 86
677.819 88
677.826 31
677.832 65
677.839 80
677.845 -32
677.852 43
677.859 38
677.865 -21
677.872 25
677.879 20
677.885 -14
677.892 31
677.899 62
677.905 -40
677.912 26
677.918 25
677.925 -59
677.932 18
677.938 31
677.945 8
677.952 53
677.958 132
677.965 -20
677.972 9
677.978 39
677.985 28
677.991 78
677.998 55
678.005 -36
678.011 -12
678.018 27
678.025 63
678.031 63
678.038 138
678.045 92
678.051 71
678.058 91
678.064 -14
678.071 62
678.078 70
678.084 12
678.091 56
678.098 34
678.104 11
678.111 37
678.118 42
678.124 6
678.131 -11
678.137 58
678.144 32
678.151 64
678.157 65
678.164 -18
678.171 67
678.177 90
678.184 -27
678.191 -25
678.197 33
678.204 -24
678.210 59
678.217 37
678.224 -45
678.230 15
678.237 41
678.244 3
678.250 6
678.257 62
678.264 47
678.270 130
678.277 103
678.284 49
678.290 31
678.297 64
678.303 -28
678.310 46
678.317 49
678.323 -5
678.330 -20
678.337 112
678.343 31
678.350 97
678.357 112
678.363 78
678.370 62
678.376 99
678.383 31
678.390 69
678.396 121
678.403 3
678.410 57
678.416 113
678.423 29
678.430 34
678.436 109
678.443 33
678.449 82
678.456 74
678.463 49
678.469 80
678.476 141
678.483 52
678.489 127
678.496 85
678.503 98
678.509 109
678.516 100
678.523 21
678.529 135
678.536 146
678.542 49
678.549 102
678.556 106
678.562 28
678.569 -13
678.576 43
678.582 4
678.589 44
678.596 31
678.602 78
678.609 81
678.615 76
678.622 13
678.629 21
678.635 22
678.642 -15
678.649 67
678.655 38
678.662 -32
678.669 91
678.675 104
678.682 -15
678.689 -8
678.695 32
678.702 -43
678.708 48
678.715 87
678.722 -29
678.728 21
678.735 61
678.742 -41
678.748 71
678.755 27
678.762 -56
678.768 32
678.775 12
678.781 -35
678.788 -4
678.795 35
678.801 -58
678.808 -13
678.815 10
678.821 -7
678.828 45
678.835 28
678.841 -84
678.848 33
678.855 44
678.861 -13
678.868 8
678.874 97
678.881 -34
678.888 22
678.894 72
678.901 -16
678.908 22
678.914 36
678.921 4
678.928 -12
678.934 14
678.941 -30
678.948 22
678.954 29
678.961 28
678.967 65
678.974 97
678.981 7
678.987 20
678.994 63
679.001 -26
679.007 -25
679.014 20
679.021 -17
679.027 33
679.034 79
679.041 7
679.047 65
679.054 56
679.060 30
679.067 -2
679.074 29
679.080 -13
679.087 39
679.094 31
679.100 -19
679.107 57
679.114 56
679.120 -79
679.127 1
679.134 60
679.140 -8
679.147 29
679.153 79
679.160 59
679.167 70
679.173 70
679.180 -37
679.187 -8
679.193 76
679.200 19
679.207 50
679.213 40
679.220 -23
679.227 -7
679.233 62
679.240 6
679.246 36
679.253 62
679.260 -12
679.266 21
679.273 92
679.280 21
679.286 2
679.293 56
679.300 7
679.306 68
679.313 134
679.320 55
679.326 57
679.333 104
679.339 71
679.346 76
679.353 119
679.359 26
679.366 93
679.373 89
679.379 -22
679.386 68
679.393 104
679.399 44
679.406 101
679.413 133
679.419 112
679.426 102
679.432 135
679.439 133
679.446 136
679.452 141
679.459 138
679.466 143
679.472 133
679.479 149
679.486 218
679.492 163
679.499 23
679.506 102
679.512 140
679.519 23
679.525 75
679.532 73
679.539 99
679.545 113
679.552 67
679.559 -6
679.565 -5
679.572 21
679.579 -7
679.585 75
679.592 52
679.599 -38
679.605 -39
679.612 15
679.619 -14
679.625 11
679.632 42
679.638 -35
679.645 8
679.652 -20
679.658 -50
679.665 -8
679.672 115
679.678 61
679.685 26
679.692 52
679.698 -39
679.705 49
679.712 73
679.718 10
679.725 18
679.731 32
679.738 -23
679.745 22
679.751 75
679.758 -2
679.765 14
679.771 12
679.778 -17
679.785 13
679.791 61
679.798 -6
679.805 30
679.811 33
679.818 -32
679.825 39
679.831 88
679.838 -19
679.844 41
679.851 70
679.858 13
679.864 28
679.871 72
679.878 6
679.884 34
679.891 61
679.898 -45
679.904 26
679.911 34
679.918 -50
679.924 7
679.931 75
679.938 13
679.944 28
679.951 65
679.957 -20
679.964 19
679.971 17
679.977 -41
679.984 -7
679.991 4
679.997 -58
680.004 -3
680.011 45
680.017 29
680.024 51
680.031 97
680.037 12
680.044 47
680.051 39
680.057 -9
680.064 32
680.070 70
680.077 27
680.084 44
680.090 42
680.097 -33
680.104 -14
680.110 34
680.117 2
680.124 42
680.130 43
680.137 14
680.144 121
680.150 155
680.157 45
680.164 23
680.170 44
680.177 -34
680.183 51
680.190 80
680.197 85
680.203 89
680.210 47
680.217 30
680.223 40
680.230 64
680.237 -26
680.243 -8
680.250 50
680.257 2
680.263 44
680.270 43
680.277 -3
680.283 33
680.290 84
680.296 18
680.303 64
680.310 46
680.316 -9
680.323 102
680.330 144
680.336 -5
680.343 99
680.350 80
680.356 25
680.363 -3
680.370 18
680.376 22
680.383 53
680.390 89
680.396 6
680.403 76
680.409 88
680.416 59
680.423 83
680.429 104
680.436 50
680.443 97
680.449 158
680.456 50
680.463 109
680.469 154
680.476 161
680.483 148
680.489 96
680.496 58
680.503 112
680.509 152
680.516 58
680.523 126
680.529 209
680.536 105
680.542 74
680.549 99
680.556 -9
680.562 31
680.569 142
680.576 56
680.582 77
680.589 73
680.596 -50
680.602 24
680.609 30
680.616 -20
680.622 12
680.629 38
680.636 7
680.642 18
680.649 28
680.656 -24
680.662 74
680.669 77
680.675 -6
680.682 60
680.689 51
680.695 -17
680.702 20
680.709 94
680.715 30
680.722 82
680.729 29
680.735 16
680.742 29
680.749 4
680.755 -69
680.762 -27
680.769 70
680.775 17
680.782 57
680.789 72
680.795 -50
680.802 -23
680.808 49
680.815 -52
680.822 39
680.828 103
680.835 24
680.842 40
680.848 58
680.855 22
680.862 20
680.868 62
680.875 -26
680.882 43
680.888 30
680.895 -21
680.902 65
680.908 -19
680.915 -29
680.922 13
680.928 97
680.935 -33
680.942 47
680.948 37
680.955 -23
680.961 67
680.968 105
680.975 -6
680.981 9
680.988 43
680.995 -19
681.001 34
681.008 59
681.015 -18
681.021 28
681.028 82
681.035 -10
681.041 33
681.048 73
681.055 14
681.061 13
681.068 61
681.075 -16
681.081 47
681.088 68
681.095 -44
681.101 -26
681.108 44
681.114 2
681.121 23
681.128 41
681.134 -42
681.141 -18
681.148 46
681.154 -44
681.161 16
681.168 45
681.174 -18
681.181 79
681.188 102
681.194 -21
681.201 66
681.208 103
681.214 29
681.221 40
681.228 66
681.234 45
681.241 22
681.248 68
681.254 -10
681.261 45
681.267 43
681.274 23
681.281 -2
681.287 40
681.294 -2
681.301 86
681.307 139
681.314 5
681.321 21
681.327 39
681.334 -48
681.341 60
681.347 91
681.354 53
681.361 151
681.367 160
681.374 86
681.381 178
681.387 170
681.394 45
681.401 15
681.407 55
681.414 67
681.421 135
681.427 129
681.434 76
681.440 39
681.447 160
681.454 51
681.460 36
681.467 101
681.474 84
681.480 135
681.487 81
681.494 53
681.500 77
681.507 72
681.514 -8
681.520 24
681.527 28
681.534 4
681.540 44
681.547 60
681.554 -12
681.560 22
681.567 60
681.574 -32
681.580 37
681.587 60
681.594 23
681.600 83
681.607 70
681.613 16
681.620 64
681.627 61
681.633 -1
681.640 30
681.647 81
681.653 26
681.660 50
681.667 48
681.673 -43
681.680 26
681.687 3
681.693 -56
681.700 4
681.707 13
681.713 -30
681.720 54
681.727 65
681.733 -25
681.740 5
681.747 39
681.753 -32
681.760 17
681.767 43
681.773 -45
681.780 -3
681.787 15
681.793 -22
681.800 63
681.806 108
681.813 45
681.820 73
681.826 64
681.833 -18
681.840 62
681.846 78
681.853 7
681.860 36
681.866 61
681.873 16
681.880 125
681.886 211
681.893 97
681.900 54
681.906 60
681.913 23
681.920 4
681.926 34
681.933 37
681.940 84
681.946 113
681.953 65
681.960 141
681.966 154
681.973 98
681.980 248
681.986 392
681.993 493
682.000 666
682.006 729
682.013 738
682.019 906
682.026 1125
682.033 979
682.039 766
682.046 698
682.053 567
682.059 449
682.066 244
682.073 99
682.079 134
682.086 118
682.093 105
682.099 174
682.106 178
682.113 137
682.119 178
682.126 123
682.133 91
682.139 131
682.146 157
682.153 -11
682.159 84
682.166 91
682.173 -10
682.179 16
682.186 140
682.193 102
682.199 84
682.206 129
682.213 76
682.219 102
682.226 78
682.233 -23
682.239 48
682.246 62
682.252 -23
682.259 79
682.266 92
682.272 11
682.279 65
682.286 140
682.292 56
682.299 27
682.306 88
682.312 -15
682.319 57
682.326 117
682.332 155
682.339 133
682.346 170
682.352 21
682.359 35
682.366 130
682.372 153
682.379 214
682.386 145
682.392 35
682.399 82
682.406 80
682.412 67
682.419 88
682.426 112
682.432 33
682.439 60
682.446 105
682.452 25
682.459 64
682.466 112
682.472 2
682.479 11
682.486 74
682.492 92
682.499 155
682.506 134
682.512 77
682.519 119
682.526 128
682.532 90
682.539 84
682.545 103
682.552 43
682.559 58
682.565 98
682.572 17
682.579 37
682.585 102
682.592 21
682.599 94
682.605 86
682.612 -50
682.619 18
682.625 107
682.632 -13
682.639 32
682.645 -3
682.652 -31
682.659 48
682.665 87
682.672 -35
682.679 -13
682.685 38
682.692 -9
682.699 15
682.705 66
682.712 -18
682.719 44
682.725 19
682.732 -16
682.739 97
682.745 142
682.752 -25
682.759 27
682.765 -1
682.772 -33
682.779 84
682.785 78
682.792 51
682.799 60
682.805 100
682.812 11
682.819 93
682.825 54
682.832 -19
682.839 41
682.845 40
682.852 -19
682.859 15
682.865 84
682.872 -2
682.878 36
682.885 61
682.892 -7
682.898 71
682.905 186
682.912 52
682.918 66
682.925 37
682.932 -10
682.938 59
682.945 61
682.952 25
682.958 63
682.965 104
682.972 78
682.978 85
682.985 156
682.992 89
682.998 71
683.005 234
683.012 253
683.018 258
683.025 322
683.032 270
683.038 244
683.045 287
683.052 299
683.058 252
683.065 187
683.072 72
683.078 135
683.085 110
683.092 5
683.098 2
683.105 44
683.112 7
683.118 37
683.125 59
683.132 23
683.138 40
683.145 63
683.152 -30
683.158 33
683.165 10
683.172 -45
683.178 37
683.185 17
683.192 -25
683.198 50
683.205 63
683.212 7
683.218 89
683.225 90
683.232 7
683.238 34
683.245 80
683.252 32
683.258 59
683.265 72
683.272 -35
683.278 2
683.285 15
683.292 12
683.298 16
683.305 170
683.312 25
683.318 24
683.325 72
683.332 23
683.338 51
683.345 118
683.352 29
683.358 -1
683.365 49
683.371 11
683.378 62
683.385 59
683.391 32
683.398 79
683.405 96
683.411 25
683.418 105
683.425 177
683.431 111
683.438 153
683.445 197
683.451 213
683.458 335
683.465 389
683.471 422
683.478 454
683.485 363
683.491 244
683.498 239
683.505 209
683.511 120
683.518 93
683.525 85
683.531 77
683.538 37
683.545 110
683.551 29
683.558 129
683.565 139
683.571 -15
683.578 16
683.585 73
683.591 -40
683.598 36
683.605 41
683.611 -40
683.618 -10
683.625 -3
683.631 -17
683.638 26
683.645 55
683.651 3
683.658 16
683.665 42
683.671 -40
683.678 10
683.685 24
683.691 -56
683.698 49
683.705 64
683.711 -26
683.718 11
683.725 56
683.731 -33
683.738 -5
683.745 10
683.751 -45
683.758 8
683.765 29
683.771 -27
683.778 4
683.785 110
683.791 -17
683.798 18
683.805 38
683.811 -28
683.818 -19
683.825 13
683.831 -1
683.838 24
683.845 75
683.851 -31
683.858 9
683.865 7
683.871 -31
683.878 28
683.885 46
683.891 -16
683.898 62
683.905 55
683.911 42
683.918 108
683.925 127
683.931 28
683.938 62
683.945 86
683.951 62
683.958 75
683.965 117
683.971 91
683.978 158
683.985 197
683.991 123
683.998 125
684.005 244
684.011 157
684.018 166
684.025 213
684.031 191
684.038 203
684.045 237
684.051 121
684.058 166
684.065 162
684.071 -29
684.078 5
684.085 27
684.091 -12
684.098 22
684.105 58
684.111 -27
684.118 -1
684.125 45
684.131 -27
684.138 26
684.145 62
684.151 -18
684.158 42
684.165 -2
684.171 -2
684.178 65
684.185 38
684.191 -68
684.198 32
684.205 46
684.211 9
684.218 7
684.225 45
684.231 -3
684.238 10
684.245 106
684.251 35
684.258 70
684.265 38
684.271 -38
684.278 -29
684.285 49
684.291 -24
684.298 94
684.305 165
684.311 138
684.318 149
684.325 184
684.331 21
684.338 101
684.345 113
684.351 42
684.358 54
684.365 66
684.371 115
684.378 132
684.385 115
684.391 164
684.398 136
684.405 67
684.411 -44
684.418 22
684.425 24
684.431 -8
684.438 49
684.445 119
684.451 94
684.458 201
684.465 241
684.471 177
684.478 183
684.485 226
684.491 128
684.498 208
684.505 189
684.511 26
684.518 21
684.525 114
684.531 100
684.538 90
684.545 95
684.551 24
684.558 31
684.565 37
684.571 25
684.578 46
684.585 79
684.591 -35
684.598 33
684.605 43
684.611 12
684.618 32
684.625 96
684.631 47
684.638 84
684.645 114
684.651 43
684.658 92
684.665 33
684.671 5
684.678 48
684.685 80
684.691 -64
684.698 11
684.705 14
684.712 -35
684.718 11
684.725 41
684.732 -34
684.738 14
684.745 48
684.752 -24
684.758 20
684.765 71
684.772 -14
684.778 29
684.785 5
684.792 -31
684.798 3
684.805 45
684.812 -37
684.818 30
684.825 37
684.832 -7
684.838 -18
684.845 32
684.852 -67
684.858 26
684.865 42
684.872 -76
684.878 -2
684.885 26
684.892 -30
684.898 1
684.905 76
684.912 -16
684.918 18
684.925 34
684.932 -23
684.938 -19
684.945 12
684.952 -34
684.958 9
684.965 25
684.972 -59
684.978 17
684.985 16
684.992 -13
684.998 54
685.005 76
685.012 9
685.018 37
685.025 87
685.032 27
685.038 66
685.045 93
685.052 41
685.058 44
685.065 61
685.072 62
685.078 143
685.085 229
685.092 34
685.098 122
685.105 134
685.112 80
685.118 108
685.125 101
685.132 48
685.138 34
685.145 79
685.152 -18
685.158 12
685.165 49
685.172 21
685.178 22
685.185 34
685.192 -61
685.198 5
685.205 92
685.212 14
685.219 41
685.225 57
685.232 2
685.239 39
685.245 70
685.252 -9
685.259 38
685.265 65
685.272 20
685.279 9
685.285 61
685.292 3
685.299 -7
685.305 62
685.312 -1
685.319 91
685.325 104
685.332 17
685.339 103
685.345 70
685.352 10
685.359 38
685.365 44
685.372 25
685.379 118
685.385 77
685.392 123
685.399 72
685.405 90
685.412 71
685.419 193
685.425 196
685.432 79
685.439 264
685.445 372
685.452 341
685.459 409
685.465 438
685.472 303
685.479 365
685.485 418
685.492 416
685.499 324
685.505 323
685.512 221
685.519 187
685.525 226
685.532 132
685.539 99
685.546 74
685.552 61
685.559 114
685.566 121
685.572 -20
685.579 50
685.586 100
685.592 65
685.599 63
685.606 52
685.612 -55
685.619 -6
685.626 89
685.632 29
685.639 71
685.646 101
685.652 33
685.659 44
685.666 62
685.672 -10
685.679 6
685.686 35
685.692 -11
685.699 61
685.706 74
685.712 28
685.719 64
685.726 77
685.732 -54
685.739 30
685.746 44
685.752 6
685.759 27
685.766 15
685.772 -41
685.779 43
685.786 26
685.792 -27
685.799 65
685.806 93
685.812 -14
685.819 33
685.826 46
685.833 -45
685.839 10
685.846 85
685.853 7
685.859 44
685.866 48
685.873 -12
685.879 21
685.886 29
685.893 -12
685.899 61
685.906 174
685.913 60
685.919 74
685.926 66
685.933 -15
685.939 19
685.946 36
685.953 43
685.959 82
685.966 98
685.973 5
685.979 78
685.986 82
685.993 -32
685.999 -6
686.006 78
686.013 -17
686.019 38
686.026 109
686.033 27
686.039 42
686.046 103
686.053 32
686.060 56
686.066 71
686.073 21
686.080 54
686.086 95
686.093 -6
686.100 45
686.106 39
686.113 -13
686.120 75
686.126 28
686.133 -26
686.140 31
686.146 113
686.153 46
686.160 91
686.166 42
686.173 17
686.180 106
686.186 72
686.193 17
686.200 9
686.206 7
686.213 -71
686.220 1
686.226 68
686.233 17
686.240 46
686.246 93
686.253 26
686.260 59
686.266 62
686.273 52
686.280 61
686.287 112
686.293 17
686.300 61
686.307 107
686.313 18
686.320 61
686.327 112
686.333 64
686.340 163
686.347 129
686.353 -10
686.360 40
686.367 94
686.373 3
686.380 26
686.387 28
686.393 87
686.400 153
686.407 186
686.413 54
686.420 70
686.427 77
686.433 126
686.440 121
686.447 200
686.453 167
686.460 200
686.467 298
686.474 289
686.480 299
686.487 236
686.494 146
686.500 262
686.507 265
686.514 140
686.520 187
686.527 304
686.534 96
686.540 130
686.547 187
686.554 83
686.560 102
686.567 108
686.574 -19
686.580 27
686.587 70
686.594 71
686.600 139
686.607 113
686.614 -13
686.620 -6
686.627 9
686.634 -61
686.640 37
686.647 22
686.654 3
686.661 47
686.667 97
686.674 44
686.681 57
686.687 41
686.694 -26
686.701 -6
686.707 2
686.714 -19
686.721 12
686.727 56
686.734 -5
686.741 33
686.747 133
686.754 28
686.761 50
686.767 50
686.774 -24
686.781 34
686.787 20
686.794 -50
686.801 38
686.807 46
686.814 -3
686.821 29
686.828 29
686.834 -18
686.841 21
686.848 -6
686.854 -26
686.861 15
686.868 58
686.874 -11
686.881 14
686.888 54
686.894 -48
686.901 26
686.908 77
686.914 -5
686.921 54
686.928 116
686.934 21
686.941 15
686.948 57
686.954 -68
686.961 47
686.968 56
686.975 7
686.981 -7
686.988 33
686.995 -13
687.001 30
687.008 84
687.015 -28
687.021 63
687.028 50
687.035 21
687.041 37
687.048 51
687.055 40
687.061 80
687.068 64
687.075 28
687.081 58
687.088 40
687.095 -12
687.101 67
687.108 52
687.115 -3
687.121 33
687.128 46
687.135 -41
687.142 -22
687.148 -4
687.155 -36
687.162 19
687.168 61
687.175 -19
687.182 -5
687.188 11
687.195 -44
687.202 -34
687.208 103
687.215 55
687.222 47
687.228 21
687.235 -40
687.242 11
687.248 20
687.255 -23
687.262 44
687.268 50
687.275 10
687.282 58
687.289 87
687.295 41
687.302 102
687.309 155
687.315 56
687.322 34
687.329 64
687.335 -11
687.342 51
687.349 168
687.355 35
687.362 12
687.369 34
687.375 61
687.382 109
687.389 127
687.395 33
687.402 83
687.409 154
687.416 181
687.422 134
687.429 179
687.436 98
687.442 260
687.449 333
687.456 272
687.462 313
687.469 261
687.476 286
687.482 296
687.489 302
687.496 202
687.502 222
687.509 183
687.516 56
687.522 102
687.529 132
687.536 90
687.543 120
687.549 79
687.556 4
687.563 37
687.569 58
687.576 -14
687.583 -8
687.589 48
687.596 14
687.603 91
687.609 89
687.616 32
687.623 60
687.629 72
687.636 -16
687.643 65
687.649 131
687.656 84
687.663 126
687.670 90
687.676 19
687.683 96
687.690 84
687.696 29
687.703 65
687.710 124
687.716 35
687.723 5
687.730 22
687.736 -49
687.743 48
687.750 87
687.756 26
687.763 52
687.770 87
687.776 16
687.783 86
687.790 165
687.797 49
687.803 131
687.810 60
687.817 -33
687.823 24
687.830 45
687.837 -11
687.843 72
687.850 94
687.857 3
687.863 52
687.870 94
687.877 15
687.883 79
687.890 79
687.897 40
687.903 68
687.910 126
687.917 95
687.924 62
687.930 167
687.937 7
687.944 91
687.950 128
687.957 13
687.964 59
687.970 146
687.977 103
687.984 104
687.990 108
687.997 101
688.004 154
688.010 201
688.017 178
688.024 177
688.031 220
688.037 200
688.044 290
688.051 377
688.057 380
688.064 356
688.071 312
688.077 200
688.084 215
688.091 133
688.097 57
688.104 62
688.111 146
688.117 105
688.124 82
688.131 141
688.137 65
688.144 53
688.151 100
688.158 -18
688.164 -42
688.171 36
688.178 26
688.184 167
688.191 162
688.198 69
688.204 38
688.211 94
688.218 56
688.224 54
688.231 76
688.238 -26
688.244 21
688.251 57
688.258 -47
688.265 36
688.271 75
688.278 -2
688.285 78
688.291 199
688.298 61
688.305 115
688.311 194
688.318 204
688.325 143
688.331 190
688.338 90
688.345 147
688.351 162
688.358 152
688.365 156
688.372 170
688.378 137
688.385 322
688.392 327
688.398 212
688.405 297
688.412 354
688.418 283
688.425 224
688.432 249
688.438 213
688.445 235
688.452 295
688.458 270
688.465 351
688.472 380
688.479 258
688.485 379
688.492 521
688.499 745
688.505 876
688.512 840
688.519 812
688.525 891
688.532 872
688.539 776
688.545 580
688.552 519
688.559 413
688.566 380
688.572 419
688.579 264
688.586 257
688.592 249
688.599 170
688.606 95
688.612 111
688.619 54
688.626 73
688.632 118
688.639 25
688.646 86
688.652 115
688.659 15
688.666 97
688.673 180
688.679 53
688.686 20
688.693 132
688.699 49
688.706 72
688.713 139
688.719 -7
688.726 31
688.733 124
688.739 54
688.746 74
688.753 88
688.759 -7
688.766 57
688.773 122
688.780 -1
688.786 48
688.793 31
688.800 19
688.806 -2
688.813 21
688.820 -50
688.826 63
688.833 119
688.840 -18
688.846 43
688.853 29
688.860 -16
688.867 3
688.873 72
688.880 -13
688.887 60
688.893 100
688.900 6
688.907 67
688.913 45
688.920 13
688.927 48
688.933 54
688.940 -36
688.947 99
688.954 86
688.960 33
688.967 66
688.974 33
688.980 -56
688.987 -15
688.994 66
689.000 54
689.007 116
689.014 118
689.020 -4
689.027 55
689.034 88
689.040 85
689.047 190
689.054 148
689.061 61
689.067 120
689.074 129
689.081 108
689.087 83
689.094 60
689.101 -35
689.107 21
689.114 103
689.121 48
689.127 39
689.134 14
689.141 -26
689.148 21
689.154 23
689.161 1
689.168 42
689.174 10
689.181 -58
689.188 26
689.194 47
689.201 -23
689.208 -6
689.214 86
689.221 -8
689.228 87
689.235 171
689.241 22
689.248 45
689.255 61
689.261 -37
689.268 16
689.275 38
689.281 22
689.288 93
689.295 91
689.301 87
689.308 141
689.315 169
689.322 104
689.328 101
689.335 97
689.342 56
689.348 136
689.355 180
689.362 22
689.368 21
689.375 110
689.382 148
689.388 234
689.395 231
689.402 140
689.409 189
689.415 227
689.422 179
689.429 170
689.435 145
689.442 82
689.449 152
689.455 152
689.462 38
689.469 134
689.475 274
689.482 358
689.489 365
689.496 408
689.502 316
689.509 499
689.516 475
689.522 409
689.529 452
689.536 425
689.542 460
689.549 410
689.556 341
689.563 174
689.569 165
689.576 137
689.583 94
689.589 81
689.596 152
689.603 82
689.609 91
689.616 107
689.623 22
689.629 23
689.636 52
689.643 11
689.650 38
689.656 69
689.663 38
689.670 57
689.676 108
689.683 20
689.690 101
689.696 65
689.703 -19
689.710 25
689.716 20
689.723 -19
689.730 53
689.737 68
689.743 50
689.750 20
689.757 56
689.763 -10
689.770 18
689.777 52
689.783 -53
689.790 4
689.797 43
689.803 -21
689.810 32
689.817 54
689.824 30
689.830 20
689.837 68
689.844 -22
689.850 9
689.857 66
689.864 -29
689.870 11
689.877 48
689.884 11
689.891 70
689.897 75
689.904 -35
689.911 23
689.917 12
689.924 42
689.931 103
689.937 106
689.944 1
689.951 19
689.957 62
689.964 -11
689.971 68
689.978 134
689.984 111
689.991 106
689.998 165
690.004 103
690.011 154
690.018 140
690.024 123
690.031 125
690.038 200
690.045 137
690.051 140
690.058 176
690.065 127
690.071 103
690.078 90
690.085 78
690.091 117
690.098 131
690.105 -21
690.111 32
690.118 53
690.125 9
690.132 75
690.138 103
690.145 -25
690.152 54
690.158 71
690.165 -10
690.172 23
690.178 98
690.185 41
690.192 73
690.199 111
690.205 -3
690.212 77
690.219 50
690.225 -14
690.232 40
690.239 21
690.245 -15
690.252 101
690.259 125
690.266 51
690.272 87
690.279 112
690.286 8
690.292 -2
690.299 32
690.306 -10
690.312 44
690.319 120
690.326 134
690.332 77
690.339 85
690.346 53
690.353 77
690.359 148
690.366 106
690.373 182
690.379 254
690.386 91
690.393 104
690.399 148
690.406 79
690.413 87
690.420 104
690.426 17
690.433 83
690.440 153
690.446 52
690.453 34
690.460 129
690.466 45
690.473 96
690.480 173
690.487 55
690.493 202
690.500 330
690.507 133
690.513 188
690.520 188
690.527 184
690.533 192
690.540 191
690.547 150
690.554 169
690.560 196
690.567 104
690.574 80
690.580 110
690.587 40
690.594 37
690.600 124
690.607 54
690.614 105
690.621 75
690.627 -11
690.634 56
690.641 105
690.647 10
690.654 13
690.661 63
690.667 23
690.674 -12
690.681 46
690.687 -16
690.694 -12
690.701 62
690.708 -51
690.714 -5
690.721 50
690.728 -20
690.734 3
690.741 57
690.748 -38
690.754 4
690.761 25
690.768 -35
690.775 3
690.781 61
690.788 23
690.795 57
690.801 38
690.808 -32
690.815 -9
690.821 13
690.828 -30
690.835 38
690.842 80
690.848 -4
690.855 41
690.862 59
690.868 4
690.875 81
690.882 107
690.888 -13
690.895 13
690.902 72
690.909 -2
690.915 109
690.922 110
690.929 -12
690.935 45
690.942 44
690.949 -42
690.955 60
690.962 73
690.969 4
690.976 -22
690.982 38
690.989 34
690.996 78
691.002 96
691.009 14
691.016 42
691.022 84
691.029 57
691.036 113
691.043 130
691.049 -3
691.056 48
691.063 59
691.069 85
691.076 66
691.083 90
691.089 67
691.096 39
691.103 45
691.110 -10
691.116 53
691.123 83
691.130 -34
691.136 29
691.143 143
691.150 83
691.157 65
691.163 133
691.170 61
691.177 53
691.183 75
691.190 -23
691.197 26
691.203 58
691.210 -15
691.217 24
691.224 79
691.230 -29
691.237 53
691.244 79
691.250 -19
691.257 35
691.264 20
691.270 -1
691.277 21
691.284 45
691.291 -27
691.297 4
691.304 78
691.311 -12
691.317 79
691.324 86
691.331 65
691.337 160
691.344 133
691.351 3
691.358 42
691.364 35
691.371 61
691.378 60
691.384 91
691.391 -12
691.398 14
691.404 102
691.411 25
691.418 45
691.425 43
691.431 89
691.438 116
691.445 87
691.451 37
691.458 37
691.465 113
691.472 21
691.478 85
691.485 121
691.492 81
691.498 177
691.505 262
691.512 213
691.518 253
691.525 213
691.532 86
691.539 140
691.545 163
691.552 97
691.559 176
691.565 188
691.572 14
691.579 -5
691.585 59
691.592 12
691.599 65
691.606 55
691.612 26
691.619 46
691.626 143
691.632 50
691.639 50
691.646 97
691.653 -18
691.659 -15
691.666 23
691.673 -21
691.679 -11
691.686 28
691.693 -40
691.699 52
691.706 43
691.713 10
691.720 35
691.726 63
691.733 -11
691.740 63
691.746 48
691.753 2
691.760 38
691.766 31
691.773 -11
691.780 37
691.787 83
691.793 28
691.800 23
691.807 49
691.813 -26
691.820 -6
691.827 61
691.834 -55
691.840 -15
691.847 49
691.854 -7
691.860 60
691.867 24
691.874 -12
691.880 33
691.887 71
691.894 5
691.901 66
691.907 69
691.914 5
691.921 45
691.927 28
691.934 23
691.941 68
691.948 82
691.954 5
691.961 -16
691.968 54
691.974 -18
691.981 45
691.988 72
691.994 33
692.001 78
692.008 157
692.015 15
692.021 69
692.028 92
692.035 62
692.041 63
692.048 65
692.055 8
692.061 44
692.068 59
692.075 28
692.082 14
692.088 53
692.095 18
692.102 61
692.108 47
692.115 -23
692.122 47
692.129 28
692.135 -21
692.142 2
692.149 35
692.155 -2
692.162 4
692.169 90
692.176 -17
692.182 -5
692.189 35
692.196 30
692.202 90
692.209 131
692.216 51
692.222 15
692.229 53
692.236 31
692.243 81
692.249 123
692.256 55
692.263 80
692.269 107
692.276 53
692.283 147
692.290 158
692.296 71
692.303 57
692.310 12
692.316 -65
692.323 -15
692.330 78
692.336 78
692.343 110
692.350 81
692.357 41
692.363 61
692.370 118
692.377 90
692.383 147
692.390 146
692.397 67
692.404 74
692.410 126
692.417 63
692.424 89
692.430 148
692.437 50
692.444 108
692.450 97
692.457 32
692.464 90
692.471 142
692.477 163
692.484 152
692.491 201
692.497 16
692.504 47
692.511 20
692.518 13
692.524 76
692.531 67
692.538 109
692.544 112
692.551 99
692.558 -26
692.565 130
692.571 84
692.578 74
692.585 112
692.591 63
692.598 39
692.605 31
692.611 63
692.618 -11
692.625 63
692.632 55
692.638 14
692.645 80
692.652 31
692.658 -9
692.665 40
692.672 101
692.679 45
692.685 93
692.692 134
692.699 40
692.705 42
692.712 33
692.719 -25
692.726 20
692.732 50
692.739 -36
692.746 31
692.752 95
692.759 -25
692.766 21
692.772 91
692.779 70
692.786 121
692.793 50
692.799 19
692.806 43
692.813 74
692.819 -27
692.826 31
692.833 69
692.840 38
692.846 124
692.853 128
692.860 35
692.866 17
692.873 94
692.880 2
692.887 63
692.893 23
692.900 38
692.907 143
692.913 141
692.920 55
692.927 49
692.934 96
692.940 1
692.947 12
692.954 58
692.960 -24
692.967 83
692.974 115
692.980 64
692.987 87
692.994 61
693.001 -10
693.007 37
693.014 40
693.021 33
693.027 62
693.034 21
693.041 56
693.048 103
693.054 71
693.061 2
693.068 76
693.074 92
693.081 -9
693.088 21
693.095 52
693.101 21
693.108 68
693.115 96
693.121 13
693.128 36
693.135 58
693.142 -22
693.148 48
693.155 105
693.162 14
693.168 9
693.175 82
693.182 1
693.189 23
693.195 57
693.202 -21
693.209 58
693.215 75
693.222 -16
693.229 43
693.236 52
693.242 -25
693.249 18
693.256 60
693.262 15
693.269 71
693.276 127
693.282 29
693.289 26
693.296 92
693.303 13
693.309 56
693.316 36
693.323 -41
693.329 49
693.336 74
693.343 7
693.350 62
693.356 55
693.363 -35
693.370 21
693.376 43
693.383 28
693.390 53
693.397 71
693.403 -38
693.410 2
693.417 31
693.423 -56
693.430 30
693.437 150
693.444 79
693.450 56
693.457 142
693.464 47
693.470 108
693.477 118
693.484 49
693.491 192
693.497 144
693.504 43
693.511 112
693.517 99
693.524 92
693.531 168
693.538 127
693.544 15
693.551 76
693.558 115
693.564 30
693.571 49
693.578 53
693.585 49
693.591 89
693.598 86
693.605 8
693.611 22
693.618 72
693.625 13
693.632 71
693.638 126
693.645 28
693.652 42
693.658 51
693.665 11
693.672 95
693.679 46
693.685 -14
693.692 43
693.699 27
693.705 -36
693.712 -8
693.719 6
693.726 15
693.732 47
693.739 102
693.746 -5
693.752 11
693.759 94
693.766 13
693.773 27
693.779 53
693.786 -20
693.793 58
693.799 91
693.806 -37
693.813 -6
693.820 42
693.826 -53
693.833 35
693.840 32
693.846 -19
693.853 25
693.860 49
693.867 -15
693.873 46
693.880 102
693.887 1
693.893 36
693.900 63
693.907 2
693.914 9
693.920 24
693.927 -51
693.934 2
693.940 18
693.947 -25
693.954 27
693.961 162
693.967 92
693.974 68
693.981 89
693.987 -17
693.994 45
694.001 106
694.008 31
694.014 71
694.021 172
694.028 33
694.034 21
694.041 63
694.048 19
694.055 24
694.061 30
694.068 -51
694.075 25
694.081 61
694.088 -33
694.095 25
694.102 112
694.108 55
694.115 25
694.122 88
694.128 -15
694.135 9
694.142 48
694.149 24
694.155 -6
694.162 51
694.169 -45
694.175 10
694.182 -7
694.189 -77
694.196 -37
694.202 -5
694.209 -29
694.216 62
694.222 61
694.229 -10
694.236 15
694.243 59
694.249 -33
694.256 77
694.263 144
694.269 70
694.276 69
694.283 87
694.290 -21
694.296 24
694.303 69
694.310 33
694.316 53
694.323 86
694.330 39
694.337 145
694.343 156
694.350 88
694.357 103
694.364 80
694.370 31
694.377 67
694.384 147
694.390 101
694.397 223
694.404 164
694.411 8
694.417 17
694.424 47
694.431 -17
694.437 83
694.444 111
694.451 117
694.458 141
694.464 142
694.471 17
694.478 42
694.484 70
694.491 35
694.498 91
694.505 81
694.511 35
694.518 116
694.525 162
694.531 86
694.538 197
694.545 213
694.552 94
694.558 65
694.565 89
694.572 -11
694.578 2
694.585 46
694.592 7
694.599 -3
694.605 15
694.612 -23
694.619 9
694.625 29
694.632 -49
694.639 8
694.646 37
694.652 -3
694.659 -4
694.666 70
694.673 -4
694.679 44
694.686 57
694.693 -13
694.699 -5
694.706 77
694.713 30
694.720 64
694.726 85
694.733 -58
694.740 2
694.746 53
694.753 -12
694.760 16
694.767 -1
694.773 -30
694.780 50
694.787 76
694.793 -17
694.800 30
694.807 28
694.814 20
694.820 61
694.827 28
694.834 -43
694.840 -3
694.847 27
694.854 -25
694.861 30
694.867 52
694.874 4
694.881 5
694.888 89
694.894 4
694.901 35
694.908 44
694.914 -4
694.921 60
694.928 56
694.935 -36
694.941 44
694.948 93
694.955 8
694.961 17
694.968 22
694.975 -22
694.982 -11
694.988 6
694.995 -3
695.002 93
695.008 133
695.015 39
695.022 58
695.029 72
695.035 1
695.042 24
695.049 19
695.056 -29
695.062 29
695.069 140
695.076 28
695.082 48
695.089 48
695.096 -23
695.103 -25
695.109 70
695.116 -24
695.123 8
695.129 18
695.136 -28
695.143 -11
695.150 76
695.156 39
695.163 4
695.170 27
695.177 -30
695.183 -1
695.190 45
695.197 -18
695.203 17
695.210 42
695.217 -55
695.224 40
695.230 111
695.237 -13
695.244 35
695.250 52
695.257 -15
695.264 -6
695.271 117
695.277 33
695.284 70
695.291 136
695.297 66
695.304 52
695.311 143
695.318 104
695.324 140
695.331 88
695.338 23
695.345 107
695.351 133
695.358 87
695.365 68
695.371 94
695.378 34
695.385 93
695.392 139
695.398 12
695.405 57
695.412 68
695.418 -21
695.425 67
695.432 106
695.439 91
695.445 161
695.452 114
695.459 5
695.466 71
695.472 117
695.479 106
695.486 88
695.492 85
695.499 24
695.506 45
695.513 80
695.519 15
695.526 81
695.533 104
695.539 -7
695.546 38
695.553 33
695.560 -55
695.566 34
695.573 43
695.580 9
695.587 55
695.593 66
695.600 -8
695.607 21
695.613 78
695.620 89
695.627 160
695.634 139
695.640 8
695.647 57
695.654 86
695.660 -74
695.667 35
695.674 128
695.681 86
695.687 39
695.694 84
695.701 -14
695.708 69
695.714 68
695.721 -4
695.728 14
695.734 34
695.741 -19
695.748 28
695.755 9
695.761 -52
695.768 -11
695.775 40
695.782 -64
695.788 4
695.795 49
695.802 -16
695.808 23
695.815 57
695.822 -8
695.829 26
695.835 51
695.842 -44
695.849 -15
695.855 67
695.862 -24
695.869 -37
695.876 49
695.882 -41
695.889 -4
695.896 26
695.903 -26
695.909 18
695.916 52
695.923 -31
695.929 36
695.936 41
695.943 -7
695.950 14
695.956 16
695.963 -17
695.970 53
695.977 51
695.983 -1
695.990 -7
695.997 50
696.003 -1
696.010 72
696.017 62
696.024 -6
696.030 74
696.037 58
696.044 49
696.050 72
696.057 17
696.064 -25
696.071 -13
696.077 52
696.084 -51
696.091 37
696.098 78
696.104 -13
696.111 77
696.118 101
696.124 15
696.131 64
696.138 45
696.145 35
696.151 125
696.158 87
696.165 10
696.172 -9
696.178 82
696.185 59
696.192 78
696.198 81
696.205 67
696.212 33
696.219 73
696.225 -14
696.232 35
696.239 107
696.246 31
696.252 63
696.259 70
696.266 5
696.272 80
696.279 103
696.286 -27
696.293 61
696.299 93
696.306 35
696.313 51
696.320 154
696.326 47
696.333 48
696.340 146
696.346 91
696.353 109
696.360 113
696.367 43
696.373 46
696.380 56
696.387 38
696.394 93
696.400 133
696.407 67
696.414 76
696.420 68
696.427 37
696.434 55
696.441 121
696.447 141
696.454 103
696.461 93
696.468 83
696.474 149
696.481 160
696.488 108
696.494 206
696.501 210
696.508 75
696.515 141
696.521 135
696.528 42
696.535 77
696.542 103
696.548 81
696.555 65
696.562 71
696.568 -31
696.575 36
696.582 64
696.589 34
696.595 62
696.602 95
696.609 -7
696.616 35
696.622 76
696.629 -10
696.636 63
696.642 46
696.649 62
696.656 85
696.663 108
696.669 34
696.676 73
696.683 150
696.690 92
696.696 71
696.703 57
696.710 -13
696.716 -37
696.723 51
696.730 -17
696.737 61
696.743 51
696.750 -44
696.757 3
696.764 45
696.770 0
696.777 114
696.784 103
696.790 72
696.797 15
696.804 47
696.811 18
696.817 44
696.824 4
696.831 -23
696.838 -43
696.844 36
696.851 -38
696.858 13
696.864 22
696.871 -3
696.878 35
696.885 17
696.891 -20
696.898 35
696.905 76
696.912 15
696.918 16
696.925 106
696.932 21
696.939 49
696.945 98
696.952 4
696.959 -10
696.965 28
696.972 -38
696.979 -8
696.986 48
696.992 -26
696.999 11
697.006 41
697.013 -13
697.019 0
697.026 -8
697.033 -29
697.039 7
697.046 67
697.053 11
697.060 46
697.066 65
697.073 21
697.080 65
697.087 82
697.093 -49
697.100 19
697.107 70
697.113 30
697.120 50
697.127 49
697.134 -55
697.140 -11
697.147 21
697.154 9
697.161 47
697.167 -7
697.174 -39
697.181 -4
697.188 -4
697.194 -32
697.201 8
697.208 45
697.214 -9
697.221 50
697.228 94
697.235 76
697.241 129
697.248 139
697.255 -18
697.262 50
697.268 53
697.275 70
697.282 51
697.288 70
697.295 -15
697.302 64
697.309 131
697.315 62
697.322 97
697.329 98
697.336 88
697.342 152
697.349 97
697.356 62
697.363 122
697.369 156
697.376 73
697.383 111
697.389 155
697.396 9
697.403 30
697.410 86
697.416 78
697.423 118
697.430 193
697.437 47
697.443 109
697.450 129
697.457 67
697.464 151
697.470 177
697.477 101
697.484 148
697.490 119
697.497 68
697.504 131
697.511 132
697.517 54
697.524 40
697.531 51
697.538 -19
697.544 10
697.551 19
697.558 43
697.564 25
697.571 29
697.578 20
697.585 106
697.591 138
697.598 65
697.605 92
697.612 29
697.618 -15
697.625 -11
697.632 24
697.639 0
697.645 22
697.652 39
697.659 -4
697.665 31
697.672 102
697.679 -17
697.686 27
697.692 59
697.699 24
697.706 25
697.713 18
697.719 -4
697.726 68
697.733 49
697.740 17
697.746 64
697.753 19
697.760 -17
697.766 8
697.773 23
697.780 25
697.787 96
697.793 90
697.800 -3
697.807 25
697.814 44
697.820 -48
697.827 30
697.834 126
697.841 86
697.847 80
697.854 53
697.861 15
697.867 40
697.874 37
697.881 -9
697.888 15
697.894 120
697.901 -26
697.908 -14
697.915 51
697.921 2
697.928 49
697.935 104
697.942 35
697.948 94
697.955 75
697.962 13
697.968 47
697.975 96
697.982 5
697.989 26
697.995 32
698.002 -53
698.009 -10
698.016 15
698.022 -54
698.029 20
698.036 109
698.043 33
698.049 36
698.056 48
698.063 -61
698.070 56
698.076 129
698.083 11
698.090 -17
698.096 101
698.103 8
698.110 17
698.117 26
698.123 -21
698.130 26
698.137 50
698.144 -44
698.150 -30
698.157 62
698.164 -13
698.171 62
698.177 114
698.184 31
698.191 41
698.197 45
698.204 -67
698.211 47
698.218 99
698.224 48
698.231 112
698.238 173
698.245 22
698.251 19
698.258 55
698.265 21
698.272 38
698.278 58
698.285 49
698.292 81
698.299 109
698.305 128
698.312 186
698.319 167
698.325 121
698.332 191
698.339 260
698.346 183
698.352 201
698.359 184
698.366 106
698.373 152
698.379 130
698.386 88
698.393 177
698.400 164
698.406 84
698.413 112
698.420 75
698.427 40
698.433 68
698.440 34
698.447 -21
698.453 45
698.460 75
698.467 -35
698.474 25
698.480 71
698.487 39
698.494 104
698.501 109
698.507 64
698.514 101
698.521 79
698.528 17
698.534 52
698.541 88
698.548 124
698.555 117
698.561 99
698.568 0
698.575 113
698.581 135
698.588 13
698.595 60
698.602 134
698.608 43
698.615 33
698.622 61
698.629 -13
698.635 64
698.642 71
698.649 4
698.656 77
698.662 108
698.669 0
698.676 38
698.683 112
698.689 2
698.696 -5
698.703 37
698.709 -25
698.716 -16
698.723 76
698.730 17
698.736 -37
698.743 35
698.750 -4
698.757 4
698.763 75
698.770 35
698.777 54
698.784 28
698.790 -26
698.797 -4
698.804 54
698.811 5
698.817 31
698.824 83
698.831 19
698.838 26
698.844 78
698.851 -5
698.858 3
698.864 40
698.871 -31
698.878 10
698.885 44
698.891 -40
698.898 35
698.905 32
698.912 -39
698.918 7
698.925 23
698.932 -35
698.939 24
698.945 40
698.952 -12
698.959 20
698.966 61
698.972 25
698.979 18
698.986 87
698.993 21
698.999 14
699.006 -9
699.013 -25
699.019 -6
699.026 50
699.033 -51
699.040 15
699.046 90
699.053 39
699.060 -14
699.067 50
699.073 -11
699.080 1
699.087 27
699.094 -30
699.100 44
699.107 52
699.114 77
699.121 93
699.127 52
699.134 2
699.141 2
699.148 64
699.154 -47
699.161 21
699.168 62
699.174 -9
699.181 56
699.188 102
699.195 12
699.201 35
699.208 76
699.215 20
699.222 32
699.228 89
699.235 -3
699.242 29
699.249 95
699.255 -5
699.262 -18
699.269 61
699.276 -60
699.282 -12
699.289 33
699.296 -17
699.303 63
699.309 27
699.316 -56
699.323 47
699.330 56
699.336 61
699.343 101
699.350 146
699.356 101
699.363 147
699.370 142
699.377 96
699.383 127
699.390 131
699.397 83
699.404 119
699.410 147
699.417 3
699.424 17
699.431 167
699.437 263
699.444 350
699.451 322
699.458 214
699.464 204
699.471 182
699.478 199
699.485 313
699.491 203
699.498 80
699.505 122
699.512 112
699.518 42
699.525 119
699.532 226
699.539 125
699.545 215
699.552 202
699.559 57
699.565 85
699.572 50
699.579 -21
699.586 29
699.592 86
699.599 28
699.606 87
699.613 63
699.619 7
699.626 50
699.633 20
699.640 -7
699.646 84
699.653 96
699.660 62
699.667 46
699.673 83
699.680 48
699.687 93
699.694 134
699.700 31
699.707 47
699.714 42
699.721 -13
699.727 -3
699.734 30
699.741 6
699.748 81
699.754 69
699.761 15
699.768 27
699.775 20
699.781 -40
699.788 -25
699.795 18
699.801 -26
699.808 47
699.815 95
699.822 12
699.828 45
699.835 8
699.842 -19
699.849 -15
699.855 -5
699.862 -15
699.869 51
699.876 51
699.882 -15
699.889 14
699.896 8
699.903 -34
699.909 -24
699.916 71
699.923 -30
699.930 18
699.936 71
699.943 -34
699.950 31
699.957 57
699.963 -2
699.970 57
699.977 86
699.984 12
699.990 25
699.997 92
700.004 9
700.011 69
700.017 68
700.024 -24
700.031 17
700.038 -3
700.044 -41
700.051 9
700.058 60
700.064 1
700.071 -3
700.078 43
700.085 37
700.091 31
700.098 54
700.105 -51
700.112 -26
700.118 25
700.125 5
700.132 90
700.139 142
700.145 -19
700.152 -11
700.159 16
700.166 -23
700.172 46
700.179 79
700.186 6
700.193 71
700.199 120
700.206 23
700.213 -13
700.220 60
700.226 4
700.233 -15
700.240 109
700.247 51
700.253 61
700.260 43
700.267 66
700.274 111
700.280 180
700.287 82
700.294 114
700.301 95
700.307 83
700.314 55
700.321 122
700.328 94
700.334 110
700.341 138
700.348 62
700.355 100
700.361 149
700.368 79
700.375 107
700.382 84
700.388 -40
700.395 1
700.402 39
700.409 31
700.415 91
700.422 154
700.429 58
700.435 192
700.442 196
700.449 83
700.456 96
700.462 171
700.469 84
700.476 118
700.483 120
700.489 39
700.496 86
700.503 164
700.510 103
700.516 84
700.523 138
700.530 103
700.537 98
700.543 138
700.550 52
700.557 33
700.564 69
700.570 9
700.577 29
700.584 75
700.591 16
700.597 108
700.604 128
700.611 23
700.618 33
700.624 8
700.631 20
700.638 -12
700.645 52
700.651 13
700.658 93
700.665 106
700.672 49
700.678 -33
700.685 48
700.692 -4
700.699 49
700.705 33
700.712 -28
700.719 1
700.726 24
700.732 -32
700.739 7
700.746 28
700.753 -27
700.759 -24
700.766 52
700.773 15
700.780 49
700.786 54
700.793 -56
700.800 36
700.807 46
700.813 14
700.820 24
700.827 90
700.834 -21
700.840 -40
700.847 38
700.854 -52
700.861 -12
700.867 24
700.874 -27
700.881 -5
700.888 33
700.894 -21
700.901 32
700.908 62
700.915 -9
700.921 13
700.928 30
700.935 -35
700.942 15
700.948 12
700.955 16
700.962 11
700.969 61
700.975 -3
700.982 -19
700.989 12
700.996 -55
701.002 -2
701.009 -21
701.016 -34
701.023 25
701.029 17
701.036 -52
701.043 13
701.050 35
701.056 -19
701.063 -4
701.070 39
701.077 -24
701.083 46
701.090 79
701.097 -34
701.104 20
701.110 61
701.117 -26
701.124 14
701.131 1
701.137 -14
701.144 15
701.151 20
701.158 -29
701.164 29
701.171 6
701.178 -40
701.185 23
701.191 66
701.198 -28
701.205 -6
701.212 34
701.218 0
701.225 80
701.232 49
701.239 2
701.245 31
701.252 84
701.259 17
701.266 66
701.272 119
701.279 80
701.286 63
701.293 60
701.299 6
701.306 100
701.313 113
701.320 -13
701.326 22
701.333 118
701.340 25
701.347 82
701.353 90
701.360 42
701.367 30
701.374 72
701.380 11
701.387 68
701.394 149
701.401 90
701.407 111
701.414 110
701.421 41
701.428 167
701.434 277
701.441 270
701.448 271
701.455 246
701.461 118
701.468 115
701.475 88
701.482 91
701.488 93
701.495 101
701.502 64
701.509 24
701.515 89
701.522 101
701.529 141
701.536 79
701.542 54
701.549 66
701.556 99
701.563 -9
701.569 17
701.576 44
701.583 -8
701.590 -13
701.596 54
701.603 24
701.610 75
701.617 112
701.623 60
701.630 63
701.637 90
701.644 -25
701.650 23
701.657 96
701.664 81
701.671 78
701.677 6
701.684 -30
701.691 49
701.698 69
701.704 37
701.711 0
701.718 63
701.725 -23
701.731 31
701.738 54
701.745 -7
701.752 12
701.758 61
701.765 -44
701.772 -18
701.779 -3
701.785 -47
701.792 26
701.799 48
701.806 -44
701.812 23
701.819 78
701.826 -11
701.833 -17
701.839 35
701.846 -39
701.853 10
701.860 26
701.866 -74
701.873 15
701.880 54
701.887 -12
701.893 40
701.900 50
701.907 -23
701.914 19
701.920 74
701.927 -31
701.934 17
701.941 62
701.947 -11
701.954 26
701.961 56
701.968 16
701.975 33
701.981 19
701.988 -37
701.995 55
702.002 17
702.008 -36
702.015 28
702.022 12
702.029 -23
702.035 40
702.042 43
702.049 15
702.056 37
702.062 95
702.069 5
702.076 -1
702.083 8
702.089 -73
702.096 3
702.103 43
702.110 -42
702.116 1
702.123 23
702.130 -14
702.137 24
702.143 57
702.150 3
702.157 67
702.164 104
702.170 -6
702.177 45
702.184 56
702.191 -2
702.197 29
702.204 41
702.211 -26
702.218 52
702.224 39
702.231 -48
702.238 37
702.245 75
702.251 49
702.258 65
702.265 159
702.272 53
702.278 60
702.285 125
702.292 -1
702.299 -2
702.305 119
702.312 71
702.319 56
702.326 73
702.333 2
702.339 50
702.346 95
702.353 34
702.360 25
702.366 10
702.373 -8
702.380 84
702.387 107
702.393 34
702.400 86
702.407 180
702.414 145
702.420 183
702.427 106
702.434 20
702.441 129
702.447 224
702.454 109
702.461 107
702.468 184
702.474 64
702.481 69
702.488 127
702.495 106
702.501 114
702.508 150
702.515 37
702.522 53
702.528 39
702.535 -72
702.542 95
702.549 185
702.555 91
702.562 66
702.569 53
702.576 13
702.582 102
702.589 110
702.596 -16
702.603 3
702.610 62
702.616 -39
702.623 19
702.630 71
702.637 27
702.643 79
702.650 135
702.657 52
702.664 32
702.670 39
702.677 -23
702.684 -26
702.691 -7
702.697 -17
702.704 36
702.711 41
702.718 -53
702.724 71
702.731 111
702.738 30
702.745 41
702.751 -17
702.758 -55
702.765 6
702.772 53
702.778 5
702.785 33
702.792 72
702.799 -30
702.805 -36
702.812 -17
702.819 -51
702.826 -42
702.833 31
702.839 -61
702.846 -15
702.853 46
702.860 -39
702.866 -2
702.873 43
702.880 -19
702.887 35
702.893 56
702.900 -58
702.907 -1
702.914 32
702.920 -21
702.927 3
702.934 31
702.941 -39
702.947 67
702.954 160
702.961 7
702.968 -16
702.974 29
702.981 -28
702.988 29
702.995 9
703.001 21
703.008 55
703.015 80
703.022 -56
703.029 -14
703.035 53
703.042 1
703.049 12
703.056 67
703.062 1
703.069 33
703.076 -7
703.083 -36
703.089 -1
703.096 42
703.103 -31
703.110 55
703.116 42
703.123 30
703.130 35
703.137 77
703.143 -42
703.150 16
703.157 60
703.164 -5
703.170 -2
703.177 15
703.184 -47
703.191 -18
703.197 3
703.204 -24
703.211 25
703.218 54
703.225 2
703.231 0
703.238 44
703.245 -35
703.252 -5
703.258 37
703.265 -17
703.272 35
703.279 68
703.285 29
703.292 69
703.299 23
703.306 29
703.312 86
703.319 119
703.326 34
703.333 79
703.339 121
703.346 32
703.353 58
703.360 148
703.366 83
703.373 60
703.380 48
703.387 -13
703.394 51
703.400 96
703.407 31
703.414 58
703.421 82
703.427 39
703.434 70
703.441 130
703.448 91
703.454 134
703.461 115
703.468 81
703.475 133
703.481 188
703.488 30
703.495 87
703.502 168
703.508 9
703.515 6
703.522 101
703.529 23
703.536 -14
703.542 48
703.549 -5
703.556 94
703.563 98
703.569 24
703.576 56
703.583 137
703.590 168
703.596 98
703.603 104
703.610 9
703.617 16
703.623 32
703.630 11
703.637 63
703.644 106
703.650 79
703.657 127
703.664 104
703.671 28
703.678 66
703.684 56
703.691 49
703.698 67
703.705 19
703.711 -27
703.718 27
703.725 75
703.732 85
703.738 121
703.745 125
703.752 70
703.759 115
703.765 169
703.772 137
703.779 111
703.786 110
703.792 40
703.799 133
703.806 203
703.813 110
703.820 176
703.826 230
703.833 63
703.840 45
703.847 85
703.853 45
703.860 130
703.867 201
703.874 163
703.880 204
703.887 276
703.894 186
703.901 114
703.907 84
703.914 63
703.921 104
703.928 129
703.934 109
703.941 163
703.948 244
703.955 115
703.962 68
703.968 82
703.975 37
703.982 162
703.989 143
703.995 49
704.002 233
704.009 284
704.016 229
704.022 146
704.029 170
704.036 64
704.043 111
704.049 140
704.056 118
704.063 83
704.070 112
704.077 49
704.083 136
704.090 197
704.097 66
704.104 108
704.110 82
704.117 61
704.124 72
704.131 58
704.137 -35
704.144 49
704.151 106
704.158 49
704.164 77
704.171 83
704.178 39
704.185 51
704.192 119
704.198 59
704.205 71
704.212 61
704.219 -7
704.225 80
704.232 80
704.239 26
704.246 -41
704.252 39
704.259 19
704.266 73
704.273 141
704.279 40
704.286 39
704.293 109
704.300 60
704.307 122
704.313 144
704.320 76
704.327 149
704.334 158
704.340 75
704.347 146
704.354 171
704.361 45
704.367 41
704.374 54
704.381 6
704.388 38
704.394 119
704.401 -17
704.408 38
704.415 195
704.422 87
704.428 123
704.435 130
704.442 93
704.449 72
704.455 100
704.462 21
704.469 7
704.476 41
704.482 -10
704.489 37
704.496 163
704.503 87
704.509 53
704.516 63
704.523 44
704.530 151
704.537 178
704.543 45
704.550 113
704.557 113
704.564 83
704.570 32
704.577 70
704.584 15
704.591 34
704.597 5
704.604 -33
704.611 4
704.618 -9
704.625 -9
704.631 -11
704.638 50
704.645 18
704.652 36
704.658 44
704.665 31
704.672 67
704.679 55
704.685 -33
704.692 -11
704.699 30
704.706 0
704.712 43
704.719 62
704.726 7
704.733 54
704.740 96
704.746 -22
704.753 0
704.760 65
704.767 -23
704.773 30
704.780 96
704.787 68
704.794 118
704.800 114
704.807 33
704.814 2
704.821 68
704.828 69
704.834 117
704.841 154
704.848 86
704.855 46
704.861 103
704.868 146
704.875 48
704.882 38
704.888 3
704.895 26
704.902 89
704.909 62
704.916 130
704.922 159
704.929 -19
704.936 57
704.943 69
704.949 32
704.956 64
704.963 97
704.970 17
704.976 22
704.983 95
704.990 -4
704.997 42
705.003 74
705.010 55
705.017 152
705.024 160
705.031 6
705.037 19
705.044 46
705.051 32
705.058 79
705.064 121
705.071 27
705.078 26
705.085 62
705.091 11
705.098 76
705.105 111
705.112 -21
705.119 58
705.125 71
705.132 42
705.139 18
705.146 113
705.152 29
705.159 34
705.166 95
705.173 -9
705.179 -4
705.186 106
705.193 77
705.200 32
705.207 51
705.213 -30
705.220 40
705.227 74
705.234 31
705.240 102
705.247 172
705.254 99
705.261 89
705.267 111
705.274 40
705.281 40
705.288 66
705.295 -16
705.301 57
705.308 84
705.315 14
705.322 88
705.328 56
705.335 -29
705.342 18
705.349 10
705.356 2
705.362 -42
705.369 82
705.376 39
705.383 105
705.389 96
705.396 0
705.403 36
705.410 105
705.416 77
705.423 165
705.430 152
705.437 110
705.444 121
705.450 71
705.457 9
705.464 -22
705.471 63
705.477 23
705.484 77
705.491 80
705.498 70
705.504 36
705.511 78
705.518 33
705.525 90
705.532 61
705.538 7
705.545 14
705.552 37
705.559 12
705.565 89
705.572 150
705.579 31
705.586 74
705.592 66
705.599 2
705.606 30
705.613 80
705.620 14
705.626 6
705.633 21
705.640 -15
705.647 -16
705.653 25
705.660 -44
705.667 18
705.674 22
705.681 -40
705.687 6
705.694 68
705.701 -21
705.708 67
705.714 40
705.721 16
705.728 115
705.735 141
705.741 12
705.748 57
705.755 93
705.762 32
705.769 12
705.775 52
705.782 42
705.789 48
705.796 15
705.802 -17
705.809 2
705.816 105
705.823 71
705.829 39
705.836 89
705.843 -30
705.850 -12
705.857 63
705.863 -38
705.870 45
705.877 124
705.884 79
705.890 78
705.897 97
705.904 -1
705.911 7
705.918 98
705.924 46
705.931 58
705.938 41
705.945 -25
705.951 42
705.958 117
705.965 47
705.972 4
705.978 13
705.985 -44
705.992 21
705.999 51
706.006 -38
706.012 19
706.019 92
706.026 27
706.033 3
706.039 31
706.046 9
706.053 41
706.060 81
706.067 -2
706.073 20
706.080 122
706.087 79
706.094 134
706.100 162
706.107 -28
706.114 25
706.121 26
706.128 3
706.134 30
706.141 30
706.148 9
706.155 61
706.161 60
706.168 27
706.175 15
706.182 62
706.188 13
706.195 37
706.202 114
706.209 -9
706.216 46
706.222 132
706.229 86
706.236 126
706.243 140
706.249 84
706.256 83
706.263 95
706.270 12
706.277 45
706.283 141
706.290 16
706.297 -15
706.304 69
706.310 -27
706.317 -17
706.324 57
706.331 41
706.338 61
706.344 64
706.351 -35
706.358 69
706.365 159
706.371 48
706.378 10
706.385 107
706.392 32
706.398 118
706.405 211
706.412 82
706.419 28
706.426 38
706.432 -22
706.439 21
706.446 60
706.453 -8
706.459 4
706.466 113
706.473 77
706.480 77
706.487 110
706.493 2
706.500 99
706.507 72
706.514 37
706.520 28
706.527 70
706.534 35
706.541 38
706.548 45
706.554 43
706.561 12
706.568 103
706.575 36
706.581 91
706.588 107
706.595 50
706.602 92
706.609 60
706.615 -6
706.622 -40
706.629 -11
706.636 26
706.642 75
706.649 67
706.656 68
706.663 45
706.670 90
706.676 33
706.683 39
706.690 52
706.697 -32
706.703 30
706.710 64
706.717 -3
706.724 22
706.731 64
706.737 -6
706.744 13
706.751 45
706.758 -45
706.764 6
706.771 37
706.778 -16
706.785 28
706.791 -5
706.798 -29
706.805 -21
706.812 25
706.819 -15
706.825 9
706.832 71
706.839 -13
706.846 54
706.852 82
706.859 43
706.866 32
706.873 -6
706.880 -13
706.886 24
706.893 17
706.900 1
706.907 -41
706.913 24
706.920 3
706.927 20
706.934 18
706.941 -1
706.947 30
706.954 38
706.961 -43
706.968 10
706.974 16
706.981 4
706.988 31
706.995 56
707.002 -9
707.008 57
707.015 79
707.022 6
707.029 -15
707.035 53
707.042 36
707.049 43
707.056 112
707.063 32
707.069 66
707.076 132
707.083 102
707.090 111
707.096 60
707.103 -26
707.110 -35
707.117 71
707.124 61
707.130 12
707.137 114
707.144 47
707.151 71
707.158 69
707.164 32
707.171 -8
707.178 56
707.185 23
707.191 40
707.198 60
707.205 -23
707.212 10
707.219 69
707.225 6
707.232 -8
707.239 26
707.246 70
707.252 107
707.259 134
707.266 6
707.273 -2
707.280 63
707.286 21
707.293 42
707.300 35
707.307 -32
707.313 36
707.320 100
707.327 52
707.334 83
707.341 96
707.347 84
707.354 204
707.361 430
707.368 412
707.374 441
707.381 521
707.388 404
707.395 376
707.402 417
707.408 325
707.415 391
707.422 394
707.429 175
707.435 154
707.442 162
707.449 166
707.456 165
707.463 149
707.469 37
707.476 101
707.483 144
707.490 70
707.496 92
707.503 84
707.510 30
707.517 103
707.524 156
707.530 52
707.537 95
707.544 159
707.551 45
707.558 29
707.564 117
707.571 70
707.578 56
707.585 103
707.591 -20
707.598 -39
707.605 98
707.612 26
707.619 47
707.625 93
707.632 10
707.639 72
707.646 81
707.652 14
707.659 57
707.666 54
707.673 6
707.680 50
707.686 44
707.693 -5
707.700 -8
707.707 68
707.713 -18
707.720 42
707.727 112
707.734 -14
707.741 63
707.747 46
707.754 37
707.761 70
707.768 66
707.775 10
707.781 30
707.788 46
707.795 3
707.802 68
707.808 86
707.815 -4
707.822 40
707.829 38
707.836 20
707.842 65
707.849 67
707.856 -33
707.863 19
707.869 62
707.876 -22
707.883 79
707.890 119
707.897 36
707.903 47
707.910 56
707.917 -16
707.924 27
707.930 89
707.937 27
707.944 26
707.951 34
707.958 -23
707.964 35
707.971 27
707.978 -33
707.985 25
707.992 78
707.998 -20
708.005 -4
708.012 46
708.019 -8
708.025 73
708.032 123
708.039 8
708.046 -9
708.053 25
708.059 -8
708.066 -6
708.073 22
708.080 -16
708.087 10
708.093 0
708.100 34
708.107 68
708.114 67
708.120 -24
708.127 55
708.134 27
708.141 -16
708.148 28
708.154 95
708.161 -12
708.168 5
708.175 112
708.181 -8
708.188 -16
708.195 62
708.202 -60
708.209 6
708.215 11
708.222 -23
708.229 43
708.236 39
708.243 -33
708.249 2
708.256 63
708.263 -29
708.270 -28
708.276 52
708.283 -13
708.290 -8
708.297 44
708.304 20
708.310 5
708.317 35
708.324 -23
708.331 30
708.338 136
708.344 60
708.351 130
708.358 162
708.365 158
708.371 242
708.378 356
708.385 222
708.392 274
708.399 348
708.405 204
708.412 175
708.419 177
708.426 121
708.432 167
708.439 212
708.446 111
708.453 92
708.460 91
708.466 100
708.473 127
708.480 124
708.487 7
708.494 145
708.500 143
708.507 1
708.514 85
708.521 130
708.527 28
708.534 72
708.541 147
708.548 149
708.555 177
708.561 203
708.568 133
708.575 173
708.582 141
708.589 71
708.595 87
708.602 102
708.609 62
708.616 61
708.622 14
708.629 -29
708.636 65
708.643 62
708.650 10
708.656 38
708.663 23
708.670 -16
708.677 38
708.684 65
708.690 69
708.697 122
708.704 174
708.711 30
708.717 81
708.724 110
708.731 60
708.738 169
708.745 114
708.751 84
708.758 120
708.765 97
708.772 -10
708.779 5
708.785 71
708.792 -26
708.799 23
708.806 67
708.813 -24
708.819 58
708.826 110
708.833 24
708.840 77
708.846 124
708.853 -17
708.860 52
708.867 38
708.874 38
708.880 54
708.887 81
708.894 18
708.901 27
708.908 62
708.914 10
708.921 79
708.928 85
708.935 -7
708.941 38
708.948 31
708.955 -3
708.962 35
708.969 67
708.975 6
708.982 -9
708.989 16
708.996 -59
709.003 53
709.009 70
709.016 39
709.023 25
709.030 65
709.036 -27
709.043 15
709.050 55
709.057 19
709.064 54
709.070 82
709.077 -27
709.084 -7
709.091 55
709.098 -18
709.104 32
709.111 110
709.118 8
709.125 72
709.132 39
709.138 8
709.145 33
709.152 70
709.159 82
709.165 98
709.172 38
709.179 11
709.186 24
709.193 44
709.199 -2
709.206 48
709.213 76
709.220 42
709.227 41
709.233 75
709.240 -43
709.247 9
709.254 83
709.260 67
709.267 178
709.274 124
709.281 0
709.288 29
709.294 39
709.301 3
709.308 50
709.315 126
709.322 28
709.328 18
709.335 71
709.342 47
709.349 97
709.356 139
709.362 27
709.369 155
709.376 178
709.383 6
709.389 86
709.396 151
709.403 123
709.410 141
709.417 87
709.423 -2
709.430 67
709.437 69
709.444 21
709.451 73
709.457 115
709.464 14
709.471 16
709.478 103
709.485 51
709.491 67
709.498 91
709.505 -37
709.512 21
709.518 87
709.525 31
709.532 42
709.539 58
709.546 47
709.552 31
709.559 57
709.566 30
709.573 25
709.580 90
709.586 28
709.593 55
709.600 94
709.607 3
709.614 108
709.620 150
709.627 1
709.634 67
709.641 90
709.648 10
709.654 83
709.661 134
709.668 100
709.675 40
709.681 89
709.688 26
709.695 39
709.702 111
709.709 61
709.715 64
709.722 91
709.729 9
709.736 11
709.743 122
709.749 9
709.756 98
709.763 81
709.770 34
709.777 84
709.783 95
709.790 70
709.797 70
709.804 97
709.811 27
709.817 37
709.824 69
709.831 63
709.838 112
709.844 106
709.851 78
709.858 193
709.865 175
709.872 40
709.878 90
709.885 199
709.892 131
709.899 115
709.906 104
709.912 38
709.919 89
709.926 105
709.933 36
709.940 56
709.946 51
709.953 14
709.960 91
709.967 119
709.974 51
709.980 37
709.987 95
709.994 72
710.001 17
710.007 107
710.014 44
710.021 108
710.028 122
710.035 32
710.041 64
710.048 75
710.055 -9
710.062 60
710.069 66
710.075 55
710.082 90
710.089 102
710.096 48
710.103 44
710.109 52
710.116 19
710.123 91
710.130 174
710.137 22
710.143 49
710.150 73
710.157 46
710.164 41
710.171 122
710.177 6
710.184 52
710.191 98
710.198 31
710.204 66
710.211 85
710.218 -2
710.225 56
710.232 30
710.238 -6
710.245 91
710.252 171
710.259 29
710.266 46
710.272 94
710.279 61
710.286 144
710.293 151
710.300 41
710.306 99
710.313 34
710.320 3
710.327 59
710.334 95
710.340 8
710.347 80
710.354 65
710.361 -12
710.368 38
710.374 108
710.381 166
710.388 194
710.395 136
710.401 33
710.408 72
710.415 118
710.422 64
710.429 121
710.435 141
710.442 89
710.449 68
710.456 155
710.463 57
710.469 150
710.476 143
710.483 60
710.490 67
710.497 64
710.503 22
710.510 95
710.517 70
710.524 -20
710.531 66
710.537 36
710.544 25
710.551 73
710.558 63
710.565 24
710.571 106
710.578 122
710.585 49
710.592 101
710.599 69
710.605 48
710.612 69
710.619 155
710.626 69
710.633 43
710.639 64
710.646 21
710.653 44
710.660 135
710.666 96
710.673 41
710.680 71
710.687 11
710.694 36
710.700 50
710.707 -33
710.714 0
710.721 61
710.728 4
710.734 -1
710.741 35
710.748 -22
710.755 8
710.762 14
710.768 -43
710.775 35
710.782 57
710.789 -1
710.796 5
710.802 79
710.809 -60
710.816 -10
710.823 40
710.830 -22
710.836 86
710.843 95
710.850 -12
710.857 -12
710.864 80
710.870 29
710.877 68
710.884 93
710.891 64
710.898 71
710.904 22
710.911 -48
710.918 16
710.925 6
710.932 -9
710.938 31
710.945 102
710.952 69
710.959 53
710.966 42
710.972 -46
710.979 -21
710.986 60
710.993 -22
711.000 21
711.006 -14
711.013 -31
711.020 8
711.027 72
711.034 -12
711.040 6
711.047 70
711.054 -15
711.061 32
711.067 120
711.074 63
711.081 61
711.088 72
711.095 8
711.101 -6
711.108 24
711.115 -58
711.122 -25
711.129 34
711.135 -18
711.142 5
711.149 31
711.156 8
711.163 16
711.169 66
711.176 -25
711.183 37
711.190 77
711.197 34
711.203 62
711.210 91
711.217 55
711.224 118
711.231 101
711.237 -13
711.244 61
711.251 69
711.258 -11
711.265 14
711.271 51
711.278 49
711.285 58
711.292 83
711.299 -12
711.305 17
711.312 2
711.319 10
711.326 77
711.333 136
711.339 9
711.346 68
711.353 109
711.360 14
711.367 114
711.373 186
711.380 131
711.387 138
711.394 145
711.401 93
711.407 125
711.414 129
711.421 22
711.428 79
711.435 79
711.441 -18
711.448 37
711.455 89
711.462 17
711.469 9
711.475 74
711.482 16
711.489 42
711.496 93
711.503 41
711.509 30
711.516 81
711.523 -10
711.530 40
711.537 69
711.543 42
711.550 174
711.557 139
711.564 105
711.571 62
711.577 109
711.584 -27
711.591 20
711.598 68
711.605 -16
711.611 59
711.618 89
711.625 85
711.632 68
711.639 89
711.645 -1
711.652 95
711.659 120
711.666 71
711.673 14
711.679 108
711.686 -26
711.693 21
711.700 40
711.707 -6
711.713 19
711.720 76
711.727 -5
711.734 21
711.741 63
711.747 16
711.754 114
711.761 109
711.768 -1
711.775 43
711.781 50
711.788 -61
711.795 10
711.802 36
711.809 -31
711.815 32
711.822 57
711.829 -69
711.836 31
711.843 79
711.849 10
711.856 9
711.863 78
711.870 -15
711.877 5
711.883 28
711.890 -33
711.897 51
711.904 102
711.911 -6
711.917 25
711.924 51
711.931 -36
711.938 -36
711.945 15
711.951 -43
711.958 17
711.965 77
711.972 -25
711.979 35
711.985 42
711.992 -3
711.999 90
712.006 54
712.013 9
712.019 44
712.026 38
712.033 24
712.040 89
712.047 121
712.053 15
712.060 37
712.067 80
712.074 -57
712.081 25
712.088 18
712.094 -7
712.101 86
712.108 61
712.115 49
712.122 37
712.128 -3
712.135 -58
712.142 14
712.149 41
712.156 -20
712.162 -9
712.169 60
712.176 14
712.183 61
712.190 82
712.196 48
712.203 94
712.210 33
712.217 19
712.224 35
712.230 50
712.237 34
712.244 67
712.251 107
712.258 16
712.264 43
712.271 91
712.278 18
712.285 -12
712.292 130
712.298 114
712.305 104
712.312 103
712.319 0
712.326 94
712.332 37
712.339 41
712.346 68
712.353 59
712.360 6
712.366 36
712.373 33
712.380 21
712.387 67
712.394 116
712.400 38
712.407 110
712.414 87
712.421 35
712.428 47
712.434 72
712.441 11
712.448 37
712.455 125
712.462 54
712.468 91
712.475 77
712.482 8
712.489 32
712.496 54
712.503 56
712.509 70
712.516 110
712.523 -9
712.530 76
712.537 109
712.543 27
712.550 74
712.557 89
712.564 39
712.571 34
712.577 15
712.584 -48
712.591 0
712.598 -3
712.605 -58
712.611 13
712.618 57
712.625 12
712.632 33
712.639 52
712.645 -54
712.652 -42
712.659 35
712.666 -57
712.673 -6
712.679 26
712.686 9
712.693 80
712.700 90
712.707 -86
712.713 10
712.720 89
712.727 -31
712.734 -7
712.741 31
712.747 -20
712.754 1
712.761 73
712.768 7
712.775 39
712.782 10
712.788 -10
712.795 19
712.802 29
712.809 8
712.816 33
712.822 63
712.829 33
712.836 82
712.843 20
712.850 -25
712.856 72
712.863 32
712.870 -9
712.877 6
712.884 17
712.890 -27
712.897 2
712.904 1
712.911 -28
712.918 20
712.924 120
712.931 35
712.938 34
712.945 52
712.952 -9
712.958 72
712.965 90
712.972 21
712.979 60
712.986 71
712.993 -25
712.999 42
713.006 55
713.013 -16
713.020 9
713.027 49
713.033 8
713.040 67
713.047 109
713.054 17
713.061 19
713.067 90
713.074 0
713.081 13
713.088 26
713.095 -18
713.101 35
713.108 111
713.115 28
713.122 20
713.129 74
713.135 6
713.142 33
713.149 112
713.156 77
713.163 72
713.170 81
713.176 -28
713.183 78
713.190 76
713.197 15
713.204 88
713.210 69
713.217 34
713.224 81
713.231 111
713.238 49
713.244 104
713.251 68
713.258 43
713.265 53
713.272 127
713.278 12
713.285 79
713.292 96
713.299 -7
713.306 19
713.312 138
713.319 -8
713.326 70
713.333 145
713.340 48
713.347 45
713.353 64
713.360 22
713.367 88
713.374 118
713.381 16
713.387 56
713.394 62
713.401 41
713.408 22
713.415 106
713.421 -19
713.428 21
713.435 72
713.442 35
713.449 132
713.455 169
713.462 91
713.469 44
713.476 118
713.483 84
713.489 143
713.496 158
713.503 105
713.510 122
713.517 134
713.524 39
713.530 43
713.537 64
713.544 17
713.551 65
713.558 47
713.564 5
713.571 3
713.578 61
713.585 -24
713.592 -6
713.598 52
713.605 4
713.612 26
713.619 75
713.626 -29
713.632 -22
713.639 0
713.646 -29
713.653 -3
713.660 58
713.667 18
713.673 80
713.680 55
713.687 -28
713.694 68
713.701 25
713.707 -39
713.714 13
713.721 57
713.728 34
713.735 84
713.741 123
713.748 -16
713.755 43
713.762 35
713.769 -32
713.776 17
713.782 36
713.789 -1
713.796 6
713.803 24
713.810 -67
713.816 10
713.823 37
713.830 -54
713.837 28
713.844 48
713.850 14
713.857 11
713.864 69
713.871 -23
713.878 92
713.884 123
713.891 -10
713.898 16
713.905 61
713.912 -32
713.919 -25
713.925 15
713.932 -40
713.939 -34
713.946 40
713.953 29
713.959 41
713.966 66
713.973 1
713.980 67
713.987 102
713.993 38
714.000 37
714.007 116
714.014 -3
714.021 39
714.028 63
714.034 20
714.041 25
714.048 36
714.055 -30
714.062 16
714.068 56
714.075 -40
714.082 13
714.089 48
714.096 53
714.102 133
714.109 130
714.116 -3
714.123 52
714.130 30
714.137 -51
714.143 45
714.150 -14
714.157 -34
714.164 32
714.171 145
714.177 70
714.184 58
714.191 72
714.198 -13
714.205 -15
714.211 63
714.218 5
714.225 21
714.232 45
714.239 -40
714.246 28
714.252 90
714.259 32
714.266 23
714.273 61
714.280 9
714.286 76
714.293 105
714.300 85
714.307 85
714.314 44
714.320 -12
714.327 29
714.334 67
714.341 47
714.348 76
714.355 24
714.361 11
714.368 32
714.375 76
714.382 26
714.389 40
714.395 50
714.402 -12
714.409 48
714.416 141
714.423 41
714.429 131
714.436 171
714.443 83
714.450 56
714.457 90
714.464 68
714.470 99
714.477 127
714.484 41
714.491 98
714.498 63
714.504 24
714.511 31
714.518 49
714.525 53
714.532 155
714.538 156
714.545 83
714.552 133
714.559 89
714.566 27
714.573 41
714.579 90
714.586 17
714.593 32
714.600 67
714.607 63
714.613 58
714.620 112
714.627 30
714.634 35
714.641 98
714.648 9
714.654 39
714.661 69
714.668 -13
714.675 37
714.682 80
714.688 -6
714.695 13
714.702 37
714.709 -40
714.716 30
714.722 65
714.729 10
714.736 96
714.743 115
714.750 14
714.757 5
714.763 7
714.770 -40
714.777 24
714.784 42
714.791 31
714.797 21
714.804 47
714.811 -21
714.818 21
714.825 48
714.832 -33
714.838 39
714.845 73
714.852 -59
714.859 51
714.866 86
714.872 -22
714.879 -14
714.886 14
714.893 -25
714.900 -2
714.907 -1
714.913 18
714.920 18
714.927 47
714.934 -27
714.941 29
714.947 28
714.954 -50
714.961 -21
714.968 40
714.975 -57
714.981 51
714.988 112
714.995 -3
715.002 15
715.009 42
715.016 -6
715.022 54
715.029 80
715.036 31
715.043 26
715.050 88
715.056 -4
715.063 38
715.070 41
715.077 -47
715.084 15
715.091 50
715.097 -14
715.104 137
715.111 137
715.118 -7
715.125 31
715.131 82
715.138 13
715.145 32
715.152 45
715.159 18
715.166 68
715.172 17
715.179 -52
715.186 -19
715.193 5
715.200 -8
715.206 4
715.213 4
715.220 -10
715.227 37
715.234 73
715.241 -21
715.247 -7
715.254 31
715.261 -15
715.268 50
715.275 104
715.281 53
715.288 72
715.295 124
715.302 -20
715.309 51
715.316 58
715.322 -51
715.329 -49
715.336 81
715.343 39
715.350 98
715.356 137
715.363 65
715.370 47
715.377 109
715.384 -3
715.391 42
715.397 86
715.404 18
715.411 69
715.418 72
715.425 18
715.431 24
715.438 123
715.445 97
715.452 60
715.459 117
715.466 55
715.472 102
715.479 139
715.486 80
715.493 110
715.500 134
715.506 125
715.513 181
715.520 192
715.527 76
715.534 36
715.541 29
715.547 -25
715.554 39
715.561 48
715.568 -20
715.575 77
715.581 105
715.588 46
715.595 30
715.602 44
715.609 14
715.616 -3
715.622 27
715.629 -43
715.636 24
715.643 32
715.650 22
715.656 38
715.663 22
715.670 -22
715.677 24
715.684 27
715.691 1
715.697 18
715.704 49
715.711 18
715.718 41
715.725 64
715.731 -20
715.738 68
715.745 23
715.752 33
715.759 -19
715.766 67
715.772 -33
715.779 -14
715.786 -15
715.793 -57
715.800 -14
715.807 83
715.813 61
715.820 85
715.827 109
715.834 14
715.841 7
715.847 40
715.854 4
715.861 1
715.868 24
715.875 -17
715.882 35
715.888 56
715.895 26
715.902 5
715.909 9
715.916 -28
715.922 29
715.929 16
715.936 29
715.943 42
715.950 84
715.957 -26
715.963 22
715.970 61
715.977 0
715.984 1
715.991 4
715.997 -48
716.004 11
716.011 69
716.018 -1
716.025 42
716.032 93
716.038 -29
716.045 4
716.052 17
716.059 -22
716.066 16
716.073 49
716.079 -10
716.086 35
716.093 78
716.100 -14
716.107 11
716.113 102
716.120 17
716.127 126
716.134 168
716.141 86
716.148 23
716.154 84
716.161 -24
716.168 6
716.175 29
716.182 0
716.188 151
716.195 120
716.202 15
716.209 7
716.216 89
716.223 -30
716.229 67
716.236 121
716.243 -5
716.250 7
716.257 77
716.264 26
716.270 37
716.277 84
716.284 -18
716.291 28
716.298 7
716.304 -30
716.311 -6
716.318 82
716.325 29
716.332 42
716.339 38
716.345 -31
716.352 100
716.359 69
716.366 -48
716.373 33
716.380 71
716.386 78
716.393 147
716.400 118
716.407 -37
716.414 -41
716.420 48
716.427 -27
716.434 1
716.441 99
716.448 75
716.455 101
716.461 118
716.468 45
716.475 78
716.482 119
716.489 30
716.496 86
716.502 69
716.509 -3
716.516 89
716.523 141
716.530 99
716.536 107
716.543 99
716.550 22
716.557 39
716.564 12
716.571 -49
716.577 4
716.584 31
716.591 -21
716.598 22
716.605 34
716.612 -24
716.618 58
716.625 95
716.632 -9
716.639 66
716.646 24
716.652 6
716.659 145
716.666 134
716.673 27
716.680 44
716.687 51
716.693 -36
716.700 -3
716.707 12
716.714 -46
716.721 18
716.728 33
716.734 -14
716.741 20
716.748 10
716.755 -25
716.762 27
716.768 135
716.775 -15
716.782 56
716.789 32
716.796 -38
716.803 44
716.809 81
716.816 18
716.823 37
716.830 43
716.837 -17
716.844 36
716.850 58
716.857 10
716.864 22
716.871 11
716.878 -27
716.885 13
716.891 22
716.898 -3
716.905 -32
716.912 37
716.919 -36
716.925 -22
716.932 21
716.939 -9
716.946 6
716.953 12
716.960 -4
716.966 61
716.973 71
716.980 37
716.987 -13
716.994 58
717.001 18
717.007 47
717.014 37
717.021 0
717.028 62
717.035 112
717.042 -10
717.048 51
717.055 51
717.062 -23
717.069 -46
717.076 30
717.082 4
717.089 6
717.096 30
717.103 35
717.110 32
717.117 143
717.123 46
717.130 36
717.137 66
717.144 1
717.151 13
717.158 -3
717.164 -10
717.171 63
717.178 55
717.185 -4
717.192 15
717.199 50
717.205 -2
717.212 50
717.219 86
717.226 -14
717.233 10
717.239 47
717.246 -29
717.253 10
717.260 63
717.267 21
717.274 49
717.280 171
717.287 95
717.294 112
717.301 80
717.308 11
717.315 40
717.321 7
717.328 -1
717.335 -24
717.342 53
717.349 87
717.356 57
717.362 101
717.369 31
717.376 57
717.383 87
717.390 19
717.397 52
717.403 85
717.410 -8
717.417 34
717.424 97
717.431 37
717.437 50
717.444 128
717.451 37
717.458 21
717.465 15
717.472 -9
717.478 40
717.485 84
717.492 65
717.499 163
717.506 50
717.513 -9
717.519 51
717.526 60
717.533 56
717.540 104
717.547 121
717.554 42
717.560 45
717.567 -7
717.574 -71
717.581 13
717.588 125
717.595 44
717.601 43
717.608 62
717.615 -14
717.622 15
717.629 63
717.636 57
717.642 104
717.649 58
717.656 -34
717.663 52
717.670 38
717.676 6
717.683 23
717.690 46
717.697 -28
717.704 35
717.711 59
717.717 26
717.724 99
717.731 65
717.738 5
717.745 38
717.752 79
717.758 -57
717.765 28
717.772 25
717.779 -37
717.786 -10
717.793 44
717.799 -43
717.806 0
717.813 18
717.820 -26
717.827 -33
717.834 50
717.840 -73
717.847 -20
717.854 31
717.861 -32
717.868 27
717.875 -17
717.881 -35
717.888 -13
717.895 17
717.902 -23
717.909 10
717.916 -1
717.922 -56
717.929 21
717.936 59
717.943 1
717.950 14
717.957 31
717.963 36
717.970 41
717.977 37
717.984 11
717.991 42
717.997 56
718.004 -3
718.011 7
718.018 47
718.025 30
718.032 44
718.038 43
718.045 -4
718.052 62
718.059 92
718.066 33
718.073 20
718.079 59
718.086 -6
718.093 11
718.100 92
718.107 13
718.114 60
718.120 132
718.127 84
718.134 48
718.141 90
718.148 17
718.155 49
718.161 95
718.168 20
718.175 57
718.182 13
718.189 -51
718.196 -15
718.202 68
718.209 -24
718.216 13
718.223 63
718.230 32
718.237 5
718.243 57
718.250 -46
718.257 7
718.264 76
718.271 -31
718.278 22
718.284 20
718.291 -37
718.298 70
718.305 54
718.312 -9
718.319 70
718.325 124
718.332 17
718.339 15
718.346 53
718.353 18
718.360 30
718.366 4
718.373 -39
718.380 21
718.387 63
718.394 -16
718.401 15
718.407 101
718.414 100
718.421 150
718.428 107
718.435 25
718.442 58
718.448 56
718.455 45
718.462 95
718.469 87
718.476 -11
718.483 20
718.489 23
718.496 49
718.503 94
718.510 88
718.517 -7
718.524 78
718.530 93
718.537 93
718.544 86
718.551 69
718.558 -17
718.565 64
718.571 156
718.578 78
718.585 112
718.592 103
718.599 44
718.606 111
718.612 164
718.619 11
718.626 61
718.633 32
718.640 -58
718.647 16
718.653 50
718.660 -30
718.667 -15
718.674 11
718.681 10
718.688 56
718.694 32
718.701 -50
718.708 5
718.715 68
718.722 -66
718.729 3
718.735 52
718.742 45
718.749 30
718.756 92
718.763 -53
718.770 3
718.776 45
718.783 -36
718.790 51
718.797 52
718.804 -9
718.811 35
718.817 43
718.824 -8
718.831 42
718.838 52
718.845 -5
718.852 -6
718.858 7
718.865 25
718.872 39
718.879 53
718.886 3
718.893 1
718.899 -25
718.906 -2
718.913 38
718.920 71
718.927 56
718.934 56
718.940 58
718.947 -6
718.954 19
718.961 46
718.968 -22
718.975 52
718.981 111
718.988 11
718.995 8
719.002 49
719.009 -31
719.016 -8
719.022 48
719.029 -13
719.036 21
719.043 -7
719.050 -26
719.057 23
719.063 54
719.070 -31
719.077 30
719.084 66
719.091 -24
719.098 22
719.104 34
719.111 -76
719.118 -26
719.125 1
719.132 -16
719.139 27
719.146 66
719.152 22
719.159 21
719.166 43
719.173 -59
719.180 40
719.187 26
719.193 -28
719.200 -1
719.207 43
719.214 25
719.221 36
719.228 42
719.234 -7
719.241 -8
719.248 69
719.255 32
719.262 39
719.269 23
719.275 -21
719.282 81
719.289 104
719.296 2
719.303 38
719.310 80
719.316 4
719.323 38
719.330 82
719.337 40
719.344 32
719.351 82
719.357 32
719.364 82
719.371 92
719.378 15
719.385 49
719.392 136
719.398 60
719.405 110
719.412 154
719.419 11
719.426 128
719.433 155
719.439 73
719.446 61
719.453 70
719.460 4
719.467 47
719.474 117
719.481 72
719.487 148
719.494 208
719.501 168
719.508 167
719.515 192
719.522 60
719.528 85
719.535 96
719.542 25
719.549 52
719.556 112
719.563 84
719.569 99
719.576 61
719.583 -13
719.590 39
719.597 140
719.604 33
719.610 29
719.617 84
719.624 112
719.631 157
719.638 150
719.645 44
719.651 50
719.658 127
719.665 41
719.672 87
719.679 100
719.686 23
719.693 100
719.699 101
719.706 11
719.713 103
719.720 140
719.727 80
719.734 93
719.740 116
719.747 37
719.754 89
719.761 139
719.768 144
719.775 178
719.781 154
719.788 56
719.795 72
719.802 56
719.809 29
719.816 132
719.822 136
719.829 67
719.836 137
719.843 204
719.850 85
719.857 47
719.863 135
719.870 86
719.877 55
719.884 25
719.891 12
719.898 19
719.905 91
719.911 -16
719.918 6
719.925 88
719.932 -19
719.939 74
719.946 98
719.952 57
719.959 102
719.966 131
719.973 67
719.980 89
719.987 91
719.993 -12
720.000 34
720.007 60
720.014 -30
720.021 13
720.028 15
720.034 3
720.041 65
720.048 88
720.055 5
720.062 33
720.069 62
720.076 39
720.082 57
720.089 57
720.096 27
720.103 27
720.110 34
720.117 -7
720.123 40
720.130 106
720.137 51
720.144 -3
720.151 62
720.158 -24
720.164 -27
720.171 63
720.178 -37
720.185 9
720.192 29
720.199 -65
720.206 11
720.212 51
720.219 0
720.226 26
720.233 -1
720.240 -37
720.247 -4
720.253 117
720.260 45
720.267 46
720.274 66
720.281 29
720.288 64
720.294 78
720.301 107
720.308 153
720.315 167
720.322 91
720.329 76
720.335 78
720.342 -26
720.349 61
720.356 116
720.363 71
720.370 74
720.377 58
720.383 8
720.390 72
720.397 162
720.404 148
720.411 53
720.418 64
720.424 -43
720.431 5
720.438 19
720.445 -34
720.452 30
720.459 71
720.466 23
720.472 62
720.479 144
720.486 102
720.493 121
720.500 145
720.507 64
720.513 72
720.520 92
720.527 44
720.534 120
720.541 162
720.548 36
720.554 22
720.561 81
720.568 57
720.575 92
720.582 23
720.589 -17
720.596 28
720.602 30
720.609 -30
720.616 49
720.623 133
720.630 88
720.637 85
720.643 158
720.650 46
720.657 5
720.664 60
720.671 -34
720.678 25
720.684 94
720.691 46
720.698 90
720.705 35
720.712 -7
720.719 -7
720.726 135
720.732 105
720.739 105
720.746 102
720.753 0
720.760 36
720.767 16
720.773 -3
720.780 42
720.787 107
720.794 -31
720.801 -56
720.808 57
720.815 -28
720.821 49
720.828 30
720.835 -1
720.842 32
720.849 42
720.856 29
720.862 -14
720.869 124
720.876 43
720.883 60
720.890 119
720.897 20
720.903 65
720.910 84
720.917 28
720.924 -13
720.931 104
720.938 19
720.945 29
720.951 68
720.958 -30
720.965 51
720.972 140
720.979 25
720.986 0
720.992 37
720.999 -24
721.006 28
721.013 35
721.020 -61
721.027 -14
721.034 41
721.040 -2
721.047 62
721.054 51
721.061 -18
721.068 22
721.075 53
721.081 -50
721.088 27
721.095 74
721.102 57
721.109 35
721.116 77
721.123 55
721.129 71
721.136 85
721.143 2
721.150 60
721.157 189
721.164 217
721.170 218
721.177 206
721.184 103
721.191 87
721.198 68
721.205 22
721.212 27
721.218 68
721.225 8
721.232 27
721.239 104
721.246 -21
721.253 34
721.259 24
721.266 -5
721.273 56
721.280 32
721.287 -35
721.294 4
721.301 113
721.307 47
721.314 57
721.321 32
721.328 -14
721.335 11
721.342 102
721.348 76
721.355 97
721.362 81
721.369 49
721.376 158
721.383 126
721.390 42
721.396 97
721.403 110
721.410 17
721.417 14
721.424 90
721.431 17
721.437 35
721.444 130
721.451 57
721.458 81
721.465 91
721.472 20
721.479 89
721.485 111
721.492 47
721.499 79
721.506 113
721.513 96
721.520 192
721.526 203
721.533 101
721.540 151
721.547 135
721.554 77
721.561 97
721.568 133
721.574 18
721.581 41
721.588 60
721.595 31
721.602 46
721.609 125
721.616 47
721.622 25
721.629 61
721.636 -33
721.643 71
721.650 109
721.657 -28
721.663 -38
721.670 46
721.677 37
721.684 27
721.691 92
721.698 -38
721.705 24
721.711 53
721.718 -78
721.725 -14
721.732 38
721.739 -38
721.746 30
721.752 45
721.759 8
721.766 43
721.773 16
721.780 -25
721.787 24
721.794 40
721.800 -17
721.807 77
721.814 102
721.821 39
721.828 79
721.835 65
721.842 -3
721.848 31
721.855 70
721.862 -16
721.869 12
721.876 80
721.883 -19
721.889 4
721.896 54
721.903 10
721.910 101
721.917 68
721.924 40
721.931 86
721.937 143
721.944 -7
721.951 8
721.958 113
721.965 -26
721.972 20
721.978 51
721.985 9
721.992 31
721.999 94
722.006 22
722.013 35
722.020 78
722.026 -8
722.033 -6
722.040 53
722.047 1
722.054 38
722.061 82
722.068 -2
722.074 44
722.081 31
722.088 -29
722.095 49
722.102 47
722.109 17
722.115 83
722.122 83
722.129 -21
722.136 36
722.143 74
722.150 8
722.157 58
722.163 127
722.170 14
722.177 21
722.184 17
722.191 -52
722.198 9
722.205 63
722.211 -33
722.218 41
722.225 102
722.232 34
722.239 99
722.246 149
722.253 9
722.259 37
722.266 69
722.273 26
722.280 53
722.287 71
722.294 22
722.300 65
722.307 82
722.314 13
722.321 43
722.328 52
722.335 56
722.342 65
722.348 113
722.355 82
722.362 63
722.369 51
722.376 4
722.383 45
722.390 127
722.396 38
722.403 99
722.410 92
722.417 48
722.424 127
722.431 129
722.437 85
722.444 130
722.451 114
722.458 20
722.465 19
722.472 55
722.479 -17
722.485 56
722.492 60
722.499 63
722.506 118
722.513 84
722.520 33
722.527 99
722.533 110
722.540 44
722.547 115
722.554 154
722.561 82
722.568 63
722.575 21
722.581 2
722.588 87
722.595 108
722.602 -16
722.609 34
722.616 89
722.623 -41
722.629 -4
722.636 28
722.643 -11
722.650 10
722.657 40
722.664 14
722.670 18
722.677 31
722.684 -22
722.691 4
722.698 103
722.705 58
722.712 39
722.718 70
722.725 -9
722.732 16
722.739 42
722.746 -2
722.753 30
722.760 38
722.766 -51
722.773 4
722.780 105
722.787 -17
722.794 75
722.801 50
722.808 -91
722.814 -11
722.821 -1
722.828 -80
722.835 3
722.842 50
722.849 -80
722.856 3
722.862 77
722.869 3
722.876 61
722.883 48
722.890 -13
722.897 -7
722.903 45
722.910 -24
722.917 -12
722.924 57
722.931 15
722.938 17
722.945 9
722.951 -43
722.958 -18
722.965 66
722.972 25
722.979 76
722.986 97
722.993 32
722.999 9
723.006 61
723.013 13
723.020 4
723.027 80
723.034 -11
723.041 53
723.047 75
723.054 10
723.061 95
723.068 108
723.075 39
723.082 94
723.089 101
723.095 119
723.102 180
723.109 138
723.116 21
723.123 75
723.130 74
723.137 -12
723.143 9
723.150 13
723.157 -34
723.164 -6
723.171 91
723.178 -12
723.185 111
723.191 87
723.198 -5
723.205 21
723.212 54
723.219 -28
723.226 -1
723.233 92
723.239 11
723.246 55
723.253 85
723.260 5
723.267 48
723.274 43
723.281 -6
723.287 7
723.294 36
723.301 18
723.308 58
723.315 70
723.322 5
723.329 40
723.335 62
723.342 -23
723.349 22
723.356 84
723.363 -17
723.370 22
723.377 131
723.383 -35
723.390 71
723.397 122
723.404 60
723.411 119
723.418 146
723.425 34
723.431 55
723.438 69
723.445 38
723.452 155
723.459 169
723.466 96
723.472 102
723.479 141
723.486 6
723.493 56
[truncated: 3,036,492 more chars]
