# Supplementary material for: Monoterpenoid aryl hydrocarbon receptor allosteric antagonists protect against ultraviolet skin damage in female mice
Source: Nat Commun. 2023 May 11;14:2728. doi: 10.1038/s41467-023-38478-6 (PMC10174618; doi:10.1038/s41467-023-38478-6)
Supplement: Supplementary file 4 — source data [file 41467_2023_38478_MOESM4_ESM.zip › DATA - ONDROVA new/Figure 5/Figure 5.xlsx]

## Sheet: 5A
	Staurosporine µM	S-carvone µM			R-carvone µM
Control	1	10	100	1000	10	100	1000
100	19.0617	98.0978	92.8389	72.8181	88.3152	85.9495	86.3331
100	22.2615	91.4231	98.0565	102.618	92.708	85.8979	92.5153
100	14.2643	94.955	84.5195	99.9399	92.3724	83.5435	73.0481

## Sheet: 5B
Compound Name,DiscoveRx Gene Symbol,Entrez Gene Symbol,Percent Control,Compound Concentration (nM)
S-carvone,AAK1,AAK1,77,100000
S-carvone,ABL1(E255K)-phosphorylated,ABL1,72,100000
S-carvone,ABL1(F317I)-nonphosphorylated,ABL1,64,100000
S-carvone,ABL1(F317I)-phosphorylated,ABL1,97,100000
S-carvone,ABL1(F317L)-nonphosphorylated,ABL1,78,100000
S-carvone,ABL1(F317L)-phosphorylated,ABL1,93,100000
S-carvone,ABL1(H396P)-nonphosphorylated,ABL1,82,100000
S-carvone,ABL1(H396P)-phosphorylated,ABL1,65,100000
S-carvone,ABL1(M351T)-phosphorylated,ABL1,96,100000
S-carvone,ABL1(Q252H)-nonphosphorylated,ABL1,66,100000
S-carvone,ABL1(Q252H)-phosphorylated,ABL1,55,100000
S-carvone,ABL1(T315I)-nonphosphorylated,ABL1,78,100000
S-carvone,ABL1(T315I)-phosphorylated,ABL1,88,100000
S-carvone,ABL1(Y253F)-phosphorylated,ABL1,67,100000
S-carvone,ABL1-nonphosphorylated,ABL1,76,100000
S-carvone,ABL1-phosphorylated,ABL1,73,100000
S-carvone,ABL2,ABL2,85,100000
S-carvone,ACVR1,ACVR1,89,100000
S-carvone,ACVR1B,ACVR1B,98,100000
S-carvone,ACVR2A,ACVR2A,90,100000
S-carvone,ACVR2B,ACVR2B,75,100000
S-carvone,ACVRL1,ACVRL1,88,100000
S-carvone,ADCK3,CABC1,66,100000
S-carvone,ADCK4,ADCK4,92,100000
S-carvone,AKT1,AKT1,84,100000
S-carvone,AKT2,AKT2,86,100000
S-carvone,AKT3,AKT3,90,100000
S-carvone,ALK,ALK,73,100000
S-carvone,ALK(C1156Y),ALK,70,100000
S-carvone,ALK(L1196M),ALK,71,100000
S-carvone,AMPK-alpha1,PRKAA1,89,100000
S-carvone,AMPK-alpha2,PRKAA2,88,100000
S-carvone,ANKK1,ANKK1,91,100000
S-carvone,ARK5,NUAK1,100,100000
S-carvone,ASK1,MAP3K5,81,100000
S-carvone,ASK2,MAP3K6,100,100000
S-carvone,AURKA,AURKA,81,100000
S-carvone,AURKB,AURKB,68,100000
S-carvone,AURKC,AURKC,100,100000
S-carvone,AXL,AXL,82,100000
S-carvone,BIKE,BMP2K,100,100000
S-carvone,BLK,BLK,80,100000
S-carvone,BMPR1A,BMPR1A,92,100000
S-carvone,BMPR1B,BMPR1B,74,100000
S-carvone,BMPR2,BMPR2,79,100000
S-carvone,BMX,BMX,67,100000
S-carvone,BRAF,BRAF,83,100000
S-carvone,BRAF(V600E),BRAF,90,100000
S-carvone,BRK,PTK6,86,100000
S-carvone,BRSK1,BRSK1,100,100000
S-carvone,BRSK2,BRSK2,79,100000
S-carvone,BTK,BTK,70,100000
S-carvone,BUB1,BUB1,85,100000
S-carvone,CAMK1,CAMK1,75,100000
S-carvone,CAMK1B,PNCK,61,100000
S-carvone,CAMK1D,CAMK1D,83,100000
S-carvone,CAMK1G,CAMK1G,89,100000
S-carvone,CAMK2A,CAMK2A,79,100000
S-carvone,CAMK2B,CAMK2B,86,100000
S-carvone,CAMK2D,CAMK2D,94,100000
S-carvone,CAMK2G,CAMK2G,84,100000
S-carvone,CAMK4,CAMK4,70,100000
S-carvone,CAMKK1,CAMKK1,94,100000
S-carvone,CAMKK2,CAMKK2,81,100000
S-carvone,CASK,CASK,83,100000
S-carvone,CDC2L1,CDK11B,90,100000
S-carvone,CDC2L2,CDC2L2,82,100000
S-carvone,CDC2L5,CDK13,74,100000
S-carvone,CDK11,CDK19,98,100000
S-carvone,CDK2,CDK2,85,100000
S-carvone,CDK3,CDK3,92,100000
S-carvone,CDK4,CDK4,71,100000
S-carvone,CDK4-cyclinD1,CDK4,73,100000
S-carvone,CDK4-cyclinD3,CDK4,86,100000
S-carvone,CDK5,CDK5,61,100000
S-carvone,CDK7,CDK7,65,100000
S-carvone,CDK8,CDK8,84,100000
S-carvone,CDK9,CDK9,85,100000
S-carvone,CDKL1,CDKL1,70,100000
S-carvone,CDKL2,CDKL2,85,100000
S-carvone,CDKL3,CDKL3,89,100000
S-carvone,CDKL5,CDKL5,96,100000
S-carvone,CHEK1,CHEK1,91,100000
S-carvone,CHEK2,CHEK2,99,100000
S-carvone,CIT,CIT,81,100000
S-carvone,CLK1,CLK1,94,100000
S-carvone,CLK2,CLK2,60,100000
S-carvone,CLK3,CLK3,99,100000
S-carvone,CLK4,CLK4,91,100000
S-carvone,CSF1R,CSF1R,86,100000
S-carvone,CSF1R-autoinhibited,CSF1R,73,100000
S-carvone,CSK,CSK,88,100000
S-carvone,CSNK1A1,CSNK1A1,68,100000
S-carvone,CSNK1A1L,CSNK1A1L,85,100000
S-carvone,CSNK1D,CSNK1D,68,100000
S-carvone,CSNK1E,CSNK1E,90,100000
S-carvone,CSNK1G1,CSNK1G1,100,100000
S-carvone,CSNK1G2,CSNK1G2,87,100000
S-carvone,CSNK1G3,CSNK1G3,100,100000
S-carvone,CSNK2A1,CSNK2A1,71,100000
S-carvone,CSNK2A2,CSNK2A2,87,100000
S-carvone,CTK,MATK,75,100000
S-carvone,DAPK1,DAPK1,65,100000
S-carvone,DAPK2,DAPK2,79,100000
S-carvone,DAPK3,DAPK3,84,100000
S-carvone,DCAMKL1,DCLK1,85,100000
S-carvone,DCAMKL2,DCLK2,87,100000
S-carvone,DCAMKL3,DCLK3,75,100000
S-carvone,DDR1,DDR1,90,100000
S-carvone,DDR2,DDR2,88,100000
S-carvone,DLK,MAP3K12,88,100000
S-carvone,DMPK,DMPK,94,100000
S-carvone,DMPK2,CDC42BPG,83,100000
S-carvone,DRAK1,STK17A,100,100000
S-carvone,DRAK2,STK17B,98,100000
S-carvone,DYRK1A,DYRK1A,91,100000
S-carvone,DYRK1B,DYRK1B,100,100000
S-carvone,DYRK2,DYRK2,93,100000
S-carvone,EGFR,EGFR,79,100000
S-carvone,EGFR(E746-A750del),EGFR,62,100000
S-carvone,EGFR(G719C),EGFR,74,100000
S-carvone,EGFR(G719S),EGFR,72,100000
S-carvone,"EGFR(L747-E749del, A750P)",EGFR,86,100000
S-carvone,"EGFR(L747-S752del, P753S)",EGFR,68,100000
S-carvone,"EGFR(L747-T751del,Sins)",EGFR,78,100000
S-carvone,EGFR(L858R),EGFR,85,100000
S-carvone,"EGFR(L858R,T790M)",EGFR,60,100000
S-carvone,EGFR(L861Q),EGFR,65,100000
S-carvone,EGFR(S752-I759del),EGFR,66,100000
S-carvone,EGFR(T790M),EGFR,64,100000
S-carvone,EIF2AK1,EIF2AK1,75,100000
S-carvone,EPHA1,EPHA1,82,100000
S-carvone,EPHA2,EPHA2,71,100000
S-carvone,EPHA3,EPHA3,100,100000
S-carvone,EPHA4,EPHA4,84,100000
S-carvone,EPHA5,EPHA5,61,100000
S-carvone,EPHA6,EPHA6,64,100000
S-carvone,EPHA7,EPHA7,91,100000
S-carvone,EPHA8,EPHA8,91,100000
S-carvone,EPHB1,EPHB1,88,100000
S-carvone,EPHB2,EPHB2,66,100000
S-carvone,EPHB3,EPHB3,62,100000
S-carvone,EPHB4,EPHB4,68,100000
S-carvone,EPHB6,EPHB6,51,100000
S-carvone,ERBB2,ERBB2,83,100000
S-carvone,ERBB3,ERBB3,78,100000
S-carvone,ERBB4,ERBB4,81,100000
S-carvone,ERK1,MAPK3,75,100000
S-carvone,ERK2,MAPK1,76,100000
S-carvone,ERK3,MAPK6,73,100000
S-carvone,ERK4,MAPK4,89,100000
S-carvone,ERK5,MAPK7,93,100000
S-carvone,ERK8,MAPK15,91,100000
S-carvone,ERN1,ERN1,90,100000
S-carvone,FAK,PTK2,81,100000
S-carvone,FER,FER,75,100000
S-carvone,FES,FES,69,100000
S-carvone,FGFR1,FGFR1,92,100000
S-carvone,FGFR2,FGFR2,80,100000
S-carvone,FGFR3,FGFR3,75,100000
S-carvone,FGFR3(G697C),FGFR3,75,100000
S-carvone,FGFR4,FGFR4,92,100000
S-carvone,FGR,FGR,57,100000
S-carvone,FLT1,FLT1,91,100000
S-carvone,FLT3,FLT3,71,100000
S-carvone,FLT3(D835H),FLT3,92,100000
S-carvone,FLT3(D835V),FLT3,77,100000
S-carvone,FLT3(D835Y),FLT3,90,100000
S-carvone,FLT3(ITD),FLT3,92,100000
S-carvone,"FLT3(ITD,D835V)",FLT3,85,100000
S-carvone,"FLT3(ITD,F691L)",FLT3,71,100000
S-carvone,FLT3(K663Q),FLT3,95,100000
S-carvone,FLT3(N841I),FLT3,63,100000
S-carvone,FLT3(R834Q),FLT3,83,100000
S-carvone,FLT3-autoinhibited,FLT3,67,100000
S-carvone,FLT4,FLT4,90,100000
S-carvone,FRK,FRK,83,100000
S-carvone,FYN,FYN,90,100000
S-carvone,GAK,GAK,83,100000
S-carvone,"GCN2(Kin.Dom.2,S808G)",EIF2AK4,63,100000
S-carvone,GRK1,GRK1,74,100000
S-carvone,GRK2,ADRBK1,58,100000
S-carvone,GRK3,ADRBK2,58,100000
S-carvone,GRK4,GRK4,66,100000
S-carvone,GRK7,GRK7,75,100000
S-carvone,GSK3A,GSK3A,100,100000
S-carvone,GSK3B,GSK3B,82,100000
S-carvone,HASPIN,GSG2,74,100000
S-carvone,HCK,HCK,76,100000
S-carvone,HIPK1,HIPK1,61,100000
S-carvone,HIPK2,HIPK2,76,100000
S-carvone,HIPK3,HIPK3,51,100000
S-carvone,HIPK4,HIPK4,66,100000
S-carvone,HPK1,MAP4K1,80,100000
S-carvone,HUNK,HUNK,63,100000
S-carvone,ICK,ICK,97,100000
S-carvone,IGF1R,IGF1R,82,100000
S-carvone,IKK-alpha,CHUK,72,100000
S-carvone,IKK-beta,IKBKB,72,100000
S-carvone,IKK-epsilon,IKBKE,52,100000
S-carvone,INSR,INSR,68,100000
S-carvone,INSRR,INSRR,84,100000
S-carvone,IRAK1,IRAK1,65,100000
S-carvone,IRAK3,IRAK3,100,100000
S-carvone,IRAK4,IRAK4,68,100000
S-carvone,ITK,ITK,87,100000
S-carvone,JAK1(JH1domain-catalytic),JAK1,100,100000
S-carvone,JAK1(JH2domain-pseudokinase),JAK1,58,100000
S-carvone,JAK2(JH1domain-catalytic),JAK2,78,100000
S-carvone,JAK3(JH1domain-catalytic),JAK3,90,100000
S-carvone,JNK1,MAPK8,80,100000
S-carvone,JNK2,MAPK9,95,100000
S-carvone,JNK3,MAPK10,88,100000
S-carvone,KIT,KIT,82,100000
S-carvone,KIT(A829P),KIT,84,100000
S-carvone,KIT(D816H),KIT,46,100000
S-carvone,KIT(D816V),KIT,78,100000
S-carvone,KIT(L576P),KIT,71,100000
S-carvone,KIT(V559D),KIT,89,100000
S-carvone,"KIT(V559D,T670I)",KIT,91,100000
S-carvone,"KIT(V559D,V654A)",KIT,80,100000
S-carvone,KIT-autoinhibited,KIT,74,100000
S-carvone,LATS1,LATS1,91,100000
S-carvone,LATS2,LATS2,45,100000
S-carvone,LCK,LCK,71,100000
S-carvone,LIMK1,LIMK1,89,100000
S-carvone,LIMK2,LIMK2,90,100000
S-carvone,LKB1,STK11,50,100000
S-carvone,LOK,STK10,87,100000
S-carvone,LRRK2,LRRK2,100,100000
S-carvone,LRRK2(G2019S),LRRK2,81,100000
S-carvone,LTK,LTK,79,100000
S-carvone,LYN,LYN,72,100000
S-carvone,LZK,MAP3K13,78,100000
S-carvone,MAK,MAK,73,100000
S-carvone,MAP3K1,MAP3K1,60,100000
S-carvone,MAP3K15,MAP3K15,93,100000
S-carvone,MAP3K2,MAP3K2,58,100000
S-carvone,MAP3K3,MAP3K3,54,100000
S-carvone,MAP3K4,MAP3K4,79,100000
S-carvone,MAP4K2,MAP4K2,94,100000
S-carvone,MAP4K3,MAP4K3,90,100000
S-carvone,MAP4K4,MAP4K4,85,100000
S-carvone,MAP4K5,MAP4K5,85,100000
S-carvone,MAPKAPK2,MAPKAPK2,77,100000
S-carvone,MAPKAPK5,MAPKAPK5,87,100000
S-carvone,MARK1,MARK1,85,100000
S-carvone,MARK2,MARK2,100,100000
S-carvone,MARK3,MARK3,68,100000
S-carvone,MARK4,MARK4,73,100000
S-carvone,MAST1,MAST1,75,100000
S-carvone,MEK1,MAP2K1,71,100000
S-carvone,MEK2,MAP2K2,86,100000
S-carvone,MEK3,MAP2K3,84,100000
S-carvone,MEK4,MAP2K4,74,100000
S-carvone,MEK5,MAP2K5,74,100000
S-carvone,MEK6,MAP2K6,82,100000
S-carvone,MELK,MELK,99,100000
S-carvone,MERTK,MERTK,90,100000
S-carvone,MET,MET,90,100000
S-carvone,MET(M1250T),MET,73,100000
S-carvone,MET(Y1235D),MET,87,100000
S-carvone,MINK,MINK1,72,100000
S-carvone,MKK7,MAP2K7,67,100000
S-carvone,MKNK1,MKNK1,62,100000
S-carvone,MKNK2,MKNK2,82,100000
S-carvone,MLCK,MYLK3,98,100000
S-carvone,MLK1,MAP3K9,92,100000
S-carvone,MLK2,MAP3K10,83,100000
S-carvone,MLK3,MAP3K11,73,100000
S-carvone,MRCKA,CDC42BPA,80,100000
S-carvone,MRCKB,CDC42BPB,91,100000
S-carvone,MST1,STK4,81,100000
S-carvone,MST1R,MST1R,65,100000
S-carvone,MST2,STK3,65,100000
S-carvone,MST3,STK24,64,100000
S-carvone,MST4,MST4,100,100000
S-carvone,MTOR,MTOR,78,100000
S-carvone,MUSK,MUSK,100,100000
S-carvone,MYLK,MYLK,51,100000
S-carvone,MYLK2,MYLK2,100,100000
S-carvone,MYLK4,MYLK4,93,100000
S-carvone,MYO3A,MYO3A,95,100000
S-carvone,MYO3B,MYO3B,94,100000
S-carvone,NDR1,STK38,77,100000
S-carvone,NDR2,STK38L,83,100000
S-carvone,NEK1,NEK1,94,100000
S-carvone,NEK10,NEK10,71,100000
S-carvone,NEK11,NEK11,52,100000
S-carvone,NEK2,NEK2,100,100000
S-carvone,NEK3,NEK3,49,100000
S-carvone,NEK4,NEK4,97,100000
S-carvone,NEK5,NEK5,93,100000
S-carvone,NEK6,NEK6,84,100000
S-carvone,NEK7,NEK7,74,100000
S-carvone,NEK9,NEK9,80,100000
S-carvone,NIK,MAP3K14,84,100000
S-carvone,NIM1,MGC42105,65,100000
S-carvone,NLK,NLK,81,100000
S-carvone,OSR1,OXSR1,78,100000
S-carvone,p38-alpha,MAPK14,100,100000
S-carvone,p38-beta,MAPK11,98,100000
S-carvone,p38-delta,MAPK13,57,100000
S-carvone,p38-gamma,MAPK12,72,100000
S-carvone,PAK1,PAK1,66,100000
S-carvone,PAK2,PAK2,98,100000
S-carvone,PAK3,PAK3,78,100000
S-carvone,PAK4,PAK4,74,100000
S-carvone,PAK6,PAK6,98,100000
S-carvone,PAK7,PAK7,100,100000
S-carvone,PCTK1,CDK16,100,100000
S-carvone,PCTK2,CDK17,97,100000
S-carvone,PCTK3,CDK18,85,100000
S-carvone,PDGFRA,PDGFRA,80,100000
S-carvone,PDGFRB,PDGFRB,69,100000
S-carvone,PDPK1,PDPK1,74,100000
S-carvone,PFCDPK1(P.falciparum),CDPK1,94,100000
S-carvone,PFPK5(P.falciparum),MAL13P1.279,82,100000
S-carvone,PFTAIRE2,CDK15,87,100000
S-carvone,PFTK1,CDK14,93,100000
S-carvone,PHKG1,PHKG1,100,100000
S-carvone,PHKG2,PHKG2,84,100000
S-carvone,PIK3C2B,PIK3C2B,72,100000
S-carvone,PIK3C2G,PIK3C2G,62,100000
S-carvone,PIK3CA,PIK3CA,79,100000
S-carvone,PIK3CA(C420R),PIK3CA,96,100000
S-carvone,PIK3CA(E542K),PIK3CA,70,100000
S-carvone,PIK3CA(E545A),PIK3CA,70,100000
S-carvone,PIK3CA(E545K),PIK3CA,63,100000
S-carvone,PIK3CA(H1047L),PIK3CA,74,100000
S-carvone,PIK3CA(H1047Y),PIK3CA,92,100000
S-carvone,PIK3CA(I800L),PIK3CA,95,100000
S-carvone,PIK3CA(M1043I),PIK3CA,83,100000
S-carvone,PIK3CA(Q546K),PIK3CA,83,100000
S-carvone,PIK3CB,PIK3CB,88,100000
S-carvone,PIK3CD,PIK3CD,87,100000
S-carvone,PIK3CG,PIK3CG,69,100000
S-carvone,PIK4CB,PI4KB,65,100000
S-carvone,PIKFYVE,PIKFYVE,100,100000
S-carvone,PIM1,PIM1,77,100000
S-carvone,PIM2,PIM2,86,100000
S-carvone,PIM3,PIM3,72,100000
S-carvone,PIP5K1A,PIP5K1A,98,100000
S-carvone,PIP5K1C,PIP5K1C,100,100000
S-carvone,PIP5K2B,PIP4K2B,100,100000
S-carvone,PIP5K2C,PIP4K2C,88,100000
S-carvone,PKAC-alpha,PRKACA,85,100000
S-carvone,PKAC-beta,PRKACB,84,100000
S-carvone,PKMYT1,PKMYT1,86,100000
S-carvone,PKN1,PKN1,93,100000
S-carvone,PKN2,PKN2,83,100000
S-carvone,PKNB(M.tuberculosis),pknB,69,100000
S-carvone,PLK1,PLK1,68,100000
S-carvone,PLK2,PLK2,68,100000
S-carvone,PLK3,PLK3,69,100000
S-carvone,PLK4,PLK4,76,100000
S-carvone,PRKCD,PRKCD,90,100000
S-carvone,PRKCE,PRKCE,94,100000
S-carvone,PRKCH,PRKCH,73,100000
S-carvone,PRKCI,PRKCI,72,100000
S-carvone,PRKCQ,PRKCQ,75,100000
S-carvone,PRKD1,PRKD1,61,100000
S-carvone,PRKD2,PRKD2,100,100000
S-carvone,PRKD3,PRKD3,92,100000
S-carvone,PRKG1,PRKG1,84,100000
S-carvone,PRKG2,PRKG2,76,100000
S-carvone,PRKR,EIF2AK2,74,100000
S-carvone,PRKX,PRKX,100,100000
S-carvone,PRP4,PRPF4B,62,100000
S-carvone,PYK2,PTK2B,80,100000
S-carvone,QSK,KIAA0999,89,100000
S-carvone,RAF1,RAF1,99,100000
S-carvone,RET,RET,82,100000
S-carvone,RET(M918T),RET,93,100000
S-carvone,RET(V804L),RET,87,100000
S-carvone,RET(V804M),RET,96,100000
S-carvone,RIOK1,RIOK1,100,100000
S-carvone,RIOK2,RIOK2,90,100000
S-carvone,RIOK3,RIOK3,89,100000
S-carvone,RIPK1,RIPK1,87,100000
S-carvone,RIPK2,RIPK2,97,100000
S-carvone,RIPK4,RIPK4,64,100000
S-carvone,RIPK5,DSTYK,61,100000
S-carvone,ROCK1,ROCK1,100,100000
S-carvone,ROCK2,ROCK2,66,100000
S-carvone,ROS1,ROS1,83,100000
S-carvone,RPS6KA4(Kin.Dom.1-N-terminal),RPS6KA4,87,100000
S-carvone,RPS6KA4(Kin.Dom.2-C-terminal),RPS6KA4,75,100000
S-carvone,RPS6KA5(Kin.Dom.1-N-terminal),RPS6KA5,84,100000
S-carvone,RPS6KA5(Kin.Dom.2-C-terminal),RPS6KA5,85,100000
S-carvone,RSK1(Kin.Dom.1-N-terminal),RPS6KA1,91,100000
S-carvone,RSK1(Kin.Dom.2-C-terminal),RPS6KA1,54,100000
S-carvone,RSK2(Kin.Dom.1-N-terminal),RPS6KA3,89,100000
S-carvone,RSK2(Kin.Dom.2-C-terminal),RPS6KA3,67,100000
S-carvone,RSK3(Kin.Dom.1-N-terminal),RPS6KA2,94,100000
S-carvone,RSK3(Kin.Dom.2-C-terminal),RPS6KA2,63,100000
S-carvone,RSK4(Kin.Dom.1-N-terminal),RPS6KA6,63,100000
S-carvone,RSK4(Kin.Dom.2-C-terminal),RPS6KA6,57,100000
S-carvone,S6K1,RPS6KB1,93,100000
S-carvone,SBK1,SBK1,100,100000
S-carvone,SGK,SGK1,70,100000
S-carvone,SgK110,SgK110,93,100000
S-carvone,SGK2,SGK2,68,100000
S-carvone,SGK3,SGK3,81,100000
S-carvone,SIK,SIK1,67,100000
S-carvone,SIK2,SIK2,76,100000
S-carvone,SLK,SLK,78,100000
S-carvone,SNARK,NUAK2,81,100000
S-carvone,SNRK,SNRK,75,100000
S-carvone,SRC,SRC,77,100000
S-carvone,SRMS,SRMS,76,100000
S-carvone,SRPK1,SRPK1,77,100000
S-carvone,SRPK2,SRPK2,99,100000
S-carvone,SRPK3,SRPK3,61,100000
S-carvone,STK16,STK16,90,100000
S-carvone,STK33,STK33,100,100000
S-carvone,STK35,STK35,92,100000
S-carvone,STK36,STK36,69,100000
S-carvone,STK39,STK39,80,100000
S-carvone,SYK,SYK,75,100000
S-carvone,TAK1,MAP3K7,79,100000
S-carvone,TAOK1,TAOK1,82,100000
S-carvone,TAOK2,TAOK2,78,100000
S-carvone,TAOK3,TAOK3,73,100000
S-carvone,TBK1,TBK1,64,100000
S-carvone,TEC,TEC,96,100000
S-carvone,TESK1,TESK1,79,100000
S-carvone,TGFBR1,TGFBR1,100,100000
S-carvone,TGFBR2,TGFBR2,77,100000
S-carvone,TIE1,TIE1,89,100000
S-carvone,TIE2,TEK,84,100000
S-carvone,TLK1,TLK1,59,100000
S-carvone,TLK2,TLK2,94,100000
S-carvone,TNIK,TNIK,84,100000
S-carvone,TNK1,TNK1,100,100000
S-carvone,TNK2,TNK2,93,100000
S-carvone,TNNI3K,TNNI3K,93,100000
S-carvone,TRKA,NTRK1,82,100000
S-carvone,TRKB,NTRK2,78,100000
S-carvone,TRKC,NTRK3,82,100000
S-carvone,TRPM6,TRPM6,87,100000
S-carvone,TSSK1B,TSSK1B,95,100000
S-carvone,TSSK3,TSSK3,100,100000
S-carvone,TTK,TTK,80,100000
S-carvone,TXK,TXK,89,100000
S-carvone,TYK2(JH1domain-catalytic),TYK2,58,100000
S-carvone,TYK2(JH2domain-pseudokinase),TYK2,27,100000
S-carvone,TYRO3,TYRO3,87,100000
S-carvone,ULK1,ULK1,100,100000
S-carvone,ULK2,ULK2,75,100000
S-carvone,ULK3,ULK3,77,100000
S-carvone,VEGFR2,KDR,60,100000
S-carvone,VPS34,PIK3C3,64,100000
S-carvone,VRK2,VRK2,81,100000
S-carvone,WEE1,WEE1,81,100000
S-carvone,WEE2,WEE2,88,100000
S-carvone,WNK1,WNK1,86,100000
S-carvone,WNK2,WNK2,77,100000
S-carvone,WNK3,WNK3,100,100000
S-carvone,WNK4,WNK4,77,100000
S-carvone,YANK1,STK32A,78,100000
S-carvone,YANK2,STK32B,79,100000
S-carvone,YANK3,STK32C,91,100000
S-carvone,YES,YES1,84,100000
S-carvone,YSK1,STK25,73,100000
S-carvone,YSK4,MAP3K19,61,100000
S-carvone,ZAK,ZAK,72,100000
S-carvone,ZAP70,ZAP70,84,100000

## Sheet: 5C
CYP1A1 mRNA
	S-carvone µM			R-carvone µM			DFX 200 µM	S-carvone µM + DFX 200 µM			R-carvone µM + DFX 200 µM
Ctrl.	10	100	1000	10	100	1000	200	10	100	1000	10	100	1000
1	1.31039	0.939523	1.25701	0.952638	0.779165	0.986233	0.0595399	0.131215	0.0712977	0.164938	0.0908733	0.0785633	0.0733022
1	0.737135	1.08674	1.40444	0.795536	0.952638	1.46409	0.11344	0.131215	0.230047	0.231647	0.30566	0.203063	0.148651
1	0.907519	1.36604	1.94531	0.972655	1.34723	1.25701	0.115024	0.140632	0.146604	0.151774	0.129408	0.154964	0.108067
VEGF mRNA
	S-carvone µM			R-carvone µM			DFX 200 µM	S-carvone µM + DFX 200 µM			R-carvone µM + DFX 200 µM
Ctrl.	10	100	1000	10	100	1000	200	10	100	1000	10	100	1000
1	0.673617	0.528509	0.895025	0.829319	0.539614	0.829319	3.43426	4.72397	3.09513	5.9794	3.97237	3.94493	4.14106
1	0.757858	1.23114	1.34723	0.790041	0.823591	1.23971	5.24157	4.08405	4.19887	3.75809	5.65685	3.94493	4.22807
1	0.664343	1.02811	1.07177	0.742262	0.790041	0.882703	6.1475	5.02805	4.37718	4.31691	4.85678	4.46915	3.41054

## Sheet: 5D
AR		ER alpha		ER beta		PR		GR		PPAR gamma		RXR alpha
S-carvone 100 µM	S-carvone 1000 µM	S-carvone 100 µM	S-carvone 1000 µM	S-carvone 100 µM	S-carvone 1000 µM	S-carvone 100 µM	S-carvone 1000 µM	S-carvone 100 µM	S-carvone 1000 µM	S-carvone 100 µM	S-carvone 1000 µM	S-carvone 100 µM	S-carvone 1000 µM
5.7	-18.4	-2.2	18.5	13	9.5	1.7	16.1	-5.1	-0.2	-7.5	13.2	-5.7	-7.5
-11.4	-25.2	-8.1	8.5	13.2	10	3.1	18.8	-10.5	2.9	8	23	-14.3	-13.8

## Sheet: 5E
S-carvone 100 µM	S-carvone 1000 µM	PTP1B-inh.	S-carvone 100 µM	S-carvone 1000 µM	PTP1B-inh.
103.45	89.205	8.25	99.19	98.83	0.71
93.78	97.4	13.8	97.9	99.015	0.47

## Sheet: 5F
S-carvone 100 µM	Geldanamycin
103.85	4.5
150.785	2.65
