# Supplementary material for: Monoterpenoid aryl hydrocarbon receptor allosteric antagonists protect against ultraviolet skin damage in female mice
Source: Nat Commun. 2023 May 11;14:2728. doi: 10.1038/s41467-023-38478-6 (PMC10174618; doi:10.1038/s41467-023-38478-6)
Supplement: Supplementary file 4 — source data [file 41467_2023_38478_MOESM4_ESM.zip › DATA - ONDROVA new/Figure 6/Figure 6.xlsx]

## Sheet: 6B
CYP1A1 mRNA
mock	BaP	mock	S-carvone	BaP	BaP+S-carvone	mock	UV	UV	UV+S-carvone	UV	UV+BaP	UV+BaP	UV+BaP+S-carvone
1	6.32	1	1.01	1	0.52	1	2.46	1	0.96	1	3.61	1	0.69
1	5.65	1	1.13	1	0.48	1	1.57	1	1.03	1	4.87	1	0.62
1	8.95	1	1.84919	1	0.49	1	1.56	1	1.36	1	5.1	1	0.57
1	5.63	1	0.92	1	0.53	1	0.84	1	1.07	1	6.58	1	0.81
1	5.21	1	1.03	1	0.45	1	0.91	1	1.05	1	6.2	1	0.64
1	5.57	1	1.15	1	0.4	1	1.06	1	1.18	1	6.05	1	0.56
						1	1.85
						1	2.06
						1	3
Cxcl5 mRNA
mock	BaP	mock	S-carvone	BaP	BaP+S-carvone	mock	UV	UV	UV+S-carvone	UV	UV+BaP	UV+BaP	UV+BaP+S-carvone
1	1.21	1	0.99	1	0.86	1	3.72	1	0.94	1	3.63	1	0.78
1	1.03	1	0.93	1	0.89	1	2.94	1	1.23	1	3.29	1	0.75
1	1.2	1	1.1	1	0.82	1	2.58	1	1.16	1	3.09	1	0.63
1	2.62	1	1.48	1	0.79	1	2.08	1	1.02	1	5.31	1	0.64
1	2.12	1	0.99	1	0.52	1	2.1	1	0.98	1	4.65	1	0.77
1	2.23	1	0.89	1	0.59	1	2.07	1	0.96	1	6.39	1	0.7
						1	2.84
						1	2.26
						1	4.29

## Sheet: 6D
mock	UV	UV	UV+S-carvone	UV	UV+BaP	UV+BaP	UV+BaP+S-carvone
3	57	56	53	85	97	99	20
1	46	64	66	73	91	96	50
2	61	65	57	73	89	86	59
		68	63
		53	61
		66	53
