# Supplementary material for: Monoterpenoid aryl hydrocarbon receptor allosteric antagonists protect against ultraviolet skin damage in female mice
Source: Nat Commun. 2023 May 11;14:2728. doi: 10.1038/s41467-023-38478-6 (PMC10174618; doi:10.1038/s41467-023-38478-6)
Supplement: Supplementary file 4 — source data [file 41467_2023_38478_MOESM4_ESM.zip › DATA - ONDROVA new/Figure S1/Figure S1.xlsx]

## Sheet: S1A
4h
Concentrations	Indirubin		Indole		3-MI		BaP		TCDD		FICZ
	Mean	SD	Mean	SD	Mean	SD	Mean	SD	Mean	SD	Mean	SD
1e-14											1	0.04
1e-13											0.94	0.06
1e-12	1	0.03									0.98	0.06
1e-11	1.7	0.12					1	0.1	1	0.12	1.23	0.09
1e-10							1.06	0.08	1.14	0.14	2.33	0.13
1e-09	3.9	0.48			1	0.02	1.07	0.06	1.97	0.06	3.57	0.11
5e-09	4.9	0.51							5.44	0.64
1e-08	5.8	0.59	1	0.1	1.6	0.1	1.39	0.58	7.07	0.37	3.99	0.17
5e-08									8.72	0.62
1e-07	6.6	0.51	1.1	0.08	2.1	0.09	2.22	0.54	10	0.33	4.42	0.36
1e-06			1.7	0.16	4.6	0.27	3.17	0.33
5e-06	7.1	0.92	3.2	0.22	6	0.53					4.1	0.72
1e-05	7.9	1.4	4.3	0.25	5.8	0.32	5.67	0.16
5e-05			6.7	0.34	6.3	0.63
0.0001			7.8	0.29	6.7	0.56	5.8	0.44
0.0002					7.8	0.94
0.0004					10.1	1.19
0.0005			10.2	0.61
0.001			9.2	0.37
24h
Concentrations	BaP		TCDD		FICZ		Indirubin		Indole		3-MI
	Mean	SD	Mean	SD	Mean	SD	Mean	SD	Mean	SD	Mean	SD
1e-11	1	0.2	1	0.4	1	0.5	1	0
1e-10	1	0.4	3.8	0.7	1.2	0.1	1.9	0.4
1e-09	0.9	0.3	112.1	6	4.5	0.8	8.6	1.8			1	0
5e-09			814.3	23.7
1e-08	2	0.5	1344.2	66	19.5	2	56.4	11.1	1	0	1	0.1
5e-08			2088.9	162
1e-07	2.8	0.6	2181.5	37.7	334	21.8	314.1	44.5	1.4	0.5	1.2	0
5e-07
1e-06	47.1	8.8			1160.3	51.4	1152.4	298.5	1.3	0.3	2.1	0.7
2.5e-06							1303	282.4
5e-06							1312.8	227.9			5.2	1.6
1e-05	1436.2	124			2329.1	59.6	1334.7	225.8	3.8	0.6	8.8	2.7
2.5e-05									15.3	5	21.8	7.8
5e-05									15.3	5	42.3	15.3
0.0001	2222.1	125			3110.3	104.8			25.4	5.1	72	5.2
0.0002											119.5	14
0.0004
0.0005									122.1	13.5
0.001									294.3	43

## Sheet: S1B
GRA	AZ-AhR	24 h
	Fold 1	SD 1	Fold 2	SD 2	Fold 3	SD 3	Mean	SD
S-carvone 10 nM	1	0.384056	1	0.327605	1	0.236559	1	0
S-carvone 100 nM	0.783784	0.45141	0.555556	0.386607	0.9319	0.236885	0.75708	0.189588
S-carvone 1 uM	0.792793	0.356739	0.666667	0.0888889	0.845878	0.0248323	0.768446	0.0920531
S-carvone 10 uM	0.792793	0.393657	0.288889	0.520209	1.08961	0.28638	0.723762	0.404797
S-carvone 100 uM	0.963964	0.519198	1.02222	0.387458	0.946237	0.349421	0.977474	0.0397536
S-carvone 500 uM	1.79279	0.529926	1.42222	0.692345	0.956989	0.298762	1.39067	0.418794
S-carvone 1 mM	2.31532	0.708225	1.13333	0.705067	1.29032	0.427231	1.57966	0.641916
R-carvone 10 nM	1	0.332158	1	0.737335	1	0.22349	1	0
R-carvone 100 nM	0.59596	0.245491	0.326531	0.176347	0.967742	0.290323	0.630077	0.321964
R-carvone 1 uM	0.717172	0.367913	0.285714	0.194325	0.580645	0.167618	0.527844	0.220522
R-carvone 10 uM	0.525253	0.242424	0.102041	0.412898	0.725806	0.142448	0.451033	0.318437
R-carvone 100 uM	0.757576	0.496356	0.489796	0.258145	0.693548	0.100726	0.646973	0.139834
R-carvone 500 uM	0.717172	0.349715	0.183673	0.703416	0.919355	0.201452	0.606733	0.380071
R-carvone 1 mM	0.686869	0.164949	0.265306	0.243762	0.854839	0.0739125	0.602338	0.303721
	Fold 1	SD 1	Fold 2	SD 2	Fold 3	SD 3	Mean	SD
CH223191 0,1 uM	1	0.559247	1	0.152655	1	0.212165	1	0
CH223191 1 uM	1.01481	0.823745	0.336134	0.132869	0.557895	0.439298	0.636281	0.346064
CH223191 5 uM	0.57037	0.186416	0.394958	0.140615	0.489474	0.108503	0.484934	0.0877943
CH223191 10 uM	0.644444	0.328497	0.312605	0.266825	0.315789	0.0679471	0.42428	0.190675

## Sheet: S1C
	% MAX	SD 1	% MAX	SD 2			% MAX	SD 1	% MAX	SD 2			% MAX	SD 1	% MAX	SD 2
R-carvone 0 + BaP 100 nM	0.277713	0.00906334	0.20918	0.0168457		R-carvone 0 + TCDD 100 pM	0.407832	0.0184592	0.260709	0.0400827		R-carvone 0 + FICZ 1 nM	0.361114	0.0524805	0.55275	0.158986
R-carvone 0 + BaP 1 uM	6.91718	0.635095	3.55541	0.276117		R-carvone 0 + TCDD 1 nM	11.8741	0.405853	6.7259	0.565314		R-carvone 0 + FICZ 10 nM	1.76859	0.0602533	3.66911	0.0575656
R-carvone 0 + BaP 5 uM	45.6716	2.01803	36.9789	1.20833		R-carvone 0 + TCDD 5 nM	51.6598	2.12065	18.9313	0.399453		R-carvone 0 + FICZ 100 nM	15.9697	0.820173	29.43	1.56236
R-carvone 0 + BaP 10 uM	73.863	1.84359	59.2215	0.828944		R-carvone 0 + TCDD 10 nM	74.8466	1.39389	58.761	1.57381		R-carvone 0 + FICZ 1 uM	33.6963	0.868005	57.167	3.95973
R-carvone 0 + BaP 50 uM	100	0.425977	93.3776	1.21347		R-carvone 0 + TCDD 50 nM	89.9954	6.60505	86.2837	5.34337		R-carvone 0 + FICZ 10 uM	61.0027	0.457152	74.6409	7.42096
R-carvone 0 + BaP 100 uM	88.3767	2.19635	94.0803	0.229355		R-carvone 0 + TCDD 100 nM	92.0949	2.54337	100	1.80248		R-carvone 0 + FICZ 50 uM	94.2421	0.0197688	97.4549	10.3828
R-carvone 0 + BaP 200 uM	82.8238	2.49867	100	3.88613		R-carvone 0 + TCDD 500 nM	100	0.554851	93.306	2.56018		R-carvone 0 + FICZ 100 uM	98.0775	2.40808	100	7.29442
												R-carvone 0 + FICZ 200 uM	100	2.65952	82.25	4.50759
R-carvone 10 + BaP 100 nM	0.242108	0.0138993	0.160093	0.029966		R-carvone 10 + TCDD 100 pM	0.276597	0.0310029	0.198863	0.0444756
R-carvone 10 + BaP 1 uM	5.92596	0.177874	2.4431	0.403437		R-carvone 10 + TCDD 1 nM	8.15254	0.407196	4.66788	0.575981		R-carvone 10 + FICZ 1 nM	0.273166	0.00825755	0.42071	0.0565382
R-carvone 10 + BaP 5 uM	34.9868	2.57724	27.9948	1.10798		R-carvone 10 + TCDD 5 nM	42.5973	2.43761	17.8851	0.927473		R-carvone 10 + FICZ 10 nM	1.69258	0.113416	2.95065	0.22356
R-carvone 10 + BaP 10 uM	59.3443	3.27168	50.077	3.59209		R-carvone 10 + TCDD 10 nM	58.6472	0.00386656	45.1481	4.26599		R-carvone 10 + FICZ 100 nM	15.9129	0.167322	23.7913	1.71024
R-carvone 10 + BaP 50 uM	83.2226	4.19082	79.2162	7.34954		R-carvone 10 + TCDD 50 nM	81.2826	4.08309	93.4363	4.89918		R-carvone 10 + FICZ 1 uM	30.3773	0.553897	46.2838	1.75473
R-carvone 10 + BaP 100 uM	83.2582	0.998333	74.4933	8.16149		R-carvone 10 + TCDD 100 nM	84.5484	0.800378	108.357	7.74747		R-carvone 10 + FICZ 10 uM	61.2502	1.05255	63.59	0.702543
R-carvone 10 + BaP 200 uM	75.3463	3.2855	76.6877	1.64836		R-carvone 10 + TCDD 500 nM	94.7561	0.108264	85.9385	6.8792		R-carvone 10 + FICZ 50 uM	100.46	3.03231	78.1514	4.24721
												R-carvone 10 + FICZ 100 uM	91.3254	2.0541	70.6744	1.66153
R-carvone 100 + BaP 100 nM	0.227155	0.0711193	0.128973	0.00136116		R-carvone 100 + TCDD 100 pM	0.15812	0.0178414	0.109362	0.00426652		R-carvone 10 + FICZ 200 uM	101.193	5.12876	62.5492	2.5473
R-carvone 100 + BaP 1 uM	4.93545	0.95768	1.67119	0.105743		R-carvone 100 + TCDD 1 nM	2.99517	0.0889309	1.69122	0.265167
R-carvone 100 + BaP 5 uM	20.1313	1.17068	11.8138	0.697099		R-carvone 100 + TCDD 5 nM	16.4509	0.25906	5.74528	0.347188		R-carvone 100 + FICZ 1 nM	0.29093	0.00984569	0.272781	0.0231868
R-carvone 100 + BaP 10 uM	35.7096	1.46659	24.6084	1.32622		R-carvone 100 + TCDD 10 nM	33.3591	2.80616	26.176	2.71261		R-carvone 100 + FICZ 10 nM	1.45698	0.168618	1.86142	0.0974325
R-carvone 100 + BaP 50 uM	56.8848	3.34175	47.3169	2.07002		R-carvone 100 + TCDD 50 nM	66.0866	0.382789	61.1779	3.59978		R-carvone 100 + FICZ 100 nM	13.19	0.801901	18.8162	1.19483
R-carvone 100 + BaP 100 uM	54.0201	4.65292	51.1675	1.22232		R-carvone 100 + TCDD 100 nM	70.1897	0.47462	81.7038	6.24283		R-carvone 100 + FICZ 1 uM	30.6385	1.92869	34.9954	2.43712
R-carvone 100 + BaP 200 uM	60.866	2.60293	57.1041	0.104809		R-carvone 100 + TCDD 500 nM	73.606	0.306425	68.163	4.28562		R-carvone 100 + FICZ 10 uM	63.2611	0.72156	55.3362	6.30223
												R-carvone 100 + FICZ 50 uM	93.4357	0.644956	69.8299	6.70263
R-carvone 500 + BaP 100 nM			0.039943	0.00748636		R-carvone 500 + TCDD 100 pM			0.0128218	0.00106663		R-carvone 100 + FICZ 100 uM	93.7511	0.281705	62.6828	3.33802
R-carvone 500 + BaP 1 uM			0.401355	0.0789412		R-carvone 500 + TCDD 1 nM			0.0409794	0.0158984		R-carvone 100 + FICZ 200 uM	86.0265	0.129778	55.3994	7.93981
R-carvone 500 + BaP 5 uM			1.89609	0.234117		R-carvone 500 + TCDD 5 nM			0.193835	0.0248207
R-carvone 500 + BaP 10 uM			3.56953	0.2332		R-carvone 500 + TCDD 10 nM			2.28378	0.32662		R-carvone 500 + FICZ 1 nM	0.126681	0.0310612	0.133931	0.0364089
R-carvone 500 + BaP 50 uM			7.05564	0.566068		R-carvone 500 + TCDD 50 nM			19.4094	1.80328		R-carvone 500 + FICZ 10 nM	0.83697	0.0895537	0.797533	0.121956
R-carvone 500 + BaP 100 uM			8.34665	0.611159		R-carvone 500 + TCDD 100 nM			39.5785	0.632512		R-carvone 500 + FICZ 100 nM	9.8328	1.04749	8.71801	0.8763
R-carvone 500 + BaP 200 uM			13.1133	0.074183		R-carvone 500 + TCDD 500 nM			36.6525	1.61328		R-carvone 500 + FICZ 1 uM	19.3187	2.18654	16.7796	4.22466
												R-carvone 500 + FICZ 10 uM	39.4136	0.203865	24.405	5.50489
R-carvone 1000 + BaP 100 nM	0.076905	0.0296007	0.0211746	0.00166707		R-carvone 1000 + TCDD 100 pM	0.0205055	0.00473555	0.006788	0.00199548		R-carvone 500 + FICZ 50 uM	36.6065	0.559703	26.8619	4.63225
R-carvone 1000 + BaP 1 uM	0.398767	0.0439015	0.141966	0.0265425		R-carvone 1000 + TCDD 1 nM	0.0287077	0.00361684	0.00565666	0.00373321		R-carvone 500 + FICZ 100 uM	43.2957	5.48645	26.8256	4.08894
R-carvone 1000 + BaP 5 uM	1.75956	0.0864412	0.687212	0.0911974		R-carvone 1000 + TCDD 5 nM	0.163361	0.00676648	0.01697	0.00799973		R-carvone 500 + FICZ 200 uM	29.349	4.1675	28.3378	6.96918
R-carvone 1000 + BaP 10 uM	2.93022	0.509205	1.59195	0.0721413		R-carvone 1000 + TCDD 10 nM	0.565953	0.0270659	0.154615	0.00533315
R-carvone 1000 + BaP 50 uM	4.5139	0.755964	3.10401	0.078947		R-carvone 1000 + TCDD 50 nM	5.67183	0.13533	3.2111	0.274657		R-carvone 1000 + FICZ 1 nM	0.0713492	0.00439734	0.0658305	0.0144908
R-carvone 1000 + BaP 100 uM	5.52363	0.87848	3.94233	0.22323		R-carvone 1000 + TCDD 100 nM	10.3662	0.373123	11.7798	0.28319		R-carvone 1000 + FICZ 10 nM	0.514297	0.026098	0.449842	0.0991646
R-carvone 1000 + BaP 200 uM	7.11371	0.784667	5.67672	0.725496		R-carvone 1000 + TCDD 500 nM	12.2828	1.28563	12.4745	0.159461		R-carvone 1000 + FICZ 100 nM	4.50898	0.2607	5.35006	1.31159
												R-carvone 1000 + FICZ 1 uM	10.4774	0.698702	10.6967	2.85497
												R-carvone 1000 + FICZ 10 uM	15.864	1.02674	14.6602	3.20412
												R-carvone 1000 + FICZ 50 uM	16.4035	0.253905	16.4962	3.79481
												R-carvone 1000 + FICZ 100 uM	15.4053	1.25779	16.4395	3.43984
												R-carvone 1000 + FICZ 200 uM	11.2593	1.20281	19.0682	2.92745

## Sheet: S1D
AZ-AhR			COS-7 + DRE-luc
Control	S-carvone 1 mM	R-carvone 1 mM	Control	S-carvone 1 mM
100	104.601	107.946	100	99.4596
104.805	98.8076	102.324	100.623	97.1861
101.901	97.8689	101.97	97.4441	98.4032
102.808	90.4848	97.7782

## Sheet: S1E
AZ-AhR
Concentrations	S-carvone		R-carvone
1e-08	100	0	100	0
1e-07	97.5	0.8	97.7	1
1e-06	100.2	4.9	99.8	5.7
1e-05	103.8	8.2	102.4	7
0.0001	99.6	4.2	106	9.4
0.0005	106.2	5.5	107.1	11.2
0.001	93.8	6.2	109	13.9
LS180
Control	S-carvone 1 mM
100	97.3
100	135.5
100	90.7
