# Supplementary material for: Monoterpenoid aryl hydrocarbon receptor allosteric antagonists protect against ultraviolet skin damage in female mice
Source: Nat Commun. 2023 May 11;14:2728. doi: 10.1038/s41467-023-38478-6 (PMC10174618; doi:10.1038/s41467-023-38478-6)
Supplement: Supplementary file 4 — source data [file 41467_2023_38478_MOESM4_ESM.zip › DATA - ONDROVA new/Figure S2/Figure S2.xlsx]

## Sheet: group 1
MTT	AZ-AHR										ANTAGON TCDD 13,5 nM	AZ-AHR									ANTAGON BaP 15,8 uM	AZ-AHR
	3.p.		4.p.		6.p.							6.p.		8.p.		9.p.						6.p.		8.p.		9.p.
	Viab1	SD1	Viab2	SD2	Viab3	SD3	Mean	SD				%max1	SD1	%max2	SD2	%max3	SD3	Mean	SD			%max1	SD1	%max2	SD2	%max3	SD3	Mean	SD
CUMINOL 1 nM	100	7.61202	100	3.27033	100	2.09281	100	0			CUMINOL 1 nM	100	5.88944	100	1.88347	100	4.85776	100	0		CUMINOL 1 nM	100	4.20479	100	6.99622	100	4.82316	100	0
CUMINOL 10 nM	100.928	9.3866	101.266	4.69883	98.0067	2.74147	100.067	1.79209			CUMINOL 10 nM	99.6072	5.67315	102.488	3.20651	99.9921	1.93503	100.696	1.56406		CUMINOL 10 nM	84.9146	6.04446	101.381	7.07284	100.475	3.66601	95.5903	9.25648
CUMINOL 100nM	96.3961	6.05221	100.781	4.16038	98.6047	6.75653	98.5939	2.19246			CUMINOL 100nM	99.286	0.247366	105.66	2.64385	100.65	3.25599	101.865	3.35642		CUMINOL 100nM	88.1536	5.67975	95.2168	7.55343	90.6826	5.86212	91.351	3.57873
CUMINOL 1 uM	98.6867	7.34755	104.094	5.22308	105.013	6.66451	102.598	3.41825			CUMINOL 1 uM	100.039	3.20543	108.774	2.75313	106.454	4.7847	105.089	4.52459		CUMINOL 1 uM	80.3948	6.49489	93.7938	6.52445	92.366	5.20401	88.8515	7.35848
CUMINOL 10 uM	88.505	3.86915	96.2147	3.50013	96.5915	5.19914	93.7704	4.56384			CUMINOL 10 uM	120.334	8.59716	119.57	7.89191	119.09	3.2538	119.665	0.627218		CUMINOL 10 uM	81.7068	3.00371	95.6287	4.07152	97.096	4.97188	91.4772	8.49312
CUMINOL 50 uM	89.7686	3.20165	95.0368	2.83662	101.133	4.51063	95.3128	5.68712			CUMINOL 50 uM	143.251	1.03483	150.805	1.10946	138.371	4.64022	144.143	6.26446		CUMINOL 50 uM	68.4243	3.29997	77.6008	3.7743	80.5794	4.48309	75.5348	6.33547
CUMINOL 100 uM	86.5847	4.34937	92.6623	4.74899	84.2497	3.60032	87.8323	4.34286			CUMINOL 100 uM	140.191	2.69409	155.896	4.81549	142.954	7.58444	146.347	8.38436		CUMINOL 100 uM	49.8906	2.54733	51.8996	4.94745	49.4009	3.22373	50.397	1.32409
CUMINOL 500 uM	81.1598	1.73148	78.6862	2.97619	74.0573	7.32663	77.9678	3.60532			CUMINOL 500 uM	144.706	2.04343	147.336	6.99731	157.079	4.84351	149.707	6.51855		CUMINOL 500 uM	14.6672	0.626524	15.8362	3.9792	11.3975	1.21776	13.967	2.30072
CUMINOL 1000 uM	64.0108	3.14587	56.163	1.53922	53.6228	4.33193	57.9322	5.4153			CUMINOL 1000 uM	47.7382	2.01973	80.5103	5.5815	75.1854	4.88101	67.8113	17.5865		CUMINOL 1000 uM	6.47089	0.646276	3.90512	0.54684	5.1294	0.785591	5.16847	1.28333
IC50	n.d.		n.d.		n.d.						IC50	n.d.		n.d.		n.d.					IC50	88.83 uM		115.8 uM		109.0 uM		104,5 ± 14,0 uM
																					Ki [uM]	32.464		42.3205		39.8353		38,2 ± 5,1 uM
CUMINALDEHYDE 1 nM	100	1.69274	100	6.99247	100	3.41705	100	0			CUMINALDEHYDE 1 nM	100	6.41562	100	1.15506	100	4.59216	100	0		CUMINALDEHYDE 1 nM	100	5.0092	100	1.99038	100	5.91737	100	0
CUMINALDEHYDE 10 nM	98.6572	0.527343	97.5168	4.38441	102.576	1.23516	99.5835	2.65394			CUMINALDEHYDE 10 nM	100.057	0.530512	102.338	4.65864	92.6206	5.23246	98.3385	5.08152		CUMINALDEHYDE 10 nM	95.9918	5.79956	103.854	4.36636	90.6994	9.28202	96.8484	6.61904
CUMINALDEHYDE 100nM	98.9968	3.96629	97.8787	6.4495	100.183	4.32161	99.0194	1.15216			CUMINALDEHYDE 100nM	101.441	1.91472	113.121	4.86401	95.1517	3.1656	103.238	9.11862		CUMINALDEHYDE 100nM	95.8435	3.38844	100.133	6.28472	78.1243	8.56021	91.3668	11.6672
CUMINALDEHYDE 1 uM	99.7145	3.06079	92.1138	1.66621	102.673	2.92357	98.1672	5.44717			CUMINALDEHYDE 1 uM	107.381	2.36776	122.097	7.10366	100.204	5.17987	109.894	11.1608		CUMINALDEHYDE 1 uM	89.8848	1.73784	98.386	6.4432	81.4946	4.73008	89.9218	8.44574
CUMINALDEHYDE 10 uM	93.7375	5.24984	90.8348	3.44902	87.3714	3.42941	90.6479	3.18716			CUMINALDEHYDE 10 uM	105.524	8.05966	121.494	9.62712	124.383	3.72965	117.134	10.1574		CUMINALDEHYDE 10 uM	80.5575	5.83025	91.3694	3.53839	81.5233	6.6438	84.4834	5.98296
CUMINALDEHYDE 50 uM	93.0429	1.59548	92.12	2.57276	91.5772	2.64656	92.2467	0.741027			CUMINALDEHYDE 50 uM	106.044	0.278169	115.608	7.66107	130.233	5.5778	117.295	12.1821		CUMINALDEHYDE 50 uM	76.0823	1.99345	83.723	3.18687	70.1333	3.92025	76.6462	6.81237
CUMINALDEHYDE 100 uM	93.7915	1.5262	88.9194	3.97492	82.4348	3.55586	88.3819	5.69741			CUMINALDEHYDE 100 uM	99.3703	9.88508	109.645	7.17181	118.823	1.17558	109.279	9.73156		CUMINALDEHYDE 100 uM	64.7823	3.39837	70.4216	6.01418	54.5458	2.7878	63.2499	8.04806
CUMINALDEHYDE 500 uM	84.7083	1.43253	77.0152	5.69463	68.3706	2.64079	76.698	8.17345			CUMINALDEHYDE 500 uM	101.744	4.70001	116.521	9.18762	119.777	18.5948	112.681	9.61026		CUMINALDEHYDE 500 uM	58.3141	1.85643	60.8055	4.59327	51.7409	4.16634	56.9535	4.683
CUMINALDEHYDE 1000 uM	71.6314	5.47005	59.7954	5.3119	60.1156	7.08274	63.8475	6.74301			CUMINALDEHYDE 1000 uM	97.9508	4.60869	78.891	4.08294	141.681	2.95698	106.174	32.1927		CUMINALDEHYDE 1000 uM	81.298	1.28603	67.4095	2.78869	97.414	4.42586	82.0405	15.016
IC50	n.d.		n.d.		n.d.						IC50	n.d.		n.d.		n.d.					IC50	n.d.		n.d.		n.d.
D-LIMONENE 1 nM	100	4.99489	100	3.33126	100	4.39515	100	0			D-LIMONENE 1 nM	100	2.30008	100	7.23406	100	4.99675	100	0		D-LIMONENE 1 nM	100	4.06149	100	4.62191	100	6.80917	100	0
D-LIMONENE 10 nM	103.234	2.98204	100.868	6.25781	105.825	4.00347	103.309	2.47963			D-LIMONENE 10 nM	103.047	3.66263	105.752	4.16574	100.787	2.38677	103.195	2.48604		D-LIMONENE 10 nM	97.8212	5.44283	97.1426	6.16993	93.5836	8.66341	96.1825	2.27611
D-LIMONENE 100nM	101.928	1.26647	104.459	2.48129	105.283	2.82988	103.89	1.74831			D-LIMONENE 100nM	103.362	1.98509	106.358	2.07729	101.023	8.56821	103.581	2.67412		D-LIMONENE 100nM	88.6495	2.89222	95.5143	4.51571	78.3461	9.73814	87.5033	8.64131
D-LIMONENE 1 uM	104.66	4.01439	108.424	3.84158	106.713	4.74295	106.599	1.88469			D-LIMONENE 1 uM	102.803	3.23707	100.702	3.5125	90.8622	3.67659	98.1224	6.37472		D-LIMONENE 1 uM	86.1108	2.86836	91.2189	5.68102	78.9419	9.81375	85.4239	6.16725
D-LIMONENE 10 uM	101.075	5.82697	104.221	0.687612	99.8172	2.90854	101.704	2.26842			D-LIMONENE 10 uM	97.9023	4.81661	94.4492	5.83295	87.2712	1.66123	93.2076	5.42323		D-LIMONENE 10 uM	84.9069	3.04526	92.3798	2.71509	72.9886	4.85521	83.4251	9.78015
D-LIMONENE 50 uM	99.1603	2.26949	102.557	6.62718	100.049	2.81534	100.589	1.76147			D-LIMONENE 50 uM	97.3835	5.48413	98.7689	2.25402	89.9318	1.17491	95.3614	4.75292		D-LIMONENE 50 uM	77.4663	3.16068	86.5469	2.08957	71.0023	3.91898	78.3385	7.8089
D-LIMONENE 100 uM	100.097	4.28229	98.1962	3.67594	99.1874	1.31802	99.1602	0.950643			D-LIMONENE 100 uM	97.3725	2.66135	98.2621	5.57762	90.3218	3.17596	95.3188	4.35032		D-LIMONENE 100 uM	72.9864	4.22086	87.4585	4.39806	76.5611	4.51598	79.002	7.5385
D-LIMONENE 500 uM	96.8212	4.17282	96.2184	2.53104	97.8951	1.68036	96.9782	0.849323			D-LIMONENE 500 uM	94.83	2.20188	92.5944	4.31514	87.0849	1.39951	91.5031	3.98622		D-LIMONENE 500 uM	83.0844	2.70681	87.239	1.89472	77.7866	1.67148	82.7033	4.7377
D-LIMONENE 1000 uM	96.7243	4.69365	98.67	2.4571	103.081	0.525095	99.4917	3.25683			D-LIMONENE 1000 uM	91.5113	4.01515	73.3024	2.4162	88.2048	1.74853	84.3395	9.70032		D-LIMONENE 1000 uM	85.428	3.22473	87.7613	1.23435	78.6168	4.383	83.9354	4.75146
IC50	n.d.		n.d.		n.d.						IC50	n.d.		n.d.		n.d.					IC50	n.d.		n.d.		n.d.
P-CYMENE 1 nM	100	2.28212	100	8.224	100	1.26613	100	0			P-CYMENE 1 nM	100	3.60432	100	1.88667	100	4.09816	100	0		P-CYMENE 1 nM	100	5.75262	100	2.61293	100	6.71462	100	0
P-CYMENE 10 nM	98.1035	8.4588	96.6339	5.72591	99.3095	1.03747	98.0156	1.33997			P-CYMENE 10 nM	98.467	5.22285	104.066	4.33709	99.6849	4.41907	100.739	2.94488		P-CYMENE 10 nM	90.6684	6.78148	101.95	4.5893	93.6475	3.70404	95.4221	5.84661
P-CYMENE 100nM	96.7618	7.08258	106.429	2.35337	97.5325	2.69188	100.241	5.37267			P-CYMENE 100nM	106.066	3.44493	104.825	0.629453	98.676	5.83698	103.189	3.95721		P-CYMENE 100nM	84.1807	4.76566	94.5675	4.54779	89.7174	3.88076	89.4885	5.19723
P-CYMENE 1 uM	96.9202	4.90318	108.22	3.04449	97.7157	3.98684	100.952	6.30659			P-CYMENE 1 uM	102.2	1.8351	107.806	4.9438	100.903	4.64696	103.636	3.66875		P-CYMENE 1 uM	80.636	3.2565	89.7014	1.19108	80.1093	4.15982	83.4823	5.3924
P-CYMENE 10 uM	81.4844	7.4637	98.9946	2.5929	96.2235	3.74695	92.2341	9.41208			P-CYMENE 10 uM	98.6565	5.46007	110.656	8.3135	103.579	2.64196	104.297	6.03197		P-CYMENE 10 uM	76.2504	1.20579	91.1052	4.24655	75.0279	5.28284	80.7945	8.95025
P-CYMENE 50 uM	78.6741	3.42613	85.4543	7.33567	94.2403	4.37965	86.1229	7.80461			P-CYMENE 50 uM	97.9975	4.90145	108.027	7.11514	104.55	2.93423	103.525	5.09271		P-CYMENE 50 uM	78.8402	2.76935	88.3331	3.05275	74.3847	3.58733	80.5193	7.1242
P-CYMENE 100 uM	79.4612	2.77105	82.5627	3.82718	97.4867	1.35558	86.5035	9.63726			P-CYMENE 100 uM	98.8945	5.72471	107.714	6.14142	98.2241	5.14897	101.611	5.29597		P-CYMENE 100 uM	78.8052	3.79075	88.8765	3.04469	74.7467	2.12854	80.8095	7.27502
P-CYMENE 500 uM	77.5489	3.99431	92.9987	0.216126	95.7882	1.89866	88.7786	9.82473			P-CYMENE 500 uM	96.451	8.25279	102.058	3.929	93.9087	3.75993	97.4725	4.16951		P-CYMENE 500 uM	76.0846	1.97399	86.1499	1.62267	73.9018	2.39962	78.7121	6.53315
P-CYMENE 1000 uM	81.8965	3.39082	89.1824	2.0276	98.4226	0.775142	89.8338	8.28231			P-CYMENE 1000 uM	89.655	2.97406	92.1676	1.07791	82.2278	3.56991	88.0168	5.16845		P-CYMENE 1000 uM	76.2814	3.9822	82.575	1.44452	72.1427	1.07752	76.9997	5.25313
IC50	n.d.		n.d.		n.d.						IC50	n.d.		n.d.		n.d.					IC50	n.d.		n.d.		n.d.
CARVACROL 1 nM	100	6.4133	100	4.67475	100	2.90925	100	0			CARVACROL 1 nM	100	5.13043	100	3.34955	100	3.37947	100	0		CARVACROL 1 nM	100	5.15091	100	2.35999	100	1.58669	100	0
CARVACROL 10 nM	98.8254	4.43847	97.4436	3.42553	97.7267	4.19964	97.9986	0.729921			CARVACROL 10 nM	100.335	5.40471	96.1079	5.79969	91.9921	2.78149	96.1449	4.17151		CARVACROL 10 nM	95.545	2.1796	96.8659	0.960713	103.646	3.53618	98.6856	4.34619
CARVACROL 100nM	96.8113	4.48775	96.2517	5.62544	98.5576	3.29814	97.2069	1.20277			CARVACROL 100nM	86.0389	6.74046	89.5545	3.61161	81.8005	3.63102	85.798	3.88262		CARVACROL 100nM	99.111	5.56664	94.7459	3.80142	86.8077	1.24457	93.5549	6.23753
CARVACROL 1 uM	93.666	2.7591	100.223	3.70493	99.7894	2.14883	97.8927	3.66685			CARVACROL 1 uM	65.7343	7.18587	70.0511	6.95809	59.4467	3.47301	65.0774	5.33262		CARVACROL 1 uM	101.733	2.46159	99.3596	3.09836	102.741	2.25606	101.278	1.73614
CARVACROL 10 uM	88.412	1.05071	104.244	5.78034	97.6916	2.4043	96.7825	7.95504			CARVACROL 10 uM	20.5103	2.23189	25.5955	3.47416	23.5467	1.16449	23.2175	2.55853		CARVACROL 10 uM	95.804	3.6284	89.8533	3.92434	87.6155	2.99105	91.0909	4.23221
CARVACROL 50 uM	83.7373	6.92417	94.592	5.11599	92.1065	0.744782	90.1453	5.6869			CARVACROL 50 uM	3.18177	0.117454	3.75329	0.280377	3.51774	0.624586	3.48427	0.287229		CARVACROL 50 uM	70.6305	2.28554	71.2316	2.97811	66.9297	2.63935	69.5972	2.32964
CARVACROL 100 uM	71.6172	3.14972	80.5792	2.35988	82.1153	1.05852	78.1039	5.6699			CARVACROL 100 uM	1.36122	0.026455	1.50779	0.115269	1.53429	0.242988	1.46777	0.0932228		CARVACROL 100 uM	42.7451	0.39643	39.4278	1.26714	33.8319	1.78063	38.6683	4.50486
CARVACROL 250 uM	n.d.	n.d.	41.7043	2.35631	45.0819	1.28284	43.3931	2.38837			CARVACROL 250 uM	0.713084	0.0944962	0.764525	0.0158867	0.532412	0.109202	0.670007	0.121905		CARVACROL 250 uM	24.818	0.363768	18.7029	0.645119	17.3187	0.76607	20.2798	3.99062
CARVACROL 500 uM	4.73769	0.445945	1.1306	0.0411521	1.39263	0.0577791	2.42031	2.01119			CARVACROL 500 uM	0.0516058	0.0220372	0.103999	0.0717145	0.0529133	0.0269014	0.069506	0.0298789		CARVACROL 500 uM	0.503152	0.32258	0.0947772	0.029576	0.127989	0.0391661	0.241973	0.226797
CARVACROL 1000 uM	1.9944	0.0637588	0.0222779	0.000244682	0.383265	0.00482753	0.799982	1.05003			CARVACROL 1000 uM	n.d.	n.d.	n.d.	n.d.	n.d.	n.d.	n.d.	n.d.		CARVACROL 1000 uM	n.d.	n.d.	n.d.	n.d.	n.d.	n.d.	n.d.	n.d.
IC50	146,3 uM		198,1 uM		207,9 uM		184,1 ± 33,1 uM				IC50	1.9 uM		2.45 uM		1.42 uM		1.9 ± 0.5 uM			IC50	84,17 uM		80,43 uM		69,91 uM		78,2 ± 7,4 uM
											Ki [uM]	0.584615		0.753846		0.436923		0,6 ± 0.2 uM			Ki [uM]	30.7609		29.3941		25.5494		28,6 ± 2,7 uM
THYMOL 1 nM	100	1.4534	100	4.07347	100	2.64981	100	0			THYMOL 1 nM	100	7.29576	100	4.17871	100	5.52742	100	0		THYMOL 1 nM	100	4.77464	100	3.52595	100	1.52154	100	0
THYMOL 10 nM	105.043	2.03071	104.461	6.41687	110.738	2.09565	106.747	3.4686			THYMOL 10 nM	100.733	7.3899	93.3948	1.90955	79.7172	2.99315	91.2816	10.666		THYMOL 10 nM	94.57	2.02201	101.087	5.40716	96.3528	1.89595	97.3368	3.3683
THYMOL 100nM	104.165	3.19194	103.77	4.28415	106.731	3.496	104.889	1.60771			THYMOL 100nM	95.0451	6.12921	89.7069	4.84779	95.0085	0.319778	93.2535	3.07151		THYMOL 100nM	93.1423	2.43146	94.1036	4.4057	90.5877	6.69741	92.6112	1.81715
THYMOL 1 uM	97.7786	8.07057	102.31	4.30908	106.143	3.50018	102.077	4.1872			THYMOL 1 uM	72.5853	8.86527	81.4983	4.36166	76.5674	8.56623	76.8837	4.46487		THYMOL 1 uM	90.7208	5.11787	89.9783	3.06248	83.5056	2.85741	88.0682	3.96877
THYMOL 10 uM	85.2184	5.50222	104.794	5.72674	104.759	5.47694	98.2569	11.2916			THYMOL 10 uM	35.0364	1.99308	37.0194	0.892888	32.9331	6.53161	34.9963	2.04346		THYMOL 10 uM	83.9806	2.85341	87.5342	4.61997	74.0128	3.40437	81.8425	7.00968
THYMOL 50 uM	86.1705	7.88029	95.1872	6.34943	104.34	2.6782	95.2326	9.08489			THYMOL 50 uM	5.81716	0.326469	5.34367	0.365164	5.4774	0.918167	5.54608	0.244099		THYMOL 50 uM	61.0996	1.52877	67.3397	2.14844	57.7576	4.79585	62.0656	4.86354
THYMOL 100 uM	80.9243	3.94645	93.952	4.00455	96.4196	1.77084	90.4319	8.3258			THYMOL 100 uM	1.48345	0.194985	2.38874	2.55697	1.12105	0.106306	1.66441	0.652933		THYMOL 100 uM	35.6175	1.4035	42.1668	0.873747	31.9346	1.35788	36.573	5.18258
THYMOL 250 uM	n.d.	n.d.	68.3008	0.320546	74.9054	1.07154	71.6031	4.67016			THYMOL 250 uM	1.29546	0.0802825	0.982705	0.31085	1.10077	0.105301	1.12631	0.157935		THYMOL 250 uM	20.745	1.96026	21.0592	1.19036	16.7856	0.994222	19.5299	2.38186
THYMOL 500 uM	41.4737	2.86526	30.784	1.86263	34.5259	2.09737	35.5945	5.42438			THYMOL 500 uM	0.454084	0.200778	0.584537	0.262367	0.265959	0.0485565	0.43486	0.160157		THYMOL 500 uM	33.6366	1.86338	23.6294	1.1917	25.0511	1.85108	27.439	5.41411
THYMOL 1000 uM	0.803293	0.00834855	0.7616	0.0045891	1.32152	0.0737458	0.962138	0.311933			THYMOL 1000 uM	n.d.	n.d.	n.d.	n.d.	n.d.	n.d.	n.d.	n.d.		THYMOL 1000 uM	n.d.	n.d.	n.d.	n.d.	n.d.	n.d.	n.d.	n.d.
IC50	278,3 uM		343,0 uM		380,7 uM		334,0 ± 51,8 uM				IC50	3.66 uM		4.83 uM		3.80 uM		4.1 ± 0.6 uM			IC50	63,45 uM		80,52 uM		*42,16 uM		72,0 ± 12,1 uM
											Ki [uM]	1.12615		1.48615		1.16923		1,3 ± 0,2 uM			Ki [uM]	23.1886		29.427				26,3 ± 4,4 uM

## Sheet: group 2
MTT	AZ-AHR										ANTAGON TCDD 13,5 nM	AZ-AHR									ANTAGON BaP 15,8 uM	AZ-AHR
	7.p.		11.p.		12.p.							11.p.		12.p.		14.p.						11.p.		12.p.		14.p.
	Viab1	SD1	Viab2	SD2	Viab3	SD3	Mean	SD				%max1	SD1	%max2	SD2	%max3	SD3	Mean	SD			%max1	SD1	%max2	SD2	%max3	SD3	Mean	SD
(+)-DIHYDROCARVONE 1 nM	100	1.53768	100	4.6045	100	6.74198	100	0			(+)-DIHYDROCARVONE 1 nM	100	2.97949	100	2.78058	100	5.60631	100	0		(+)-DIHYDROCARVONE 1 nM	100	3.79945	100	4.81083	100	6.15623	100	0
(+)-DIHYDROCARVONE 10 nM	96.2504	2.67803	102.459	5.12257	99.4728	4.3827	99.394	3.10493			(+)-DIHYDROCARVONE 10 nM	100.189	6.18666	97.9921	4.62241	102.07	5.04839	100.084	2.0409		(+)-DIHYDROCARVONE 10 nM	99.1174	0.783646	95.8207	8.36212	94.3613	6.59811	96.4332	2.4365
(+)-DIHYDROCARVONE 100nM	93.7094	1.59274	108.766	4.30735	102.44	5.27948	101.638	7.56			(+)-DIHYDROCARVONE 100nM	86.5348	5.51724	95.4713	5.26239	105.537	4.68943	95.8476	9.5066		(+)-DIHYDROCARVONE 100nM	93.9579	1.79174	91.1834	0.848616	83.9081	3.60362	89.6831	5.19012
(+)-DIHYDROCARVONE 1 uM	96.4319	3.65277	108.109	4.29696	104.075	2.48966	102.872	5.93069			(+)-DIHYDROCARVONE 1 uM	87.0131	7.90236	102.454	0.362158	105.184	3.90718	98.2169	9.79829		(+)-DIHYDROCARVONE 1 uM	81.1094	6.21723	70.067	5.54109	74.5388	4.62207	75.2384	5.55432
(+)-DIHYDROCARVONE 10 uM	89.0253	1.92116	99.5032	4.58962	101.359	4.53595	96.6293	6.65034			(+)-DIHYDROCARVONE 10 uM	73.1419	1.4763	91.9165	7.39999	98.7465	3.04001	87.935	13.2585		(+)-DIHYDROCARVONE 10 uM	73.5098	4.62056	54.8777	3.59575	62.453	2.81074	63.6135	9.37013
(+)-DIHYDROCARVONE 50 uM	89.3265	4.10363	101.019	2.71717	98.2115	3.79578	96.1856	6.10375			(+)-DIHYDROCARVONE 50 uM	74.7889	3.50769	88.0709	4.10751	97.3184	1.71084	86.7261	11.3248		(+)-DIHYDROCARVONE 50 uM	64.8824	1.7406	50.1186	4.77493	55.9941	1.33018	56.9983	7.43295
(+)-DIHYDROCARVONE 100 uM	87.8167	3.81547	99.0822	2.93063	98.1908	4.44512	95.0299	6.26273			(+)-DIHYDROCARVONE 100 uM	71.0778	1.71797	81.2437	6.44435	88.967	4.7582	80.4295	8.97233		(+)-DIHYDROCARVONE 100 uM	52.2666	1.73329	40.3103	2.69204	48.1853	2.31493	46.9207	6.07763
(+)-DIHYDROCARVONE 500 uM	94.1111	4.11516	100.598	3.04048	101.711	3.84847	98.8066	4.10438			(+)-DIHYDROCARVONE 500 uM	67.9121	3.75023	78.5556	4.70041	80.9335	2.95226	75.8004	6.93416		(+)-DIHYDROCARVONE 500 uM	53.8096	3.55604	38.6997	4.29376	39.1874	1.8215	43.8989	8.58636
(+)-DIHYDROCARVONE 1000 uM	92.5085	5.84872	99.0148	3.00407	100.656	5.25758	97.3933	4.30923			(+)-DIHYDROCARVONE 1000 uM	54.5186	2.38782	60.0216	3.19574	73.8624	2.07659	62.8009	9.9669		(+)-DIHYDROCARVONE 1000 uM	35.937	1.93372	26.9542	1.10606	38.6529	1.9091	33.848	6.12273
IC50	n.d.		n.d.		n.d.		n.d.				IC50	n.d.		n.d.		n.d.		n.d.			IC50	183,1 uM		*37,54 uM		100,0 uM		106,9 ± 73,0 uM
											Ki [uM]	n.d.		n.d.		n.d.					Ki [uM]	66.9161				36.5462		51,7 ± 21,5 uM
(+)-MENTHONE 1 nM	100	4.9386	100	3.73087	100	2.98985	100	0			(+)-MENTHONE 1 nM	100	5.15515	100	0.504114	100	3.1707	100	0		(+)-MENTHONE 1 nM	100	1.59481	100	1.88209	100	4.18505	100	0
(+)-MENTHONE 10 nM	99.4316	4.46519	99.8182	3.76606	105.729	2.57381	101.66	3.52951			(+)-MENTHONE 10 nM	104.676	9.54319	90.1235	0.919317	98.8915	4.62874	97.8969	7.32688		(+)-MENTHONE 10 nM	101.049	3.08508	98.6646	5.27519	90.7569	3.76101	96.8234	5.38736
(+)-MENTHONE 100nM	98.2437	5.00383	90.9091	6.33002	105.844	4.66585	98.3323	7.46785			(+)-MENTHONE 100nM	101.339	9.09399	93.6904	7.77006	97.4158	3.59167	97.4817	3.82474		(+)-MENTHONE 100nM	98.2778	4.76189	94.4628	6.94731	75.4418	4.66661	89.3941	12.2327
(+)-MENTHONE 1 uM	104.03	3.17824	93.5833	3.78399	111.08	8.37285	102.898	8.80315			(+)-MENTHONE 1 uM	105.663	1.53598	92.6743	6.53308	98.7804	6.62911	99.0393	6.49836		(+)-MENTHONE 1 uM	98.132	3.208	93.2491	6.4461	83.2418	5.34547	91.541	7.59062
(+)-MENTHONE 10 uM	94.4724	5.03642	84.4924	2.31609	101.298	5.28281	93.421	8.45201			(+)-MENTHONE 10 uM	87.7961	1.7216	90.9555	5.22692	99.7336	4.61369	92.8284	6.18516		(+)-MENTHONE 10 uM	89.6742	6.37098	82.0014	1.54483	81.3804	4.62115	84.352	4.61966
(+)-MENTHONE 50 uM	98.783	3.59223	89.8258	4.31567	99.9452	3.67402	96.1847	5.53754			(+)-MENTHONE 50 uM	95.5337	7.16325	86.992	4.32489	96.843	7.33487	93.1229	5.34975		(+)-MENTHONE 50 uM	91.7379	6.05732	84.066	4.73751	77.7236	5.81152	84.5091	7.01765
(+)-MENTHONE 100 uM	96.3052	2.8895	88.947	3.89736	102.793	0.748627	96.0152	6.92772			(+)-MENTHONE 100 uM	91.9721	7.12294	82.1637	7.92637	96.3228	7.17179	90.1529	7.25275		(+)-MENTHONE 100 uM	97.9083	6.38443	74.5817	5.06491	71.3645	5.94919	81.2848	14.4859
(+)-MENTHONE 500 uM	95.5109	0.861576	88.0303	2.20427	103.385	3.08306	95.642	7.6781			(+)-MENTHONE 500 uM	81.9157	8.55017	83.693	1.9261	86.0757	4.79676	83.8948	2.08731		(+)-MENTHONE 500 uM	97.3693	4.02815	66.0848	7.59983	70.0107	2.96561	77.8216	17.0422
(+)-MENTHONE 1000 uM	94.0898	2.9968	93.6515	5.38872	95.2021	3.54611	94.3145	0.799336			(+)-MENTHONE 1000 uM	76.1107	3.37884	69.8215	2.54899	74.1	2.49788	73.3441	3.21205		(+)-MENTHONE 1000 uM	85.8631	4.40166	61.5825	3.05277	67.1697	4.03522	71.5385	12.7162
IC50	n.d.		n.d.		n.d.		n.d.				IC50	n.d.		n.d.		n.d.		n.d.			IC50	n.d.		n.d.		n.d.		n.d.
(-)-MENTHONE 1 nM	100	2.57024	100	2.51834	100	4.99215	100	0			(-)-MENTHONE 1 nM	100	4.56327	100	5.03141	100	1.35583	100	0		(-)-MENTHONE 1 nM	100	6.64157	100	3.75906	100	7.5548	100	0
(-)-MENTHONE 10 nM	101.742	3.27043	98.8054	5.15094	97.1564	5.5278	99.2346	2.32279			(-)-MENTHONE 10 nM	95.8007	4.45869	92.7284	5.46708	98.7186	1.04717	95.7492	2.99542		(-)-MENTHONE 10 nM	96.6464	7.77434	94.3101	8.40241	91.9657	4.0623	94.3074	2.3404
(-)-MENTHONE 100nM	100.428	0.958472	96.5402	3.87318	99.3706	2.44874	98.7795	2.01001			(-)-MENTHONE 100nM	104.253	5.30299	99.7949	8.05775	97.6844	2.69694	100.577	3.35334		(-)-MENTHONE 100nM	93.3914	2.35955	95.2754	6.86666	90.0871	3.04196	92.918	2.62635
(-)-MENTHONE 1 uM	99.4695	2.38683	91.6964	2.23713	105.017	4.39085	98.7275	6.69099			(-)-MENTHONE 1 uM	109.136	6.37181	100.489	8.14287	98.814	5.80528	102.813	5.53969		(-)-MENTHONE 1 uM	88.7176	6.08033	90.15	4.60947	79.2349	4.34606	86.0342	5.93172
(-)-MENTHONE 10 uM	88.5695	2.90315	84.5218	2.03759	100.152	2.72779	91.081	8.11191			(-)-MENTHONE 10 uM	83.4097	4.07711	103.86	3.04714	103.694	4.77709	96.9878	11.7593		(-)-MENTHONE 10 uM	82.9724	2.93512	83.5017	3.03807	76.1283	2.34756	80.8675	4.11279
(-)-MENTHONE 50 uM	88.914	1.94146	91.5216	1.99629	100.914	5.2318	93.7832	6.3117			(-)-MENTHONE 50 uM	80.6617	5.2027	90.8024	7.02082	100.287	3.52136	90.5837	9.8145		(-)-MENTHONE 50 uM	82.6687	6.52248	82.846	8.41778	75.2496	3.01746	80.2548	4.33552
(-)-MENTHONE 100 uM	85.5802	2.74292	90.2542	1.32985	102.228	4.62905	92.6875	8.5865			(-)-MENTHONE 100 uM	82.1363	4.70625	95.0656	5.51886	97.2716	1.69224	91.4912	8.17627		(-)-MENTHONE 100 uM	86.455	7.17508	70.9389	7.74109	72.4438	3.67457	76.6125	8.55694
(-)-MENTHONE 500 uM	88.6487	5.33045	91.3614	2.34711	100.253	3.94829	93.4209	6.06995			(-)-MENTHONE 500 uM	72.421	2.97266	90.2064	5.18771	91.6483	1.81333	84.7586	10.7089		(-)-MENTHONE 500 uM	79.3123	5.29904	76.1394	6.56097	73.1735	5.89458	76.2084	3.06998
(-)-MENTHONE 1000 uM	84.1549	2.75047	91.3759	1.33272	95.2132	2.3024	90.248	5.61476			(-)-MENTHONE 1000 uM	69.6053	4.45548	77.9393	5.46147	79.4215	1.9262	75.6554	5.29168		(-)-MENTHONE 1000 uM	73.9805	2.05478	76.7574	0.250195	70.9655	3.3831	73.9011	2.89676
IC50	n.d.		n.d.		n.d.		n.d.				IC50	n.d.		n.d.		n.d.		n.d.			IC50	n.d.		n.d.		n.d.		n.d.
(+)-ISOMENTHONE 1 nM	100	2.47743	100	2.44806	100	4.18147	100	0			(+)-ISOMENTHONE 1 nM	100	4.58436	100	3.90507	100	4.9323	100	0		(+)-ISOMENTHONE 1 nM	100	4.15247	100	3.22205	100	7.28598	100	0
(+)-ISOMENTHONE 10 nM	90.3984	3.80643	98.5004	2.85393	101.826	3.41338	96.9082	5.87777			(+)-ISOMENTHONE 10 nM	104.331	5.85085	95.8378	3.26099	97.2989	2.70826	99.1559	4.54093		(+)-ISOMENTHONE 10 nM	90.8451	3.21361	98.9791	2.87849	103.471	5.28105	97.7652	6.39997
(+)-ISOMENTHONE 100nM	93.6519	5.8451	96.1932	2.31579	105.318	4.2111	98.3877	6.13487			(+)-ISOMENTHONE 100nM	103.967	3.59306	93.9967	2.74818	102.679	3.55065	100.215	5.42314		(+)-ISOMENTHONE 100nM	90.5126	7.14135	87.7631	2.10187	83.2657	2.39462	87.1804	3.65844
(+)-ISOMENTHONE 1 uM	90.3688	3.95275	97.5631	6.56775	108.581	2.66922	98.8377	9.17294			(+)-ISOMENTHONE 1 uM	101.223	3.68543	94.9569	4.38058	101.056	3.08628	99.0783	3.57025		(+)-ISOMENTHONE 1 uM	94.6581	7.85588	83.5029	5.77204	81.269	1.59995	86.4767	7.1728
(+)-ISOMENTHONE 10 uM	84.6029	3.56733	87.2098	1.35084	97.4022	1.7758	89.7383	6.76388			(+)-ISOMENTHONE 10 uM	84.6571	4.5341	83.0492	2.4357	103.758	6.11567	90.4882	11.5203		(+)-ISOMENTHONE 10 uM	86.8377	5.80183	76.3716	3.87503	72.4054	2.15043	78.5382	7.45614
(+)-ISOMENTHONE 50 uM	85.0881	0.448693	99.6828	2.37774	96.1246	3.60939	93.6318	7.60993			(+)-ISOMENTHONE 50 uM	70.2903	5.06074	84.1197	1.88489	101.934	3.55311	85.4482	15.8638		(+)-ISOMENTHONE 50 uM	81	2.24974	76.23	4.6142	64.8859	4.41332	74.0386	8.27754
(+)-ISOMENTHONE 100 uM	83.336	2.2455	99.1348	3.40192	93.9579	1.5438	92.1429	8.05426			(+)-ISOMENTHONE 100 uM	74.199	4.8998	83.4289	6.47532	97.5199	1.80528	85.0493	11.7446		(+)-ISOMENTHONE 100 uM	95.8951	0.29891	71.8871	3.79907	64.0826	1.68237	77.2883	16.5797
(+)-ISOMENTHONE 500 uM	83.584	1.22373	101.125	3.02732	101.528	4.3932	95.4122	10.2455			(+)-ISOMENTHONE 500 uM	83.6983	7.32459	88.8137	4.01426	94.3554	4.68407	88.9558	5.32998		(+)-ISOMENTHONE 500 uM	96.5688	7.34046	68.0518	0.822169	61.4642	3.55689	75.3616	18.659
(+)-ISOMENTHONE 1000 uM	88.7272	1.3163	100.613	2.04324	82.2518	3.11007	90.5306	9.31242			(+)-ISOMENTHONE 1000 uM	77.175	2.41372	76.3982	5.25494	94.7533	9.26612	82.7755	10.3804		(+)-ISOMENTHONE 1000 uM	91.8718	4.54091	64.2593	2.10787	70.3639	3.30166	75.4983	14.5047
IC50	n.d.		n.d.		n.d.		n.d.				IC50	n.d.		n.d.		n.d.		n.d.			IC50	n.d.		n.d.		n.d.		n.d.
(-)-ISOMENTHONE 1 nM	100	1.64484	100	2.7716	100	1.84492	100	0			(-)-ISOMENTHONE 1 nM	100	4.16216	100	6.15951	100	4.4661	100	0		(-)-ISOMENTHONE 1 nM	100	7.45615	100	4.03929	100	4.60663	100	0
(-)-ISOMENTHONE 10 nM	98.9242	2.83483	104.624	4.72406	106.157	0.770399	103.235	3.8113			(-)-ISOMENTHONE 10 nM	100.513	3.24972	89.4201	6.06317	98.2518	4.31759	96.0618	5.86198		(-)-ISOMENTHONE 10 nM	91.9888	5.00651	97.4675	4.71363	77.278	1.99431	88.9115	10.4406
(-)-ISOMENTHONE 100nM	100.111	1.41904	104.08	2.93373	98.7919	2.16964	100.994	2.75224			(-)-ISOMENTHONE 100nM	96.3862	1.04074	92.7618	2.77557	100.569	4.59336	96.5724	3.90703		(-)-ISOMENTHONE 100nM	87.7051	7.14536	88.6785	4.37884	83.003	3.36626	86.4622	3.03501
(-)-ISOMENTHONE 1 uM	98.5532	1.20691	107.247	7.40766	110.428	3.64528	105.409	6.14682			(-)-ISOMENTHONE 1 uM	97.1156	4.3819	92.1068	5.84729	96.5827	4.02517	95.2683	2.75094		(-)-ISOMENTHONE 1 uM	85.9181	6.21372	88.1765	6.63517	83.7364	5.21795	85.9437	2.22019
(-)-ISOMENTHONE 10 uM	98.5697	3.72883	89.8408	5.90808	107.842	5.38885	98.751	9.00215			(-)-ISOMENTHONE 10 uM	92.2325	6.29022	89.5059	1.31882	97.1326	1.6471	92.957	3.86459		(-)-ISOMENTHONE 10 uM	81.3349	3.46496	87.7955	4.18524	69.5611	7.07215	79.5638	9.2453
(-)-ISOMENTHONE 50 uM	96.9952	0.998514	104.048	4.51469	97.6926	3.666	99.5785	3.88611			(-)-ISOMENTHONE 50 uM	95.7729	7.7145	85.3839	1.78471	98.502	6.79781	93.2196	6.92177		(-)-ISOMENTHONE 50 uM	78.0816	2.80072	85.0409	3.32369	66.9338	1.17691	76.6854	9.13393
(-)-ISOMENTHONE 100 uM	96.4222	2.17396	103.528	5.40321	100.383	4.96107	100.111	3.56055			(-)-ISOMENTHONE 100 uM	99.3954	2.60287	79.4926	1.3779	97.0979	5.14069	91.9953	10.8884		(-)-ISOMENTHONE 100 uM	79.3955	5.43947	81.6076	2.98431	62.5183	2.83408	74.5071	10.4414
(-)-ISOMENTHONE 500 uM	96.9004	3.11426	97.8082	2.62883	94.9067	0.85969	96.5384	1.48421			(-)-ISOMENTHONE 500 uM	95.3065	2.63696	90.2437	5.93646	95.1975	0.928212	93.5826	2.89204		(-)-ISOMENTHONE 500 uM	80.4536	1.56602	72.2601	5.78773	61.438	1.92748	71.3839	9.53803
(-)-ISOMENTHONE 1000 uM	97.4774	1.16105	96.2243	7.1996	85.5601	1.76098	93.0873	6.54876			(-)-ISOMENTHONE 1000 uM	80.2747	5.31557	99.6306	6.07854	92.2795	7.1402	90.7282	9.77075		(-)-ISOMENTHONE 1000 uM	79.5063	2.93366	77.5389	4.97094	66.2767	2.47295	74.4407	7.13826
IC50	n.d.		n.d.		n.d.		n.d.				IC50	n.d.		n.d.		n.d.		n.d.			IC50	n.d.		n.d.		n.d.		n.d.
R-PULEGONE 1 nM	100	4.60986	100	5.04378	100	4.63664	100	0			R-PULEGONE 1 nM	100	0.670945	100	0.472907	100	1.80796	100	0		R-PULEGONE 1 nM	100	3.65969	100	5.4826	100	5.16406	100	0
R-PULEGONE 10 nM	102.305	6.64518	101.037	5.2963	96.15	1.78568	99.8308	3.25016			R-PULEGONE 10 nM	102.376	2.71204	100.216	3.33576	95.6541	1.49398	99.4152	3.43164		R-PULEGONE 10 nM	86.9957	4.87917	86.1979	6.36833	84.1791	4.02256	85.7909	1.45174
R-PULEGONE 100nM	100.788	6.62835	98.6944	2.62513	103.073	3.64436	100.852	2.19			R-PULEGONE 100nM	102.027	5.68915	89.313	3.6424	93.9713	2.80953	95.1038	6.43231		R-PULEGONE 100nM	77.4695	4.81189	81.2974	7.06822	75.4856	5.79237	78.0842	2.95426
R-PULEGONE 1 uM	104.026	3.97209	100.708	2.29026	109.948	1.96435	104.894	4.6808			R-PULEGONE 1 uM	95.5795	7.09694	81.2209	1.92516	82.6553	3.43133	86.4852	7.90849		R-PULEGONE 1 uM	70.4603	5.21436	70.9427	4.78696	64.4947	3.11077	68.6326	3.59162
R-PULEGONE 10 uM	95.7677	1.95757	95.7904	5.90436	99.2669	2.29754	96.9416	2.01373			R-PULEGONE 10 uM	84.5197	2.2637	71.4418	5.61287	75.9777	8.6098	77.3131	6.64039		R-PULEGONE 10 uM	58.1918	2.30304	56.8831	3.62755	54.7882	2.81965	56.621	1.71687
R-PULEGONE 50 uM	94.879	2.90185	95.1681	1.54448	100.751	4.65062	96.9326	3.30973			R-PULEGONE 50 uM	78.9137	3.92142	58.3334	1.97334	58.2036	1.08617	65.1502	11.9197		R-PULEGONE 50 uM	52.1309	1.77391	52.2423	2.23069	44.5973	3.96579	49.6568	4.38204
R-PULEGONE 100 uM	94.0475	3.3041	97.9379	0.923212	106.014	3.28887	99.3332	6.1042			R-PULEGONE 100 uM	66.7883	2.72828	49.4094	0.409275	46.9669	7.32645	54.3882	10.808		R-PULEGONE 100 uM	45.0804	0.903329	45.0498	4.62553	37.9704	2.66968	42.7002	4.09615
R-PULEGONE 500 uM	92.9564	2.7115	96.6445	3.20287	107.037	2.6928	98.8794	7.30156			R-PULEGONE 500 uM	57.6092	1.97659	52.3607	2.93604	43.6032	4.54652	51.191	7.07591		R-PULEGONE 500 uM	37.3547	2.09886	36.2492	4.75365	36.8238	1.70513	36.8092	0.552896
R-PULEGONE 1000 uM	87.7299	2.37491	92.2274	5.01659	103.622	4.39987	94.5264	8.19157			R-PULEGONE 1000 uM	59.1364	1.86365	57.3849	1.81709	44.8389	3.08352	53.7867	7.79839		R-PULEGONE 1000 uM	34.9838	1.10974	36.4217	1.92697	41.378	1.616	37.5945	3.35454
EC50	n.d.		n.d.		n.d.		n.d.				IC50	n.d.		n.d.		208.2 uM		n.d.			IC50	52,1 uM		49,4 uM		*30,1 uM		43,9 ± 12,0 uM
											Ki	n.d.		n.d.		64.0615		n.d.			Ki	19.0406		18.1292		11.0004		16,0 ± 4,4 uM
S-PULEGONE 1 nM	100	2.70265	100	3.40481	100	2.01189	100	0			S-PULEGONE 1 nM	100	2.12876	100	7.83682	100	5.88261	100	0		S-PULEGONE 1 nM	100	5.05387	100	5.52976	100	3.53196	100	0
S-PULEGONE 10 nM	101.21	1.04399	103.245	5.46577	99.1996	1.80665	101.218	2.02272			S-PULEGONE 10 nM	95.0047	4.31793	99.9051	5.22743	94.4405	1.83976	96.4501	3.00541		S-PULEGONE 10 nM	94.3002	4.72291	97.5484	4.13361	87.613	1.71989	93.1538	5.06595
S-PULEGONE 100nM	99.4114	2.15256	99.5285	2.59617	106.535	1.75855	101.825	4.07932			S-PULEGONE 100nM	91.8129	2.32585	98.6173	7.82926	92.7977	1.63151	94.4093	3.67735		S-PULEGONE 100nM	90.5216	5.70578	86.83	2.82833	75.8904	2.48294	84.414	7.60893
S-PULEGONE 1 uM	101.632	1.26887	101.109	6.97814	111	1.75353	104.58	5.566			S-PULEGONE 1 uM	80.5477	2.00635	86.882	4.89432	84.4744	3.33371	83.968	3.1974		S-PULEGONE 1 uM	77.3976	2.04345	77.7035	4.03385	67.2923	3.77301	74.1311	5.92456
S-PULEGONE 10 uM	99.6338	1.80133	86.4258	1.34178	103.115	5.70498	96.3916	8.80436			S-PULEGONE 10 uM	59.6875	3.16373	83.7689	8.24069	68.0676	3.18526	70.508	12.2248		S-PULEGONE 10 uM	64.1555	2.45492	64.748	3.74889	54.6609	3.06634	61.1881	5.6605
S-PULEGONE 50 uM	98.7903	2.66384	92.9413	2.93369	94.4202	3.78012	95.3839	3.04123			S-PULEGONE 50 uM	55.456	1.47326	69.2186	3.27421	57.9709	1.15977	60.8818	7.32851		S-PULEGONE 50 uM	58.4674	1.32352	56.7745	1.43083	46.0732	2.51151	53.7717	6.7206
S-PULEGONE 100 uM	99.9722	1.22019	93.1632	1.96532	97.8763	4.74178	97.0039	3.48731			S-PULEGONE 100 uM	45.6743	3.14633	60.5279	3.63766	43.4622	2.78377	49.8881	9.28049		S-PULEGONE 100 uM	49.5344	2.33701	45.3566	2.42467	39.4902	3.90385	44.7937	5.04569
S-PULEGONE 500 uM	102.642	1.54649	91.2148	2.56009	101.969	6.13028	98.6086	6.41205			S-PULEGONE 500 uM	37.2035	3.29901	47.8404	6.33014	37.2565	2.70799	40.7668	6.126		S-PULEGONE 500 uM	39.4977	2.47301	37.6607	2.06218	35.61	1.44395	37.5895	1.94482
S-PULEGONE 1000 uM	101.455	2.22024	86.1531	6.8253	96.8759	5.87924	94.8281	7.85398			S-PULEGONE 1000 uM	39.8064	1.68438	44.5672	1.972	40.4566	1.07388	41.6101	2.58152		S-PULEGONE 1000 uM	32.9179	1.58037	33.6353	2.18437	46.5921	0.545074	37.7151	7.69606
IC50	n.d.		n.d.		n.d.		n.d.				IC50	93,5 uM		*412 uM		117,6 uM		105,6 ± 17,0 uM			IC50	103,1 uM		77,3 uM		41,9 uM		74,1 ± 30,7 uM
											Ki [uM]	28.8				36.1846		32,5 ± 5,2 uM			Ki [uM]	37.6791		28.2502		15.3129		27,11 ± 11,2 uM
PIPERITONE 1 nM	100	1.97723	100	4.12962	100	2.6877	100	0			PIPERITONE 1 nM	100	4.61815	100	3.41507	100	0.297877	100	0		PIPERITONE 1 nM	100	1.89647	100	5.50606	100	2.33446	100	0
PIPERITONE 10 nM	95.1283	1.96811	101.041	2.52943	101.68	5.00822	99.2833	3.61253			PIPERITONE 10 nM	98.9068	4.67793	103.723	5.42721	93.7473	2.81778	98.7925	4.98899		PIPERITONE 10 nM	96.5079	1.55088	95.0116	7.03433	91.4529	1.6145	94.3241	2.59667
PIPERITONE 100nM	94.9504	1.49326	95.1483	3.16568	107.548	3.48867	99.2155	7.21664			PIPERITONE 100nM	99.3781	5.65097	102.386	8.12848	98.1332	2.14025	99.9658	2.18663		PIPERITONE 100nM	89.7911	2.34515	95.8898	4.05498	78.5837	1.69276	88.0882	8.77785
PIPERITONE 1 uM	94.0192	2.45541	92.9978	1.92437	100.954	7.83471	95.9903	4.32877			PIPERITONE 1 uM	83.8225	4.92803	90.2025	5.08137	95.8666	2.67689	89.9639	6.02563		PIPERITONE 1 uM	82.4036	1.41081	84.204	3.78904	70.2175	2.27028	78.9417	7.60884
PIPERITONE 10 uM	94.3145	2.34085	84.1696	1.77876	97.3928	2.76943	91.959	6.91914			PIPERITONE 10 uM	82.7712	5.38791	86.9704	8.55563	89.8676	2.70277	86.5364	3.56808		PIPERITONE 10 uM	71.2846	5.76404	80.6316	6.35505	56.0177	4.6939	69.3113	12.425
PIPERITONE 50 uM	93.9852	3.27487	94.3334	3.86122	93.719	3.67514	94.0125	0.308107			PIPERITONE 50 uM	75.9875	5.14901	71.864	3.39934	80.3569	3.24153	76.0694	4.24704		PIPERITONE 50 uM	60.7826	2.50467	66.4485	4.03694	45.3635	1.76583	57.5316	10.912
PIPERITONE 100 uM	93.883	2.47592	93.5788	2.64189	96.2419	5.77761	94.5679	1.4577			PIPERITONE 100 uM	61.2728	2.29971	62.8412	3.77669	64.1506	3.42861	62.7549	1.44088		PIPERITONE 100 uM	50.3467	2.14034	43.932	1.70471	34.6605	0.870213	42.9798	7.88632
PIPERITONE 500 uM	95.6999	1.32191	95.4199	3.19692	95.7364	6.07243	95.6187	0.173164			PIPERITONE 500 uM	42.5343	0.377321	49.6688	6.57207	43.2415	3.07087	45.1482	3.93089		PIPERITONE 500 uM	36.0489	2.20789	34.3707	4.41144	27.4901	1.6103	32.6366	4.53525
PIPERITONE 1000 uM	91.0705	0.754574	99.5246	0.294425	86.5879	2.80308	92.3943	6.56918			PIPERITONE 1000 uM	29.3301	1.20494	46.2705	2.04737	31.269	1.71372	35.6232	9.27165		PIPERITONE 1000 uM	26.4383	1.41869	28.5401	1.40833	24.5804	1.63666	26.5196	1.98114
IC50	n.d.		n.d.		n.d.		n.d.				IC50	254,3 uM		492,0 uM		309,0 uM		351,8 ± 124,5 uM			IC50	102,8 uM		114,3 uM		*19,1 uM		108,6 ± 8,1 uM
											Ki [uM]	78.2462		151.385		95.0769		108,2 ± 38,3 uM			Ki [uM]	37.5695		41.7723				39,7 ± 3,0 uM
PIPERITENONE 1 nM	100	1.05847	100	2.33175	100	1.89132	100	0			PIPERITENONE 1 nM	100	2.82483	100	0.145351			100	0		PIPERITENONE 1 nM	100	5.52826	100	4.62253			100	0
PIPERITENONE 10 nM	98.1549	1.24515	100.018	1.43235	99.4137	4.66751	99.1957	0.950642			PIPERITENONE 10 nM	99.4462	2.71636	103.538	0.711751			101.492	2.89345		PIPERITENONE 10 nM	81.2112	2.69441	98.3242	1.98263			89.7677	12.1007
PIPERITENONE 100nM	96.8137	1.25068	97.0807	4.31395	98.8404	2.64637	97.5782	1.10118			PIPERITENONE 100nM	82.1137	0.419968	102.871	0.781513			92.4923	14.6775		PIPERITENONE 100nM	86.3164	2.89774	94.1125	5.25232			90.2145	5.51264
PIPERITENONE 1 uM	94.0526	2.14865	95.7424	1.86786	96.2997	1.90458	95.3649	1.17014			PIPERITENONE 1 uM	76.1606	4.08679	106.956	6.05616			91.5582	21.7755		PIPERITENONE 1 uM	76.701	5.5047	84.9655	4.19873			80.8333	5.84391
PIPERITENONE 10 uM	90.5882	2.2132	95.9578	2.33847	87.1596	2.67238	91.2352	4.43466			PIPERITENONE 10 uM	77.7784	7.91061	99.7226	3.8239			88.7505	15.5169		PIPERITENONE 10 uM	68.9046	2.49387	73.5454	2.39326			71.225	3.28158
PIPERITENONE 50 uM	92.4431	2.06964	96.8194	3.22946	95.4463	2.09797	94.9029	2.2382			PIPERITENONE 50 uM	69.4454	1.44969	73.4686	3.61859			71.457	2.84484		PIPERITENONE 50 uM	50.4515	1.26829	53.9168	2.6242			52.1841	2.45035
PIPERITENONE 100 uM	94.5891	1.00933	96.934	3.39345	95.2573	0.290304	95.5935	1.20805			PIPERITENONE 100 uM	47.0925	4.75641	42.7847	1.60197			44.9386	3.0461		PIPERITENONE 100 uM	32.773	2.25218	33.8454	1.06536			33.3092	0.758305
PIPERITENONE 500 uM	95.0896	2.90947	95.6874	1.52441	96.7296	5.35335	95.8356	0.829977			PIPERITENONE 500 uM	9.96088	0.351033	7.59562	0.795177			8.77825	1.67249		PIPERITENONE 500 uM	13.6952	0.917303	12.2411	0.725733			12.9681	1.02823
PIPERITENONE 1000 uM	97.6053	1.07485	79.3676	2.06281	101.511	1.85821	92.8281	11.8196			PIPERITENONE 1000 uM	3.71284	0.171627	1.78702	0.127387			2.74993	1.36176		PIPERITENONE 1000 uM	11.4792	0.741246	5.15475	0.108359			8.31699	4.47208
IC50	n.d.		n.d.		n.d.		n.d.				IC50	76,7 uM		85,7 uM				81,2 ± 6,4 uM			IC50	25,4 uM		40,4 uM				32,9 ± 10,6 uM
											Ki [uM]	23.6		26.3692				25,0 ± 2,0 uM			Ki [uM]	9.28273		14.7647				20,1 ± 7,5 uM
