# Supplementary material for: Monoterpenoid aryl hydrocarbon receptor allosteric antagonists protect against ultraviolet skin damage in female mice
Source: Nat Commun. 2023 May 11;14:2728. doi: 10.1038/s41467-023-38478-6 (PMC10174618; doi:10.1038/s41467-023-38478-6)
Supplement: Supplementary file 4 — source data [file 41467_2023_38478_MOESM4_ESM.zip › DATA - ONDROVA new/Figure S3/Figure S3.xls]

## Sheet: Hep2005571
Hep2005571
	GAPDH	CYP1A1	Fold Induction		GAPDH	CYP1A2	Fold Induction
	aver	aver		% max	aver	aver		% max
DMSO	18.805	28.055	1		18.805	27.37	1
BaP 1	19.02	22.235	1	100	19.02	23.5	1	100
BaP 10	19.1667	22.23	1	100	19.1667	23.31	1	100
TCDD 5	19.185	24.22	1	100	19.185	25.02	1	100
TCDD 50	18.775	21.8333	1	100	18.775	22.865	1	100
FICZ 10	17.6833	22.0767	1	100	17.6833	24.575	1	100
FICZ 100	19.2633	22.655	1	100	19.2633	24.66	1	100
R10+B1	19.125	21.98	1.28343	128.343	19.125	23.125	1.39474	139.474
R100+B1	19.22	23.11	0.626332	62.6332	19.22	23.95	0.840896	84.0896
R1000+B1	19.2	30.55	0.0035573	0.35573	19.2	28.62	0.0325771	3.25771
R10+B10	19.24	22.04	1.20025	120.025	19.24	23.165	1.16339	116.339
R100+B10	20.23	23.365	0.951538	95.1538	20.23	24.495	0.919125	91.9125
R1000+B10	19.365	29.825	0.00593446	0.593446	19.365	28.645	0.0284256	2.84256
R10+T5	19.215	24.03	1.16473	116.473	19.215	24.805	1.18509	118.509
R100+T5	19.99	26.505	0.358489	35.8489	19.99	27.07	0.421908	42.1908
R1000+T5	19.29	30.87	0.0107092	1.07092	19.29	28.695	0.0842021	8.42021
R10+T50	19.17	21.84	1.30888	130.888	19.17	22.715	1.45902	145.902
R100+T50	19.25	22.69	0.76755	76.755	19.25	23.705	0.776469	77.6469
R1000+T50	19.59	30.375	0.00472108	0.472108	19.59	28.8	0.0287559	2.87559
R10+F10	19.125	22.8	1.64528	164.528	19.125	25.33	1.60956	160.956
R100+F10	19.135	23.32	1.15535	115.535	19.135	25.685	1.26722	126.722
R1000+F10	18.8	25.32	0.228986	22.8986	18.8	26.965	0.413703	41.3703
R10+F100	19.65	22.9	1.10318	110.318	19.65	24.58	1.38191	138.191
R100+F100	19.16	22.5733	0.985094	98.5094	19.16	24.87	0.80478	80.478
R1000+F100	18.82	24.55	0.197739	19.7739	18.82	26.5	0.205423	20.5423
S10+B1	19.1	22.255	1.04247	104.247	19.1	23.36	1.16473	116.473
S100+B1	19.01	23.47	0.421908	42.1908	19.01	24.52	0.48971	48.971
S1000+B1	19.13	31.26	0.00207166	0.207166	19.13	28.835	0.0267373	2.67373
S10+B10	18.68	21.99	0.842842	84.2842	18.68	23.16	0.791869	79.1869
S100+B10	19.08	23.155	0.495973	49.5973	19.08	24.32	0.467596	46.7596
S1000+B10	19.09	30.99	0.00218725	0.218725	19.09	28.72	0.0223023	2.23023
S10+T5	19.31	24.625	0.823591	82.3591	19.31	25.215	0.952638	95.2638
S100+T5	18.72	27.2	0.091823	9.1823	18.72	27.25	0.154427	15.4427
S1000+T5	19.04	29.32	0.0263692	2.63692	19.04	28.25	0.0963882	9.63882
S10+T50	18.73	21.7267	1.04367	104.367	18.73	22.67	1.10957	110.957
S100+T50	18.89	23.105	0.448548	44.8548	18.89	24.055	0.474671	47.4671
S1000+T50	18.915	30.975	0.00195087	0.195087	18.915	28.285	0.0257372	2.57372
S10+F10	18.25	22.94	0.814131	81.4131	18.25	25.13	1.00812	100.812
S100+F10	18.83	23.2	1.0163	101.63	18.83	25.22	1.41585	141.585
S1000+F10	19.12	27.87	0.0488104	4.88104	19.12	27.99	0.253783	25.3783
S10+F100	19.0233	21.98	1.35191	135.191	19.0233	23.845	1.48968	148.968
S100+F100	18.85	22.89	0.638017	63.8017	18.85	24.65	0.756109	75.6109
S1000+F100	19.235	26.83	0.0542838	5.42838	19.235	27.595	0.128218	12.8218

## Sheet:  Hep220993
Hep220993
	GAPDH	CYP1A1	Fold Induction		GAPDH	CYP1A2	Fold Induction
	aver	aver		% max	aver	aver		% max
DMSO	19.155	27.7067	1		19.155	24.865	1
BaP 1	19.15	21.155	1	100	19.15	20.245	1	100
BaP 10	19.1633	21.075	1	100	19.1633	20.145	1	100
TCDD 5	19.65	22.53	1	100	19.65	21.605	1	100
TCDD 50	19.425	25.11	1	100	19.425	23.32	1	100
FICZ 10	19.43	22.195	1	100	19.43	22.05	1	100
FICZ 100	19.14	21.5833	1	100	19.14	21.27	1	100
R10+B1	19.16	21.34	0.885768	88.5768	19.16	20.02	1.17691	117.691
R100+B1	20.275	22.955	0.626332	62.6332	20.275	21.32	1.03526	103.526
R1000+B1	19.345	27.32	0.0159533	1.59533	19.345	24.7233	0.0513556	5.13556
R10+B10	19.065	21.12	0.905425	90.5425	19.065	20.08	0.97716	97.716
R100+B10	19.605	21.985	0.722799	72.2799	19.605	20.995	0.753493	75.3493
R1000+B10	19.2833	26.155	0.0321286	3.21286	19.2833	24.32	0.0601622	6.01622
R10+T5	19.28	22.245	0.942785	94.2785	19.28	20.99	1.18509	118.509
R100+T5	19.03	23.9267	0.247129	24.7129	19.03	22.58	0.331022	33.1022
R1000+T5	19.18	28.91	0.00866851	0.866851	19.18	25.115	0.0633725	6.33725
R10+T50	19.665	25.35	1	100	19.665	23.29	1.20581	120.581
R100+T50	19.155	27.245	0.188809	18.8809	19.155	24.78	0.301452	30.1452
R1000+T50	19.3033	29.74	0.0371198	3.71198	19.3033	25.82	0.16248	16.248
R10+F10	19.13	21.755	1.10191	110.191	19.13	21.505	1.18509	118.509
R100+F10	19.34	22.175	0.952638	95.2638	19.34	21.875	1.06069	106.069
R1000+F10	19.125	22.8567	0.511687	51.1687	19.125	22.565	0.566442	56.6442
R10+F100	19.1967	21.6	1.02811	102.811	19.1967	21.16	1.12246	112.246
R100+F100	19.07	21.76	0.842842	84.2842	19.07	21.155	1.03168	103.168
R1000+F100	19.205	22.63	0.506394	50.6394	19.205	22.81	0.359733	35.9733
S10+B1	19.54	21.5767	0.978289	97.8289	19.54	20.575	1.04247	104.247
S100+B1	19.425	23.14	0.30566	30.566	19.425	21.765	0.421908	42.1908
S1000+B1	19.33	28.48	0.00706546	0.706546	19.33	24.5767	0.0562631	5.62631
S10+B10	19.575	21.695	0.865537	86.5537	19.575	20.515	1.0293	102.93
S100+B10	19.5833	22.6167	0.459563	45.9563	19.5833	21.255	0.619854	61.9854
S1000+B10	19.75	26.98	0.0250624	2.50624	19.75	24.5533	0.0707235	7.07235
S10+T5	18.92	22.665	0.549046	54.9046	18.92	20.835	1.02811	102.811
S100+T5	19.105	25.5433	0.0848858	8.48858	19.105	23.265	0.216885	21.6885
S1000+T5	18.795	29.665	0.00393342	0.393342	18.795	25.61	0.0344345	3.44345
S10+T50	19.28	25.775	0.570382	57.0382	19.28	23.24	0.955945	95.5945
S100+T50	19.17	27.995	0.11344	11.344	19.17	24.94	0.272627	27.2627
S1000+T50	19.25	28.94	0.0622838	6.22838	19.25	24.79	0.319746	31.9746
S10+F10	18.83	22.76	0.445964	44.5964	18.83	22.84	0.381565	38.1565
S100+F10	19.2	22.85	0.541488	54.1488	19.2	22.7733	0.516438	51.6438
S1000+F10	18.98	25.02	0.103306	10.3306	18.98	24.56	0.128514	12.8514
S10+F100	19.225	21.965	0.814131	81.4131	19.225	21.7	0.787308	78.7308
S100+F100	19.255	22.0933	0.760489	76.0489	19.255	21.915	0.692555	69.2555
S1000+F100	19.685	23.98	0.277072	27.7072	19.685	22.96	0.45219	45.219

## Sheet: LH75
LH75
	GAPDH	CYP1A1	Fold Induction		GAPDH	CYP1A2	Fold Induction
	aver	aver		% max	aver	aver		% max
DMSO	18.855	26.325	1		18.855	24.76	1
BaP 1	18.92	22.075	19.9042	100	18.92	22.57	4.77334	100
BaP 10	18.745	22.045	18.0009	100	18.745	22.28	5.16941	100
TCDD 5	19.15	22.725	14.8769	100	19.15	22.535	5.73582	100
TCDD 50	19.49	22.045	30.1691	100	19.49	21.795	12.1257	100
FICZ 10	19.1283	22.73	17.2079	100	19.365	23.35	3.78423	100
FICZ 100	19.375	22.26	24.0006	100	19.375	22.955	5.01066	100
R10+B1	19.235	22.995	0.895025	89.5025	19.235	23.11	0.936272	0.458896
R100+B1	19.295	24.06	0.445964	44.5964	19.295	23.365	0.817902	3.0537
R1000+B1	19.32	28.19	0.0259162	2.59162	19.32	25.93	0.140632	0.137858
R10+B10	19.04	22.64	0.895025	89.5025	19.04	22.835	0.955945	0.468538
R100+B10	18.9433	23.045	0.632148	63.2148	18.9433	22.605	1.0485	0.66345
R1000+B10	19.38	26.3267	0.0879808	8.79808	19.38	24.87	0.295248	2.31773
R10+T5	18.86	22.9867	0.708742	70.8742	18.86	22.91	0.891929	89.1929
R100+T5	18.905	24.735	0.217638	21.7638	18.905	23.7867	0.501157	50.1157
R1000+T5	18.685	27.115	0.0358968	3.58968	18.685	25.22	0.15932	15.932
R10+T50	18.6733	22.055	0.682232	68.2232	18.6733	22.17	0.682232	68.2232
R100+T50	19.18	23.365	0.390935	39.0935	19.18	23.17	0.484645	48.4645
R1000+T50	18.92	25.6933	0.0650037	6.50037	18.92	24.625	0.147624	14.7624
R10+F10	18.88	22.1333	1.43065	143.065	18.88	22.9333	1.57644	157.644
R100+F10	18.8567	22.69	0.95705	95.705	18.8567	22.935	1.54935	154.935
R1000+F10	19.21	24.035	0.481297	48.1297	19.21	24.32	0.757858	75.7858
R10+F100	18.25	22.07	0.76313	76.313	18.25	22.72	0.832199	83.2199
R100+F100	18.96	22.3	1.06437	106.437	18.96	22.835	1.25701	125.701
R1000+F100	18.895	23.52	0.436786	43.6786	18.895	23.82	0.607097	60.7097
S10+B1	19.755	22.985	1.29235	129.235	19.755	22.94	1.51047	151.047
S100+B1	19.525	23.33	0.867539	86.7539	19.525	23.07	1.17691	117.691
S1000+B1	18.97	26.89	0.0500669	5.00669	18.97	24.775	0.245705	24.5705
S10+B10	18.815	22.335	0.946058	94.6058	18.815	22.515	1.02101	102.101
S100+B10	19.38	23.02	0.870551	87.0551	19.38	22.82	1.22264	122.264
S1000+B10	18.71	27.565	0.0234381	2.34381	18.71	25.24	0.143587	14.3587
S10+T5	18.615	23.32	0.474671	47.4671	18.615	23.245	0.596668	59.6668
S100+T5	18.595	24.255	0.244855	24.4855	18.595	24.075	0.331022	33.1022
S1000+T5	19.23	28.015	0.0280666	2.80666	19.23	25.58	0.181118	18.1118
S10+T50	18.1633	21.96	0.511687	51.1687	18.1633	21.99	0.54274	54.274
S100+T50	19.1	22.845	0.530344	53.0344	19.1	22.96	0.530344	53.0344
S1000+T50	18.5767	27.99	0.0104284	1.04284	18.5767	25.92	0.0474209	4.74209
S10+F10	18.64	22.3267	1.05946	105.946	18.64	23.45	0.933033	93.3033
S100+F10	18.31	22.1367	0.961483	96.1483	18.31	22.49	1.44393	144.393
S1000+F10	18.7333	24.1	0.33064	33.064	18.7333	23.895	0.731198	73.1198
S10+F100	18.9133	22.03	1.24258	124.258	18.9133	22.9	1.16339	116.339
S100+F100	18.7033	21.89	1.18372	118.372	18.7033	22.56	1.27309	127.309
S1000+F100	18.575	23.275	0.41466	41.466	18.575	23.1467	0.775572	77.5572
