# Supplementary material for: Monoterpenoid aryl hydrocarbon receptor allosteric antagonists protect against ultraviolet skin damage in female mice
Source: Nat Commun. 2023 May 11;14:2728. doi: 10.1038/s41467-023-38478-6 (PMC10174618; doi:10.1038/s41467-023-38478-6)
Supplement: Supplementary file 4 — source data [file 41467_2023_38478_MOESM4_ESM.zip › DATA - ONDROVA new/Figure S4/Figure S4.xlsx]

## Sheet: S4A
UT	TCDD 13.5 nM	TCDD 13.5 nM + S-carvone 1 mM
4.69	100.01	14.49
4.69	65.72	23.98
4.69	109.7	31.16

## Sheet: S4B
HepG2			LS180			HaCaT
TCDD 13.5 nM	TCDD 13.5 nM + R-carvone 1000 μM	TCDD 13.5 nM + S-carvone 1000 μM	TCDD 13.5 nM	TCDD 13.5 nM + R-carvone 1000 μM	TCDD 13.5 nM + S-carvone 1000 μM	TCDD 13.5 nM	TCDD 13.5 nM + R-carvone 1000 μM	TCDD 13.5 nM + S-carvone 1000 μM
9.15	2.64	2.03	9.38	8.3	8.34	8.94	1.9	1.99
4.25	2.31	2.35	9.92	5.78	5.5	4.03	0.73	0.84

## Sheet: S4C
BaP 15.8 µM	BaP 15.8 µM + R-carvone 1 mM	BaP 15.8 µM + S-carvone 1 mM
100	42.6	30.9
100	33.4	33.1
