# Supplementary material for: Monoterpenoid aryl hydrocarbon receptor allosteric antagonists protect against ultraviolet skin damage in female mice
Source: Nat Commun. 2023 May 11;14:2728. doi: 10.1038/s41467-023-38478-6 (PMC10174618; doi:10.1038/s41467-023-38478-6)
Supplement: Supplementary file 4 — source data [file 41467_2023_38478_MOESM4_ESM.zip › DATA - ONDROVA new/Figure S5/Figure S5A.xlsx]

## Sheet: S5A
Dihydrocarvone TCDD 20 nM	Dihydrocarvone BaP 7 uM	0	RPulegone TCDD 20 nM	Rpulegone BaP 7 uM	0	SPulegone TCDD 20 nM	SPulegone BaP 7 uM	0	Piperitone TCDD 20 nM	Piperitone BaP 7 uM	0	Piperitenone TCDD 20 nM	Piperitenone BaP 7 uM	0	Thymol TCDD 20 nM	Thymol BaP 7 uM	0	Carvqcrol TCDD 20 nM	Carvacrol BaP 7 uM	0	TCDD 20 nMCDD	BaP 7 uMAP	VEHICLE
81	62	0	98	75	0	85	103	0	102	75	0	104	85	0	88	93	0	85	77	0	100	100	10
88	75	0	87	90	0	86	88	0	85	93	0	102	87	0	62	103	0	75	83	0	100	100	14
84	63	0	69	83	0	65	87	0			0			0	82	115	0	87	93	0	100	100	4
																					100	100	13
