# Supplementary material for: Monoterpenoid aryl hydrocarbon receptor allosteric antagonists protect against ultraviolet skin damage in female mice
Source: Nat Commun. 2023 May 11;14:2728. doi: 10.1038/s41467-023-38478-6 (PMC10174618; doi:10.1038/s41467-023-38478-6)
Supplement: Supplementary file 4 — source data [file 41467_2023_38478_MOESM4_ESM.zip › DATA - ONDROVA new/Figure S5/Figure S5B/Figure S5B.xlsx]

## Sheet: BaP
BaP
exp1	I.P.: α-AhR
	ARNT	AhR	% indukce			% inhibice
UT	5340	203000	0.0263054	16.6677		-83.3323	100
BaP 7 µM	23200	147000	0.157823	100		0	0
(+)-Dihydrocarvone 1000 µM	13600	127000	0.107087	67.8523		-32.1477	38.5777
R-(+)-Pulegone 1000 µM	16600	242000	0.068595	43.4632		-56.5368	67.8449
S-(-)-Pulegone 1000 µM	17300	174000	0.0994253	62.9979		-37.0021	44.403
Piperitone 1000 µM	20100	150000	0.134	84.9052		-15.0948	18.114
Piperitenone 1000 µM	5930	96900	0.0611971	38.7758		-61.2242	73.47
Thymol 100 µM	13000	175000	0.0742857	47.069		-52.931	63.518
Carvacrol 100 µM	13100	142000	0.0922535	58.4537		-41.5463	49.8561
exp2	I.P.: α-AhR
	ARNT	AhR	% indukce			% inhibice
UT	971	46700	0.0207923	9.12026		-90.8797	100
BaP 7 µM	13200	57900	0.227979	100		0	0
(+)-Dihydrocarvone 1000 µM	5530	44600	0.123991	54.387		-45.613	50.1905
R-(+)-Pulegone 1000 µM	3940	52700	0.0747628	32.7937		-67.2063	73.9508
S-(-)-Pulegone 1000 µM	7600	43300	0.17552	76.9893		-23.0107	25.32
Piperitone 1000 µM	8510	41600	0.204567	89.7307		-10.2693	11.2999
Piperitenone 1000 µM	3410	37500	0.0909333	39.8867		-60.1133	66.146
Thymol 100 µM	5580	50800	0.109843	48.1809		-51.8191	57.0194
Carvacrol 100 µM	8000	54500	0.146789	64.387		-35.613	39.187
	% of inhibition „I“		Aver	SD
UT	100	100	100	0
BaP 7 µM	0	0	0	0
(+)-Dihydrocarvone 1000 µM	38.5777	50.1905	44.3841	8.21151
R-(+)-Pulegone 1000 µM	67.8449	73.9508	70.8979	4.31752
S-(-)-Pulegone 1000 µM	44.403	25.32	34.8615	13.4938
Piperitone 1000 µM	18.114	11.2999	14.707	4.81829
Piperitenone 1000 µM	73.47	66.146	69.808	5.17881
Thymol 100 µM	63.518	57.0194	60.2687	4.59521
Carvacrol 100 µM	49.8561	39.187	44.5215	7.54422

## Sheet: TCDD
TCDD																			Supplement and figure
exp1	I.P.: α-AhR
	ARNT	AhR	% indukce			% inhibice
UT	1090	36100	0.0301939	11.2608		-88.7392	100												exp1
TCDD 20 nM	4880	18200	0.268132	100		0	0
(+)-Dihydrocarvone 1000 µM	3910	24400	0.160246	59.7638		-40.2362	45.3421												Band signal intensity after co-IP		Band signal intensity ratio „R“	Normalization per BaP „N“	% of inhibition „I“
R-(+)-Pulegone 1000 µM	2910	25300	0.11502	42.8967		-57.1033	64.3496												ARNT	AhR
S-(-)-Pulegone 1000 µM	2300	29300	0.0784983	29.276		-70.724	79.6987												1090	36100	0.0301939	11.2608	100
Piperitone 1000 µM	2610	14500	0.18	67.1311		-32.8689	37.0399												4880	18200	0.268132	100	0
Piperitenone 1000 µM	1790	13400	0.133582	49.8195		-50.1805	56.5483												3910	24400	0.160246	59.7638	45.3421
Thymol 100 µM	1700	16100	0.10559	39.3799		-60.6201	68.3127												2910	25300	0.11502	42.8967	64.3496
Carvacrol 100 µM	2180	13500	0.161481	60.2247		-39.7753	44.8228												2300	29300	0.0784983	29.276	79.6987
																			2610	14500	0.18	67.1311	37.0399
																			1790	13400	0.133582	49.8195	56.5483
exp2	I.P.: α-AhR																		1700	16100	0.10559	39.3799	68.3127
	ARNT	AhR																	2180	13500	0.161481	60.2247	44.8228
UT	1120	35900	0.0311978	10.2755		-89.7245	100
TCDD 20 nM	7560	24900	0.303614	100		0	0												exp2
(+)-Dihydrocarvone 1000 µM	6630	37400	0.177273	58.3874		-41.6126	46.3781
R-(+)-Pulegone 1000 µM	2660	54000	0.0492593	16.2243		-83.7757	93.3699												Band signal intensity after co-IP		Band signal intensity ratio „R“	Normalization per BaP „N“	% of inhibition „I“
S-(-)-Pulegone 1000 µM	8040	39400	0.204061	67.2105		-32.7895	36.5446												ARNT	AhR
Piperitone 1000 µM	10700	24500	0.436735	143.845		43.8452	-48.8664												1120	35900	0.0311978	10.2755	100
Piperitenone 1000 µM	2110	30800	0.0685065	22.5636		-77.4364	86.3045												7560	24900	0.303614	100	0
Thymol 100 µM	2540	29000	0.0875862	28.8478		-71.1522	79.3007												6630	37400	0.177273	58.3874	46.3781
Carvacrol 100 µM	4450	38100	0.116798	38.4691		-61.5309	68.5775												2660	54000	0.0492593	16.2243	93.3699
																			8040	39400	0.204061	67.2105	36.5446
																			2110	30800	0.0685065	22.5636	86.3045
																			2540	29000	0.0875862	28.8478	79.3007
AVER																			4450	38100	0.116798	38.4691	68.5775
	% of inhibition „I“		Aver	SD
UT	100	100	100	0															exp3
TCDD 20 nM	0	0	0	0
(+)-Dihydrocarvone 1000 µM	45.3421	46.3781	45.8601	0.732605															Band signal intensity after co-IP		Band signal intensity ratio „R“	Normalization per BaP „N“	% of inhibition „I“
R-(+)-Pulegone 1000 µM	64.3496	93.3699	78.8597	20.5205															ARNT	AhR
S-(-)-Pulegone 1000 µM	79.6987	36.5446	58.1217	30.5146															-596	36700	-0.0162398	-6.18136	100
Piperitone 1000 µM	37.0399	-48.8664	-5.91328	60.7449															4440	16900	0.262722	100	0
Piperitenone 1000 µM	56.5483	86.3045	71.4264	21.0409															2950	26100	0.113027	43.0215	53.6615
Thymol 100 µM	68.3127	79.3007	73.8067	7.76968															2200	24100	0.0912863	34.7464	61.4549
Carvacrol 100 µM	44.8228	68.5775	56.7001	16.7971
																			exp5
																			Band signal intensity after co-IP		Band signal intensity ratio „R“	Normalization per BaP „N“	% of inhibition „I“
																			ARNT	AhR
																			150	27100	0.00553506	2.79626	100
																			2890	14600	0.197945	100	0
																			1580	11800	0.133898	67.6441	33.2867
																			1530	17900	0.0854749	43.1811	58.4534
																			2100	17600	0.119318	60.2784	40.8643
																			3800	11000	0.345455	174.52	-76.664
