# Supplementary material for: Monoterpenoid aryl hydrocarbon receptor allosteric antagonists protect against ultraviolet skin damage in female mice
Source: Nat Commun. 2023 May 11;14:2728. doi: 10.1038/s41467-023-38478-6 (PMC10174618; doi:10.1038/s41467-023-38478-6)
Supplement: Supplementary file 4 — source data [file 41467_2023_38478_MOESM4_ESM.zip › DATA - ONDROVA new/Figure S6/Figure S6BDF.xlsx]

## Sheet: S6B
TCDD 13,5 nM
D-limonene
1 nM	10 nM	100 nM	1 µM	10 µM	50 µM	100 µM	500 µM	1000 µM
100	103.05	103.36	102.8	97.9	97.38	97.37	94.83	91.51
100	105.75	106.36	100.7	94.45	98.77	98.26	92.59	73.3
100	100.79	101.02	90.86	87.27	89.93	90.32	87.08	88.2
BaP 15,8 µM
D-limonene
1 nM	10 nM	100 nM	1 µM	10 µM	50 µM	100 µM	500 µM	1000 µM
100	97.82	88.65	86.11	84.91	77.47	72.99	83.08	85.43
100	97.14	95.51	91.22	92.38	86.55	87.46	87.24	87.76
100	93.58	78.35	78.94	72.99	71	76.56	77.79	78.62
FICZ 22,6 µM
D-limonene
1 nM	10 nM	100 nM	1 µM	10 µM	50 µM	100 µM	500 µM	1000 µM
100	97.95	101.76	101.37	102.1	95.98	100.75	98.15	103.02
100	100.51	100.39	99.64	96.19	96.27	96.52	97.46	89.7
100	92.28	90.28	87.46	79.39	87.81	91.03	96.4	97.49

## Sheet: S6D
			D-limonene
DMSO	FICZ	DEX	10 µM	100 µM	1000 µM
100	-12	99	86	66	13
100	-10	102	97	65	20
100	-9	99	99	63	23
100	-14	101	97	70	21

## Sheet: S6F
	TCDD 13.5 nM		BaP 15.8 μM
Concentrations	Mean	SD	Mean	SD
1e-07	100	0	100	0
1e-06	99	5.1	91.9	5.4
5e-06	96.6	6	81.8	4.3
1e-05	90.7	6.6	74.4	3
5e-05	66.3	15.4	61.4	8
0.0001	42.7	16.2	44.4	6.2
0.0005	0.5	0.2	8.5	1.8
0.001	0	0	2.8	1.7
