# Supplementary material for: Monoterpenoid aryl hydrocarbon receptor allosteric antagonists protect against ultraviolet skin damage in female mice
Source: Nat Commun. 2023 May 11;14:2728. doi: 10.1038/s41467-023-38478-6 (PMC10174618; doi:10.1038/s41467-023-38478-6)
Supplement: Supplementary file 4 — source data [file 41467_2023_38478_MOESM4_ESM.zip › DATA - ONDROVA new/Figure S6/Figure S6C.xlsx]

## Sheet: Limonene
Time [s]	0 mM D-Limonene	0 mM D-Limonene	2 mM D-Limonene	2 mM D-Limonene
-3.57675	0.99983	1.00022	0.99938	0.99894
-3.50223	0.99944	0.99991	1.00076	1.00009
-3.42772	0.99933	0.99886	0.99949	0.99948
-3.3532	0.99989	1.00011	0.99938	1.00062
-3.27869	0.99992	1.00055	1.00062	0.99953
-3.20417	1.00035	1.00006	1.00016	0.9989
-3.12966	1.00018	0.99972	0.99857	1.00033
-3.05514	0.99925	0.99975	1.00007	0.99951
-2.98062	0.9993	0.99992	1.00108	0.9988
-2.90611	1.00009	0.99908	0.99896	0.99938
-2.83159	1.00047	0.99857	0.99967	0.99934
-2.75708	0.99886	0.999	0.99904	1.00003
-2.68256	0.99874	0.99927	0.99992	0.99911
-2.60805	0.9995	1.00024	0.99957	0.99879
-2.53353	0.99988	0.99898	1.00048	0.99883
-2.45901	0.9982	0.99905	0.99906	0.99983
-2.3845	0.99966	1.00012	0.99939	0.99913
-2.30998	0.99882	0.99968	1.00043	1.00011
-2.23547	0.99917	0.99852	0.99891	1.00033
-2.16095	0.99948	0.99963	0.99916	0.9992
-2.08644	0.99869	1.00015	0.9993	0.99937
-2.01192	0.99963	0.99969	0.99886	1.00044
-1.93741	0.99923	0.99863	0.99996	0.99901
-1.86289	0.99908	0.99867	0.99994	0.99947
-1.78837	0.99886	0.9991	0.99856	0.9997
-1.71386	0.99923	0.9999	0.99893	0.99986
-1.63934	0.99851	0.99954	0.99878	0.99992
-1.56483	0.99858	0.99925	0.99753	0.99809
-1.49031	0.9984	0.99887	0.99932	0.99843
-1.4158	0.99869	0.99837	0.99892	0.99922
-1.34128	0.99904	0.99921	0.9996	0.99894
-1.26677	0.99905	0.99936	0.99924	0.99783
-1.19225	0.99807	0.9989	0.99936	0.99914
-1.11773	0.99743	0.99774	0.99929	0.99968
-1.04322	0.99941	0.99894	0.99966	0.99938
-0.9687	0.99669	0.99914	0.99845	0.99771
-0.89419	0.99929	0.99717	0.99882	0.99843
-0.81967	0.99836	0.99852	0.99874	0.99801
-0.74516	0.9986	0.99855	0.99868	0.99915
-0.67064	0.99923	0.99872	0.99789	0.99768
-0.59612	0.99771	0.99879	0.9989	0.99832
-0.52161	0.99746	0.99833	0.99835	0.99769
-0.44709	0.99733	0.99903	0.9988	0.99829
-0.37258	0.99728	0.99869	0.99818	0.99817
-0.29806	0.9978	0.99792	0.9991	0.99845
-0.22355	0.99835	0.99761	0.99928	0.99841
-0.14903	0.99809	0.99846	0.99893	0.99765
-0.07452	0.99887	0.99888	0.99801	0.99788
0	0.99618	0.9966	0.99775	0.99664
0.07452	0.9786	0.97897	0.9805	0.97902
0.14903	0.96902	0.96975	0.96928	0.96879
0.22355	0.96245	0.96275	0.96365	0.96353
0.29806	0.95959	0.95986	0.95964	0.95872
0.37258	0.95343	0.95578	0.95626	0.95498
0.44709	0.9521	0.95257	0.95215	0.95192
0.52161	0.94895	0.94912	0.94857	0.95011
0.59612	0.94618	0.94621	0.94632	0.94695
0.67064	0.94298	0.9446	0.94517	0.94487
0.74516	0.94121	0.94256	0.94158	0.94274
0.81967	0.93946	0.94125	0.93938	0.94004
0.89419	0.93776	0.93837	0.93704	0.93864
0.9687	0.93425	0.93551	0.93599	0.93685
1.04322	0.93334	0.93472	0.93398	0.93488
1.11773	0.93161	0.93284	0.93284	0.93311
1.19225	0.93005	0.93056	0.93049	0.93174
1.26677	0.92896	0.92946	0.92871	0.92968
1.34128	0.92772	0.9292	0.92693	0.92889
1.4158	0.92687	0.9271	0.92602	0.92695
1.49031	0.92356	0.9251	0.92485	0.926
1.56483	0.92304	0.92339	0.92332	0.92363
1.63934	0.92151	0.92329	0.92205	0.92203
1.71386	0.92055	0.92134	0.92139	0.92094
1.78837	0.91892	0.92039	0.91984	0.92144
1.86289	0.91761	0.9191	0.91904	0.91875
1.93741	0.91698	0.91754	0.91837	0.91808
2.01192	0.91552	0.91685	0.91719	0.91685
2.08644	0.91453	0.91492	0.91611	0.91553
2.16095	0.91356	0.91549	0.91496	0.91457
2.23547	0.91209	0.91352	0.91426	0.91281
2.30998	0.91159	0.91269	0.91226	0.91286
2.3845	0.91136	0.91239	0.91049	0.91237
2.45901	0.90931	0.91122	0.90968	0.91196
2.53353	0.90878	0.90991	0.90959	0.90992
2.60805	0.90749	0.90944	0.90864	0.90979
2.68256	0.9076	0.90854	0.90873	0.90879
2.75708	0.90535	0.90786	0.90899	0.90794
2.83159	0.90654	0.90758	0.90687	0.90644
2.90611	0.90534	0.90628	0.90667	0.90565
2.98062	0.90443	0.90553	0.90632	0.90542
3.05514	0.90381	0.90359	0.9041	0.90399
3.12966	0.9012	0.90308	0.90367	0.90334
3.20417	0.90144	0.90186	0.90364	0.90365
3.27869	0.90051	0.90285	0.90225	0.90302
3.3532	0.90056	0.90229	0.902	0.90054
3.42772	0.89952	0.90155	0.90149	0.90112
3.50223	0.89953	0.90057	0.90042	0.90056
3.57675	0.89924	0.89962	0.90012	0.90063
3.65126	0.89722	0.89841	0.89889	0.89944
3.72578	0.89757	0.89876	0.89818	0.89945
3.8003	0.89688	0.89803	0.89913	0.8984
3.87481	0.89574	0.89785	0.89855	0.89796
3.94933	0.89504	0.89674	0.89693	0.8964
4.02384	0.89471	0.89652	0.89595	0.89724
4.09836	0.89448	0.89637	0.89773	0.89522
4.17287	0.89283	0.89661	0.89495	0.89684
4.24739	0.89336	0.89365	0.89494	0.89557
4.3219	0.89354	0.8944	0.89494	0.89477
4.39642	0.89332	0.89399	0.89429	0.89413
4.47094	0.89291	0.89354	0.89378	0.89406
4.54545	0.8922	0.89288	0.89233	0.8935
4.61997	0.89139	0.89275	0.89284	0.89376
4.69448	0.89029	0.89176	0.89269	0.89201
4.769	0.89057	0.89131	0.89176	0.89201
4.84351	0.8899	0.8918	0.89166	0.89103
4.91803	0.88898	0.89134	0.89108	0.89134
4.99255	0.89	0.88986	0.89075	0.89194
5.06706	0.88864	0.89051	0.88945	0.89156
5.14158	0.88912	0.88998	0.89025	0.88939
5.21609	0.88889	0.88865	0.89024	0.88994
5.29061	0.88748	0.88975	0.8899	0.88935
5.36512	0.88718	0.88867	0.88964	0.88925
5.43964	0.88716	0.88916	0.88851	0.88867
5.51415	0.88579	0.88786	0.88824	0.88879
5.58867	0.88706	0.88768	0.88755	0.88734
5.66319	0.88657	0.88728	0.88763	0.88753
5.7377	0.88641	0.88734	0.88679	0.8881
5.81222	0.88601	0.88706	0.88831	0.88738
5.88673	0.88552	0.88686	0.88864	0.88812
5.96125	0.88508	0.88655	0.88758	0.8856
6.03576	0.88445	0.88634	0.88608	0.88687
6.11028	0.88407	0.88656	0.88597	0.88644
6.18479	0.88433	0.88569	0.88655	0.886
6.25931	0.8841	0.88587	0.88586	0.88515
6.33383	0.88368	0.8851	0.88559	0.886
6.40834	0.88399	0.88392	0.88474	0.8848
6.48286	0.88369	0.88365	0.88473	0.88431
6.55737	0.88255	0.88428	0.88487	0.88492
6.63189	0.8828	0.88423	0.88476	0.88416
6.7064	0.8833	0.88364	0.88357	0.88386
6.78092	0.88253	0.88439	0.88424	0.88384
6.85544	0.8816	0.88321	0.88395	0.88377
6.92995	0.88209	0.88174	0.88418	0.8842
7.00447	0.88207	0.88399	0.88357	0.88326
7.07898	0.88143	0.88365	0.88386	0.88356
7.1535	0.88208	0.88273	0.88276	0.88306
7.22801	0.88121	0.8833	0.883	0.88196
7.30253	0.88076	0.88336	0.88215	0.88187
7.37704	0.882	0.88206	0.88269	0.88271
7.45156	0.88115	0.88217	0.88234	0.88255
7.52608	0.88152	0.88207	0.88327	0.88147
7.60059	0.88018	0.88138	0.88208	0.8815
7.67511	0.88109	0.88192	0.88204	0.88262
7.74962	0.88087	0.88086	0.88154	0.88233
7.82414	0.88078	0.88092	0.88124	0.88179
7.89865	0.88025	0.88147	0.88187	0.8811
7.97317	0.88107	0.88094	0.88275	0.88138
8.04768	0.87918	0.88118	0.8808	0.88132
8.1222	0.88004	0.8799	0.88162	0.88058
8.19672	0.87976	0.88199	0.88129	0.88145
8.27123	0.87975	0.88016	0.8813	0.88019
8.34575	0.87886	0.88133	0.88173	0.88063
8.42026	0.88052	0.88043	0.88109	0.88113
8.49478	0.87999	0.88	0.88057	0.88013
8.56929	0.87946	0.88014	0.88057	0.87972
8.64381	0.87992	0.87992	0.88055	0.88034
8.71833	0.88003	0.88005	0.88123	0.88102
8.79284	0.87985	0.87999	0.87948	0.88101
8.86736	0.87948	0.88031	0.87946	0.8802
8.94187	0.87951	0.8807	0.88089	0.88105
9.01639	0.879	0.8804	0.88001	0.88001
9.0909	0.87866	0.87965	0.88062	0.88044
9.16542	0.87911	0.88059	0.87931	0.87939
9.23993	0.87813	0.87862	0.88049	0.87927
9.31445	0.87876	0.87959	0.87885	0.87949
9.38897	0.87877	0.87928	0.88027	0.87904
9.46348	0.87908	0.88051	0.88031	0.88043
9.538	0.87881	0.88	0.87909	0.87927
9.61251	0.87833	0.87936	0.8796	0.8788
9.68703	0.87845	0.87991	0.87989	0.87889
9.76154	0.87951	0.8789	0.88013	0.87942
9.83606	0.8794	0.87921	0.88013	0.88011
9.91057	0.87863	0.87895	0.87974	0.87923
9.98509	0.87801	0.87931	0.8799	0.87903
10.0596	0.87824	0.87981	0.87953	0.87894
10.1341	0.87798	0.87882	0.87878	0.87981
10.2086	0.87852	0.87882	0.88019	0.87937
10.2831	0.87866	0.87921	0.87922	0.87969
10.3577	0.87855	0.87913	0.88058	0.88043
10.4322	0.87906	0.87932	0.87977	0.87989
10.5067	0.87947	0.87948	0.879	0.87903
10.5812	0.87866	0.87969	0.87964	0.87824
10.6557	0.87819	0.8789	0.8799	0.87965
10.7302	0.87796	0.87941	0.87929	0.87992
10.8048	0.87749	0.87886	0.87833	0.87894
10.8793	0.87828	0.87932	0.8791	0.87858
10.9538	0.87913	0.8791	0.87916	0.87978
11.0283	0.87717	0.87939	0.87977	0.87865
11.1028	0.87839	0.88036	0.88061	0.87876
11.1773	0.87757	0.8796	0.87866	0.87869
11.2519	0.87858	0.88036	0.87939	0.87932
11.3264	0.87776	0.87918	0.87905	0.87905
11.4009	0.87856	0.8796	0.87935	0.87942
11.4754	0.87802	0.87877	0.87927	0.87904
11.5499	0.879	0.87917	0.88001	0.87855
11.6244	0.87905	0.87883	0.8792	0.87869
11.6989	0.8786	0.87902	0.88052	0.87978
11.7735	0.8785	0.87976	0.88074	0.87952
11.848	0.87805	0.88	0.88022	0.87989
11.9225	0.87868	0.87978	0.87908	0.88033
11.997	0.87871	0.87999	0.87968	0.87845
12.0715	0.87863	0.8799	0.87911	0.87916
12.146	0.87818	0.87952	0.88023	0.87963
12.2206	0.87872	0.8794	0.88001	0.87969
12.2951	0.87981	0.87988	0.88039	0.87933
12.3696	0.878	0.88099	0.87943	0.87989
12.4441	0.87913	0.87907	0.87938	0.87976
12.5186	0.87936	0.87895	0.88086	0.87967
12.5931	0.879	0.8802	0.88011	0.8798
12.6677	0.8802	0.87889	0.88035	0.87987
12.7422	0.87805	0.87899	0.88066	0.88078
12.8167	0.87954	0.8794	0.88064	0.88042
12.8912	0.87874	0.88	0.87963	0.88018
12.9657	0.87936	0.87991	0.8812	0.88075
13.0402	0.87956	0.87909	0.88001	0.87918
13.1148	0.88012	0.88065	0.87966	0.88134
13.1893	0.87858	0.88037	0.87989	0.87851
13.2638	0.8796	0.87965	0.87996	0.87979
13.3383	0.87912	0.87961	0.88042	0.8804
13.4128	0.8794	0.87936	0.88069	0.88031
13.4873	0.87952	0.88007	0.881	0.88049
13.5618	0.87905	0.88055	0.88039	0.88029
13.6364	0.87943	0.87942	0.88123	0.88037
13.7109	0.8805	0.88039	0.87993	0.88029
13.7854	0.87973	0.88038	0.88033	0.88021
13.8599	0.88047	0.87968	0.88056	0.87955
13.9344	0.88047	0.87996	0.88079	0.88057
14.0089	0.87969	0.88112	0.88147	0.88143
14.0834	0.88032	0.88081	0.8815	0.8807
14.158	0.88011	0.88059	0.88032	0.88106
14.2325	0.88098	0.8815	0.88143	0.88124
14.307	0.8794	0.8806	0.8814	0.88126
14.3815	0.88	0.88095	0.88188	0.88092
14.456	0.87964	0.88146	0.88169	0.88106
14.5305	0.87993	0.88064	0.88198	0.88087
14.6051	0.88064	0.87978	0.88241	0.8812
14.6796	0.88003	0.88161	0.88154	0.88137
14.7541	0.88029	0.88155	0.8822	0.88152
14.8286	0.88097	0.88095	0.88189	0.88093
14.9031	0.88049	0.88177	0.88143	0.88122
14.9776	0.88057	0.88125	0.88107	0.88091
15.0521	0.8807	0.88049	0.88249	0.88193
15.1267	0.88158	0.88085	0.88161	0.88059
15.2012	0.88054	0.88173	0.88324	0.88172
15.2757	0.8806	0.88208	0.88318	0.88068
15.3502	0.88065	0.88137	0.88152	0.88115
15.4247	0.8805	0.88206	0.88217	0.88258
15.4992	0.88129	0.88191	0.88233	0.88152
15.5738	0.88166	0.88059	0.8821	0.8813
15.6483	0.88096	0.88171	0.88264	0.88157
15.7228	0.88073	0.88239	0.88343	0.88212
15.7973	0.88191	0.88218	0.88167	0.88196
15.8718	0.88125	0.88183	0.88218	0.88212
15.9463	0.88144	0.88143	0.88298	0.88258
16.0208	0.882	0.88208	0.8833	0.88272
16.0954	0.88189	0.88195	0.88343	0.88271
16.1699	0.8816	0.88206	0.88281	0.88329
16.2444	0.88176	0.88257	0.88387	0.88178
16.3189	0.88194	0.88244	0.88279	0.88245
16.3934	0.88136	0.88246	0.88265	0.88255
16.4679	0.88233	0.88169	0.88325	0.88345
16.5425	0.88248	0.88282	0.88382	0.88317
16.617	0.88191	0.88228	0.88343	0.88206
16.6915	0.88174	0.88282	0.88349	0.8832
16.766	0.88248	0.8825	0.88322	0.88241
16.8405	0.88284	0.88289	0.88411	0.8837
16.915	0.88289	0.8833	0.88368	0.88351
16.9896	0.88233	0.88284	0.88391	0.88286
17.0641	0.88151	0.88204	0.8839	0.88405
17.1386	0.88189	0.88259	0.884	0.8843
17.2131	0.88364	0.88355	0.88482	0.88295
17.2876	0.88425	0.88359	0.88381	0.88321
17.3621	0.8827	0.88307	0.88558	0.88233
17.4367	0.88324	0.8839	0.88433	0.88283
17.5112	0.88378	0.88278	0.88567	0.88417
17.5857	0.88356	0.8843	0.8847	0.88296
17.6602	0.88266	0.88309	0.88478	0.88448
17.7347	0.88229	0.88442	0.88396	0.88341
17.8092	0.88351	0.88398	0.88407	0.88377
17.8837	0.88354	0.88309	0.88464	0.88336
17.9583	0.88258	0.88423	0.88467	0.88405
18.0328	0.88422	0.88397	0.88483	0.88532
18.1073	0.88234	0.8843	0.88416	0.88438
18.1818	0.88432	0.88387	0.88435	0.88447
18.2563	0.88348	0.88394	0.88462	0.88367
18.3308	0.88482	0.88496	0.88533	0.88334
18.4053	0.88402	0.88515	0.8851	0.88384
18.4799	0.88374	0.88364	0.8861	0.88437
18.5544	0.88365	0.8843	0.88503	0.88357
18.6289	0.88414	0.88424	0.88584	0.88457
18.7034	0.88396	0.88442	0.88565	0.88533
18.7779	0.88426	0.88385	0.8852	0.8848
18.8525	0.88397	0.88469	0.88565	0.88467
18.927	0.88463	0.88471	0.88639	0.88459
19.0015	0.88418	0.88508	0.88658	0.88451
19.076	0.88456	0.88544	0.88671	0.8844
19.1505	0.88373	0.8847	0.88628	0.88612
19.225	0.88513	0.88443	0.88684	0.88596
19.2995	0.88466	0.88499	0.88594	0.88435
19.3741	0.88529	0.88582	0.88663	0.88527
19.4486	0.88546	0.88605	0.88665	0.88437
19.5231	0.88501	0.88533	0.88724	0.88599
19.5976	0.8853	0.88513	0.88703	0.88454
19.6721	0.8859	0.88598	0.88637	0.88655
19.7466	0.88511	0.88582	0.88738	0.88572
19.8211	0.88536	0.88609	0.88768	0.88629
19.8957	0.88577	0.88661	0.88656	0.88638
19.9702	0.88587	0.8867	0.88759	0.887
20.0447	0.88538	0.88567	0.88782	0.88538
20.1192	0.88586	0.88585	0.88789	0.88561
20.1937	0.88564	0.88662	0.88678	0.88528
20.2682	0.88566	0.88615	0.88733	0.8867
20.3428	0.88554	0.88526	0.88686	0.88635
20.4173	0.88556	0.88634	0.88767	0.88592
20.4918	0.88658	0.88595	0.8879	0.88742
20.5663	0.88617	0.88702	0.88792	0.88685
20.6408	0.88619	0.88582	0.88833	0.88665
20.7153	0.88583	0.88585	0.88829	0.88641
20.7899	0.88679	0.88686	0.88782	0.88722
20.8644	0.88626	0.88745	0.88693	0.88538
20.9389	0.88699	0.88739	0.88883	0.88746
21.0134	0.89479	0.89683	0.89759	0.89625
21.0879	0.90915	0.90963	0.91198	0.91053
21.1624	0.91648	0.91713	0.91681	0.91679
21.237	0.92142	0.92075	0.92287	0.92119
21.3115	0.92471	0.92435	0.92773	0.92558
21.386	0.92654	0.92791	0.92829	0.92787
21.4605	0.92948	0.92964	0.93078	0.93119
21.535	0.93195	0.93258	0.93433	0.93262
21.6095	0.934	0.93319	0.93544	0.9346
21.684	0.93617	0.93647	0.93804	0.93665
21.7586	0.93771	0.93926	0.93987	0.9387

## Sheet: Ethanol
Time [s]	Buffer	Buffer	Buffer + 0.5% ethanol	Buffer + 0.5% ethanol
-3.57675	0.99983	1.00022	0.9993	1.00112
-3.50223	0.99944	0.99991	0.99932	0.99988
-3.42772	0.99933	0.99886	0.99951	1.00066
-3.3532	0.99989	1.00011	0.99883	0.99927
-3.27869	0.99992	1.00055	0.99867	0.99887
-3.20417	1.00035	1.00006	0.99798	0.99933
-3.12966	1.00018	0.99972	0.99927	0.9995
-3.05514	0.99925	0.99975	0.99813	0.99897
-2.98062	0.9993	0.99992	0.99904	0.99918
-2.90611	1.00009	0.99908	0.99991	0.99961
-2.83159	1.00047	0.99857	0.99855	1.00052
-2.75708	0.99886	0.999	0.998	0.99923
-2.68256	0.99874	0.99927	0.99853	0.9996
-2.60805	0.9995	1.00024	0.99833	0.99949
-2.53353	0.99988	0.99898	0.9988	0.99777
-2.45901	0.9982	0.99905	0.99792	0.9985
-2.3845	0.99966	1.00012	0.99814	0.99817
-2.30998	0.99882	0.99968	0.99769	0.99931
-2.23547	0.99917	0.99852	0.99984	1.00056
-2.16095	0.99948	0.99963	0.99816	0.99905
-2.08644	0.99869	1.00015	0.99885	0.99926
-2.01192	0.99963	0.99969	0.99796	0.99987
-1.93741	0.99923	0.99863	0.99836	0.99922
-1.86289	0.99908	0.99867	0.99812	0.99831
-1.78837	0.99886	0.9991	0.99839	0.99839
-1.71386	0.99923	0.9999	0.9978	0.99929
-1.63934	0.99851	0.99954	0.99769	1.0004
-1.56483	0.99858	0.99925	0.99755	0.99901
-1.49031	0.9984	0.99887	0.99881	0.99908
-1.4158	0.99869	0.99837	0.99798	0.99869
-1.34128	0.99904	0.99921	0.9974	0.99909
-1.26677	0.99905	0.99936	0.99683	0.99839
-1.19225	0.99807	0.9989	0.99771	0.99974
-1.11773	0.99743	0.99774	0.9965	0.99927
-1.04322	0.99941	0.99894	0.99745	0.99785
-0.9687	0.99669	0.99914	0.99671	0.99874
-0.89419	0.99929	0.99717	0.99699	0.99727
-0.81967	0.99836	0.99852	0.99901	0.99888
-0.74516	0.9986	0.99855	0.99788	0.99837
-0.67064	0.99923	0.99872	0.99799	0.99835
-0.59612	0.99771	0.99879	0.9985	0.99806
-0.52161	0.99746	0.99833	0.9983	0.99783
-0.44709	0.99733	0.99903	0.99883	0.998
-0.37258	0.99728	0.99869	0.99812	0.99779
-0.29806	0.9978	0.99792	0.9974	0.99834
-0.22355	0.99835	0.99761	0.99722	0.99819
-0.14903	0.99809	0.99846	0.99761	0.99787
-0.07452	0.99887	0.99888	0.99682	0.99736
0	0.99618	0.9966	0.99482	0.9961
0.07452	0.9786	0.97897	0.97785	0.97946
0.14903	0.96902	0.96975	0.96751	0.97034
0.22355	0.96245	0.96275	0.96218	0.96317
0.29806	0.95959	0.95986	0.95828	0.95866
0.37258	0.95343	0.95578	0.95269	0.95478
0.44709	0.9521	0.95257	0.95106	0.95178
0.52161	0.94895	0.94912	0.94853	0.94848
0.59612	0.94618	0.94621	0.9447	0.94601
0.67064	0.94298	0.9446	0.94259	0.94481
0.74516	0.94121	0.94256	0.94013	0.94265
0.81967	0.93946	0.94125	0.9373	0.9398
0.89419	0.93776	0.93837	0.93586	0.93716
0.9687	0.93425	0.93551	0.93393	0.93571
1.04322	0.93334	0.93472	0.93237	0.93386
1.11773	0.93161	0.93284	0.93159	0.9316
1.19225	0.93005	0.93056	0.92861	0.93119
1.26677	0.92896	0.92946	0.92705	0.92787
1.34128	0.92772	0.9292	0.92657	0.92806
1.4158	0.92687	0.9271	0.92464	0.92643
1.49031	0.92356	0.9251	0.92333	0.9251
1.56483	0.92304	0.92339	0.92186	0.92373
1.63934	0.92151	0.92329	0.92211	0.92269
1.71386	0.92055	0.92134	0.92078	0.92208
1.78837	0.91892	0.92039	0.91896	0.91954
1.86289	0.91761	0.9191	0.91778	0.91855
1.93741	0.91698	0.91754	0.91584	0.91718
2.01192	0.91552	0.91685	0.9161	0.91656
2.08644	0.91453	0.91492	0.91406	0.91603
2.16095	0.91356	0.91549	0.91435	0.91407
2.23547	0.91209	0.91352	0.91236	0.91282
2.30998	0.91159	0.91269	0.91219	0.91204
2.3845	0.91136	0.91239	0.91129	0.91135
2.45901	0.90931	0.91122	0.90968	0.90963
2.53353	0.90878	0.90991	0.90928	0.90989
2.60805	0.90749	0.90944	0.90864	0.90886
2.68256	0.9076	0.90854	0.90763	0.9079
2.75708	0.90535	0.90786	0.90548	0.90632
2.83159	0.90654	0.90758	0.90498	0.9061
2.90611	0.90534	0.90628	0.90479	0.90551
2.98062	0.90443	0.90553	0.9051	0.90589
3.05514	0.90381	0.90359	0.90276	0.90502
3.12966	0.9012	0.90308	0.90284	0.90276
3.20417	0.90144	0.90186	0.90184	0.90351
3.27869	0.90051	0.90285	0.90106	0.90229
3.3532	0.90056	0.90229	0.90073	0.90101
3.42772	0.89952	0.90155	0.89993	0.90113
3.50223	0.89953	0.90057	0.9	0.89987
3.57675	0.89924	0.89962	0.89929	0.89886
3.65126	0.89722	0.89841	0.89785	0.89815
3.72578	0.89757	0.89876	0.89884	0.89835
3.8003	0.89688	0.89803	0.89614	0.89645
3.87481	0.89574	0.89785	0.89734	0.89731
3.94933	0.89504	0.89674	0.89526	0.8972
4.02384	0.89471	0.89652	0.89639	0.89501
4.09836	0.89448	0.89637	0.89487	0.89609
4.17287	0.89283	0.89661	0.89511	0.89487
4.24739	0.89336	0.89365	0.89462	0.89384
4.3219	0.89354	0.8944	0.89316	0.89486
4.39642	0.89332	0.89399	0.89393	0.89332
4.47094	0.89291	0.89354	0.89295	0.89343
4.54545	0.8922	0.89288	0.89233	0.89297
4.61997	0.89139	0.89275	0.89278	0.8929
4.69448	0.89029	0.89176	0.89132	0.89226
4.769	0.89057	0.89131	0.89017	0.89072
4.84351	0.8899	0.8918	0.89022	0.88999
4.91803	0.88898	0.89134	0.88887	0.89056
4.99255	0.89	0.88986	0.88923	0.88955
5.06706	0.88864	0.89051	0.8895	0.88926
5.14158	0.88912	0.88998	0.8903	0.88836
5.21609	0.88889	0.88865	0.88893	0.88874
5.29061	0.88748	0.88975	0.88824	0.88903
5.36512	0.88718	0.88867	0.88772	0.88888
5.43964	0.88716	0.88916	0.88643	0.88735
5.51415	0.88579	0.88786	0.88857	0.88733
5.58867	0.88706	0.88768	0.88748	0.88642
5.66319	0.88657	0.88728	0.88673	0.88547
5.7377	0.88641	0.88734	0.88651	0.88681
5.81222	0.88601	0.88706	0.88589	0.88572
5.88673	0.88552	0.88686	0.88624	0.88554
5.96125	0.88508	0.88655	0.88643	0.88576
6.03576	0.88445	0.88634	0.88593	0.88582
6.11028	0.88407	0.88656	0.88623	0.8842
6.18479	0.88433	0.88569	0.88446	0.88363
6.25931	0.8841	0.88587	0.88552	0.88405
6.33383	0.88368	0.8851	0.88493	0.88458
6.40834	0.88399	0.88392	0.88546	0.88298
6.48286	0.88369	0.88365	0.88463	0.88415
6.55737	0.88255	0.88428	0.88491	0.88351
6.63189	0.8828	0.88423	0.88324	0.88377
6.7064	0.8833	0.88364	0.88318	0.88294
6.78092	0.88253	0.88439	0.88357	0.88331
6.85544	0.8816	0.88321	0.88256	0.88276
6.92995	0.88209	0.88174	0.88266	0.88196
7.00447	0.88207	0.88399	0.88297	0.88207
7.07898	0.88143	0.88365	0.88169	0.88162
7.1535	0.88208	0.88273	0.88223	0.88216
7.22801	0.88121	0.8833	0.8826	0.88238
7.30253	0.88076	0.88336	0.88246	0.88154
7.37704	0.882	0.88206	0.8824	0.88241
7.45156	0.88115	0.88217	0.88226	0.88128
7.52608	0.88152	0.88207	0.88209	0.87988
7.60059	0.88018	0.88138	0.88168	0.88138
7.67511	0.88109	0.88192	0.88167	0.87997
7.74962	0.88087	0.88086	0.88171	0.88041
7.82414	0.88078	0.88092	0.88162	0.88012
7.89865	0.88025	0.88147	0.88073	0.88072
7.97317	0.88107	0.88094	0.88052	0.88027
8.04768	0.87918	0.88118	0.88084	0.87935
8.1222	0.88004	0.8799	0.88048	0.87976
8.19672	0.87976	0.88199	0.88201	0.8801
8.27123	0.87975	0.88016	0.88112	0.87917
8.34575	0.87886	0.88133	0.88053	0.87987
8.42026	0.88052	0.88043	0.87993	0.88025
8.49478	0.87999	0.88	0.88119	0.879
8.56929	0.87946	0.88014	0.88087	0.87957
8.64381	0.87992	0.87992	0.87979	0.87941
8.71833	0.88003	0.88005	0.8805	0.87946
8.79284	0.87985	0.87999	0.87976	0.87957
8.86736	0.87948	0.88031	0.88042	0.87846
8.94187	0.87951	0.8807	0.88161	0.87871
9.01639	0.879	0.8804	0.88019	0.87959
9.0909	0.87866	0.87965	0.88156	0.88092
9.16542	0.87911	0.88059	0.87991	0.87865
9.23993	0.87813	0.87862	0.87955	0.87804
9.31445	0.87876	0.87959	0.87975	0.87969
9.38897	0.87877	0.87928	0.87924	0.87825
9.46348	0.87908	0.88051	0.8789	0.87994
9.538	0.87881	0.88	0.88048	0.87868
9.61251	0.87833	0.87936	0.88014	0.87805
9.68703	0.87845	0.87991	0.87962	0.87853
9.76154	0.87951	0.8789	0.87941	0.87874
9.83606	0.8794	0.87921	0.87905	0.8787
9.91057	0.87863	0.87895	0.87862	0.87818
9.98509	0.87801	0.87931	0.88046	0.87779
10.0596	0.87824	0.87981	0.87941	0.87893
10.1341	0.87798	0.87882	0.88011	0.87878
10.2086	0.87852	0.87882	0.87975	0.87898
10.2831	0.87866	0.87921	0.87939	0.8782
10.3577	0.87855	0.87913	0.87928	0.87879
10.4322	0.87906	0.87932	0.87932	0.87791
10.5067	0.87947	0.87948	0.88059	0.87798
10.5812	0.87866	0.87969	0.88095	0.87871
10.6557	0.87819	0.8789	0.87887	0.87829
10.7302	0.87796	0.87941	0.87995	0.8797
10.8048	0.87749	0.87886	0.88077	0.87854
10.8793	0.87828	0.87932	0.87917	0.87827
10.9538	0.87913	0.8791	0.88016	0.87872
11.0283	0.87717	0.87939	0.87968	0.87812
11.1028	0.87839	0.88036	0.87981	0.87868
11.1773	0.87757	0.8796	0.87854	0.87871
11.2519	0.87858	0.88036	0.87985	0.8776
11.3264	0.87776	0.87918	0.87969	0.87844
11.4009	0.87856	0.8796	0.87965	0.87844
11.4754	0.87802	0.87877	0.87964	0.87868
11.5499	0.879	0.87917	0.87988	0.8789
11.6244	0.87905	0.87883	0.87892	0.87839
11.6989	0.8786	0.87902	0.8799	0.87797
11.7735	0.8785	0.87976	0.87952	0.87803
11.848	0.87805	0.88	0.87922	0.87848
11.9225	0.87868	0.87978	0.87977	0.87887
11.997	0.87871	0.87999	0.87992	0.8793
12.0715	0.87863	0.8799	0.87939	0.87874
12.146	0.87818	0.87952	0.88004	0.8779
12.2206	0.87872	0.8794	0.88029	0.87918
12.2951	0.87981	0.87988	0.87892	0.87868
12.3696	0.878	0.88099	0.87947	0.87882
12.4441	0.87913	0.87907	0.88002	0.87933
12.5186	0.87936	0.87895	0.88009	0.87869
12.5931	0.879	0.8802	0.87981	0.87994
12.6677	0.8802	0.87889	0.8794	0.87923
12.7422	0.87805	0.87899	0.8805	0.87916
12.8167	0.87954	0.8794	0.88056	0.87954
12.8912	0.87874	0.88	0.87983	0.87897
12.9657	0.87936	0.87991	0.88108	0.87944
13.0402	0.87956	0.87909	0.88066	0.87993
13.1148	0.88012	0.88065	0.88048	0.87955
13.1893	0.87858	0.88037	0.88105	0.87919
13.2638	0.8796	0.87965	0.88168	0.8797
13.3383	0.87912	0.87961	0.88024	0.88052
13.4128	0.8794	0.87936	0.88063	0.87997
13.4873	0.87952	0.88007	0.88113	0.87999
13.5618	0.87905	0.88055	0.88151	0.88054
13.6364	0.87943	0.87942	0.87988	0.87949
13.7109	0.8805	0.88039	0.88232	0.88025
13.7854	0.87973	0.88038	0.8809	0.87877
13.8599	0.88047	0.87968	0.88088	0.88033
13.9344	0.88047	0.87996	0.88161	0.87916
14.0089	0.87969	0.88112	0.88247	0.88064
14.0834	0.88032	0.88081	0.88179	0.88056
14.158	0.88011	0.88059	0.88162	0.87912
14.2325	0.88098	0.8815	0.88134	0.87948
14.307	0.8794	0.8806	0.88186	0.87959
14.3815	0.88	0.88095	0.88198	0.8808
14.456	0.87964	0.88146	0.88252	0.88041
14.5305	0.87993	0.88064	0.88177	0.88001
14.6051	0.88064	0.87978	0.88274	0.88152
14.6796	0.88003	0.88161	0.88234	0.88062
14.7541	0.88029	0.88155	0.88119	0.87934
14.8286	0.88097	0.88095	0.88108	0.87957
14.9031	0.88049	0.88177	0.88158	0.88174
14.9776	0.88057	0.88125	0.88245	0.88095
15.0521	0.8807	0.88049	0.8824	0.88144
15.1267	0.88158	0.88085	0.88277	0.88072
15.2012	0.88054	0.88173	0.88145	0.88104
15.2757	0.8806	0.88208	0.88144	0.88139
15.3502	0.88065	0.88137	0.88282	0.88136
15.4247	0.8805	0.88206	0.88278	0.88154
15.4992	0.88129	0.88191	0.88259	0.88087
15.5738	0.88166	0.88059	0.88294	0.88212
15.6483	0.88096	0.88171	0.88275	0.88102
15.7228	0.88073	0.88239	0.88313	0.88111
15.7973	0.88191	0.88218	0.88429	0.88292
15.8718	0.88125	0.88183	0.88228	0.88166
15.9463	0.88144	0.88143	0.88346	0.8813
16.0208	0.882	0.88208	0.88358	0.88164
16.0954	0.88189	0.88195	0.88357	0.88258
16.1699	0.8816	0.88206	0.88271	0.88195
16.2444	0.88176	0.88257	0.88205	0.88202
16.3189	0.88194	0.88244	0.88353	0.88318
16.3934	0.88136	0.88246	0.88335	0.88252
16.4679	0.88233	0.88169	0.88307	0.88255
16.5425	0.88248	0.88282	0.88372	0.88315
16.617	0.88191	0.88228	0.88432	0.8815
16.6915	0.88174	0.88282	0.88374	0.88196
16.766	0.88248	0.8825	0.88451	0.88221
16.8405	0.88284	0.88289	0.88365	0.88226
16.915	0.88289	0.8833	0.88405	0.8818
16.9896	0.88233	0.88284	0.8834	0.88297
17.0641	0.88151	0.88204	0.88413	0.88205
17.1386	0.88189	0.88259	0.88459	0.88302
17.2131	0.88364	0.88355	0.88444	0.88256
17.2876	0.88425	0.88359	0.88427	0.88183
17.3621	0.8827	0.88307	0.88375	0.88269
17.4367	0.88324	0.8839	0.88547	0.88241
17.5112	0.88378	0.88278	0.88447	0.88225
17.5857	0.88356	0.8843	0.88514	0.88264
17.6602	0.88266	0.88309	0.88456	0.88293
17.7347	0.88229	0.88442	0.88532	0.88289
17.8092	0.88351	0.88398	0.88518	0.88472
17.8837	0.88354	0.88309	0.8852	0.88283
17.9583	0.88258	0.88423	0.88478	0.88321
18.0328	0.88422	0.88397	0.88528	0.88306
18.1073	0.88234	0.8843	0.88486	0.88318
18.1818	0.88432	0.88387	0.88566	0.88373
18.2563	0.88348	0.88394	0.88589	0.88292
18.3308	0.88482	0.88496	0.8856	0.88354
18.4053	0.88402	0.88515	0.88486	0.88475
18.4799	0.88374	0.88364	0.8851	0.88374
18.5544	0.88365	0.8843	0.88602	0.88329
18.6289	0.88414	0.88424	0.8853	0.88457
18.7034	0.88396	0.88442	0.88602	0.8847
18.7779	0.88426	0.88385	0.88605	0.88392
18.8525	0.88397	0.88469	0.88521	0.88442
18.927	0.88463	0.88471	0.88586	0.8851
19.0015	0.88418	0.88508	0.8867	0.88341
19.076	0.88456	0.88544	0.88537	0.88526
19.1505	0.88373	0.8847	0.88627	0.88505
19.225	0.88513	0.88443	0.88596	0.88411
19.2995	0.88466	0.88499	0.88627	0.88528
19.3741	0.88529	0.88582	0.88633	0.88415
19.4486	0.88546	0.88605	0.88588	0.88606
19.5231	0.88501	0.88533	0.88556	0.88593
19.5976	0.8853	0.88513	0.88736	0.88612
19.6721	0.8859	0.88598	0.8868	0.88583
19.7466	0.88511	0.88582	0.88673	0.88568
19.8211	0.88536	0.88609	0.88851	0.88587
19.8957	0.88577	0.88661	0.88692	0.88515
19.9702	0.88587	0.8867	0.88738	0.88675
20.0447	0.88538	0.88567	0.88714	0.88475
20.1192	0.88586	0.88585	0.88721	0.88554
20.1937	0.88564	0.88662	0.8874	0.8858
20.2682	0.88566	0.88615	0.88802	0.88473
20.3428	0.88554	0.88526	0.88726	0.88677
20.4173	0.88556	0.88634	0.88673	0.88721
20.4918	0.88658	0.88595	0.8864	0.8859
20.5663	0.88617	0.88702	0.88801	0.88554
20.6408	0.88619	0.88582	0.88833	0.88709
20.7153	0.88583	0.88585	0.88842	0.88672
20.7899	0.88679	0.88686	0.88797	0.88675
20.8644	0.88626	0.88745	0.88877	0.88744
20.9389	0.88699	0.88739	0.88839	0.88654
21.0134	0.89479	0.89683	0.89638	0.89499
21.0879	0.90915	0.90963	0.91037	0.90836
21.1624	0.91648	0.91713	0.91829	0.91567
21.237	0.92142	0.92075	0.9224	0.92027
21.3115	0.92471	0.92435	0.92605	0.92547
21.386	0.92654	0.92791	0.92947	0.9272
21.4605	0.92948	0.92964	0.93092	0.93012
21.535	0.93195	0.93258	0.93251	0.93241
21.6095	0.934	0.93319	0.93626	0.9335
21.684	0.93617	0.93647	0.93797	0.93645
21.7586	0.93771	0.93926	0.93944	0.93795

## Sheet: Carvone
Time [s]	0 mM S-Carvone	0 mM S-Carvone	2 mM S-Carvone	2 mM S-Carvone
-3.57675	1.00035	0.99945	1.0003	1.00037
-3.50223	0.99916	1.00009	0.99899	0.99966
-3.42772	1	1.00005	1.00039	0.99988
-3.3532	0.99957	1.00022	1.0008	0.99953
-3.27869	1.00013	0.99954	0.99989	1.00007
-3.20417	1.00029	0.99894	0.99891	0.99909
-3.12966	1.0001	1.00028	0.99969	0.99959
-3.05514	0.99935	0.99958	0.99971	0.99938
-2.98062	1.00086	0.99904	0.99923	0.9987
-2.90611	1.00032	0.99923	1.0003	1.00058
-2.83159	0.99877	0.99876	0.99876	0.99892
-2.75708	0.99859	0.99964	1.00001	0.99912
-2.68256	0.99972	0.9996	1.00043	1.00074
-2.60805	0.99981	1.0004	0.99918	0.99985
-2.53353	0.99867	1.00003	0.99905	0.99851
-2.45901	0.99852	0.99928	0.99892	0.99948
-2.3845	0.99927	0.99954	0.99933	0.99952
-2.30998	0.99828	0.99951	0.99878	1.00072
-2.23547	0.99881	0.99976	0.99886	0.99925
-2.16095	0.99986	1.00065	0.99973	1.00044
-2.08644	0.99954	0.99841	0.9993	0.99914
-2.01192	0.9976	0.99997	1.00081	0.99905
-1.93741	0.9994	0.99901	0.99825	0.99908
-1.86289	0.99938	0.99865	0.99961	0.99921
-1.78837	0.99899	0.99981	0.99844	0.99992
-1.71386	0.99803	1.00048	0.99924	0.99896
-1.63934	0.99909	0.99918	0.99962	1.00024
-1.56483	0.99861	0.99831	0.99951	0.9994
-1.49031	0.99911	0.99865	0.99939	0.99986
-1.4158	0.99854	0.99858	0.99791	0.99962
-1.34128	0.99919	0.99949	0.99985	0.99894
-1.26677	0.9977	0.99887	0.99895	0.99841
-1.19225	0.99855	0.99919	0.99923	0.99881
-1.11773	0.99789	0.99964	0.99862	0.9986
-1.04322	0.99851	0.99949	0.99894	0.99891
-0.9687	0.99811	0.99796	0.99924	0.99855
-0.89419	0.9985	0.99906	0.99911	0.99915
-0.81967	0.99839	0.99919	0.99759	0.99727
-0.74516	0.99711	0.99895	0.99818	0.99826
-0.67064	0.99919	0.99825	0.99817	0.99948
-0.59612	0.99839	0.99813	0.99872	0.99904
-0.52161	0.99791	0.99859	0.99863	0.99902
-0.44709	0.99744	0.99877	0.99845	0.99861
-0.37258	0.99764	0.99954	0.99865	0.99896
-0.29806	0.99693	0.99871	0.99859	0.99825
-0.22355	0.99863	0.99814	0.99884	0.9989
-0.14903	0.99763	0.99822	0.99805	0.99838
-0.07452	0.99797	0.99846	0.99753	0.99862
0	0.99803	0.99625	0.99766	0.99654
0.07452	0.97885	0.97864	0.97922	0.98082
0.14903	0.96764	0.96761	0.97094	0.97214
0.22355	0.96255	0.96213	0.96375	0.9653
0.29806	0.9582	0.95832	0.96088	0.9599
0.37258	0.95313	0.95478	0.95689	0.95618
0.44709	0.9495	0.95079	0.95309	0.95297
0.52161	0.9475	0.94796	0.95037	0.95096
0.59612	0.94432	0.94601	0.94933	0.94897
0.67064	0.94248	0.94294	0.94666	0.94603
0.74516	0.93976	0.93959	0.94449	0.94298
0.81967	0.9372	0.93731	0.94305	0.94241
0.89419	0.93513	0.93524	0.94111	0.94066
0.9687	0.93299	0.93492	0.93844	0.93776
1.04322	0.93201	0.93132	0.93649	0.93666
1.11773	0.92927	0.93074	0.93499	0.93493
1.19225	0.92935	0.92768	0.9333	0.93268
1.26677	0.92673	0.92633	0.93172	0.93169
1.34128	0.92477	0.92443	0.92993	0.93095
1.4158	0.92271	0.92384	0.9287	0.92909
1.49031	0.92081	0.92167	0.92804	0.92752
1.56483	0.92004	0.92044	0.92711	0.92618
1.63934	0.9199	0.91914	0.9258	0.92444
1.71386	0.91851	0.91787	0.92438	0.924
1.78837	0.91578	0.91654	0.92351	0.92307
1.86289	0.91546	0.91633	0.92161	0.92189
1.93741	0.91377	0.91385	0.92146	0.92007
2.01192	0.91363	0.91435	0.91972	0.91908
2.08644	0.91089	0.91163	0.91829	0.91775
2.16095	0.91002	0.91059	0.91767	0.91805
2.23547	0.90922	0.90896	0.91669	0.91682
2.30998	0.90963	0.90921	0.91613	0.91603
2.3845	0.90784	0.90824	0.91417	0.91407
2.45901	0.90641	0.90688	0.91484	0.91371
2.53353	0.90654	0.90633	0.91368	0.91306
2.60805	0.90515	0.90468	0.9116	0.91312
2.68256	0.90389	0.90463	0.91259	0.91115
2.75708	0.90249	0.90312	0.91041	0.91063
2.83159	0.90241	0.90242	0.91051	0.90937
2.90611	0.90107	0.90149	0.9096	0.90961
2.98062	0.90102	0.90061	0.90899	0.90906
3.05514	0.89992	0.90052	0.90806	0.90836
3.12966	0.89851	0.89958	0.90784	0.90702
3.20417	0.89797	0.89934	0.90633	0.90709
3.27869	0.89854	0.8976	0.90543	0.90576
3.3532	0.89688	0.89647	0.90485	0.90557
3.42772	0.8946	0.89712	0.9048	0.90548
3.50223	0.8955	0.89574	0.90471	0.90519
3.57675	0.89431	0.89453	0.90443	0.90392
3.65126	0.8941	0.89575	0.9045	0.90403
3.72578	0.8933	0.89453	0.90228	0.90282
3.8003	0.89151	0.89178	0.90147	0.90202
3.87481	0.89222	0.89288	0.90177	0.90123
3.94933	0.8913	0.89231	0.90096	0.90221
4.02384	0.89099	0.89062	0.90119	0.90112
4.09836	0.89099	0.88997	0.89988	0.90106
4.17287	0.88991	0.88912	0.90067	0.8981
4.24739	0.88984	0.88909	0.89881	0.89943
4.3219	0.88881	0.88857	0.89942	0.89924
4.39642	0.88844	0.88808	0.89817	0.89918
4.47094	0.88767	0.88798	0.89834	0.89824
4.54545	0.88692	0.88709	0.89773	0.89799
4.61997	0.8868	0.88709	0.89844	0.89882
4.69448	0.88676	0.88655	0.89653	0.89683
4.769	0.8858	0.88687	0.89653	0.89671
4.84351	0.8851	0.8857	0.89555	0.89631
4.91803	0.88504	0.88438	0.89696	0.89594
4.99255	0.88357	0.88439	0.89391	0.89661
5.06706	0.88367	0.8847	0.89528	0.89543
5.14158	0.8831	0.88316	0.89524	0.8963
5.21609	0.88347	0.88371	0.89524	0.89471
5.29061	0.8817	0.88373	0.89359	0.89583
5.36512	0.88287	0.88235	0.89449	0.89443
5.43964	0.88165	0.88269	0.89287	0.89495
5.51415	0.88106	0.88257	0.894	0.89455
5.58867	0.88166	0.88126	0.89364	0.89305
5.66319	0.88113	0.88058	0.89337	0.89394
5.7377	0.87932	0.88054	0.89246	0.89259
5.81222	0.88033	0.88041	0.89236	0.89299
5.88673	0.87854	0.88029	0.8936	0.89206
5.96125	0.87898	0.87986	0.8922	0.89192
6.03576	0.879	0.88	0.8922	0.89299
6.11028	0.87953	0.87888	0.89215	0.89253
6.18479	0.87824	0.87895	0.8912	0.89146
6.25931	0.87774	0.8781	0.89078	0.8921
6.33383	0.87734	0.87796	0.89169	0.89028
6.40834	0.87837	0.87816	0.89081	0.88979
6.48286	0.87703	0.87802	0.89108	0.89181
6.55737	0.87628	0.87784	0.89027	0.89116
6.63189	0.87652	0.87752	0.89075	0.89129
6.7064	0.87676	0.87658	0.89095	0.88971
6.78092	0.87621	0.87779	0.88981	0.89014
6.85544	0.8763	0.87598	0.8902	0.88989
6.92995	0.87554	0.87617	0.89048	0.88951
7.00447	0.87485	0.87625	0.88905	0.88964
7.07898	0.87455	0.87581	0.88943	0.89006
7.1535	0.87507	0.87565	0.8894	0.89022
7.22801	0.8757	0.87563	0.88954	0.88927
7.30253	0.87434	0.87534	0.88852	0.88964
7.37704	0.87464	0.87527	0.88849	0.88913
7.45156	0.87433	0.87481	0.88916	0.88884
7.52608	0.87411	0.87508	0.88908	0.88879
7.60059	0.87396	0.8743	0.88782	0.88888
7.67511	0.87446	0.87525	0.88851	0.88849
7.74962	0.87389	0.8757	0.88804	0.88952
7.82414	0.87357	0.87362	0.88791	0.88856
7.89865	0.8731	0.87412	0.88764	0.88879
7.97317	0.87233	0.87403	0.88849	0.88846
8.04768	0.87231	0.87374	0.88827	0.88824
8.1222	0.872	0.87291	0.88777	0.88928
8.19672	0.87252	0.87283	0.88799	0.88733
8.27123	0.87295	0.87267	0.88849	0.88859
8.34575	0.87195	0.8731	0.88807	0.88699
8.42026	0.87289	0.87256	0.88865	0.88777
8.49478	0.87205	0.87289	0.88862	0.88859
8.56929	0.87162	0.87351	0.88861	0.88789
8.64381	0.87136	0.87295	0.88817	0.88692
8.71833	0.87198	0.87171	0.88782	0.88685
8.79284	0.87266	0.87282	0.88808	0.88699
8.86736	0.87135	0.87256	0.8875	0.88717
8.94187	0.87176	0.87325	0.88705	0.88839
9.01639	0.87241	0.87235	0.88757	0.88759
9.0909	0.87151	0.87289	0.88808	0.88717
9.16542	0.87071	0.87194	0.88828	0.88765
9.23993	0.87136	0.87286	0.88759	0.88829
9.31445	0.8711	0.87099	0.88724	0.88787
9.38897	0.86958	0.8716	0.8875	0.88743
9.46348	0.87049	0.87131	0.88868	0.88775
9.538	0.8706	0.8718	0.88709	0.88616
9.61251	0.87162	0.87135	0.88714	0.88764
9.68703	0.87164	0.87126	0.88675	0.88795
9.76154	0.86929	0.87031	0.88801	0.88821
9.83606	0.87103	0.87151	0.88809	0.88695
9.91057	0.87008	0.87203	0.88691	0.88783
9.98509	0.87036	0.87164	0.88844	0.88727
10.0596	0.8707	0.87143	0.88694	0.8882
10.1341	0.8711	0.87102	0.8869	0.88766
10.2086	0.87068	0.87059	0.88709	0.88826
10.2831	0.87055	0.8715	0.88796	0.88851
10.3577	0.87002	0.87121	0.88672	0.88764
10.4322	0.86972	0.87009	0.88817	0.88801
10.5067	0.87036	0.87096	0.88811	0.88888
10.5812	0.8692	0.87016	0.88852	0.88711
10.6557	0.87115	0.87203	0.88707	0.88709
10.7302	0.87046	0.8711	0.8881	0.88945
10.8048	0.86916	0.86994	0.88838	0.8871
10.8793	0.8702	0.87009	0.88801	0.88815
10.9538	0.87141	0.87019	0.88768	0.88914
11.0283	0.87049	0.87091	0.88788	0.88785
11.1028	0.87039	0.87145	0.88721	0.88805
11.1773	0.86982	0.86988	0.88752	0.88864
11.2519	0.86971	0.87058	0.88854	0.8879
11.3264	0.8699	0.86983	0.88837	0.88835
11.4009	0.86975	0.87078	0.88793	0.88943
11.4754	0.86921	0.87046	0.88836	0.88842
11.5499	0.86957	0.87054	0.88848	0.88821
11.6244	0.86979	0.87039	0.88911	0.88811
11.6989	0.87088	0.87028	0.88811	0.88824
11.7735	0.86964	0.87027	0.88872	0.88918
11.848	0.8699	0.87017	0.88876	0.88876
11.9225	0.87012	0.87049	0.88746	0.88868
11.997	0.8694	0.87007	0.88925	0.88857
12.0715	0.86987	0.87092	0.8893	0.88955
12.146	0.86937	0.87035	0.88948	0.88936
12.2206	0.86953	0.8705	0.88865	0.88827
12.2951	0.87002	0.87057	0.88871	0.89026
12.3696	0.86982	0.87076	0.88952	0.88979
12.4441	0.86998	0.8708	0.88821	0.88936
12.5186	0.86875	0.86997	0.88864	0.88947
12.5931	0.86934	0.87111	0.89007	0.88901
12.6677	0.86958	0.8704	0.88912	0.88949
12.7422	0.86889	0.8711	0.89049	0.88891
12.8167	0.86881	0.87065	0.88948	0.88952
12.8912	0.87042	0.87042	0.88986	0.88922
12.9657	0.87045	0.87084	0.88952	0.89003
13.0402	0.87078	0.86957	0.89006	0.88955
13.1148	0.86994	0.87041	0.89071	0.89046
13.1893	0.86942	0.87033	0.89009	0.89024
13.2638	0.86947	0.87123	0.8897	0.88979
13.3383	0.87035	0.87072	0.88998	0.89026
13.4128	0.87042	0.87032	0.89011	0.89098
13.4873	0.86883	0.87055	0.88995	0.88981
13.5618	0.86981	0.87091	0.89114	0.89039
13.6364	0.86954	0.87147	0.89052	0.89102
13.7109	0.86993	0.87112	0.88985	0.89141
13.7854	0.86981	0.87117	0.89059	0.89064
13.8599	0.87015	0.87144	0.89102	0.89057
13.9344	0.87039	0.87061	0.89204	0.89049
14.0089	0.86923	0.87172	0.891	0.89062
14.0834	0.86972	0.87133	0.89142	0.89094
14.158	0.86914	0.87077	0.89001	0.89034
14.2325	0.8692	0.87211	0.89071	0.89188
14.307	0.87006	0.87076	0.89064	0.88968
14.3815	0.87007	0.87219	0.89231	0.89088
14.456	0.87058	0.87093	0.89158	0.89098
14.5305	0.8712	0.87157	0.89198	0.8914
14.6051	0.87002	0.87187	0.89157	0.89177
14.6796	0.87077	0.87206	0.89124	0.89135
14.7541	0.87084	0.87062	0.8911	0.89117
14.8286	0.87031	0.87217	0.89146	0.89136
14.9031	0.87036	0.87225	0.89175	0.89074
14.9776	0.87028	0.87214	0.89159	0.89137
15.0521	0.87105	0.87163	0.89233	0.89124
15.1267	0.87004	0.87148	0.89155	0.89252
15.2012	0.87036	0.8721	0.8924	0.89163
15.2757	0.8715	0.87196	0.89218	0.89199
15.3502	0.87025	0.87182	0.89323	0.89272
15.4247	0.87134	0.87204	0.89422	0.89243
15.4992	0.87063	0.87162	0.89298	0.89178
15.5738	0.86999	0.87191	0.89291	0.8941
15.6483	0.87066	0.87219	0.89236	0.8926
15.7228	0.87058	0.87212	0.89218	0.89311
15.7973	0.87067	0.87201	0.89348	0.893
15.8718	0.87112	0.87268	0.89243	0.89267
15.9463	0.87009	0.87218	0.89326	0.89301
16.0208	0.87108	0.87168	0.89424	0.89366
16.0954	0.87061	0.87183	0.89287	0.89414
16.1699	0.87139	0.87265	0.89398	0.89422
16.2444	0.87097	0.87224	0.8937	0.89407
16.3189	0.87022	0.87254	0.89335	0.89323
16.3934	0.8719	0.87328	0.89465	0.89422
16.4679	0.87222	0.87333	0.89538	0.89388
16.5425	0.87178	0.87224	0.89512	0.89506
16.617	0.87175	0.87324	0.89452	0.89391
16.6915	0.87109	0.87261	0.89351	0.89436
16.766	0.87238	0.87296	0.8951	0.89422
16.8405	0.87172	0.87297	0.89437	0.89542
16.915	0.87157	0.87364	0.89467	0.89456
16.9896	0.87097	0.87294	0.89576	0.8944
17.0641	0.871	0.87359	0.89519	0.89515
17.1386	0.87125	0.87387	0.89599	0.89447
17.2131	0.87208	0.87349	0.8956	0.8951
17.2876	0.87101	0.87318	0.89598	0.89523
17.3621	0.87138	0.87415	0.89498	0.89397
17.4367	0.87292	0.87273	0.89498	0.8955
17.5112	0.87204	0.87307	0.8957	0.89543
17.5857	0.87216	0.87367	0.89552	0.89567
17.6602	0.87276	0.87484	0.89546	0.89565
17.7347	0.87276	0.8725	0.89613	0.89551
17.8092	0.87177	0.87409	0.89542	0.89702
17.8837	0.87197	0.87313	0.89567	0.89612
17.9583	0.87149	0.87315	0.89672	0.89531
18.0328	0.87229	0.87384	0.89637	0.89642
18.1073	0.87291	0.87477	0.89549	0.89628
18.1818	0.87228	0.87409	0.89746	0.89588
18.2563	0.87219	0.87397	0.89688	0.89574
18.3308	0.87196	0.87352	0.89735	0.89722
18.4053	0.87255	0.87387	0.89664	0.89718
18.4799	0.873	0.87429	0.89693	0.89617
18.5544	0.87343	0.87512	0.89787	0.89644
18.6289	0.87299	0.87582	0.89733	0.89687
18.7034	0.87243	0.87398	0.89774	0.89708
18.7779	0.87237	0.8745	0.89753	0.89679
18.8525	0.87274	0.87477	0.89728	0.89781
18.927	0.87425	0.87529	0.89708	0.89663
19.0015	0.87251	0.87452	0.89717	0.89641
19.076	0.87263	0.87478	0.89751	0.89727
19.1505	0.87276	0.87472	0.89713	0.89647
19.225	0.87339	0.87463	0.89819	0.89738
19.2995	0.87361	0.87446	0.89779	0.89744
19.3741	0.87377	0.87576	0.89878	0.89818
19.4486	0.87355	0.8753	0.89915	0.89739
19.5231	0.87359	0.87541	0.89836	0.89807
19.5976	0.87355	0.87455	0.89797	0.89799
19.6721	0.87307	0.87397	0.89891	0.8979
19.7466	0.87388	0.87675	0.89831	0.89816
19.8211	0.87447	0.87488	0.89808	0.89842
19.8957	0.87358	0.87536	0.89933	0.89893
19.9702	0.87416	0.87591	0.89887	0.89804
20.0447	0.87443	0.87512	0.89899	0.89799
20.1192	0.87412	0.87632	0.8994	0.89873
20.1937	0.87456	0.8755	0.89859	0.89819
20.2682	0.87314	0.87585	0.89966	0.89835
20.3428	0.87432	0.87681	0.89972	0.89926
20.4173	0.87485	0.87651	0.8993	0.89951
20.4918	0.87427	0.87581	0.90012	0.89863
20.5663	0.87351	0.87639	0.90061	0.89889
20.6408	0.87423	0.87576	0.89986	0.89811
20.7153	0.87531	0.87734	0.89966	0.89917
20.7899	0.8743	0.87694	0.90086	0.89894
20.8644	0.87447	0.87712	0.90106	0.89901
20.9389	0.87474	0.87657	0.89987	0.90071
21.0134	0.88662	0.88764	0.91204	0.9119
21.0879	0.89837	0.90138	0.92502	0.92342
21.1624	0.90457	0.90677	0.93109	0.93023
21.237	0.91041	0.91266	0.9351	0.93479
21.3115	0.91318	0.91493	0.93884	0.93728
21.386	0.91672	0.91758	0.94116	0.9416
21.4605	0.91944	0.92088	0.94567	0.94427
21.535	0.92294	0.92268	0.94698	0.9467
21.6095	0.92286	0.92549	0.94988	0.94752
21.684	0.92523	0.92731	0.95042	0.94962
21.7586	0.92666	0.92999	0.9524	0.95268
