# Supplementary material for: Monoterpenoid aryl hydrocarbon receptor allosteric antagonists protect against ultraviolet skin damage in female mice
Source: Nat Commun. 2023 May 11;14:2728. doi: 10.1038/s41467-023-38478-6 (PMC10174618; doi:10.1038/s41467-023-38478-6)
Supplement: Supplementary file 4 — source data [file 41467_2023_38478_MOESM4_ESM.zip › DATA - ONDROVA new/Figure S9/Figure S9.csv]

Compound Name	DiscoveRx Gene Symbol	Entrez Gene Symbol	Percent Control	Compound Concentration (nM)
S-carvone	AAK1	AAK1	77	100000
S-carvone	ABL1(E255K)-phosphorylated	ABL1	72	100000
S-carvone	ABL1(F317I)-nonphosphorylated	ABL1	64	100000
S-carvone	ABL1(F317I)-phosphorylated	ABL1	97	100000
S-carvone	ABL1(F317L)-nonphosphorylated	ABL1	78	100000
S-carvone	ABL1(F317L)-phosphorylated	ABL1	93	100000
S-carvone	ABL1(H396P)-nonphosphorylated	ABL1	82	100000
S-carvone	ABL1(H396P)-phosphorylated	ABL1	65	100000
S-carvone	ABL1(M351T)-phosphorylated	ABL1	96	100000
S-carvone	ABL1(Q252H)-nonphosphorylated	ABL1	66	100000
S-carvone	ABL1(Q252H)-phosphorylated	ABL1	55	100000
S-carvone	ABL1(T315I)-nonphosphorylated	ABL1	78	100000
S-carvone	ABL1(T315I)-phosphorylated	ABL1	88	100000
S-carvone	ABL1(Y253F)-phosphorylated	ABL1	67	100000
S-carvone	ABL1-nonphosphorylated	ABL1	76	100000
S-carvone	ABL1-phosphorylated	ABL1	73	100000
S-carvone	ABL2	ABL2	85	100000
S-carvone	ACVR1	ACVR1	89	100000
S-carvone	ACVR1B	ACVR1B	98	100000
S-carvone	ACVR2A	ACVR2A	90	100000
S-carvone	ACVR2B	ACVR2B	75	100000
S-carvone	ACVRL1	ACVRL1	88	100000
S-carvone	ADCK3	CABC1	66	100000
S-carvone	ADCK4	ADCK4	92	100000
S-carvone	AKT1	AKT1	84	100000
S-carvone	AKT2	AKT2	86	100000
S-carvone	AKT3	AKT3	90	100000
S-carvone	ALK	ALK	73	100000
S-carvone	ALK(C1156Y)	ALK	70	100000
S-carvone	ALK(L1196M)	ALK	71	100000
S-carvone	AMPK-alpha1	PRKAA1	89	100000
S-carvone	AMPK-alpha2	PRKAA2	88	100000
S-carvone	ANKK1	ANKK1	91	100000
S-carvone	ARK5	NUAK1	100	100000
S-carvone	ASK1	MAP3K5	81	100000
S-carvone	ASK2	MAP3K6	100	100000
S-carvone	AURKA	AURKA	81	100000
S-carvone	AURKB	AURKB	68	100000
S-carvone	AURKC	AURKC	100	100000
S-carvone	AXL	AXL	82	100000
S-carvone	BIKE	BMP2K	100	100000
S-carvone	BLK	BLK	80	100000
S-carvone	BMPR1A	BMPR1A	92	100000
S-carvone	BMPR1B	BMPR1B	74	100000
S-carvone	BMPR2	BMPR2	79	100000
S-carvone	BMX	BMX	67	100000
S-carvone	BRAF	BRAF	83	100000
S-carvone	BRAF(V600E)	BRAF	90	100000
S-carvone	BRK	PTK6	86	100000
S-carvone	BRSK1	BRSK1	100	100000
S-carvone	BRSK2	BRSK2	79	100000
S-carvone	BTK	BTK	70	100000
S-carvone	BUB1	BUB1	85	100000
S-carvone	CAMK1	CAMK1	75	100000
S-carvone	CAMK1B	PNCK	61	100000
S-carvone	CAMK1D	CAMK1D	83	100000
S-carvone	CAMK1G	CAMK1G	89	100000
S-carvone	CAMK2A	CAMK2A	79	100000
S-carvone	CAMK2B	CAMK2B	86	100000
S-carvone	CAMK2D	CAMK2D	94	100000
S-carvone	CAMK2G	CAMK2G	84	100000
S-carvone	CAMK4	CAMK4	70	100000
S-carvone	CAMKK1	CAMKK1	94	100000
S-carvone	CAMKK2	CAMKK2	81	100000
S-carvone	CASK	CASK	83	100000
S-carvone	CDC2L1	CDK11B	90	100000
S-carvone	CDC2L2	CDC2L2	82	100000
S-carvone	CDC2L5	CDK13	74	100000
S-carvone	CDK11	CDK19	98	100000
S-carvone	CDK2	CDK2	85	100000
S-carvone	CDK3	CDK3	92	100000
S-carvone	CDK4	CDK4	71	100000
S-carvone	CDK4-cyclinD1	CDK4	73	100000
S-carvone	CDK4-cyclinD3	CDK4	86	100000
S-carvone	CDK5	CDK5	61	100000
S-carvone	CDK7	CDK7	65	100000
S-carvone	CDK8	CDK8	84	100000
S-carvone	CDK9	CDK9	85	100000
S-carvone	CDKL1	CDKL1	70	100000
S-carvone	CDKL2	CDKL2	85	100000
S-carvone	CDKL3	CDKL3	89	100000
S-carvone	CDKL5	CDKL5	96	100000
S-carvone	CHEK1	CHEK1	91	100000
S-carvone	CHEK2	CHEK2	99	100000
S-carvone	CIT	CIT	81	100000
S-carvone	CLK1	CLK1	94	100000
S-carvone	CLK2	CLK2	60	100000
S-carvone	CLK3	CLK3	99	100000
S-carvone	CLK4	CLK4	91	100000
S-carvone	CSF1R	CSF1R	86	100000
S-carvone	CSF1R-autoinhibited	CSF1R	73	100000
S-carvone	CSK	CSK	88	100000
S-carvone	CSNK1A1	CSNK1A1	68	100000
S-carvone	CSNK1A1L	CSNK1A1L	85	100000
S-carvone	CSNK1D	CSNK1D	68	100000
S-carvone	CSNK1E	CSNK1E	90	100000
S-carvone	CSNK1G1	CSNK1G1	100	100000
S-carvone	CSNK1G2	CSNK1G2	87	100000
S-carvone	CSNK1G3	CSNK1G3	100	100000
S-carvone	CSNK2A1	CSNK2A1	71	100000
S-carvone	CSNK2A2	CSNK2A2	87	100000
S-carvone	CTK	MATK	75	100000
S-carvone	DAPK1	DAPK1	65	100000
S-carvone	DAPK2	DAPK2	79	100000
S-carvone	DAPK3	DAPK3	84	100000
S-carvone	DCAMKL1	DCLK1	85	100000
S-carvone	DCAMKL2	DCLK2	87	100000
S-carvone	DCAMKL3	DCLK3	75	100000
S-carvone	DDR1	DDR1	90	100000
S-carvone	DDR2	DDR2	88	100000
S-carvone	DLK	MAP3K12	88	100000
S-carvone	DMPK	DMPK	94	100000
S-carvone	DMPK2	CDC42BPG	83	100000
S-carvone	DRAK1	STK17A	100	100000
S-carvone	DRAK2	STK17B	98	100000
S-carvone	DYRK1A	DYRK1A	91	100000
S-carvone	DYRK1B	DYRK1B	100	100000
S-carvone	DYRK2	DYRK2	93	100000
S-carvone	EGFR	EGFR	79	100000
S-carvone	EGFR(E746-A750del)	EGFR	62	100000
S-carvone	EGFR(G719C)	EGFR	74	100000
S-carvone	EGFR(G719S)	EGFR	72	100000
S-carvone	EGFR(L747-E749del, A750P)	EGFR	86	100000
S-carvone	EGFR(L747-S752del, P753S)	EGFR	68	100000
S-carvone	EGFR(L747-T751del,Sins)	EGFR	78	100000
S-carvone	EGFR(L858R)	EGFR	85	100000
S-carvone	EGFR(L858R,T790M)	EGFR	60	100000
S-carvone	EGFR(L861Q)	EGFR	65	100000
S-carvone	EGFR(S752-I759del)	EGFR	66	100000
S-carvone	EGFR(T790M)	EGFR	64	100000
S-carvone	EIF2AK1	EIF2AK1	75	100000
S-carvone	EPHA1	EPHA1	82	100000
S-carvone	EPHA2	EPHA2	71	100000
S-carvone	EPHA3	EPHA3	100	100000
S-carvone	EPHA4	EPHA4	84	100000
S-carvone	EPHA5	EPHA5	61	100000
S-carvone	EPHA6	EPHA6	64	100000
S-carvone	EPHA7	EPHA7	91	100000
S-carvone	EPHA8	EPHA8	91	100000
S-carvone	EPHB1	EPHB1	88	100000
S-carvone	EPHB2	EPHB2	66	100000
S-carvone	EPHB3	EPHB3	62	100000
S-carvone	EPHB4	EPHB4	68	100000
S-carvone	EPHB6	EPHB6	51	100000
S-carvone	ERBB2	ERBB2	83	100000
S-carvone	ERBB3	ERBB3	78	100000
S-carvone	ERBB4	ERBB4	81	100000
S-carvone	ERK1	MAPK3	75	100000
S-carvone	ERK2	MAPK1	76	100000
S-carvone	ERK3	MAPK6	73	100000
S-carvone	ERK4	MAPK4	89	100000
S-carvone	ERK5	MAPK7	93	100000
S-carvone	ERK8	MAPK15	91	100000
S-carvone	ERN1	ERN1	90	100000
S-carvone	FAK	PTK2	81	100000
S-carvone	FER	FER	75	100000
S-carvone	FES	FES	69	100000
S-carvone	FGFR1	FGFR1	92	100000
S-carvone	FGFR2	FGFR2	80	100000
S-carvone	FGFR3	FGFR3	75	100000
S-carvone	FGFR3(G697C)	FGFR3	75	100000
S-carvone	FGFR4	FGFR4	92	100000
S-carvone	FGR	FGR	57	100000
S-carvone	FLT1	FLT1	91	100000
S-carvone	FLT3	FLT3	71	100000
S-carvone	FLT3(D835H)	FLT3	92	100000
S-carvone	FLT3(D835V)	FLT3	77	100000
S-carvone	FLT3(D835Y)	FLT3	90	100000
S-carvone	FLT3(ITD)	FLT3	92	100000
S-carvone	FLT3(ITD,D835V)	FLT3	85	100000
S-carvone	FLT3(ITD,F691L)	FLT3	71	100000
S-carvone	FLT3(K663Q)	FLT3	95	100000
S-carvone	FLT3(N841I)	FLT3	63	100000
S-carvone	FLT3(R834Q)	FLT3	83	100000
S-carvone	FLT3-autoinhibited	FLT3	67	100000
S-carvone	FLT4	FLT4	90	100000
S-carvone	FRK	FRK	83	100000
S-carvone	FYN	FYN	90	100000
S-carvone	GAK	GAK	83	100000
S-carvone	GCN2(Kin.Dom.2,S808G)	EIF2AK4	63	100000
S-carvone	GRK1	GRK1	74	100000
S-carvone	GRK2	ADRBK1	58	100000
S-carvone	GRK3	ADRBK2	58	100000
S-carvone	GRK4	GRK4	66	100000
S-carvone	GRK7	GRK7	75	100000
S-carvone	GSK3A	GSK3A	100	100000
S-carvone	GSK3B	GSK3B	82	100000
S-carvone	HASPIN	GSG2	74	100000
S-carvone	HCK	HCK	76	100000
S-carvone	HIPK1	HIPK1	61	100000
S-carvone	HIPK2	HIPK2	76	100000
S-carvone	HIPK3	HIPK3	51	100000
S-carvone	HIPK4	HIPK4	66	100000
S-carvone	HPK1	MAP4K1	80	100000
S-carvone	HUNK	HUNK	63	100000
S-carvone	ICK	ICK	97	100000
S-carvone	IGF1R	IGF1R	82	100000
S-carvone	IKK-alpha	CHUK	72	100000
S-carvone	IKK-beta	IKBKB	72	100000
S-carvone	IKK-epsilon	IKBKE	52	100000
S-carvone	INSR	INSR	68	100000
S-carvone	INSRR	INSRR	84	100000
S-carvone	IRAK1	IRAK1	65	100000
S-carvone	IRAK3	IRAK3	100	100000
S-carvone	IRAK4	IRAK4	68	100000
S-carvone	ITK	ITK	87	100000
S-carvone	JAK1(JH1domain-catalytic)	JAK1	100	100000
S-carvone	JAK1(JH2domain-pseudokinase)	JAK1	58	100000
S-carvone	JAK2(JH1domain-catalytic)	JAK2	78	100000
S-carvone	JAK3(JH1domain-catalytic)	JAK3	90	100000
S-carvone	JNK1	MAPK8	80	100000
S-carvone	JNK2	MAPK9	95	100000
S-carvone	JNK3	MAPK10	88	100000
S-carvone	KIT	KIT	82	100000
S-carvone	KIT(A829P)	KIT	84	100000
S-carvone	KIT(D816H)	KIT	46	100000
S-carvone	KIT(D816V)	KIT	78	100000
S-carvone	KIT(L576P)	KIT	71	100000
S-carvone	KIT(V559D)	KIT	89	100000
S-carvone	KIT(V559D,T670I)	KIT	91	100000
S-carvone	KIT(V559D,V654A)	KIT	80	100000
S-carvone	KIT-autoinhibited	KIT	74	100000
S-carvone	LATS1	LATS1	91	100000
S-carvone	LATS2	LATS2	45	100000
S-carvone	LCK	LCK	71	100000
S-carvone	LIMK1	LIMK1	89	100000
S-carvone	LIMK2	LIMK2	90	100000
S-carvone	LKB1	STK11	50	100000
S-carvone	LOK	STK10	87	100000
S-carvone	LRRK2	LRRK2	100	100000
S-carvone	LRRK2(G2019S)	LRRK2	81	100000
S-carvone	LTK	LTK	79	100000
S-carvone	LYN	LYN	72	100000
S-carvone	LZK	MAP3K13	78	100000
S-carvone	MAK	MAK	73	100000
S-carvone	MAP3K1	MAP3K1	60	100000
S-carvone	MAP3K15	MAP3K15	93	100000
S-carvone	MAP3K2	MAP3K2	58	100000
S-carvone	MAP3K3	MAP3K3	54	100000
S-carvone	MAP3K4	MAP3K4	79	100000
S-carvone	MAP4K2	MAP4K2	94	100000
S-carvone	MAP4K3	MAP4K3	90	100000
S-carvone	MAP4K4	MAP4K4	85	100000
S-carvone	MAP4K5	MAP4K5	85	100000
S-carvone	MAPKAPK2	MAPKAPK2	77	100000
S-carvone	MAPKAPK5	MAPKAPK5	87	100000
S-carvone	MARK1	MARK1	85	100000
S-carvone	MARK2	MARK2	100	100000
S-carvone	MARK3	MARK3	68	100000
S-carvone	MARK4	MARK4	73	100000
S-carvone	MAST1	MAST1	75	100000
S-carvone	MEK1	MAP2K1	71	100000
S-carvone	MEK2	MAP2K2	86	100000
S-carvone	MEK3	MAP2K3	84	100000
S-carvone	MEK4	MAP2K4	74	100000
S-carvone	MEK5	MAP2K5	74	100000
S-carvone	MEK6	MAP2K6	82	100000
S-carvone	MELK	MELK	99	100000
S-carvone	MERTK	MERTK	90	100000
S-carvone	MET	MET	90	100000
S-carvone	MET(M1250T)	MET	73	100000
S-carvone	MET(Y1235D)	MET	87	100000
S-carvone	MINK	MINK1	72	100000
S-carvone	MKK7	MAP2K7	67	100000
S-carvone	MKNK1	MKNK1	62	100000
S-carvone	MKNK2	MKNK2	82	100000
S-carvone	MLCK	MYLK3	98	100000
S-carvone	MLK1	MAP3K9	92	100000
S-carvone	MLK2	MAP3K10	83	100000
S-carvone	MLK3	MAP3K11	73	100000
S-carvone	MRCKA	CDC42BPA	80	100000
S-carvone	MRCKB	CDC42BPB	91	100000
S-carvone	MST1	STK4	81	100000
S-carvone	MST1R	MST1R	65	100000
S-carvone	MST2	STK3	65	100000
S-carvone	MST3	STK24	64	100000
S-carvone	MST4	MST4	100	100000
S-carvone	MTOR	MTOR	78	100000
S-carvone	MUSK	MUSK	100	100000
S-carvone	MYLK	MYLK	51	100000
S-carvone	MYLK2	MYLK2	100	100000
S-carvone	MYLK4	MYLK4	93	100000
S-carvone	MYO3A	MYO3A	95	100000
S-carvone	MYO3B	MYO3B	94	100000
S-carvone	NDR1	STK38	77	100000
S-carvone	NDR2	STK38L	83	100000
S-carvone	NEK1	NEK1	94	100000
S-carvone	NEK10	NEK10	71	100000
S-carvone	NEK11	NEK11	52	100000
S-carvone	NEK2	NEK2	100	100000
S-carvone	NEK3	NEK3	49	100000
S-carvone	NEK4	NEK4	97	100000
S-carvone	NEK5	NEK5	93	100000
S-carvone	NEK6	NEK6	84	100000
S-carvone	NEK7	NEK7	74	100000
S-carvone	NEK9	NEK9	80	100000
S-carvone	NIK	MAP3K14	84	100000
S-carvone	NIM1	MGC42105	65	100000
S-carvone	NLK	NLK	81	100000
S-carvone	OSR1	OXSR1	78	100000
S-carvone	p38-alpha	MAPK14	100	100000
S-carvone	p38-beta	MAPK11	98	100000
S-carvone	p38-delta	MAPK13	57	100000
S-carvone	p38-gamma	MAPK12	72	100000
S-carvone	PAK1	PAK1	66	100000
S-carvone	PAK2	PAK2	98	100000
S-carvone	PAK3	PAK3	78	100000
S-carvone	PAK4	PAK4	74	100000
S-carvone	PAK6	PAK6	98	100000
S-carvone	PAK7	PAK7	100	100000
S-carvone	PCTK1	CDK16	100	100000
S-carvone	PCTK2	CDK17	97	100000
S-carvone	PCTK3	CDK18	85	100000
S-carvone	PDGFRA	PDGFRA	80	100000
S-carvone	PDGFRB	PDGFRB	69	100000
S-carvone	PDPK1	PDPK1	74	100000
S-carvone	PFCDPK1(P.falciparum)	CDPK1	94	100000
S-carvone	PFPK5(P.falciparum)	MAL13P1.279	82	100000
S-carvone	PFTAIRE2	CDK15	87	100000
S-carvone	PFTK1	CDK14	93	100000
S-carvone	PHKG1	PHKG1	100	100000
S-carvone	PHKG2	PHKG2	84	100000
S-carvone	PIK3C2B	PIK3C2B	72	100000
S-carvone	PIK3C2G	PIK3C2G	62	100000
S-carvone	PIK3CA	PIK3CA	79	100000
S-carvone	PIK3CA(C420R)	PIK3CA	96	100000
S-carvone	PIK3CA(E542K)	PIK3CA	70	100000
S-carvone	PIK3CA(E545A)	PIK3CA	70	100000
S-carvone	PIK3CA(E545K)	PIK3CA	63	100000
S-carvone	PIK3CA(H1047L)	PIK3CA	74	100000
S-carvone	PIK3CA(H1047Y)	PIK3CA	92	100000
S-carvone	PIK3CA(I800L)	PIK3CA	95	100000
S-carvone	PIK3CA(M1043I)	PIK3CA	83	100000
S-carvone	PIK3CA(Q546K)	PIK3CA	83	100000
S-carvone	PIK3CB	PIK3CB	88	100000
S-carvone	PIK3CD	PIK3CD	87	100000
S-carvone	PIK3CG	PIK3CG	69	100000
S-carvone	PIK4CB	PI4KB	65	100000
S-carvone	PIKFYVE	PIKFYVE	100	100000
S-carvone	PIM1	PIM1	77	100000
S-carvone	PIM2	PIM2	86	100000
S-carvone	PIM3	PIM3	72	100000
S-carvone	PIP5K1A	PIP5K1A	98	100000
S-carvone	PIP5K1C	PIP5K1C	100	100000
S-carvone	PIP5K2B	PIP4K2B	100	100000
S-carvone	PIP5K2C	PIP4K2C	88	100000
S-carvone	PKAC-alpha	PRKACA	85	100000
S-carvone	PKAC-beta	PRKACB	84	100000
S-carvone	PKMYT1	PKMYT1	86	100000
S-carvone	PKN1	PKN1	93	100000
S-carvone	PKN2	PKN2	83	100000
S-carvone	PKNB(M.tuberculosis)	pknB	69	100000
S-carvone	PLK1	PLK1	68	100000
S-carvone	PLK2	PLK2	68	100000
S-carvone	PLK3	PLK3	69	100000
S-carvone	PLK4	PLK4	76	100000
S-carvone	PRKCD	PRKCD	90	100000
S-carvone	PRKCE	PRKCE	94	100000
S-carvone	PRKCH	PRKCH	73	100000
S-carvone	PRKCI	PRKCI	72	100000
S-carvone	PRKCQ	PRKCQ	75	100000
S-carvone	PRKD1	PRKD1	61	100000
S-carvone	PRKD2	PRKD2	100	100000
S-carvone	PRKD3	PRKD3	92	100000
S-carvone	PRKG1	PRKG1	84	100000
S-carvone	PRKG2	PRKG2	76	100000
S-carvone	PRKR	EIF2AK2	74	100000
S-carvone	PRKX	PRKX	100	100000
S-carvone	PRP4	PRPF4B	62	100000
S-carvone	PYK2	PTK2B	80	100000
S-carvone	QSK	KIAA0999	89	100000
S-carvone	RAF1	RAF1	99	100000
S-carvone	RET	RET	82	100000
S-carvone	RET(M918T)	RET	93	100000
S-carvone	RET(V804L)	RET	87	100000
S-carvone	RET(V804M)	RET	96	100000
S-carvone	RIOK1	RIOK1	100	100000
S-carvone	RIOK2	RIOK2	90	100000
S-carvone	RIOK3	RIOK3	89	100000
S-carvone	RIPK1	RIPK1	87	100000
S-carvone	RIPK2	RIPK2	97	100000
S-carvone	RIPK4	RIPK4	64	100000
S-carvone	RIPK5	DSTYK	61	100000
S-carvone	ROCK1	ROCK1	100	100000
S-carvone	ROCK2	ROCK2	66	100000
S-carvone	ROS1	ROS1	83	100000
S-carvone	RPS6KA4(Kin.Dom.1-N-terminal)	RPS6KA4	87	100000
S-carvone	RPS6KA4(Kin.Dom.2-C-terminal)	RPS6KA4	75	100000
S-carvone	RPS6KA5(Kin.Dom.1-N-terminal)	RPS6KA5	84	100000
S-carvone	RPS6KA5(Kin.Dom.2-C-terminal)	RPS6KA5	85	100000
S-carvone	RSK1(Kin.Dom.1-N-terminal)	RPS6KA1	91	100000
S-carvone	RSK1(Kin.Dom.2-C-terminal)	RPS6KA1	54	100000
S-carvone	RSK2(Kin.Dom.1-N-terminal)	RPS6KA3	89	100000
S-carvone	RSK2(Kin.Dom.2-C-terminal)	RPS6KA3	67	100000
S-carvone	RSK3(Kin.Dom.1-N-terminal)	RPS6KA2	94	100000
S-carvone	RSK3(Kin.Dom.2-C-terminal)	RPS6KA2	63	100000
S-carvone	RSK4(Kin.Dom.1-N-terminal)	RPS6KA6	63	100000
S-carvone	RSK4(Kin.Dom.2-C-terminal)	RPS6KA6	57	100000
S-carvone	S6K1	RPS6KB1	93	100000
S-carvone	SBK1	SBK1	100	100000
S-carvone	SGK	SGK1	70	100000
S-carvone	SgK110	SgK110	93	100000
S-carvone	SGK2	SGK2	68	100000
S-carvone	SGK3	SGK3	81	100000
S-carvone	SIK	SIK1	67	100000
S-carvone	SIK2	SIK2	76	100000
S-carvone	SLK	SLK	78	100000
S-carvone	SNARK	NUAK2	81	100000
S-carvone	SNRK	SNRK	75	100000
S-carvone	SRC	SRC	77	100000
S-carvone	SRMS	SRMS	76	100000
S-carvone	SRPK1	SRPK1	77	100000
S-carvone	SRPK2	SRPK2	99	100000
S-carvone	SRPK3	SRPK3	61	100000
S-carvone	STK16	STK16	90	100000
S-carvone	STK33	STK33	100	100000
S-carvone	STK35	STK35	92	100000
S-carvone	STK36	STK36	69	100000
S-carvone	STK39	STK39	80	100000
S-carvone	SYK	SYK	75	100000
S-carvone	TAK1	MAP3K7	79	100000
S-carvone	TAOK1	TAOK1	82	100000
S-carvone	TAOK2	TAOK2	78	100000
S-carvone	TAOK3	TAOK3	73	100000
S-carvone	TBK1	TBK1	64	100000
S-carvone	TEC	TEC	96	100000
S-carvone	TESK1	TESK1	79	100000
S-carvone	TGFBR1	TGFBR1	100	100000
S-carvone	TGFBR2	TGFBR2	77	100000
S-carvone	TIE1	TIE1	89	100000
S-carvone	TIE2	TEK	84	100000
S-carvone	TLK1	TLK1	59	100000
S-carvone	TLK2	TLK2	94	100000
S-carvone	TNIK	TNIK	84	100000
S-carvone	TNK1	TNK1	100	100000
S-carvone	TNK2	TNK2	93	100000
S-carvone	TNNI3K	TNNI3K	93	100000
S-carvone	TRKA	NTRK1	82	100000
S-carvone	TRKB	NTRK2	78	100000
S-carvone	TRKC	NTRK3	82	100000
S-carvone	TRPM6	TRPM6	87	100000
S-carvone	TSSK1B	TSSK1B	95	100000
S-carvone	TSSK3	TSSK3	100	100000
S-carvone	TTK	TTK	80	100000
S-carvone	TXK	TXK	89	100000
S-carvone	TYK2(JH1domain-catalytic)	TYK2	58	100000
S-carvone	TYK2(JH2domain-pseudokinase)	TYK2	27	100000
S-carvone	TYRO3	TYRO3	87	100000
S-carvone	ULK1	ULK1	100	100000
S-carvone	ULK2	ULK2	75	100000
S-carvone	ULK3	ULK3	77	100000
S-carvone	VEGFR2	KDR	60	100000
S-carvone	VPS34	PIK3C3	64	100000
S-carvone	VRK2	VRK2	81	100000
S-carvone	WEE1	WEE1	81	100000
S-carvone	WEE2	WEE2	88	100000
S-carvone	WNK1	WNK1	86	100000
S-carvone	WNK2	WNK2	77	100000
S-carvone	WNK3	WNK3	100	100000
S-carvone	WNK4	WNK4	77	100000
S-carvone	YANK1	STK32A	78	100000
S-carvone	YANK2	STK32B	79	100000
S-carvone	YANK3	STK32C	91	100000
S-carvone	YES	YES1	84	100000
S-carvone	YSK1	STK25	73	100000
S-carvone	YSK4	MAP3K19	61	100000
S-carvone	ZAK	ZAK	72	100000
S-carvone	ZAP70	ZAP70	84	100000
